# Supplementary material for: The Polycomb system sustains promoters in a deep OFF state by limiting pre-initiation complex formation to counteract transcription
Source: Nat Cell Biol. 2024 Sep 11;26(10):1700–11. doi: 10.1038/s41556-024-01493-w (PMC11469961; doi:10.1038/s41556-024-01493-w)
Supplement: Supplementary file 3 — Excel spreadsheet containing Supplementary Tables 1–6. [file 41556_2024_1493_MOESM3_ESM.xlsx]

## Sheet: Table 1. guides for CRISPR
Supplementary Table 1. Guide oligos used for CRISPR/Cas9
Target	oligo name:	oligo guide sequence
MED14, N-term	oligo1	CACCGCGCCATGGCCCCAGTGCAGC
	oligo2	AAACGCTGCACTGGGGCCATGGCGC
TAF1, N-term	oligo1	AAAATACGTCAGTCGCACAC
	oligo2	GTGTGCGACTGACGTATTTT
TAF11, N-term	oligo1	TCTCGCGATGGACAACCTCG
	oligo2	CGAGGTTGTCCATCGCGAGA
TBP, N-term	oligo1	CCTTATGCTCAGGGCTTG
	oligo2	CAAGCCCTGAGCATAAGG
NC2b, N-term	oligo1	ATCATCGTCGTTGCCAGACG
	oligo2	CGTCTGGCAACGACGATGAT
TFIIB, N-term	oligo1	CGAAGATGGCGTCGACCAGC
	oligo2	GCTGGTCGACGCCATCTTCG
Rpb1, N-term	oligo1	TGCCTCGCCATGCACGGGGG
	oligo2	CCCCCGTGCATGGCGAGGCA
Cdk9, N-term	oligo1	TTCCACCGAGTCGTACTGCT
	oligo2	AGCAGTACGACTCGGTGGAA
NELF-B, C-term	oligo1	CCACAGCCTCACAGTGTGGC
	oligo2	GCCACACTGTGAGGCTGTGG
Zic2, intron	oligo1	CCCCGCGGGGCTATCGTGAGAGG
	oligo2	CCTCTCACGATAGCCCCGCGGGG
E2f6, intron	oligo1	CACCGAAATGCAATCTTTGCCGGAG
	oligo2	AAACCTCCGGCAAAGATTGCATTTC
Hspg2, intron	oligo1	ACGGCTACGCCGGGCTCACCAGG
	oligo2	CCTGGTGAGCCCGGCGTAGCCGT
Meis1, intron	oligo1	CACCGCTGTAGCTGGTTGTTCGAAA
	oligo2	AAACTTTCGAACAACCAGCTACAGC
Rosa26, MCP-GFP	oligo1	ATCTGCAACTCCAGATGGGC
	oligo2	GCCCATCTGGAGTTCAGAT
Pcgf2, C-term	oligo1	CACCGCCCTTTCCTCAAGGGGGGCA
	oligo2	AAACTGCCCCCCTTGAGGAAAGGGC

## Sheet: Table 2. Primers for CRISPRCas9
Supplementary Table 2. Primer sequences used for PCR of Gibson fragments and screening.
Target:	primer name:	primer sequence or method of obtaining:
T7-HaloTag-MED14	Gibson 1.FOR	GAAGGAAGGCCGTCAAGGCCGCATGTGCAAGGGCAGGGACAAAAG
	Gibson 1.REV	CGCCCATTTGCTGCCCGCCGGTCATAGAAGCCATGCCGGCGAACAGCCCG
	Gibson 2.FOR	TGCCCCGAGCCGGGCTGTTCGCCGGCATGGCTTCTATGACCGGCGGG
	Gibson 2.REV	GGTGGTTGTCCAGCTGGACTGGGGCTCCGCCTCCGCC
	Gibson 3.FOR	TGGTGGCGGCAGTGGCGGAGGCGGAGCCCCAGTCCAGCTGGACA
	Gibson 3.REV	GAAAGGAAGGCCCATGAGGCCCAGATACGCTCAGCAGCCTAGCTCA
	screening-FOR	AGCGCTTAGGGACCACTGACGTTAC
	screening-REV	CCTTCGTTGAAAATCCCGTTCAGTTC
T7-dTag-TAF1	Gibson 1.FOR	GGCGAATTGAAGGAAGGCCGTCAAGGCCGCATGTTTGGGGAACGGCACAAACCGGAA
	Gibson 1.REV	CATTTGCTGCCCGCCGGTCATAGAAGCCATGGGCGGGAAAGAAAATATACGTGAGTCGCA
	Gibson 2.FOR	GCGACTCACGTATATTTTCTTTCCCGCCCATGGCTTCTATGACCGGCG
	Gibson 2.REV	GGCAGTGGCTCCGGCGGCCCGGGGTGGGCTGGGC
	Gibson 3.FOR	AGCGGGGGCAGTGGCTCCGGC GGCCCGGGGTGGGCTGGGC
	Gibson 3.REV	TGGAAAGCGGGCAGTGAAAGGAAGGCCCATGAGGCCCAGAACTGTCCTCCCCATGGCCCACACTT
	screening-FOR	TGATCTTGGGCGGACCAATC
	screening-REV	GCCAACACCTCAGCATCAGT
T7-HaloTag-dTAG-TAF1	Gibson 1.FOR	GAAGGAAGGCCGTCAAGGCCGCATGTTTGGGGAACGGCACAAACCGGA
	Gibson 1.REV	TGCCCGCCGGTCATAGAAGCCATGGGCGGGAAAGAAAATATACGTGAGTCGCA
	Gibson 2.FOR	GCGACTCACGTATATTTTCTTTCCCGCCCATGGCTTCTATGACCGGCG
	Gibson 2.REV	CTCCCGAACCTGAGCCTCCACTTCCGCCTCCGCTACCG
	Gibson 3.FOR	CTGGAGATTTCCGGTAGCGGAGGCGGAAGTGGAGGCTCAGGT
	Gibson 3.REV	AGGAAGGCCCATGAGGCCCAGAACTGTCCTCCCCATGGCCCACACTT
	screening-FOR	TGATCTTGGGCGGACCAATC
	screening-REV	GCCAACACCTCAGCATCAGT
HaloTag-TAF11	Gibson 1.FOR	CGTCAAGGCCGCATGTCCCTCACAACACTAGCCTGTTCT
	Gibson 1.REV	TACCGATTTCCATCGCGAGAGCAGG
	Gibson 2.FOR	CTCTCGCGATGGAAATCGGTACTGGCTTTCC
	Gibson 2.REV	TCtCCGAGaTTGTCTCCGCCTCCGCCACT
	Gibson 3.FOR	CGGAGGCGGAGACAATCTCGGAGAGTCGCC
	Gibson 3.REV	GGCCCATGAGGCCCAGATCCAAACTCTGTCCTAGCCAAC
	screening-FOR	TGGTGGACTAAGGAGGGAAATGT
	screening-REV	TGCAGCGTTATCCACCAACT
HaloTag-TBP	Gibson 1.FOR	CGTCAAGGCCGCATGTTAGCAGCAAACGCCTTTGCC
	Gibson 1.REV	AGCCAGTACCGATTTCCATGATTCTCCCTTTCTTCAGTACT
	Gibson 2.FOR	AGAAAGGGAGAATCATGGAAATCGGTACTGGCTTTCC
	Gibson 2.REV	TGTTGTTCTGGTCTCCGCCTCCGCCACTGCC
	Gibson 3.FOR	AGGCGGAGACCAGAACAACAGCCTTCCACCATACGCTCAGGGCT
	Gibson 3.REV	CCCATGAGGCCCAGAGGAATTGGTAACAATCTAGGTCTAATTCTATTGC
	screening-FOR	CCTTTGCCTGATGCACCGTT
	screening-REV	AGGTGGAAGGCTGTTGTTCT
HaloTag-NC2b	Gibson 1.FOR	CGTCAAGGCCGCATGTCGGCAGACATGTTGTGAGGC
	Gibson 1.REV	GCCAGTACCGATTTCCATCGTATCTTCCTGTCTTTCAAGC
	Gibson 2.FOR	ACAGGAAGATACGATGGAAATCGGTACTGGCTTTCC
	Gibson 2.REV	CGTTGCCCGACGACGAAGCTCCGCCTCCGCCACT
	Gibson 3.FOR	ACAGGAAGATACGATGGAAATCGGTACTGGCTTTCC
	Gibson 3.REV	CCCATGAGGCCCAGATGTGGTGCTCGCTTTGGTTA
	screening-FOR	CCCTGATCCTTCATCGAAACCA
	screening-REV	CGGAAATCCATCGAGGAGGG
T7-HaloTag-TFIIB	Gibson 1.FOR	GAAGGAAGGCCGTCAAGGCCGCATGCGAGGAGGCAACTCCCATTTTAAT
	Gibson 1.REV	CATTTGCTGCCCGCCGGTCATAGAAGCCATCTTCGCGGCTCCGC
	Gibson 2.FOR	CGGAGCTGTTGGCGGAGCCGCGAAGATGGCTTCTATGACCGGCGGG
	Gibson 2.REV	GCCGTTGCACTCACCGGCTGGTAGACGCTCCGCCTCCGCC
	Gibson 3.FOR	TGGTGGCGGCAGTGGCGGAGGCGGAGCGTCTACCAGCCGGT
	Gibson 3.REV	GAAAGGAAGGCCCATGAGGCCCAGACTGGAGACCAGTGGACGGA
	screening-FOR	TCAAGGACCGAGCGCTTTTT
	screening-REV	TTCCAGCTCTTCGGAAACGG
Cdk7-HaloTag	Gibson 1.FOR	CGCTTCCACCACCTCCGCCTCCGCTAAAAATGAGCTTCTTGGGCAATATTCCTGA
	Gibson 1.REV	GAAGGAAGGCCGTCAAGGCCGCATGAAGAGCTGTCCATGTGTGCC
	Gibson 2.FOR	AAACTGTCGATTGTTCGCTGCAACTAACCGGAAATCTCCAGAGTAGACAG
	Gibson 2.REV	AATATTGCCCAAGAAGCTCATTTTTAGCGGAGGCGGAGG
	Gibson 3.FOR	GAAAGGAAGGCCCATGAGGCCCAGACTCCCCGAGGCCTCTTCCTTG
	Gibson 3.REV	CTGTCTACTCTGGAGATTTCCGGTTAGTTGCAGCGAACAATCGACAGTTTCA
	screening-FOR	CTCGCCTGGAACGCAGTAGT
	screening-REV	GCTGCAGAATAACCAGGAATCG
HaloTag-Rpb1	Gibson 1.FOR	CGTCAAGGCCGCATGAGCGCAAGGGAGGGCGGG
	Gibson 1.REV	CCGATTTCCATGGCGAAGCAGGCGC
	Gibson 2.FOR	CTTCGCCATGGAAATCGGTACTGGC
	Gibson 2.REV	CCCCCGTGTCCGCCTCCGCCACTGC
	Gibson 3.FOR	AGGCGGACACGGGGGTGGCCC
	Gibson 3.REV	CCCATGAGGCCCAGACTTCAGTGCACTCTCCGC
	screening-FOR	GTCGCGTCAGAAAGAACACC
	screening-REV	TCGCTTGTTTAAGTCCTGGCA
HaloTag-Cdk9	Gibson 1.FOR	ACTATAGGGCGAATTGAAGGAAGGCCGTCAAGGCCGCATGCTTTATAACGCGCCCCCTCCCGGGCTTTCG
	Gibson 1.REV	GGTCGAATGGAAAGCCAGTACCGATTTCCATGGCCACCTCCAGCG
	Gibson 2.FOR	GCGGCGGAGGCGCGCTGGAGGTGGCCATGGAAATCGGTACTGGCTTTCCATTCGA
	Gibson 2.REV	ATTCCACCGAGTCGTATTGCTTTGCTCCGCCTCCGCCACT
	Gibson 3.FOR	GGTGGTGGCGGCAGTGGCGGAGGCGGAGCaAAGCAaTACGACTCGGT
	Gibson 3.REV	TGGAAAGCGGGCAGTGAAAGGAAGGCCCATGAGGCCCAGAGCAGGCACAGAGAAAGACCCAAG
	screening-FOR	CTCCCGGGAACTACAAGTCC
	screening-REV	GCGGCCTAATCTTACCCGAA
NELF-B-HaloTag	Gibson 1.FOR	GAATTGAAGGAAGGCCGTCAAGGCCGCATGCCAGGTAGGACACGCACATT
	Gibson 1.REV	ACCGCTTCCACCACCTCCGCCTCCGCTCAGTGTGGCTGGAGCAGGCACG
	Gibson 2.FOR	TTCCCAGCGTGCCTGCTCCAGCCACACTGAGCGGAGGCGGAGG
	Gibson 2.REV	CAAACAGTTTCAGTTCTCCACAGCCTCAGGAAATCTCCAGAGTAGACAGCCAG
	Gibson 3.FOR	GCTGGCTGTCTACTCTGGAGATTTCCTGAGGCTGTcGAGAACTGAAACTG
	Gibson 3.REV	GCGGGCAGTGAAAGGAAGGCCCATGAGGCCCAGAGCATCCACCACTGAACCCAG
	screening-FOR	TGATTGGTCTTGCCTCTGGGT
	screening-REV	GGGCCCCCTATGATATGCAA
Zic2-MS2	Gibson 1.FOR	ACTATAGGGCGAATTGAAGGAAGGCCGTCAAGGCCGCATGCTTGGAGTGATGCGATTGCC
	Gibson 1.REV	GGCAAGAATGATCATCACCGACGATAGCCCCGCGGGGCGGTACTGC
	MS2 array	cut out with AleI and HindIII
	Gibson 3.FOR	TAGTCGGCCGAAATTCCGATGAGAGGAGACGCAAAAGAACGAG
	Gibson 3.REV	TGGAAAGCGGGCAGTGAAAGGAAGGCCCATGAGGCCCAGAATCAAAATCACACAGGCGGCT
	screening-FOR	CCCCAAAGTCCTCACCAAGG
	screening-REV	CAAGGATGCCAGGGTACAGA
E2f6-MS2	Gibson 1.FOR	CGTCAAGGCCGCATGTCCTTAGGTCCTTCTGGGCAGG
	Gibson 1.REV	GAGGCAAGAATGATCATCACCGGAGAGAACTGGGGATGCTCCTAAG
	MS2 array	cut out with AleI and HindIII
	Gibson 3.FOR	AGAACTAGTCGGCCGAAATTCcgatCGGCAAAGATTGCATTTCATGTTCT
	Gibson 3.REV	CCCATGAGGCCCAGAAGCAAGAGTGAGTAGGAAGGAAACATTTTATAATATGCTCT
	screening-FOR	AGGGTGGGAGGAACTGATGT
	screening-REV	CAGCAGTGTGCTGAGTGGTA
Hspg2-MS2	Gibson 1.FOR	GGCAAGAATGATCATCACCGGAGCCCGGCGTAGCCGTGCAAACTG
	Gibson 1.REV	ACTATAGGGCGAATTGAAGGAAGGCCGTCAAGGCCGCATGCGCAACTGTCTGTAACTTCAGTTCC
	MS2 array	cut out with AleI and HindIII
	Gibson 3.FOR	TAGTCGGCCGAAATTCcgatACCAGGTATGCCATTTGTTGAGT
	Gibson 3.REV	TGGAAAGCGGGCAGTGAAAGGAAGGCCCATGAGGCCCAGAAGAAGGCAGGCAGAGCATTTTGGG
	screening-FOR	GCACCCCAATCCAGTCACTA
	screening-REV	AAGGATCCTCCCCGTTGTCA
Meis1-MS2	Gibson 1.FOR	GGCAAGAATGATCATCACCGCGTACTACCAGCTACAGGACAG
	Gibson 1.REV	CGTCAAGGCCGCATGTATGCAGGATATTTGATATGTGACCTCCAAAGGG
	MS2 array	cut out with AleI and HindIII
	Gibson 3.FOR	CCCATGAGGCCCAGAAAGGCTGCCTGAAGTTGGACT
	Gibson 3.REV	TCGGCCGAAATTCCGATAAAACGTGCTGGTCTACTAATGATCGA
	screening-FOR	CCCCTAGCCCATGCTGAAAA
	screening-REV	AGAGCCCCAATGGTGGAGTA
MCP-GFP @ Rosa26	Gibson 1.FOR	GAAGGAAGGCCGTCAAGGCCGCATGGCTGTTTTGGAGGCAGGAAG
	Gibson 1.REV	GCCAACTTTTCTTTTCTTTTTTGGCATGGTCGACTCAGTCAGTCAC
	Gibson 2.FOR	TGACTGAGTCGACCATGCCAAAAAAGAAAAGAAAAGTTGGCTACCC
	Gibson 2.REV	CCGGTCGGCCGCTCATTACTTGTACAGCTCGTCCATGCC
	Gibson 3.FOR	GAAAGGAAGGCCCATGAGGCCCAGATCCCTGGACTGAGAATAGGCTGAGCGGCCGACCGGTTC
	Gibson 3.REV	GAAAGGAAGGCCCATGAGGCCCAGATCCCTGGACTGAGAATAGGC
	screening-FOR	GAGTGGAGGGAAGGAGCG
	screening-REV	GCAGGACAACGCCCACAC
Pcgf2-dTAG	Gibson 1.FOR	GAAGGAAGGCCGTCAAGGCCGCATGCTCCATCCCTGGTCTCTGGAG
	Gibson 1.REV	CCGAACCTGAGCCTCCACTTCCACCAGGCGGCAAGGAGCG
	Gibson 2.FOR	TGTTAATGGCGCTCCTTGCCCGCCTGGTGGAAGTGGAGGCTCAG
	Gibson 2.REV	CGGAAGGAGAGGGTCCCTTTCCTCAACCCATCTGTTGGCCACC
	Gibson 3.FOR	TATGACCGGTGGCCAACAGATGGGTTGAGGAAAGGGACCCTCTCCT
	Gibson 3.REV	GAAAGGAAGGCCCATGAGGCCCAGACACAGGAGGGTAGGGATGGAG
	screening-FOR	AGGAGGGAAAAGATGGCTGC
	screening-REV	CCCCAGCTACCCATCCTACT

## Sheet: Table 3. List of antibodies
Supplementary Table 3. List of antibodies used.
Antibody	Source	Number	Dilution	Application
IRDye 800CW Goat anti-Mouse IgG	LI-COR	Cat# 926-32210	1:15000	Western
IRDye 800CW Goat anti-Rabbit IgG	LI-COR	Cat# 926-32211	1:15000	Western
IRDye 680RD Goat anti-Mouse IgG	LI-COR	Cat# 926-68070	1:15000	Western
IRDye 680RD Goat anti-Rabbit IgG	LI-COR	Cat# 926-68071	1:15000	Western
Rabbit monoclonal anti-RING1B	Cell Signaling	Cat# 5694	1:2000, 3ul	Western, ChIP
Mouse monoclonal anti-TBP	Abcam	Cat# ab818	1:3000	Western
Rabbit monoclonal anti-T7	CellSignalling	Cat# 13246	1:1000, 5ul	Western, ChIP
Rabbit monoclonal anti-SUZ12	Cell Signalling	Cat# 3737	1:2500	Western
Mouse monoclonal anti-Cdk7	Thermofisher	Cat# 31TF2-1F8	1:1500	Western
Rabbit monoclonal anti-TFIIB	Abcam	Cat# ab109106	1:3000	Western
Rabbit polyclonal anti-TAF1	Thermofisher	Cat# PA5-104490	1:1000	Western
Rabbit polyclonal anti-TAF11	Proteintech	Cat# 16114-1-AP	1:1000, 5ul	Western, ChIP
Mouse Monoclonal anti-NC2b	Santa Cruz Biotechnology	Cat# SC-515024	1:5000	Western
Rabbit monoclonal anti-Rpb1	Cell Signalling	Cat# 14958	1:3000	Western
Rabbit monoclonal anti-Cdk9	Abcam	Cat# ab239364	1:2000	Western
Rabbit monoclonal anti- NELF-B	Cell Signalling	Cat#14894S	1:1000	Western
Rabbit polyclonal anti-PCGF2 (Mel-18 H-115)	Santa Cruz Biotechnology	Cat# sc-10744	1:1000	Western
Mouse monoclonal anti-Phc1	Cell Signalling	Cat# 13768	1:1000	Western
Rabbit monoclonal anti-Brg1	Abcam	Cat# ab110641	1:2000	Western
Rabbit polyclonal anti-PCGF2	produced in house	n.a.	5ul	ChIP

## Sheet: Table 4. RNA-FISH probes
Supplementary Table 4. RNA-FISH probe sequences.
E2f6		Zic2		Hspg2
exonic	intronic	exonic	intronic	exonic	intronic
ttcactttcagagcttgagaat	ttgctgagaaaacagcgatcag	aagccaggcggagaaccaa	cactgctgacccacgattac	tgtgcaacaccagattcttg	actcaactcttctaaacgtggg
ccataaacttccgagttaagta	caacaatcttaccaagtgctta	aaccggcggtggaaatact	tgcatttatttctcctcgag	tctgaggaaacctcttccag	agtgttaagaatctagctgtgg
cagttttgtggcaactttgttt	caaagagttctcagccaaaagt	acgaagccgttctgagctg	tcccagtctaataatactct	gggaaagggatgggaacagt	cccattacatccttaatagata
atgtggttcttagatttctttt	aaaaggaaggcgaaggggacaa	cggggttgagcttgaaggc	ttcaatttccgcacatggaa	tcacagcaatgaggactgtc	gtggtaggagaaaactgatacc
caaagttgttcaggtcagatcc	acaaactgtagagaatcctgga	caggagacagttcgtgtgc	ggtattacgctgatcgttta	cctcatcatcagagaggtat	aagacctgaatctgatgtctag
gcacaatctttaatcaactcgt	gttaagcggttttcatttagag	acgtgaacgccgaactctg	gcatcactccaagcatatat	agtggtaaaggtgacacctt	agtttcatcagattgtgatgtt
catctgttaactccaacagttg	gaaagatgtacaggtttgggag	aataggagccaacgtgtgc	aaatattgagcaggacgggc	cacaccaaagcagaagcagg	gggttctcactgatgacataag
tacatacgctagtctttcattt	agaggaaaaggtaacagccatg	ggctgcggaacaggaagtc	aaaatccttgctatgctcgc	ttcacgtcacggatgatcag	taacaaccctacaaatgactgc
aaagcttgaatgccgtgaatat	atagcacagaatagctgatgtg	cgagtgcgcgtggtgaagg	aagctcagtcagacaagctg	tgtccatgacaatgtcactc	tgtgattcatcatctgtatcat
actgcaatgacaatctgttcat	acgttaaggatgaagcacacag	attgagcacgttctgcgag	atagataatccactcggggc	tcagacaggaggttgtggaa	tttttagacacaccagaagagg
tgatagaatcttctctgggagc	tgcaacctcagaaagatcattt	ttggcggtattgctccgag	aacagtcctgagaaggacgt	gggaagactccagaagtagg	ctaatctattttgtgcatgtgt
ctttggtgctcctaatatgtac	aagacaagttacccatgaatct	cgtactggttgtggagctg	gctcacaccagattcattta	ctccaacacaatgttgttgc	gccagttatagagattgaacag
tttgaatggttctgttctactt	tcactacagtatcaaacagacc	gtagcggaaaaaggcacca	tgagaacctctttacagctt	tctcttggaagggcactatg	gataaggtggagaggatgacaa
cctattccatcattggttttac	ttaacttcttgcttaatccttt	cttgcttgatgcactgctg	tgcccattagagaatctcac	agaagttcatccagatctgc	ggttgacttacaaatagggaca
atggctgcttttagatggagag	gttaagtcactattttacaggc	tcgatccacttgcagatga	gttggtaatcacaaaccctc	catctccatagtaaccagtt	agctaaagcattcactgagatc
tctgagttcttcactcactgag	ggcttattaattctttgcattt	tcttgggattgcttagctg	ataatctgaggcgagaggct	acattgcgaatggtcaggat	agagtgtcagagtgtcacaaag
atactccaaaaaccttcgtcac	tgatcatctaatgtgcaaacca	tgaaagttttgttgcagct	tttgcgattttggctgagac	ccatagcgaacatgttggag	gaaataaaccagaactggtcca
aaacgatgggcacatgattcac	aacacgaatctctctaaggtga	gacgtgctccacagagacg	catttggctttcttttagca	caacaatggaagcctcctta	gacaaatgagagtctactctgt
cgaggagacttattgctgaaaa	tagaaacttcggtgtctacatc	tggacactcctcccagaag	ttgacgagggaagttgctaa	cgtgagaggaagaggactca	ataccatgtagggatagaactg
tctacaatagagcacaagagca	ctaacagtttggtacaaggacg	ttggccttaaagggtttgc	catcccgacttcggagtaaa	acaatttagatccagggtct	actcgggtgcatatagaacaaa
aagagttatctcgagagctgat	tatttaacctagagcaagaggg	tgcgaagaccttgccacag	aagagaacaataggccgctg	cacacatattctcctgagtc	tggttgaagggtgtgaattcag
gcaagaggtctatttcactgac	gtatcctgaagtgttaatatgc	acagccctcgaactcacac	ttaaaagcttgtctcgcacc	attctcattggtggggagac	caactttagagaatctgtcctg
gctagtctttgtgataacatga	tcttgaattgagaaacaagccc	gtcgctgctgttggcgaag	cacagggcatttcatgcaaa	cttgtaccatgtgatggtag	cgtttatttatgtgcgtgtatg
tgaggcaaacactatccatcag	ctctgacaagaacatctggtag	atcttgcagagatagggct	gttaaattccattagcacct	catcaatgttgttgttggct	aacttcacttcacatgacagta
aaccagtgtaaggcaattcttc	gaagaagaccacgacacaatct	gatgcgtgtaggacttgtc	cgttccacttggaaagggaa	cgagatcatgatggaggtct	tcgaaaaggggatcactcttat
tgcacaacacctaactgcaaat	atgctgaagtgtttaggtttta	ttcatgtgcttccgcaacg	ggagtcatttagaggtgtga	gccacacgtgaagaggaaga	ggaactagagacagttgtgaac
gtgacactcagacatattttga	gcagtacatgctatagatagag	gggtgtggacgactcgtag	tgttgccaggattccaaatg	atctgatgatgagtgggcag	ccaagagataaggtgtaacgtc
ccagagggttctaataagttat	ctcccattaataaacaaccaga	acaggttggagctgctttg	tccctgtttaattttctgga	gtctgatggtttcacggatg	ttataaactacctggggatctg
actttagaaaactctctcatcc	tacttaagtggctccaaaactt	ggtggataagggaacaggg	ctctcagcaaatgggttagg	tggctgagcagtgtaaagtg	caccttctgataaggatcgaac
catctgtgaaacttctacatgt	tcttttcaaactacacttggtc	tcgatgggttttgggaggg	gccagtacttatcatccaaa	gttacagatgtactgtcctg	tttcacaccactcaacaaatgg
agtatatgaacctaaatgtcca	caatatcctaaacatgaaccct	taagacgatcctaaggtgc	gactgggatatggagattga	gaggttcggacgttgatgag	taacatcaagctagttttcctg
ctggggagcgtattaaaatact	gggaaacaaaagagggttctgg	ggctcgatatttttgtggg	gagatgctgtgagctgtttg	agcactcaaactccacagag	atatacagaaaactggggagcc
aagtttgtggttccaattgtag	gtgggacagttcaaagatacat	gaaagtgggctagggaagt	agccagtaggcaatcatatt	aagagcgtaacacaggacgc	catgcataggttaatggtgatt
tctgtaggcagcttaaaaatca	aagaggtagcagaacctactaa	gactaggaagcatgtggga	caaaatcacacaggcggctg	agcagggtatgcaggttaag	gacagctatttcttactttttc
accaatcttctgggacatgatg	tcacagttactcgagaacatga	ccgctatgtacagtttgtc	gctatcgagaagctgttatt	agtgagcactcatattggtg	ctctggagagagagatcatgag
cagatgaaagtctgtactttcc	gacagttctctaaccaagagaa	caccgtggaaaaggaaggc	agctccctaacaagttggtc	gcactggaactcatattcgc	taggacctctagatgagaagat
cattgtagtgaactgatctgtt	ttacaagcacattctgaggatg	ccaataagccaataagcca	ctttttgcagagctttttgg	ctttgaagccatcttgacag	agtagtgtggtaagcactttac
tttaacttcaccaggaccaaat	ctattctcatgttatactcact	acgcaatccgggagtttac	tctaacgactttaggggtgc	gttctcctcatgttcacaaa	tgtttttatgtgggctctaaac
atctgctcacaaaaagcggaat	aactcaaacgatgctcacagac	acaatcaagttgcctcatt	actgacacctatctccttaa	ccattcagacatggttcatg	aaggtagcaagcatgtgagatc
gtacaatgcacaggaggtaagg	tacatttaactgcagggagtat	ccagtctatagtcgcatga	actaacaggttctatcgttt	gtcataaaagtaggctccgt	gcaactgacaattcagacatca
tgtataccaacaatccaggttc	aagcaagagtgagtaggaagga	ctttggcacggctcatatt	ttggatacccctacgaagag	ggctccttgagaaactgtta	atcaaagatggcagaaagtggg
aaactaacgatgcttcccagac	aaatatacacgttgtacccatt	gctatgggttggtatgttg	gagagagctgagtctctgaa	gtccgaacctcgaattcaat	atcaacactataacggaaggca
ttttgtaaagcaggagaggttt	aatggtttcggaatgaaatgcc	catcacatgtaaacccagc	ggtacagagtagagggcaaa	ctgaacactagatggccatc	aagctgggacctgaaataagtc
tgttatttcaagctgcttcaaa	ctaacactcgtttgtacaagtc	cgaacgtcgcaaaagcact	caaagtcctcaccaaggatg	gtcattgatgggatcttctg	cctttatgaacagagagcatga
ttgaatctctactttgtataca	agcaaacgtgtcaggttttaat	aaagctaacggcacaacgt	caaacagggtgcttgctatg	tgtgcaacaccagattcttg	cgtgggaagacagttaacataa
	ctatggaaacatttctctagct	tttcctctgtagcaagtta	ctactgcagtggtacctgtg	tctgaggaaacctcttccag	tagaatcatcttggagacagac
	caattttggcctaagaagagtc	ctgaaacagtttatgccca	cagaggggactgggtgtgag	gggaaagggatgggaacagt	ctatgccaactggattaaatcc
	taagatgtcttaagtacaccgt		ggaagacaaaagccgggagt	tcacagcaatgaggactgtc	ctagtttatgaggagctacgag

## Sheet: Table 5. Read counts
Supplementary Table 5. Read counts in genomics experiments
TAF1-T7 ChIPseq
Sample	Total pair reads	mm10 uniquely mapped	hg19 uniquely mapped
RING1BmAID_TAF1dTAG_T7_UNT_rep1	41473190	52072809	3760509
RING1BmAID_TAF1dTAG_T7_UNT_rep2	36538609	46978965	2332339
RING1BmAID_TAF1dTAG_T7_UNT_rep3	34286073	45461599	1482765
RING1BmAID_TAF1dTAG_T7_dTAG_rep1	34423454	44172580	1864002
RING1BmAID_TAF1dTAG_T7_dTAG_rep2	39259891	47432873	2894884
RING1BmAID_TAF1dTAG_T7_dTAG_rep3	45976969	59394133	2636173
RING1BmAID_TAF1dTAG_T7_AUX_rep1	33241041	42427408	1956380
RING1BmAID_TAF1dTAG_T7_AUX_rep2	36118226	43678921	3424109
RING1BmAID_TAF1dTAG_T7_AUX_rep3	29014453	39119741	1698361
RING1BmAID_TAF1dTAG_INP_UNT_rep1	4805447	6271128	361502
RING1BmAID_TAF1dTAG_INP_UNT_rep2	6047747	8147917	329654
RING1BmAID_TAF1dTAG_INP_UNT_rep3	4697088	6188555	285869
RING1BmAID_TAF1dTAG_INP_dTAG_rep1	3723266	5028240	164530
RING1BmAID_TAF1dTAG_INP_dTAG_rep2	3039278	4196625	128933
RING1BmAID_TAF1dTAG_INP_dTAG_rep3	4770546	6273880	291663
RING1BmAID_TAF1dTAG_INP_AUX_rep1	3540017	4810712	191084
RING1BmAID_TAF1dTAG_INP_AUX_rep2	3519857	4733339	266306
RING1BmAID_TAF1dTAG_INP_AUX_rep3	4298406	5708209	284949

## Sheet: Table 6. qPCR primers
Supplementary Table 6. Chip-qPCR and expression primers
ChIP primers
target primer	sequence:
E2F6 fwd	GAGGTCAAGTGCTGTGGGAC
E2F6 rev	GCAAAGGGCGGTTCAAGAAT
ZIC2 fwd	GTCTCCTGGTCAGAGTTCGG
ZIC2 rev	GAATAGGAGCCAACGTGTGC
HOXD8 fwd	CCCAAGGCTAAGGTTCGGC
HOXD8 rev	CATAAAGCCGCACTGCCAAG
BCOR fwd	ACTCCCCTTGCTACCCAGAA
BCOR rev	CTGGGGTTTGACAGCTTTGG
HOXB3os fwd	GACTTGGAGCGCAGGAGAAG
HOXB3os rev	AAGAAAGTGGGAGTGGGTGC
BRD2 fwd	TGCTGGGCCTTAGAGAGAAA
BRD2 rev	AGTGATTTTCCGGAATGCAG
CTRL fwd	TGCATGAGCAGAGGACTAGG
CTRL rev	AGAAGTGCAAGCTCAGAACCTT
expression primers
target primer	sequence:
E2F6 fwd	TTGGATGGCATCGAACTGGT
E2F6 rev	GCCCCAAAGTTGTTCAGGTC
ZIC2 fwd	CGCTCCGAGAACCTCAAGAT
ZIC2 rev	CATGTGCTTCTTCCTGTCGC
HOXD8 fwd	GCCGATTTTTACGACCCAGC
HOXD8 rev	AGGGTTTGGAAGCGACTGTAG
BCOR fwd	ACTCCGAGGTGTGCAAATTC
BCOR rev	CTGACAGTTTGCGTTTCCTG
HOXB3os fwd	ACCAGACTTTGACCTGCCTT
HOXB3os rev	GACCCGAAGCCCAACCATC
BRD2 fwd	AAAACGTGACTCCCCACAAG
BRD2 rev	AGGCTTTCGAATCCTTTTCC
tRNA-Lys fwd	ATAAGCAGGTATCGCGGAGA
tRNA-Lys rev	TCGGTAGAGCATGGGACTCT
