# Supplementary material for: The Polycomb system sustains promoters in a deep OFF state by limiting pre-initiation complex formation to counteract transcription
Source: Nat Cell Biol. 2024 Sep 11;26(10):1700–11. doi: 10.1038/s41556-024-01493-w (PMC11469961; doi:10.1038/s41556-024-01493-w)
Supplement: Supplementary file 4 — Numerical data used to produce plots in respective figure. [file 41556_2024_1493_MOESM4_ESM.xlsx]

## Sheet: Sheet1
b					c			Intdensity
	time	Intdensity				time	Zic2	E2f6	Hspg2
	0	0				0	604	421	0
	4	0				4	0	0	0
	8	0				8	0	0	0
	12	0				12	1073	0	366
	16	0				16	1056	0	453
	20	0				20	1063	0	1102
	24	0				24	1709	0	970
	28	0				28	1499	0	1979
	32	0				32	1206	0	2664
	36	504				36	1090	0	3155
	40	650				40	1026	0	3825
	44	716				44	1958	0	3386
	48	1277				48	1765	0	2785
	52	1168				52	3255	0	2653
	56	2110				56	2755	0	2321
	60	2091				60	2107	0	3408
	64	2598				64	2087	0	2894
	68	2169				68	1462	0	4142
	72	1896				72	1459	0	1535
	76	1485				76	621	0	1253
	80	1627				80	287	0	1696
	84	585				84	339	0	1209
	88	714				88	285	0	694
	92	908				92	340	0	675
	96	562				96	0	0	1430
	100	567				100	0	0	978
	104	0				104	0	684	704
	108	0				108	0	366	400
	112	241				112	0	742	424
	116	0				116	0	708	1661
	120	0				120	0	1293	2488
	124	0				124	0	1475	2841
	128	0				128	0	1298	3022
	132	0				132	418	972	2871
	136	0				136	303	885	3575
	140	0				140	911	779	2832
	144	0				144	898	829	3926
	148	0				148	905	451	3047
	152	736				152	1266	430	1106
	156	594				156	1257	279	1142
	160	1134				160	1283	686	2370
	164	1146				164	1405	447	2202
	168	1270				168	524	237	2721
	172	2654				172	304	0	2551
	176	2917				176	397	0	1180
	180	1266				180	257	0	2541
	184	2051				184	0	0	4577
	188	1751				188	0	0	3753
	192	1527				192	0	329	2545
	196	625				196	0	457	1860
	200	504				200	0	1214	2156
	204	615				204	0	1459	1573
	208	739				208	0	1106	1827
	212	0				212	0	1312	811
	216	0				216	0	0	608
	220	0				220	0	297	784
	224	564				224	1040	0	829
	228	832				228	1139	0	605
	232	862				232	1561	0	352
	236	855				236	691	0	0
	240	909				240	510	0	0
	244	1097				244	297	341	0
	248	671				248	0	315	0
	252	1018				252	0	269	592
	256	436				256	0	0	521
	260	574				260	0	0	413
	264	374				264	0	0	395
	268	0				268	0	0	597
	272	722				272	0	0	0
	276	549				276	0	0	0
	280	1005				280	0	647	331
	284	1808				284	0	380	658
	288	1293				288	0	290	277
	292	429				292	0	0	0
	296	329				296	0	0	264
	300	0				300	0	0	1726
	304	0				304	0	0	2971
	308	0				308	0	0	2817
	312	0				312	0	337	3315
	316	0				316	0	0	708
	320	0				320	0	0	1983
	324	0				324	0	0	323
	328	0				328	0	0	0
	332	204				332	0	0	0
	336	0				336	0	0	0
	340	0				340	0	0	0
	344	0				344	0	0	0
	348	0				348	0	0	0
	352	0				352	0	0	0
	356	684				356	0	0	0
	360	550				360	0	0	0
						364	0	0	0
						368	0	0	0
						372	0	0	0
						376	0	0	0
						380	0	0	0
						384	0	0	0
						388	0	0	0
						392	0	0	0
						396	0	0	0
						400	0	0	0
						404	0	0	0
						408	0	0	0
						412	0	0	0
						416	0	0	0
						420	0	0	0
						424	0	0	0
						428	0	0	0
						432	0	0	0
						436	0	0	0
						440	0	0	0
						444	0	0	0
						448	0	0	0
						452	0	0	0
						456	0	0	0
						460	0	0	0
						464	0	0	0
						468	0	0	0
						472	0	0	0
