# Supplementary material for: The Polycomb system sustains promoters in a deep OFF state by limiting pre-initiation complex formation to counteract transcription
Source: Nat Cell Biol. 2024 Sep 11;26(10):1700–11. doi: 10.1038/s41556-024-01493-w (PMC11469961; doi:10.1038/s41556-024-01493-w)
Supplement: Supplementary file 5 — Numerical data used to produce plots in respective figure. [file 41556_2024_1493_MOESM5_ESM.xlsx]

## Sheet: Figure 2b
Pol II loading				ON duration (min)				Amplitude (transcripts)
Zic2	E2f6	Hspg2		Zic2	E2f6	Hspg2		Zic2	E2f6	Hspg2
1.83918	3.29866	3.54079		8	8	8		4	2	2
1.46979	2.13957	4.75579		16	4	16		1	1	5
2.35704	2.24852	2.18576		16	4	8		1	1	2
5.81189	3.29243	5.62616		4	12	4		1	3	2
1.19382	4.10788	4.20642		12	28	24		2	8	5
4.84286	4.12046	9.20721		4	12	8		3	2	1
8.85496	4.19036	1.17745		12	4	12		7	2	2
1.58351	3.15954	3.58959		12	4	4		2	2	2
2.33007	4.2202	4.84268		8	8	24		2	4	3
0.762786	6.43863	1.29707		4	4	16		2	2	2
2.11116	1.63392	4.03859		44	4	16		9	2	1
5.65006	4.31237	2.25803		4	4	12		1	1	4
7.55174	2.0661	0.787406		16	8	12		2	2	3
0.458244	10.486	1.39206		24	4	8		4	1	2
6.35579	1.72246	3.1191		24	12	4		3	2	1
1.1539	2.24958	1.7433		8	4	28		2	2	5
1.24952	2.01684	5.80804		20	8	12		13	1	1
7.58637	2.99952	8.57856		24	8	12		4	2	3
0.991093	2.94479	0.787406		8	8	32		2	1	4
1.1596	4.71541	1.39206		24	12	4		5	2	3
1.36623	0.378186	3.12398		4	8	8		2	1	1
2.93569	0.868075	1.7433		8	4	4		2	1	2
4.50608	10.7762	5.15576		4	8	24		2	2	9
1.98478	2.60298	3.13398		12	64	8		3	4	2
3.03326	2.22724	3.3874		8	8	8		5	1	2
22.5847	1.61941	2.3253		48	4	56		20	1	14
12.7159	1.43161	7.34997		4	4	12		5	1	2
3.74088	0.974041	1.42393		8	8	4		4	2	2
7.30329	1.06668	2.32562		16	4	8		6	1	1
11.9295	3.85099	3.71616		36	4	4		8	1	1
2.95573	1.47146	1.81872		12	12	4		18	2	3
3.33789	2.92043	1.64389		20	4	12		4	1	1
0.617844	8.85555	3.3311		4	8	4		3	2	1
3.23487	1.48573	1.38125		12	8	4		10	2	1
3.12855	1.53044	1.57588		16	8	12		1	2	3
1.90699	1.6522	7.868		28	12	4		6	4	1
1.90864	3.40107	4.12058		8	4	4		5	1	1
0.782003	12.8519	4.44174		8	12	8		7	3	2
4.28507	5.2611	4.32373		4	4	8		1	2	4
4.36739	2.23768	6.07705		8	12	4		2	3	1
3.63361	2.39564	1.19707		20	20	8		3	5	5
3.80037	6.44785	4.41848		32	8	8		27	2	4
2.1905	3.28504	14.3334		16	8	4		6	1	1
12.3411	3.62762	4.80846		36	4	44		7	3	14
3.32109	11.5703	1.913		20	20	8		9	5	5
4.30816	3.98649	10.0789		8	4	24		2	1	5
7.05409	6.45267	1.44979		8	12	8		3	2	2
1.57225	5.78678	8.47246		36	24	24		6	4	2
0.964366	1.989	4.11401		8	8	16		2	2	2
1.2143	10.2451	2.47286		12	16	4		2	1	2
6.35319	6.1951	4.39454		8	4	4		4	1	1
8.59389	8.08982	3.04046		28	8	16		6	5	2
6.87661	3.36448	0.943693		24	16	4		7	4	1
4.47528	3.16397	2.143		12	4	48		3	2	6
7.50365	2.17679	3.12309		16	8	8		5	2	5
2.93736	2.54241	4.09917		20	8	8		3	1	4
1.65895	5.25152	1.53076		4	8	8		1	1	2
2.84333	11.7299	1.26963		76	4	44		28	2	14
3.79144	3.1208	6.5729		24	12	8		6	1	5
1.83902	3.10343	5.86679		12	8	20		2	1	4
5.53732	8.43118	1.20843		28	4	4		8	1	2
2.00961	9.68434	2.13593		12	4	12		2	2	2
5.0634	2.79268	2.74859		12	8	8		4	1	3
4.0568	4.59758	2.86433		24	4	4		1	2	1
0.91035	8.43118	2.18668		4	4	4		6	2	1
1.28945	6.68413	1.30902		12	4	24		1	1	4
0.684487	2.54228	13.4664		16	8	8		4	1	3
1.9261	6.41569	4.42736		28	12	4		10	1	1
2.83503	2.51166	1.51686		4	8	12		2	2	2
9.99885	1.34729	11.7171		8	8	4		3	4	2
1.66153	2.38429	2.75876		16	4	20		8	1	2
2.17776	3.61609	6.52674		8	16	12		1	2	3
6.82604	2.82197	3.98317		8	4	8		2	1	2
1.06974	2.7565	2.59028		8	20	4		2	3	2
1.43291	3.79925	2.25803		32	8	8		16	1	1
3.21274	2.46901	2.55091		4	8	32		2	1	5
2.00223	2.26325	1.44176		4	4	8		5	1	6
11.0226	2.3972	0.849183		8	4	8		2	1	2
2.95191	1.39579	3.33343		4	8	16		2	2	7
3.49272	5.71197	5.23095		20	8	12		16	1	4
4.24661	2.82643	4.44758		16	4	4		4	2	2
3.03084	5.63348	1.72602		8	8	28		3	2	17
4.45011	4.28408	2.85869		28	8	12		8	3	7
2.88713	2.26325	1.52417		16	8	12		4	4	2
1.68406	2.3972	2.917		12	4	24		6	1	4
1.80343	2.96687	1.29388		8	4	4		2	1	3
6.63873	1.28413	2.87638		20	4	8		3	2	5
3.02307	5.61597	1.90751		28	4	28		3	2	6
2.02776	6.47279	1.9687		44	4	8		15	1	2
3.97547	1.17962	0.783052		16	12	16		5	3	4
0.446983	1.79508	3.24473		20	12	12		4	4	3
1.19529	7.84806	3.01791		16	32	16		10	7	4
3.0404	1.79441	3.66773		8	24	16		5	7	3
3.1306	2.25282	1.77257		12	4	32		3	11	6
3.43111	4.38147	2.00574		4	4	4		3	5	1
1.79367	3.76825	3.62317		32	12	16		7	3	2
1.23604	3.76825	1.45853		28	28	8		4	11	4
2.71224	5.7027	0.541217		4	20	4		2	5	2
0.467309	2.43388	1.66464		20	4	20		4	1	2
1.3093	2.7562	3.0527		8	4	16		2	2	1
3.66572	4.31207	2.11563		4	8	28		2	1	6
5.65818	1.65719	2.60898		4	4	8		2	1	1
5.82509	3.56116	6.37827		24	16	28		6	3	3
0.956333	2.50668	1.4381		28	8	28		5	4	4
1.23	6.54825	3.35429		12	4	16		3	4	1
3.1281	3.17283	8.52341		36	4	4		24	1	1
1.39609	3.16279	2.58286		20	4	4		6	4	2
1.08026	2.44734	2.88597		12	16	8		6	2	2
1.76741	5.92427	1.98322		24	16	8		4	2	4
2.90738	4.83843	0.976454		12	4	12		7	1	2
1.33971	7.1284	2.16091		36	12	16		5	3	3
2.78872	2.00018	3.01113		12	8	8		6	2	4
1.48912	1.55832	2.47588		8	4	12		2	1	1
2.67439	1.74011	2.47534		12	8	24		3	1	4
9.54295	6.40583	1.36049		8	8	24		2	2	2
1.74945	3.88689	0.525864		8	4	32		1	3	7
1.21644	5.02097	1.88424		24	8	8		6	2	3
4.56695	4.06372	6.59433		32	20	4		20	6	1
4.1906	4.23948	1.7748		8	28	20		9	4	5
3.80951	4.5481	1.04838		24	8	8		21	2	3
1.57944	8.9476	4.57557		8	12	4		12	8	2
10.619	2.89503	1.31896		12	8	4		7	2	4
2.81121	1.03953	1.71177		12	4	28		5	1	10
2.81121	8.26544	4.42951		16	4	4		1	3	2
3.60399	3.72998	4.09149		8	4	12		2	1	1
1.64642	1.08467	2.63951		32	4	12		5	1	4
1.57709	2.96745	1.14878		12	4	12		2	1	3
1.57463	7.12315	1.54438		28	4	12		11	1	1
1.7861	1.09209	2.63575		20	4	8		11	1	5
2.85414	3.84982	6.48455		12	8	4		6	5	3
1.15103	3.94006	7.25013		32	12	12		6	3	3
1.36161	10.0898	4.82927		4	12	28		4	2	5
0.563913	3.85825	2.95294		8	4	24		4	2	5
5.51044	1.23673	0.295677		12	8	12		4	1	3
9.75233	2.55114	1.49594		8	4	4		4	1	3
2.38674	3.50537	2.59442		4	4	20		1	1	2
5.0308	1.31558	2.00024		4	8	12		2	1	2
7.49663	2.951	6.29866		16	4	12		4	1	5
4.05546	4.09479	2.85399		20	8	8		7	2	3
3.52517	2.18858	0.848871		12	12	24		4	2	8
0.350827	2.85175	5.65367		16	12	12		4	1	5
1.91519	2.36058	1.47561		24	32	4		1	4	2
3.7977	5.32899	6.51603		20	8	8		1	1	1
2.65128	1.64402	2.99539		8	28	12		1	4	2
5.81459	1.55607	1.89008		8	8	4		2	2	1
1.7595	1.86954	1.4045		4	8	8		2	4	3
2.01695	3.12358	3.97268		24	8	4		10	3	2
2.06644	1.26369	1.68153		20	4	12		5	1	1
1.65119	7.46382	1.09469		28	4	4		9	1	1
0.403836	6.01599	5.74905		8	16	12		5	2	2
3.34594	4.75325	10.2919		8	12	8		4	1	2
2.14867	3.22214	2.98675		20	4	24		6	1	3
2.65029	4.45839	1.81688		20	8	24		1	1	7
2.39436	0.890941	4.4869		12	16	4		3	3	2
1.43513	4.18578	0.540661		48	4	16		23	1	3
4.09201	2.56419	3.7806		12	4	4		4	1	3
2.78859	2.63689	5.18851		12	20	4		31	4	1
1.33924	9.79094	3.02738		36	28	4		9	9	1
1.53097	5.20415	2.2641		16	24	4		14	3	1
9.98151	1.68009	0.28055		8	24	12		3	6	1
2.00038	1.29498	0.572541		12	24	4		2	5	2
1.44195	11.3062	0.944406		16	24	40		1	5	4
2.8249	2.15292	1.44247		20	12	20		7	6	8
4.69424	1.9728	3.0185		12	12	4		4	2	2
7.69709	3.26343	2.34566		12	16	12		3	2	2
1.76921	5.0183	2.43329		8	8	4		4	2	2
2.96243	2.04018	1.56563		4	24	16		3	3	2
2.88543	2.66774	1.58254		12	12	4		3	2	2
2.63436	2.66774	4.06902		4	16	8		9	3	1
1.81972	1.53433	1.15904		4	12	12		3	1	2
1.17162	7.03731	2.80932		12	8	4		4	2	1
4.24107	2.00345	2.60156		16	24	24		4	3	5
1.04969	2.29544	5.11612		16	4	12		3	1	3
4.27708	2.99976	5.44469		4	16	8		2	5	3
6.65608	1.48219	2.20651		12	8	4		1	2	1
2.08473	0.905023	1.75166		16	12	4		1	3	1
5.19033	6.21071	21.3235		20	8	4		3	4	1
0.950821	4.01226	8.55631		12	8	4		12	2	2
1.32153	1.98641	2.25301		4	4	8		3	1	4
12.1329	3.11872	1.52291		4	4	4		1	2	1
8.13111	5.30367	1.85319		4	8	8		1	3	1
1.43195	1.41185	1.61435		4	16	8		1	3	3
4.22612	2.13941	1.72683		4	4	12		1	1	1
1.9412	3.60426	2.08696		32	28	16		8	3	1
2.66216	3.02543	0.614324		16	4	4		12	2	1
1.90722	5.01705	1.29149		4	12	4		4	3	1
3.08526	1.83041	1.24255		24	20	24		7	2	3
4.75936	1.36519	1.7987		16	4	36		2	2	9
3.10463	1.46352	4.00825		24	12	8		8	3	2
0.676908	2.59338	7.04512		8	16	8		6	3	3
4.90356	1.38066	5.80433		28	16	20		1	1	1
1.13516	1.46352	1.52074		12	4	20		2	2	15
1.63708	4.90471	2.87295		24	4	4		11	2	5
4.54925	2.36815	5.11612		24	4	4		15	1	1
3.76964	4.25673	5.44469		28	4	16		11	2	5
1.21528	5.86166	1.44848		4	4	4		1	1	1
3.16098	8.15945	2.19059		28	40	40		4	5	9
0.978098	3.05593	1.99229		4	8	4		2	1	2
2.17183	5.71457	5.65754		8	8	16		5	3	4
1.61803	5.81994	3.39759		12	16	16		2	2	1
0.68826	18.1066	2.24308		4	4	16		3	1	9
2.22343	3.00298	0.695571		20	12	12		5	3	2
2.95882	1.1407	2.20072		16	4	4		4	2	1
1.76728	2.11841	2.99963		16	4	20		5	1	7
2.60931	6.05843	1.29993		12	16	20		1	3	12
2.32954	2.04533	1.69585		4	16	4		3	1	2
2.24691	5.00736	1.51716		4	4	8		1	2	3
2.69208	5.30668	5.1297		24	4	20		2	2	7
2.88446	1.68081	1.7854		12	4	4		2	1	3
7.00216	45.0209	5.69765		4	4	12		2	2	3
1.83233	3.66245	4.34212		8	8	36		1	1	13
1.74649	1.14023	2.19591		20	28	16		9	5	11
1.1188	4.69453	1.74193		20	8	48		9	2	29
1.04749	5.95293	4.336		12	20	24		3	2	29
4.76787	1.89852	1.31797		20	4	20		12	1	8
1.7094	3.18726	2.15738		4	4	12		2	1	2
0.971649	3.27042	14.7886		4	8	4		3	2	1
1.77003	1.32351	5.23891		8	8	24		5	3	8
1.4028	2.46013	8.45166		4	8	24		1	1	8
1.4192	3.72399	2.57977		16	8	8		9	2	5
1.18244	2.22898	2.4768		16	12	8		6	2	2
0.723453	0.592876	2.88515		12	20	20		2	4	10
2.04154	1.4754	1.39514		60	4	12		52	1	4
1.30794	5.09615	6.15623		8	4	4		6	1	3
5.98205	4.52119	1.59509		8	4	4		7	1	1
7.00289	2.69274	1.5555		56	8	4		7	3	2
3.2908	1.55588	2.23145		24	4	4		4	1	2
9.08931	4.48634	2.5924		24	8	4		4	1	2
0.805481	4.41162	3.8316		16	4	4		7	1	1
0.70711	6.19774	1.737		12	4	4		3	1	7
12.8284	1.58009	2.84891		20	4	12		3	2	6
7.12074	2.59046	1.59509		36	4	8		10	1	3
2.9567	3.60471	3.18228		36	4	12		11	1	4
3.6698	3.45365	1.34619		4	4	8		11	3	2
2.20021	1.20206	6.61194		8	8	4		4	2	2
1.18996	8.39565	11.8922		12	12	8		2	2	3
15.9925	8.14269	2.51596		20	8	28		6	3	4
3.15543	2.05993	5.4329		16	20	8		5	5	6
2.63159	2.70907	6.35439		16	8	20		3	1	7
3.03977	3.62477	1.41189		12	4	20		7	1	3
3.85649	1.67138	5.90778		52	4	4		29	2	1
3.29465	2.70869	2.3682		12	28	8		6	4	1
1.16858	1.38103	0.993706		56	20	20		33	2	3
7.06305	0.910308	2.31197		4	8	8		10	2	2
2.15425	2.50654	2.56481		28	4	8		9	1	2
2.05289	1.10708	2.94101		28	20	4		14	2	2
2.4254	1.53331	5.20528		16	4	12		4	1	3
2.96611	1.5996	4.36773		20	24	24		3	9	2
10.1911	3.1325	6.38631		24	24	8		12	5	3
5.48062	8.3068	4.65529		16	4	4		5	2	2
2.68823	1.22087	1.68054		8	20	12		2	6	6
0.915671	1.57935	3.00926		8	8	20		1	1	21
1.06891	1.64166	0.8926		4	8	8		1	2	1
5.12153	1.1307	1.13194		4	16	12		1	7	13
4.28992	3.42725	5.0026		4	8	16		3	2	9
6.47341	4.63428	2.65375		56	4	32		16	2	15
0.630339	10.4916	2.21034		20	8	12		9	4	2
1.91648	6.79174	2.37073		16	12	12		2	5	2
6.71797	2.35682	1.40856		4	4	4		2	2	1
1.77771	1.11188	2.09377		16	4	4		3	1	1
0.895401	1.86044	0.903934		4	12	16		3	2	7
1.86899	6.70552	7.62675		4	4	20		2	3	8
1.6281	44.4599	1.4871		4	8	4		3	2	2
4.80409	3.51881	6.8432		16	36	16		2	7	2
9.3007	4.35766	1.44587		20	12	12		3	4	9
4.7682	4.19559	1.58762		8	20	8		2	5	15
1.07697	2.93343	5.39149		36	8	16		23	1	7
3.82687	1.12725	1.97739		12	4	24		9	2	8
6.524	1.12725	2.83483		16	16	16		5	4	7
6.2842	1.96586	1.58751		20	8	12		6	2	11
3.89448	1.2457	11.35		16	4	28		3	2	8
1.39978	3.56083	1.55109		16	8	12		2	4	9
7.31673	1.31906	8.35839		16	12	24		10	5	2
2.64401	4.06059	4.24711		24	4	12		9	2	5
1.52207	1.25379	2.01636		16	4	28		6	1	5
6.04987	5.18016	2.38065		76	4	8		30	1	2
1.77658	8.26483	3.38228		8	4	16		2	1	4
4.57609	1.71403	2.74534		16	12	8		10	2	3
0.846718	4.75952	2.54117		4	12	4		3	2	2
2.07309	1.35098	1.45927		24	8	12		1	3	11
5.41406	3.4751	5.05763		12	4	4		2	1	3
5.29955	4.72017	6.59962		12	4	12		2	2	1
2.25063	11.2915	1.44531		32	12	16		8	2	7
4.47865	2.68138	4.13476		28	8	36		27	4	8
1.73392	2.98891	7.1797		12	16	8		2	3	2
1.10419	2.27538	3.05803		24	4	16		6	1	2
1.79715	3.01406	8.62609		40	60	32		7	12	6
3.60206	3.76165	6.8079		24	16	8		4	2	3
2.80892	1.6013	9.31606		16	4	32		2	3	7
5.82165	3.92235	5.36132		4	8	20		2	4	7
7.6452	6.041	7.09425		8	8	4		4	4	3
6.52216	3.24223	1.31756		16	8	36		4	3	9
1.71894	5.73293	5.41481		12	20	8		2	3	2
2.92668	1.3519	1.13672		8	4	4		2	2	14
2.81087	3.98026	4.40605		48	20	4		40	5	1
0.433806	1.35828	3.78227		4	24	12		3	7	2
0.960312	1.6013	1.54446		32	4	4		2	3	1
2.8983	6.13248	2.63689		12	8	4		2	3	3
5.55702	1.70353	7.61394		24	20	12		3	9	5
2.00258	2.84038	2.15099		16	12	24		2	5	3
1.56239	6.89572	0.917319		20	8	28		3	2	20
3.31699	1.90893	4.31112		20	4	16		14	3	4
3.14715	5.00775	2.3955		24	8	40		8	1	15
3.73983	20.9316	6.07636		4	4	8		2	2	5
1.80152	2.99858	2.61393		24	8	4		3	3	1
6.23817	2.5343	4.95001		16	8	28		9	2	5
4.04014	1.48838	2.2041		16	20	8		6	5	5
2.91556	5.10778	3.63763		20	4	12		10	1	2
7.05024	1.35504	3.1694		8	4	24		3	1	4
1.72129	1.52924	2.10761		36	4	8		8	2	2
1.91535	6.31193	6.67855		16	8	16		7	2	5
1.70029	5.93089	4.76731		8	8	8		12	3	2
2.26387	3.7364	3.90838		32	28	20		9	6	13
0.781289	1.46983	4.44959		12	20	8		2	6	6
5.9642	4.81985	3.11524		16	12	12		16	1	4
5.26598	8.45338	2.07354		12	8	24		7	2	11
2.11877	1.42562	4.90283		32	12	12		10	3	11
1.8179	3.87672	5.66287		24	8	16		7	2	3
5.09053	1.91628	3.32044		4	40	8		3	17	3
5.11073	10.5739	1.22284		40	8	28		13	4	4
1.41195	3.58991	1.17466		32	24	8		28	6	3
5.01785	7.29908	3.64927		16	16	4		7	3	1
0.682815	1.85399	1.00365		8	20	8		1	2	4
2.76931	1.51771	6.19336		24	4	24		1	2	7
1.45839	6.06682	4.50298		16	8	8		1	2	2
2.18791	0.708083	1.24619		8	4	4		5	1	7
2.16765	4.22246	1.12204		56	4	12		75	2	3
2.17439	3.71188	1.16624		12	24	4		6	5	2
2.00308	3.74464	2.49215		8	4	28		2	1	6
4.62958	3.67652	6.29561		8	4	24		2	2	9
2.80894	1.9839	6.35433		4	8	16		2	4	8
2.68449	3.21562	2.43386		12	8	4		13	3	14
2.30167	3.65708	3.15291		32	4	4		8	2	7
1.23353	9.98818	1.39		4	4	12		1	2	13
1.17793	1.74012	1.54696		8	4	8		4	1	6
3.19551	2.74709	1.5056		24	8	24		25	2	9
1.50482	7.07219	6.67891		20	12	16		2	6	6
29.4258	2.00072	1.53064		4	4	20		1	1	10
7.94469	1.66396	2.38323		44	20	20		22	4	13
2.43789	1.81186	1.98258		16	4	20		5	2	6
1.02367	4.27702	1.9632		12	4	12		6	2	6
1.84595	4.74827	1.28202		12	4	12		6	2	2
1.93443	1.52242	3.54118		4	20	12		2	6	2
1.67971	3.4068	0.487825		12	12	16		5	3	2
9.11238	4.63835	2.27244		12	4	12		4	2	4
0.634787	5.05806	0.818093		32	4	4		5	1	3
1.26915	1.53199	2.31822		40	4	4		19	1	2
2.64211	0.685165	1.58549		36	4	12		21	1	2
2.17645	0.685165	2.4914		12	4	12		11	1	4
6.12682	1.83274	0.637221		16	4	20		15	2	9
3.0334	2.03455	1.40239		24	8	4		6	1	1
4.78203	3.58995	1.30645		40	4	52		27	1	11
1.13683	1.24198	0.875762		8	4	20		8	2	5
2.87287	2.84278	2.15003		12	4	4		6	2	1
3.21381	5.15087	1.22769		8	8	16		6	3	2
1.42343	1.3815	5.17389		16	4	12		11	1	6
2.34104	2.48238	0.88926		12	4	16		8	1	3
1.2386	2.37283	3.56064		8	8	20		11	2	9
1.81893	7.00822	2.07035		16	20	24		6	1	3
1.18596	4.70594	1.42799		16	8	20		10	1	3
3.68328	0.984561	3.85387		8	4	44		2	2	15
2.55294	1.90024	0.908159		28	4	4		5	2	3
1.49077	3.70885	1.23974		4	12	8		2	3	4
3.47173	1.7839	1.39414		4	12	8		2	3	5
1.59749	0.866345	1.81741		4	12	24		2	3	15
0.351394	0.866345	0.976833		24	4	8		5	2	4
2.12184	3.0371	2.11204		8	4	8		2	2	13
0.997567	4.44717	5.11679		12	16	8		2	3	2
0.597088	2.70456	0.370381		40	4	8		12	1	4
3.19862	3.18924	2.56026		24	4	28		4	1	3
7.26102	3.18924	2.436		4	4	4		5	1	1
1.57291	1.52667	2.87574		28	4	4		39	1	2
5.80352	3.83301	1.25882		24	8	4		5	3	3
2.71543	1.05445	6.65662		12	12	12		2	2	6
4.73278	1.29905	1.29351		16	8	4		3	2	2
0.7102	2.50105	3.94021		32	4	12		10	1	3
3.11739	3.86687	1.73011		32	12	8		10	2	2
2.2872	6.83297	4.98023		12	8	24		6	1	4
0.771547	3.95019	3.04249		8	8	20		4	1	3
2.04428	3.93923	1.76598		16	4	8		2	1	5
1.00911	1.90489	2.32209		40	8	20		2	1	9
1.01005	3.2615	1.85523		28	12	52		5	4	11
1.99758	1.57583	1.36459		16	4	20		1	2	5
2.37572	1.11582	1.1988		12	16	4		1	2	1
1.44097	5.75371	1.62742		32	20	8		11	3	3
2.43657	3.05273	1.97084		16	4	12		4	1	6
1.69087	1.01487	1.02659		20	16	12		7	4	5
0.444505	3.08015	1.54206		8	4	8		2	1	3
0.753113	3.0356	0.880362		28	8	40		8	1	7
1.28966	4.26337	1.36092		12	8	12		4	7	3
1.02691	1.81831	1.45107		16	16	16		13	5	2
4.82103	1.18692	3.09514		20	8	12		3	2	4
3.95039	1.75095	7.23853		24	4	4		3	3	6
2.39066	1.75095	6.14452		4	4	12		1	2	3
7.41185	2.8297	2.8671		4	8	8		1	7	2
2.46	2.10333	4.4856		4	28	4		2	9	2
3.01039	2.6175	1.49817		12	4	8		6	1	4
1.26566	2.4977	5.61759		76	12	16		40	4	3
1.8707	3.74824	2.53752		44	12	4		21	2	3
2.86181	1.90489	4.81406		8	4	12		3	1	5
2.20804	3.2615	2.63056		24	12	4		3	2	3
2.18989	3.13623	2.4227		16	24	20		3	4	5
0.334566	3.11146	4.59221		8	12	16		3	3	5
0.462419	16.6317	3.01434		20	4	16		24	3	3
1.26566	1.02124	1.08428		12	20	12		8	2	3
1.8707	1.02124	0.415899		24	4	8		5	2	2
0.957607	2.3262	1.55447		16	12	8		1	2	2
1.11207	1.06052	2.78604		12	4	12		4	1	4
0.725722	3.4697	0.995038		4	8	24		2	3	9
0.861459	1.93188	0.643109		4	20	12		1	4	7
0.935646	1.69692	1.97895		16	4	8		3	1	3
1.86459	4.29437	3.61056		4	4	16		6	1	4
3.06493	1.45142	3.0855		8	4	4		4	3	3
1.19938	2.11256	3.89351		32	12	4		2	5	1
2.18611	2.3474	1.89718		28	4	8		5	1	4
2.27371	4.78254	2.88258		60	8	28		35	1	2
1.16387	3.26435	1.59978		12	4	4		14	1	2
1.41068	3.63249	2.71225		24	4	52		8	1	6
3.04522	7.23362	2.89595		8	12	4		5	2	1
5.32663	1.27439	1.86871		40	16	40		10	4	9
0.898974	0.974945	7.19387		20	12	12		5	2	2
0.692845	7.76843	1.91916		16	12	4		4	5	2
7.61342	5.96478	0.940094		16	8	24		5	2	4
6.36511	8.68682	4.98395		32	4	36		10	1	15
2.29563	2.89955	9.40842		56	8	12		10	2	5
2.14507	6.66085	4.9404		12	8	12		2	3	2
1.19426	1.68142	2.88151		16	4	16		4	2	5
15.2401	1.27558	9.55495		12	8	16		2	3	2
1.9087	6.28386	1.3339		4	8	8		1	1	1
6.38572	2.28446	3.79009		32	20	4		10	7	1
2.91192	2.70402	4.09971		4	8	4		3	5	1
2.23013	3.22721	4.14189		8	8	4		2	5	1
1.22258	3.22721	4.78197		28	4	8		4	2	2
1.97152	9.32645	0.994312		20	12	4		5	3	3
2.21624	1.5849	2.05919		20	4	8		2	2	2
7.97358	2.22914	0.649105		4	4	24		3	1	2
4.62773	1.48453	1.44507		8	4	4		1	1	1
3.0083	2.82315	1.73133		8	12	4		2	4	2
2.97789	2.0707	1.54226		4	4	16		2	1	3
1.93922	2.35172	1.29774		8	8	8		1	4	5
4.56724	3.08172	0.741749		4	4	4		1	2	3
2.36094	7.54227	1.84385		16	12	4		3	2	1
1.16387	4.74207	3.27054		20	28	4		13	3	2
1.41068	1.20469	5.34973		32	12	12		9	2	4
3.04522	1.24485	2.23454		4	16	24		5	1	10
5.32663	4.17136	2.99269		4	20	4		1	3	1
1.52953	4.17136	2.41512		8	4	4		4	1	1
0.692845	5.16433	2.85699		12	4	16		3	1	4
7.17368	4.17136	1.16682		12	4	8		3	1	5
6.36511	4.17136	1.22209		8	4	20		4	1	8
1.20645	3.14115	1.21571		12	4	8		3	1	2
0.93447	3.02268	1.02349		12	16	12		5	2	2
0.858734	3.37189	4.09971		28	4	12		25	2	5
1.45499	1.59203	4.14189		12	16	24		7	3	9
0.684484	1.55542	4.78197		40	4	8		16	1	1
0.421193	8.74161	0.994312		12	4	12		4	2	3
3.91826	5.10543	1.1564		8	4	4		2	1	1
1.37712	3.99487	1.54953		4	8	4		2	1	2
2.31963	2.23685	1.29774		48	4	8		9	2	2
3.96795	3.62836	0.741749		8	16	20		2	3	4
1.08996	3.97096	1.34225		8	12	28		2	4	3
0.91111	6.4754	2.31542		20	12	20		1	2	8
0.807573	2.72396	2.08383		4	16	16		1	3	4
0.735781	2.51527	5.11692		24	4	44		4	1	10
9.9431	2.51527	2.21842		28	4	12		5	1	6
1.08996	1.43317	9.55239		8	4	20		5	2	1
0.90846	1.72885	0.90885		12	4	24		3	1	5
0.816959	2.20458	2.55945		4	8	12		1	1	2
0.735781	1.52016	2.3097		40	16	16		13	2	2
5.09946	1.08974	1.51181		8	4	28		3	2	12
7.38467	1.24763	4.54201		4	4	4		9	1	2
4.07183	3.83809	2.29453		4	4	4		4	1	2
2.37964	5.89198	3.28287		12	4	4		4	4	4
2.25512	8.55565	6.59066		32	24	28		6	7	14
3.28449	6.29306	1.39342		20	4	4		13	2	1
2.57739	3.91677	0.981974		12	8	8		1	3	2
2.13354	1.44329	0.522217		4	4	16		3	1	2
2.09315	1.51371	2.58914		4	20	8		1	5	3
0.528278	2.00714	0.430476		8	20	12		2	3	2
1.98204	1.47336	2.77576		16	4	12		4	1	1
1.68452	3.24123	3.33228		8	12	4		1	3	2
0.819243	1.59231	2.99728		56	8	8		44	5	3
1.31398	1.46383	1.47848		20	4	24		6	3	5
1.37847	5.21272	1.20506		36	20	28		12	3	1
0.334183	1.00948	1.71991		8	24	12		4	2	1
2.67656	2.67725	1.26281		28	4	4		4	2	1
2.86306	2.67725	5.12213		4	40	16		1	4	3
1.16009	2.20376	4.2663		32	8	8		8	3	2
2.31546	2.52392	0.938528		16	8	24		7	2	3
2.97094	2.52392	2.6253		32	4	8		6	1	1
0.925192	1.89583	2.67372		8	4	16		2	2	4
3.38471	1.70912	1.98166		16	8	16		5	2	2
2.31546	10.9403	4.70694		12	8	4		1	2	2
2.71889	5.78667	3.23823		8	12	24		4	2	5
3.61947	2.75362	1.27561		20	12	12		11	1	1
4.38347	1.4522	2.13474		40	12	4		21	2	1
2.5324	3.44751	2.97334		4	12	4		5	2	1
0.498332	2.77033	1.1923		36	8	8		9	4	1
1.4904	2.57238	0.915733		4	12	4		1	2	1
4.14165	8.82177	2.98251		28	8	8		6	1	1
2.72908	3.56376	2.64516		8	8	28		4	2	7
0.832943	4.48489	1.16495		12	4	16		4	2	9
1.15392	2.77852	1.20342		16	4	20		3	1	7
3.7325	3.23812	1.19977		28	4	8		6	2	9
4.96382	3.74503	2.80923		4	12	16		3	5	16
11.2824	1.74612	2.39893		28	4	24		7	1	7
1.69893	2.73954	0.952058		4	8	4		6	1	1
4.22739	0.605046	1.23361		12	4	52		4	1	18
4.13974	2.62867	1.30582		24	4	16		19	1	8
1.85456	2.51155	0.601494		16	16	8		9	3	3
2.45373	2.18336	1.98437		8	4	4		4	1	3
3.98019	6.70669	4.09084		20	4	12		3	2	1
6.263	1.9579	0.720224		8	4	12		4	2	6
3.66659	2.61858	1.49632		16	8	4		8	3	4
2.15612	0.789377	1.26303		36	8	20		8	2	5
1.07594	4.37363	2.30725		12	12	4		5	2	2
1.5002	2.16083	1.97517		28	8	12		5	2	2
7.2345	4.52715	3.73439		8	12	4		2	2	3
3.90515	2.47477	2.34756		8	8	4		1	2	2
3.90737	2.51053	3.17418		20	16	20		2	6	4
4.80437	3.03028	1.46298		24	12	8		2	5	6
3.23281	5.94392	2.15214		16	4	8		2	1	5
3.84181	5.94392	1.77848		12	4	4		1	1	1
3.27984	1.72485	1.26218		8	4	4		3	2	1
2.93423	2.35068	0.802267		20	8	4		8	2	2
4.04384	4.01367	1.17145		8	8	8		1	3	2
4.872	2.4428	0.339658		36	12	16		15	2	1
10.2721	3.60896	1.20617		28	28	20		26	5	4
5.40786	1.80371	3.16142		4	8	20		3	2	1
2.93288	7.07442	0.600302		12	4	4		4	2	2
4.52525	2.8715	1.12473		8	4	8		5	1	1
3.16303	1.74844	0.651945		32	4	4		3	1	1
8.79066	3.60196	4.37556		36	12	4		6	2	1
2.50587	2.11135	0.897109		8	8	4		2	2	1
5.39103	3.70239	2.66569		52	20	4		23	3	2
7.34733	1.52033	1.21489		12	8	8		13	4	4
5.38132	4.96626	2.69386		12	4	12		2	1	4
1.55624	1.91981	2.11699		8	4	12		2	1	3
3.19433	1.91981	3.75072		36	4	8		19	2	2
3.19645	3.0662	1.99012		40	4	4		20	2	1
3.21683	1.67706	1.7469		16	12	4		12	3	2
4.46867	4.07666	0.874612		16	16	24		2	3	1
2.28092	1.99207	0.562288		4	4	12		2	1	3
2.99719	3.51679	4.70554		64	12	12		9	2	2
3.04564	3.48329	2.43519		8	4	28		7	3	3
2.78984	2.96766	6.11944		24	4	4		18	4	3
3.58208	1.57118	2.30549		16	8	32		6	2	5
3.22963	2.48147	1.97517		20	4	16		2	1	4
1.31089	1.52002	3.73439		4	8	8		2	2	4
1.07601	1.62742	2.34756		16	16	12		8	3	2
6.73976	3.06011	3.12215		4	4	4		1	2	2
1.07028	2.48241	1.46298		8	24	8		1	3	3
2.76348	3.49605	1.99761		16	4	4		3	1	1
7.39978	0.927532	1.77848		40	4	12		18	1	1
2.6396	0.537055	1.26218		8	8	8		1	2	1
8.78838	4.57043	2.73467		16	4	20		4	1	8
1.36876	1.38376	2.37531		40	8	12		37	3	3
5.25499	1.22021	2.73533		16	4	12		6	2	1
5.69532	1.12577	7.71407		16	8	4		2	2	2
2.66579	4.21289	2.06523		28	4	4		8	1	1
6.75281	6.55481	1.59748		4	4	12		2	1	5
2.31665	5.50194	1.24397		20	4	8		2	1	2
1.61633	3.2525	2.53336		36	4	16		27	1	2
9.56254	2.38021	2.84656		12	8	4		6	3	1
3.56353	5.28831	1.97221		20	8	8		20	2	2
9.15129	1.908	1.33589		12	4	20		5	2	2
1.86214	2.58276	1.21515		28	12	4		23	2	3
9.08457	2.39664	1.36746		4	4	4		1	1	2
1.24363	2.39664	5.48058		32	4	20		11	1	4
1.31502	2.40086	2.5139		12	4	4		3	1	1
3.853	6.61203	1.62136		12	4	16		3	2	2
	2.29093	0.66873		64	12	4		20	3	2
	0.89657	2.02684		12	8	4		7	2	1
	1.41223	0.644308		4	16	4		11	2	1
	6.45219	2.08962		12	4	4		4	2	1
	1.37098	1.09647		36	12	20		38	2	3
	6.79383	2.96495		16	12	4		27	3	2
	4.71661	0.249893		8	4	4		3	1	1
	1.42515	2.30896		8	8	12		2	2	2
	8.12875	0.864072		40	8	24		13	1	3
	8.63992	12.0092		24	16	12		4	2	7
	1.50146	5.36762		8	12	12		3	4	3
	2.4868	1.64059		32	16	16		2	3	3
	2.04259	3.56882		28	8	12		6	1	3
	1.83642	11.26		8	4	16		3	1	3
	4.38345	2.17776		12	4	24		3	2	8
	1.50627	4.50081		12	12	24		3	4	3
	5.46603	1.18252		28	4	16		39	2	3
	5.78129	2.921		16	4	4		6	1	1
	6.90582	1.62173		4	4	8		1	1	2
	3.15791	1.7312		8	8	8		2	2	2
	2.99278	4.72273		20	4	4		9	1	1
	2.99278	0.893796		4	12	12		5	1	3
		1.11742		16	4	12		8	1	2
		3.45851		48	4	24		17	1	3
		2.43879		4	12	16		4	3	2
		5.51569		8	8	8		8	3	1
		2.42531		36	4	12		17	1	3
		0.691709		12	4	16		7	3	3
		0.880864		4	4	8		3	1	3
		3.217		8	4	8		2	2	1
		6.26058		8	8	4		3	1	1
		1.36296		24	4	24		11	2	5
		1.95074		40	4	12		24	1	10
		0.562037		4	4	12		9	1	3
		6.54944		8	20	12		11	2	4
		1.10119		20	4	8		13	3	2
		2.19098		52	12	4		57	4	1
		2.30828		24	4	4		6	3	1
		2.76057		44	4	4		12	1	1
		2.10376		12	4	4		4	1	1
		2.27801		20	4	4		3	1	1
		0.801986		24	4	4		2	2	1
		1.70472		20	4	8		4	3	2
		0.73753		16	4	4		3	1	1
		3.75335		4	8	4		2	1	1
		5.6041		12	4	4		3	1	2
		0.937789		16	12	4		1	3	2
		10.9394		12	4	8		3	1	1
		4.66322		12	24	8		9	4	3
		0.590236		24	8	16		13	2	10
		3.01198		12	12	8		1	3	2
		0.917202		8	4	8		3	1	3
		2.64814		16	28	20		7	6	3
		2.32417		28	4	4		14	2	1
		1.77945		8	16	24		1	3	4
		2.46444		16	12	16		42	2	7
		3.40828		20	20	4		43	3	4
		5.13912		12	8	20		9	2	6
		3.03226		24	12	16		13	2	7
		0.840656		8	4	8		5	1	2
		1.05576		20	36	32		16	7	7
		57.3194		12	24	12		12	4	4
		0.900088		36	4	16		40	2	4
		2.72691		44	4	20		46	1	4
		3.00747		24	8	28		12	1	8
		2.39189		24	12	4		9	2	2
		2.37447		20	4	28		16	1	10
		1.93068		36	4	8		16	1	2
		3.49158		8	4	12		4	1	6
		3.19058		4	4	28		1	1	5
		4.42693		20	4	24		16	1	6
		1.6021		16	4	16		12	1	2
		8.22396		12	4	8		4	1	2
		3.10653		12	4	28		3	2	2
		3.22168		16	32	4		14	3	2
		2.78749		4	8	16		6	2	5
		0.792025		32	8	20		3	2	5
		3.23689		44	8	8		7	1	1
		1.51902		24	12	12		6	5	2
		4.00801		8	4	16		2	1	4
		1.36628		28	4	8		13	1	4
		4.01694		12	4	28		5	1	7
		4.01928		8	4	36		7	2	7
		3.17806		24	4	12		3	2	4
		1.17052		12	4	32		1	2	23
		4.39941		20	4	8		2	4	7
		2.51177		12	4	16		4	1	4
		0.768402		16	4	4		3	1	4
		3.84311		16	16	24		6	2	5
		1.11376		20	20	4		11	4	1
		2.82906		24	8	28		20	1	7
		3.26185		16	4	8		10	1	6
		1.23158		16	4	8		8	1	7
		0.922306		32	8	8		5	2	7
		4.44886		20	12	32		1	2	12
		1.825		16	16	24		4	1	5
		0.687469		8	16	8		3	1	2
		1.41074		24	8	12		9	1	2
		2.10981		36	20	20		20	2	4
		5.00479		12	20	12		2	4	3
		1.49352		20	12	4		1	5	1
		3.03163		36	8	12		9	1	4
		2.07065		20	16	28		10	2	9
		1.11364		4	20	8		1	5	6
		8.21807		20	4	4		16	2	1
		2.00926		16	16	4		12	2	3
		3.53914		12	12	4		4	1	2
		0.698962		12	16	28		3	4	13
		3.05091		24	8	8		15	1	5
		1.51933		4	16	16		6	1	4
		0.852451		28	4	8		3	1	2
		2.31399		44	8	16		7	5	10
		1.20547		4	12	8		2	3	3
		4.35956		12	8	4		3	2	1
		3.08492		8	12	24		7	4	14
		6.03292		24	8	8		29	1	2
		1.68362		28	4	8		34	4	4
		7.44091		16	4	8		12	2	2
		2.78367		16	12	8		2	1	6
		1.43517		12	12	24		16	2	9
		0.989854		28	12	4		73	3	8
		2.42834		28	4	12		10	2	2
		2.25817		12	28	12		2	6	5
		1.48296		8	8	4		3	3	5
		2.55111		40	4	4		20	1	1
		0.750665		4	8	12		1	1	4
		1.27309		8	4	4		2	1	1
		1.38903		4	8	20		2	3	12
		1.45716		8	16	20		2	6	8
		1.35512		16	4	4		5	1	6
		1.44969		20	8	16		18	2	7
		3.15022		44	8	8		48	6	6
		1.82456		12	12	4		16	2	5
		2.13712		12	4	24		18	1	12
		4.00554		4	16	4		2	5	3
		2.22308		12	28	8		1	8	2
		1.40343		12	4	40		2	3	10
		0.79176		24	4	16		2	7	19
		2.24251		44	4	4		4	1	2
		1.75449		4	8	28		1	5	10
		2.76601		8	12	16		1	2	7
		0.771189		24	8	12		3	3	9
		0.811126		4	8	16		1	2	4
		2.17178		20	12	16		18	3	18
		2.43409		44	8	4		48	1	2
		0.78907		12	8	12		16	1	11
		1.54795		12	32	12		18	7	9
		2.96358		4	4	20		2	1	14
		2.30198		32	4	4		7	1	4
		1.92657		4	12	4		1	2	1
		2.01958		16	4	16		3	1	7
		1.89875		16	4	4		2	1	2
		4.7701		44	28	4		4	1	2
		1.14855		4	24	20		1	1	5
		1.64397		8	8	16		1	3	2
		10.4121		12	12	4		3	2	1
		1.33045		4	12	4		1	2	11
		3.10185		4	4	8		1	1	1
		1.35076		24	28	8		9	2	3
		2.36928		8	4	16		4	1	2
		2.31686		52	16	24		16	2	9
		4.83491		16	8	16		7	3	6
		5.11899		20	12	4		8	3	3
		1.0854		20	8	20		11	3	5
		1.93585		12	20	4		6	4	3
		6.48797		16	4	8		30	3	2
		0.467922		16	4	32		10	1	8
		1.39782		12	8	8		9	3	5
		1.36961		24	12	4		33	3	2
		1.32249		12	12	12		11	2	3
		0.865264		8	4	12		6	2	2
		2.50621		8	8	16		24	3	2
		1.93175		36	8	12		16	7	4
		3.29835		16	4	4		1	2	1
		1.11768		12	4	8		4	2	2
		1.01625		4	4	32		3	1	17
		9.06736		4	20	20		1	3	2
		0.7645		4	4	20		1	3	4
		2.7812		4	4	16		1	2	9
		4.57944		12	8	20		2	2	13
		2.29168		24	4	4		9	2	3
		3.9697		28	8	8		10	4	5
		2.35129		4	4	4		4	1	2
		1.19476		16	8	4		5	3	2
		3.47577		8	8	8		1	1	4
		6.13967		4	4	8		1	1	8
		3.84408		4	8	12		1	2	3
		3.46256		12	4	12		2	1	8
		6.71727		24	12	4		9	4	5
		1.95772		28	16	8		12	9	3
		1.5021		4	16	12		1	3	9
		0.841649		4	4	8		1	2	6
		1.13578		4	4	16		1	3	5
		1.8303		16	4	20		2	4	3
		1.11799		4	4	24		1	2	4
		2.59569		4	4	4		1	2	2
		5.09085		4	4	4		1	1	3
		1.93768		12	8	24		1	3	7
		1.15894		4	8	40		1	7	13
		6.65273		4	8	8		1	5	5
		2.97572		12	12	4		1	8	1
		1.61028		8	16	20		2	3	3
		0.527128		60	4	12		15	1	2
		1.82445		32	4	24		9	1	5
		5.11705		16	8	8		2	2	3
		1.43116		8	4	16		3	1	4
		1.55518		8	4	4		1	2	1
		3.10739		16	4	12		1	1	3
		2.74895		8	4	8		1	1	1
		0.922473		28	24	20		1	4	8
		2.84013		8	4	12		1	2	6
		2.05023		4	4	24		1	1	7
		1.47521		8	4	24		1	2	10
		6.03634		20	4	24		7	3	21
		2.45121		16	8	4		31	2	10
		7.28509		8	16	8		5	2	5
		2.46457		20	4	12		7	1	5
		1.72684		4	4	12		1	1	9
		1.2571		28	4	8		13	2	12
		2.99205		4	8	16		5	2	2
		0.563576		4	4	4		3	2	1
		2.22795		12	8	4		4	5	1
		2.04431		16	4	12		3	2	6
		1.09133		8	8	4		3	3	2
		2.35732		8	4	36		1	4	8
		1.26359		4	12	8		2	4	3
		2.89085		4	4	32		2	2	10
		3.46733		12	20	12		3	6	7
		1.93686		28	4	16		3	1	5
		2.19027		8	8	8		2	2	5
		3.35841		12	20	12		5	2	5
		2.24487		4	20	16		2	5	6
		2.26825		16	4	20		4	1	2
		6.26633		16	4	16		3	1	9
		1.52623		36	4	40		9	1	5
		1.73777		32	4	8		22	1	2
		4.07477		8	4	4		3	2	2
		3.64807		48	4	4		14	1	1
		1.71253		20	4	24		4	1	12
		1.40487		16	28	8		3	4	4
		1.50432		24	4	12		4	2	3
		1.39324		8	20	12		2	3	2
		2.3279		20	16	4		10	8	1
		1.65865		12	4	52		2	4	6
		3.92024		12	4	12		10	1	1
		2.91789		4	8	16		3	3	4
		4.09917		4	8	12		1	1	3
		1.6857		16	12	20		3	2	3
		3.07631		4	8	12		1	1	3
		4.71815		28	4	16		2	1	2
		4.12608		12	8	16		3	2	4
		1.23656		28	8	12		8	1	3
		0.794914		12	4	16		3	1	5
		2.98525		12	4	40		2	1	10
		1.40362		4	4	16		1	1	4
		3.55782		20	4	8		7	1	5
		3.49672		32	28	8		10	4	4
		3.8039		12	12	4		4	3	6
		6.36326		32	20	4		1	2	3
		1.72533		20	4	12		7	2	7
		0.53469		4	4	12		2	2	8
		2.90467		4	12	8		2	4	6
		1.87053		16	16	12		5	4	15
		2.51795		4	8	4		2	1	1
		1.92273		4	4	4		1	1	2
		0.759369		8	12	12		2	2	3
		4.02429		4	20	12		1	2	7
		1.77023		4	4	36		1	1	12
		2.78897		4	4	24		2	2	4
		2.49265		4	4	12		2	1	4
		2.57968		24	4	8		6	2	2
		0.880421		20	20	12		2	2	4
		0.828017		28	12	20		3	2	9
		1.4039		32	20	16		6	4	2
		3.52102		8	4	8		3	2	2
		0.287852		4	8	16		2	1	6
		4.86904		8	12	8		2	4	3
		9.68727		4	4	12		2	4	4
		2.29719		28	4	4		7	3	3
		1.69769		12	8	4		4	4	2
		1.33865		16	4	8		3	1	7
		2.23933		12	4	4		5	2	4
		0.911016		4	4	16		2	1	5
		1.37644		24	4	40		6	1	10
		3.62084		28	4	16		6	1	4
		0.604704		20	4	8		4	1	5
		4.23987		4	4	8		3	1	3
		1.32348		8	8	4		1	1	3
		1.93561		16	16	12		2	2	8
		2.05402		20	4	8		1	1	6
		1.99711		4	4	12		1	3	15
		1.93087		32	12	20		10	3	16
		1.27233		16	4	28		2	1	12
		1.75211		16	16	8		2	2	4
		1.51979		24	4	12		3	3	2
		2.22488		52	4	20		19	2	1
		1.02884		4	20	24		2	1	5
		2.48637		32	8	12		11	2	6
		4.68421		12	4	16		3	2	3
		1.48319		32	8	12		13	2	10
		2.46827		16	4	24		6	1	9
		0.98327		8	4	28		3	1	14
		1.81521		36	8	28		12	2	16
		1.29017		4	12	4		1	3	3
		0.87611		4	8	20		1	1	5
		2.05208		4	4	32		1	2	14
		0.628242		4	8	12		1	2	4
		3.16579		4	8	16		1	2	4
		2.30494		4	4	4		1	1	3
		1.15861		4	4	8		1	3	8
		1.0236		4	4	4		1	1	8
		1.38467		8	4	4		1	2	2
		1.42425		8	12	16		2	3	6
		4.3045		12	28	4		4	3	9
		2.82586		16	8	16		6	2	5
		2.69465		4	16	12		3	3	4
		2.82429		36	8	20		32	2	7
		1.11978		24	4	20		5	1	14
		3.62727		8	4	8		2	1	7
		2.11903		12	16	8		1	2	5
		0.916995		4	4	12		4	1	7
		2.07088		8	4	12		2	1	3
		2.70783		32	4	20		12	2	5
		1.55318		12	12	4		2	3	4
		2.391		20	4	8		3	2	3
		1.92139		8	8	40		3	1	17
		1.06412		8	8	20		2	1	6
		1.42689		4	4	16		1	1	7
		1.04134		16	4	24		1	3	9
		1.22132		16	20	16		2	2	6
		6.38231		20	4	20		3	1	17
		5.97831		4	12	12		1	2	6
		2.61906		4	12	28		3	3	10
		3.26274		20	4	12		5	2	11
		4.3552		12	8	8		3	1	9
		1.12036		8	16	24		2	4	9
		4.43459		4	28	20		2	4	2
		1.2768		4	4	20		2	1	11
		0.524349		8	8	8		2	3	7
		1.51716		48	4	8		9	1	7
		1.09702		36	4	4		5	1	3
		0.348352		8	4	36		3	1	12
		1.04134		12	4	24		1	1	10
		1.22132		8	4	4		2	2	1
		6.38231		20	4	4		1	2	2
		5.97831		4	8	4		2	1	4
		2.61906		8	4	8		3	1	4
		3.26274		24	4	4		4	1	1
		4.98025		12	4	16		2	1	11
		1.20193		8	4	8		1	1	13
		5.3064		8	4	8		2	2	4
		3.48871		4	8	24		2	3	2
		5.85168		4	8	20		2	2	7
		2.77405		4	8	4		1	3	6
		1.33464		36	24	12		14	5	8
		7.07754		8	8	12		5	2	9
		2.318		24	16	32		3	3	21
		1.2866		24	4	20		1	1	10
		1.28878		12	4	28		2	1	10
		1.56886		12	4	20		3	1	10
		1.37082		28	4	12		2	1	4
		0.908992		4	12	8		1	2	5
		6.33153		4	4	32		1	2	14
		2.30292		16	4	28		3	1	17
		1.69939		12	4	8		1	1	6
		1.61027		24	4	4		3	2	5
		0.731694		28	8	12		12	5	4
		2.98232		8	12	24		2	3	10
		1.4364		48	4	4		28	1	12
		1.24096		24	8	12		3	2	12
		0.955532		4	4	12		3	1	4
		5.44694		12	4	8		3	1	13
		7.30957		8	4	4		4	2	4
		2.99878		4	4	4		1	2	6
		3.54266		20	16	32		2	3	10
		1.10792		12	12	12		2	4	5
		2.81084		12	8	40		2	2	19
		1.38308		4	4	12		1	2	7
		5.00951		4	4	8		1	1	2
		2.22694		8	20	4		2	2	1
		5.91394		12	4	4		4	1	1
		0.52215			8	24			1	12
		9.06275			20	8			5	4
					8	16			1	5
					8	16			1	10
					4	36			1	25
					4	4			3	5
					12	8			3	14
					8	4			2	1
					4	12			1	2
					4	4			1	1
					4	32			1	8
					8	8			3	3
					4	16			1	3
					4	16			1	2
					8	32			5	21
					12	20			2	10
					20	28			2	10
					16	20			4	10
					4	12			2	4
					16	8			8	5
					12	28			4	14
					20	28			3	17
					12	8			2	6
					4	20			2	6
					12	4			1	1
					4	8			2	2
					8	8			4	1
					20	8			5	3
					8	8			3	2
					16	8			4	3
					12	20			5	3
					12	24			2	12
					4	8			1	5
					12	24			5	22
					12	12			4	5
					8	28			6	12
					12	20			2	11
					16	8			8	6
					8	8			3	4
					4	24			2	12
					16	20			3	4
					4	4			1	1
					12	20			2	5
					12	12			2	2
					12	8			1	3
					24	20			8	12
					8	4			2	6
					8	24			1	13
					12	4			2	2
					8	4			2	1
					4	12			1	13
					12	16			2	7
					4	4			2	4
					8	16			2	5
					4	4			2	16
					4	12			1	6
					4	8			1	3
					4	12			3	5
					4	4			3	2
					28	36			5	4
					8	32			1	6
					4	8			3	5
					16	4			4	1
					8	20			2	4
					8	28			4	4
					12	12			1	4
					8	20			1	5
					8	4			1	1
					12	4			2	3
					4	16			1	1
					16	24			2	9
					4	8			3	5
					8	8			2	5
					20	16			2	4
					4	8			1	2
					20	12			3	14
					16	4			4	4
					12	20			2	7
					8	12			3	4
					12	12			7	2
					16	20			3	4
					16	16			3	6
					4	4			6	6
					4	8			2	9
					16	16			4	7
					40	16			12	4
					4	8			2	6
					8	20			1	12
					8	12			1	8
					28	40			3	7
					12	12			2	7
					12	12			4	6
					8	12			2	6
					4	28			1	11
					8	8			4	4
					16	12			2	2
					4	32			2	13
					16	8			4	5
					12	24			3	16
					28	4			3	5
					4	16			2	5
					8	8			1	2
					4	12			1	2
					4	20			1	5
					8	12			3	3
					4	4			1	4
					4	20			2	3
					8	8			3	1
					4	20			1	6
					4	4			2	7
					4	36			2	13
					4	8			1	9
					4	8			1	3
					4	8			2	3
					16	4			3	1
					12	16			3	10
					8	12			5	7
					16	4			3	1
					4	8			2	2
					20	36			3	12
					20	12			5	3
					4	12			2	4
					4	20			3	26
					4	12			1	14
					8	28			2	6
					28	16			4	5
					4	12			1	3
					4	28			1	11
					4	16			1	8
					4	16			1	7
					12	8			2	4
					4	28			2	10
					16	4			1	1
					8	16			2	7
					12	36			2	6
					4	32			1	6
					12	28			3	20
					16	36			4	8
					12	16			8	1
					8	20			12	8
					8	36			4	11
					8	20			3	8
					4	8			2	10
					12	12			5	4
					4	16			2	10
					4	4			2	2
					4	20			1	6
					8	8			2	6
					12	12			3	4
					4	16			2	4
					4	12			3	3
					8	12			3	2
					16	8			4	2
					12	12			2	4
					4	12			1	3
					4	24			1	5
					4	32			3	14
					8	4			1	5
					8	12			3	4
					12	8			4	7
					4	12			1	3
					4	20			1	3
					12	16			2	5
					4	16			1	11
					4	12			1	16
					4	8			2	1
					4	40			1	13
					4	12			2	5
					4	16			2	20
					16	4			3	3
					20	8			6	4
					8	12			2	3
					4	4			1	1
					4	12			1	6
					4	16			2	5
					4	44			1	28
					8	12			2	12
					4	24			1	4
					4	4			1	2
					4	8			1	1
					4	4			2	2
					12	20			2	10
					4	24			4	9
					4	4			1	6
					8	24			2	8
					8	8			4	1
					12	12			2	8
					4	16			1	2
					8	8			2	9
					4	8			1	2
					12	12			2	1
					4	12			2	4
					4	12			1	2
					4	8			1	7
					12	4			2	1
					4	12			2	3
					4	16			1	7
					4	8			1	1
					24	8			8	1
					12	24			3	5
					4	4			2	2
					4	12			5	7
					4	24			3	4
					4	32			1	10
					8	4			3	2
					4	36			2	27
					4	8			2	8
					4	16			1	6
					4	8			2	4
					4	12			1	6
					8	28			1	12
					4	4			2	5
					4	8			1	6
					4	4			1	3
					4	8			1	2
					4	8			1	1
					4	16			2	2
					4	28			1	19
					4	8			1	4
					4	16			1	10
					4	20			1	8
					4	32			1	17
					4	20			2	10
					4	28			1	7
					4	8			1	4
					4	8			2	3
					16	12			2	16
					20	8			4	4
					16	20			6	11
					4	36			1	14
					8	16			3	16
					12	4			3	5
					4	28			2	13
					12	16			1	8
					4	4			1	1
					4	8			2	10
					4	12			3	8
					16	12			2	3
					8	28			1	10
					4	8			1	4
					4	16			1	11
					4	12			1	8
					4	24			1	5
					16	12			5	1
					4	12			4	1
					4	28			2	7
					12	8			2	4
					4	8			2	5
					4	28			1	4
					12	4			2	3
					4	8			3	3
					8	4			2	3
					4	8			1	3
					4	8			1	3
					4	24			1	6
					4	24			2	5
					4	24			1	21
					4	20			2	10
					12	8			3	2
					12	20			1	5
					4	8			2	9
					8	4			2	2
					4	8			2	6
					4	20			1	16
					4	12			1	11
					12	8			3	9
					20	16			3	6
					12	8			4	4
					4	36			2	12
					12	12			4	11
					4	12			1	1
					4	12			2	12
					8	28			2	5
					4	12			1	15
					36	12			1	3
					4	16			1	5
					8	28			3	14
					4	28			2	8
					8	20			2	8
					16	8			6	7
					4	12			2	4
					4	20			1	4
					4	20			1	5
					20	20			2	7
					8	24			2	5
					4	12			1	4
					8	20			2	13
					4	8			2	10
					12	8			2	7
					12	4			2	2
					4	4			2	1
					8	16			4	9
					16	8			10	7
					20	12			4	5
					4	8			1	2
					4	16			1	3
					8	16			1	10
					20	4			4	3
					24	16			6	4
					4	12			1	3
					8	20			1	12
					4	8			1	15
					4	8			2	4
					4	32			4	6
					8	12			3	9
					4	12			2	7
					4	4			2	2
					24	4			2	2
					4	4			1	1
					4	8			1	3
					12	28			2	9
					8	4			2	2
					16	20			5	6
					12	4			2	4
					8	12			1	2
					16	4			3	1
					4	16			1	6
					4	20			1	10
					16	4			2	3
					20	24			3	7
					4	4			1	2
					12	12			1	3
					12	36			2	6
					4	16			1	8
					8	44			1	24
					4	20			1	16
					4	4			1	2
					4	4			1	1
					16	20			4	6
					16	4			1	7
					4	8			1	2
					16	12			2	6
					4	24			1	13
					4	8			1	3
					4	4			2	4
					12	20			1	12
					8	20			2	2
					4	12			2	11
					4	8			1	3
					12	20			2	6
					8	16			5	2
					8	12			3	6
					4	4			1	2
					4	20			2	8
					8	32			1	11
					8	12			3	6
					12	24			3	10
					12	4			5	2
					4	4			2	1
					16	20			5	5
					16	4			5	2
					8	8			2	5
					20	12			2	7
					4	20			1	6
					12	16			2	5
					4	12			1	2
					4	20			2	8
					8	12			2	4
					4	4			1	3
					36	8			2	6
					4	8			1	3
					8	28			3	17
					4	8			2	2
					8	16			2	7
					16	12			6	2
					4	12			1	3
					4	44			1	11
					16	4			6	2
					12	8			4	5
					4	8			1	3
					4	28			1	7
					4	12			1	1
					16	24			1	2
					8	8			3	2
					8	28			2	6
					4	8			1	4
					4	8			4	5
					8	20			3	3
					12	4			6	1
					4	20			1	3
					8	12			2	3
					4	4			1	3
					4	12			1	4
					8	16			4	2
					12	12			1	4
					4	12			2	2
					12	48			1	8
					4	28			2	8
					16	28			8	5
					4	24			1	17
					4	4			2	7
					8	8			3	2
					12	20			2	8
					12	12			2	7
					4	12			1	5
					8	16			1	10
					12	4			3	2
					20	12			5	2
					12	20			2	15
					12	12			2	15
					20	28			3	8
					8	12			1	7
					4	28			1	13
					4	8			1	3
					4	8			1	3
					4	12			1	2
					4	8			3	9
					12	4			2	5
					8	8			1	6
					20	20			6	5
					4	4			2	14
					8	40			1	8
					4	28			2	4
					4	28			1	14
					4	4			1	2
					4	4			1	2
					4	20			1	14
					12	4			2	3
					4	48			2	22
					8	4			2	4
					4	4			2	2
					4	12			1	3
					8	16			2	6
					8	4			3	7
					4	36			1	9
					12	8			3	6
					4	4			2	2
					12	32			4	17
					8	20			2	8
					20	4			6	1
					24	16			3	7
					4	20			1	9
					8	4			2	3
					4	16			3	7
					12	12			1	2
					4	8			1	3
					4	12			2	5
					4	20			1	18
					4	12			1	6
					4	24			1	2
					4	16			1	2
					24	4			5	2
					20	4			3	2
					20	16			3	4
					16	4			3	3
					16	40			2	16
					8	12			2	8
					4	12			1	2
					4	48			1	26
					8	12			1	6
					16	4			6	5
					4	12			2	6
					16	4			3	6
					4	12			1	4
					28	16			2	3
					8	44			5	19
					4	24			3	19
					4	8			1	8
					4	16			3	15
					8	8			2	6
					4	32			3	7
					4	20			2	8
					4	12			1	5
					4	48			1	18
					4	4			1	2
					4	8			1	4
					4	4			2	2
					8	12			1	4
					4	8			2	4
					12	12			4	9
					4	16			2	6
					12	4			4	1
					12	4			4	2
					4	12			1	5
					24	4			3	2
					8	16			1	10
					4	24			3	12
					8	12			3	7
					4	8			2	4
					4	12			3	6
					8	16			2	8
					12	28			4	24
					12	28			4	5
					8	4			2	2
					8	24			3	4
					4	16			1	5
					4	16			2	6
					8	4			2	3
					4	24			2	7
					4	8			2	4
					8	4			3	2
					4	20			1	5
					4	12			1	4
					4	8			1	15
					4	20			2	15
					20	8			3	7
					4	4			1	11
					4	16			1	8
					16	28			3	24
					12	28			1	5
					20	4			2	2
					4	24			2	4
					16	16			2	5
					4	16			3	6
					4	8			3	2
					4	20			1	4
					4	12			1	4
					8	16			2	3
					4	12			1	3
					16	16			5	3
					8	12			4	4
					4	4			1	3
					16	12			3	1
					4	4			1	1
					4	16			1	3
					8	12			2	3
					4	8			1	3
					16	28			5	21
					8	28			4	21
					4	8			1	3
					8	28			2	17
					4	20			1	16
					8	8			2	9
					4	36			2	10
					20	4			3	2
					20	32			5	7
					8	16			1	8
					16	12			3	7
					4	8			2	2
					4	12			1	2
					4	20			1	14
					4	4			3	5
					4	20			1	8
					12	8			1	3
					16	12			3	4
					4	4			1	1
					28	8			4	5
					4	20			2	3
					16	16			4	4
					4	36			2	5
					12	4			1	2
					4	20			2	7
					4	8			2	1
					4	16			2	5
					4	8			1	7
					8	16			2	7
					8	4			2	1
					20	20			3	14
					4	20			1	5
					12	12			2	6
					28	20			4	4
					12	4			3	8
					16	24			5	3
					20	16			5	1
					24	12			4	3
					12				5
					20				8
					4				3
					16				10
					28				17
					4				6
					20				13
					12				10
					8				6
					4				2
					4				1
					20				5
					12				2
					4				1
					8				2
					16				3
					12				2
					4				2
					4				1
					4				2
					24				3
					20				3
					4				2
					12				3
					4				1
					4				1
					8				1
					8				1
					12				8
					4				2
					12				8
					4				1
					4				1
					4				2
					4				2
					4				1
					8				3
					4				3
					8				2
					16				2
					4				1
					12				2
					8				2
					12				4
					4				1
					4				2
					4				1
					4				3
					8				3
					12				1
					8				2
					8				2
					12				2
					8				2
					4				1
					4				2
					8				2
					20				4
					4				2
					4				4
					16				2
					12				5
					4				3
					20				2
					4				1
					4				1
					8				1
					4				1
					8				1
					4				2
					8				2
					8				4
					12				1
					8				3
					4				3
					4				2
					4				1
					4				1
					8				4
					4				2
					8				5
					20				1
					24				3
					24				5
					4				1
					16				6
					4				1
					4				3
					4				1
					12				1
					12				2
					8				2
					4				2
					4				2
					8				2
					16				4
					8				3
					4				2
					8				3
					24				4
					12				4
					4				3
					24				6
					24				8
					8				2
					12				3
					4				2
					8				5
					12				3
					4				2
					4				7
					8				3
					12				5
					20				4
					32				1
					16				3
					8				1
					12				1
					12				2
					8				1
					8				4
					20				9
					4				5
					4				2
					4				2
					12				1
					4				1
					4				1
					8				2
					4				1
					16				4
					4				1
					8				3
					8				2
					24				6
					4				2
					4				2
					8				2
					8				2
					4				1
					4				2
					4				1
					4				1
					16				7
					4				1
					8				3
					28				3
					4				2
					4				2
					4				2
					24				5
					8				6
					12				2
					16				7
					12				4
					12				5
					16				4
					20				9
					4				3
					16				11
					4				2
					4				2
					12				2
					36				5
					8				1
					8				2
					8				3
					4				1
					4				2
					4				1
					4				1
					4				1
					4				1
					12				2
					8				1
					8				1
					8				2
					12				2
					12				2
					8				3
					8				2
					4				2
					4				1
					12				3
					4				1
					4				2
					4				1
					4				2
					20				3
					4				1
					4				1
					12				4
					16				2
					4				3
					4				2
					4				2
					4				2
					4				1
					16				4
					4				2
					16				9
					12				4
					8				3
					8				2
					4				2
					8				5
					20				5
					4				2
					12				4
					16				5
					4				1
					4				1
					12				4
					8				3
					4				3
					4				2
					12				1
					4				1
					4				1
					12				2
					16				2
					12				1
					4				2
					16				1
					16				3
					8				3
					4				2
					12				2
					4				1
					8				2
					8				5
					24				3
					16				8
					16				5
					8				9
					4				7
					4				2
					4				1
					4				1
					8				2
					12				3
					4				3
					8				4
					12				8
					4				2
					4				1
					4				2
					4				2
					4				1
					12				1
					12				3
					4				1
					20				4
					12				2
					4				1
					16				1
					8				2
					16				4
					12				2
					20				3
					12				5
					20				3
					4				1
					8				4
					8				2
					12				4
					4				2
					28				10
					4				5
					8				1
					8				2
					8				1
					16				7
					4				2
					4				2
					12				2
					28				6
					8				2
					12				2
					4				1
					4				2
					4				1
					8				2
					28				2
					8				3
					4				1
					12				1
					4				2
					4				2
					4				1
					4				4
					4				1
					12				2
					12				2
					4				1
					4				3
					8				2
					4				2
					20				4
					12				2
					4				1
					8				2
					4				2
					4				2
					4				3
					12				2
					4				1
					4				2
					4				2
					8				2
					20				4
					4				2
					4				2
					4				1
					4				2
					20				5
					4				3
					4				2
					28				4
					4				1
					32				3
					8				2
					4				2
					16				1
					4				2
					8				5
					4				1
					8				2
					4				1
					8				2
					4				2
					4				1
					12				2
					4				1
					4				2
					4				1
					4				1
					20				8
					16				2
					4				1
					4				1
					4				2
					12				2
					8				4
					12				3
					16				5
					4				2
					12				1
					4				1
					4				1
					4				1
					4				1
					4				1
					4				3
					16				3
					4				1
					28				5
					8				2
					4				1
					24				3
					8				3
					16				6
					8				3
					20				1

## Sheet: Figure 2d
Average expression levels (transcripts)
	E2f6			Zic2			Hspg2
	UNT	IAA		UNT	IAA		UNT	IAA
R1	7.96231	16.8046		11.0413	32.4559		38.8644	53.4601
R2	12.0547	19.8796		16.2802	38.3333		39.0638	45.3125
R3	6.31626	14.2155		14.6175	37.4655		36.4854	35.4934

## Sheet: Figure 2f
		Pol II loading							ON duration (min)							Amplitude (transcripts)
Zic2		E2f6		Hspg2			Zic2		E2f6		Hspg2			Zic2		E2f6		Hspg2
UNT	IAA	UNT	IAA	UNT	IAA		UNT	IAA	UNT	IAA	UNT	IAA		UNT	IAA	UNT	IAA	UNT	IAA
1.83918	0.606491	3.29866	13.5884	3.54079	5.92489		8	20	8	20	8	4		4	6	2	2	2	2
1.46979	0.906979	2.13957	6.82813	4.75579	1.48443		16	12	4	4	16	44		1	14	1	2	5	8
2.35704	12.8971	2.24852	1.57397	2.18576	1.1984		16	12	4	24	8	4		1	12	1	3	2	3
5.81189	2.94524	3.29243	3.02059	5.62616	2.51125		4	20	12	4	4	8		1	3	3	1	2	2
1.19382	1.90696	4.10788	2.68602	4.20642	3.38092		12	44	28	4	24	4		2	19	8	1	5	1
4.84286	1.17603	4.12046	6.67186	9.20721	4.7409		4	40	12	4	8	4		3	20	2	1	1	1
8.85496	8.05277	4.19036	1.85905	1.17745	1.14308		12	8	4	12	12	4		7	4	2	2	2	2
1.58351	3.61475	3.15954	1.79797	3.58959	2.18428		12	20	4	20	4	4		2	3	2	4	2	1
2.33007	3.77763	4.2202	1.56353	4.84268	1.22074		8	28	8	8	24	12		2	10	4	2	3	2
0.762786	2.33231	6.43863	1.87626	1.29707	7.4006		4	16	4	4	16	4		2	5	2	1	2	2
2.11116	0.750659	1.63392	4.07612	4.03859	1.38449		44	12	4	4	16	16		9	2	2	2	1	3
5.65006	1.7851	4.31237	1.84472	2.25803	4.6105		4	36	4	4	12	4		1	10	1	2	4	1
7.55174	3.788	2.0661	0.942002	0.787406	5.87573		16	8	8	4	12	16		2	3	2	3	3	2
0.458244	2.76052	10.486	0.861566	1.39206	1.31312		24	16	4	16	8	12		4	2	1	5	2	5
6.35579	4.16607	1.72246	0.921897	3.1191	1.96604		24	12	12	16	4	20		3	2	2	5	1	8
1.1539	4.18836	2.24958	0.618268	1.7433	4.34008		8	4	4	4	28	24		2	5	2	1	5	7
1.24952	0.865141	2.01684	2.03828	5.80804	1.61742		20	12	8	24	12	8		13	7	1	5	1	7
7.58637	0.904413	2.99952	0.82338	8.57856	7.34182		24	24	8	4	12	16		4	7	2	2	3	6
0.991093	1.53227	2.94479	1.0891	0.787406	0.766355		8	28	8	8	32	4		2	10	1	3	4	3
1.1596	2.18286	4.71541	0.725074	1.39206	1.20402		24	40	12	4	4	24		5	9	2	1	3	5
1.36623	1.6396	0.378186	7.51301	3.12398	5.4323		4	12	8	16	8	12		2	4	1	2	1	9
2.93569	2.55562	0.868075	7.51301	1.7433	1.04563		8	4	4	12	4	24		2	5	1	2	2	6
4.50608	1.24605	10.7762	2.33705	5.15576	3.84623		4	8	8	4	24	24		2	9	2	1	9	4
1.98478	3.55246	2.60298	1.98298	3.13398	13.8956		12	8	64	4	8	8		3	5	4	2	2	6
3.03326	3.7921	2.22724	1.44374	3.3874	6.77917		8	8	8	12	8	12		5	4	1	5	2	2
22.5847	2.79068	1.61941	1.11196	2.3253	1.3162		48	16	4	8	56	8		20	11	1	1	14	4
12.7159	3.26493	1.43161	3.90306	7.34997	1.45311		4	8	4	12	12	44		5	3	1	1	2	14
3.74088	2.83914	0.974041	3.10811	1.42393	2.50559		8	12	8	4	4	8		4	9	2	2	2	2
7.30329	2.70026	1.06668	1.18549	2.32562	1.20474		16	20	4	8	8	12		6	6	1	1	1	7
11.9295	1.95152	3.85099	2.43882	3.71616	3.49886		36	48	4	16	4	20		8	11	1	2	1	3
2.95573	2.5696	1.47146	4.87576	1.81872	5.99107		12	44	12	4	4	4		18	14	2	2	3	5
3.33789	1.58971	2.92043	7.50816	1.64389	11.2378		20	44	4	4	12	12		4	13	1	3	1	4
0.617844	1.51035	8.85555	0.755864	3.3311	4.4553		4	16	8	8	4	28		3	7	2	3	1	6
3.23487	3.4664	1.48573	4.72784	1.38125	4.84343		12	16	8	4	4	12		10	5	2	1	1	12
3.12855	2.48904	1.53044	2.08396	1.57588	1.97384		16	24	8	4	12	8		1	14	2	1	3	1
1.90699	2.72086	1.6522	1.24602	7.868	2.34376		28	24	12	4	4	12		6	10	4	2	1	2
1.90864	3.63655	3.40107	2.33192	4.12058	1.28747		8	4	4	24	4	16		5	1	1	3	1	4
0.782003	1.55298	12.8519	0.661408	4.44174	3.07901		8	12	12	8	8	28		7	1	3	4	2	3
4.28507	3.61381	5.2611	0.595711	4.32373	1.78568		4	4	4	4	8	16		1	3	2	1	4	2
4.36739	2.22263	2.23768	0.441005	6.07705	4.24013		8	8	12	4	4	24		2	2	3	1	1	4
3.63361	1.20499	2.39564	0.359129	1.19707	1.04918		20	12	20	4	8	8		3	1	5	1	5	1
3.80037	2.90114	6.44785	1.88363	4.41848	4.52188		32	8	8	4	8	8		27	3	2	1	4	4
2.1905	1.91889	3.28504	6.70198	14.3334	2.74748		16	20	8	4	4	24		6	13	1	1	1	13
12.3411	1.72307	3.62762	1.19309	4.80846	1.23802		36	12	4	4	44	20		7	3	3	1	14	11
3.32109	1.01329	11.5703	1.46534	1.913	4.89924		20	32	20	8	8	4		9	10	5	2	5	1
4.30816	3.43446	3.98649	1.51906	10.0789	2.94724		8	16	4	4	24	8		2	6	1	1	5	7
7.05409	3.69575	6.45267	0.708286	1.44979	0.933276		8	8	12	4	8	12		3	3	2	2	2	2
1.57225	6.95047	5.78678	1.95281	8.47246	0.82711		36	20	24	4	24	4		6	5	4	1	2	1
0.964366	3.42485	1.989	3.89563	4.11401	2.1051		8	8	8	4	16	8		2	2	2	1	2	1
1.2143	1.22613	10.2451	1.14179	2.47286	2.60479		12	4	16	20	4	4		2	3	1	3	2	2
6.35319	0.858588	6.1951	4.926	4.39454	3.78317		8	52	4	4	4	20		4	16	1	3	1	6
8.59389	1.06866	8.08982	8.62558	3.04046	4.42639		28	4	8	12	16	16		6	5	5	5	2	3
6.87661	1.54692	3.36448	8.62558	0.943693	1.3104		24	4	16	4	4	16		7	2	4	2	1	2
4.47528	1.54881	3.16397	3.65864	2.143	4.50205		12	8	4	16	48	32		3	1	2	3	6	3
7.50365	3.54954	2.17679	5.01901	3.12309	1.14993		16	4	8	24	8	20		5	1	2	2	5	4
2.93736	1.52846	2.54241	5.01901	4.09917	2.77849		20	4	8	8	8	4		3	3	1	2	4	2
1.65895	0.865293	5.25152	2.21568	1.53076	1.26801		4	28	8	12	8	12		1	11	1	2	2	2
2.84333	6.15073	11.7299	2.87241	1.26963	2.34643		76	20	4	8	44	20		28	10	2	2	14	2
3.79144	3.02417	3.1208	3.28279	6.5729	2.66396		24	24	12	12	8	8		6	4	1	2	5	1
1.83902	0.494272	3.10343	2.01576	5.86679	0.76347		12	8	8	8	20	24		2	5	1	4	4	7
5.53732	5.70288	8.43118	5.20615	1.20843	2.0398		28	4	4	4	4	12		8	4	1	2	2	4
2.00961	3.50662	9.68434	6.70493	2.13593	1.06394		12	4	4	4	12	8		2	2	2	2	2	3
5.0634	0.540339	2.79268	1.28638	2.74859	3.82318		12	24	8	4	8	4		4	8	1	4	3	2
4.0568	2.68519	4.59758	2.07714	2.86433	4.27924		24	20	4	8	4	12		1	3	2	2	1	4
0.91035	1.80983	8.43118	2.43117	2.18668	4.83844		4	20	4	12	4	24		6	6	2	1	1	6
1.28945	0.374373	6.68413	1.4193	1.30902	1.65483		12	16	4	8	24	20		1	2	1	1	4	14
0.684487	0.870489	2.54228	3.98935	13.4664	3.40189		16	24	8	24	8	20		4	4	1	5	3	6
1.9261	1.15906	6.41569	0.818115	4.42736	3.82779		28	20	12	4	4	8		10	1	1	1	1	3
2.83503	3.1052	2.51166	1.8499	1.51686	3.16503		4	20	8	8	12	8		2	5	2	2	2	8
9.99885	3.12248	1.34729	5.04079	11.7171	1.47942		8	4	8	12	4	12		3	3	4	1	2	2
1.66153	1.81609	2.38429	2.30317	2.75876	7.07879		16	52	4	8	20	16		8	32	1	3	2	5
2.17776	2.00598	3.61609	1.16785	6.52674	3.91568		8	12	16	4	12	20		1	17	2	1	3	7
6.82604	1.79296	2.82197	1.93867	3.98317	1.47024		8	8	4	12	8	8		2	7	1	2	2	6
1.06974	3.64113	2.7565	2.84178	2.59028	4.17058		8	12	20	12	4	16		2	9	3	1	2	4
1.43291	3.50233	3.79925	2.43414	2.25803	2.91508		32	8	8	8	8	8		16	3	1	2	1	3
3.21274	1.62725	2.46901	5.35263	2.55091	2.87839		4	4	8	8	32	4		2	3	1	1	5	4
2.00223	23.2968	2.26325	1.75951	1.44176	2.38527		4	28	4	4	8	12		5	10	1	3	6	3
11.0226	7.50501	2.3972	1.77541	0.849183	1.97889		8	12	4	4	8	8		2	6	1	1	2	10
2.95191	3.60527	1.39579	2.57365	3.33343	2.90031		4	8	8	12	16	8		2	9	2	5	7	4
3.49272	4.50484	5.71197	1.11032	5.23095	4.95126		20	24	8	8	12	8		16	5	1	1	4	3
4.24661	1.14198	2.82643	1.96843	4.44758	2.36038		16	20	4	4	4	12		4	8	2	1	2	4
3.03084	1.96932	5.63348	6.29233	1.72602	1.05503		8	12	8	4	28	16		3	25	2	2	17	4
4.45011	8.62271	4.28408	1.72328	2.85869	2.36093		28	52	8	16	12	4		8	14	3	2	7	3
2.88713	2.72014	2.26325	3.39785	1.52417	1.94783		16	12	8	12	12	20		4	4	4	2	2	10
1.68406	1.99831	2.3972	2.33264	2.917	5.23468		12	4	4	16	24	24		6	7	1	3	4	6
1.80343	6.61061	2.96687	2.46909	1.29388	6.96497		8	36	4	24	4	8		2	16	1	5	3	4
6.63873	1.88937	1.28413	1.26001	2.87638	3.22615		20	20	4	4	8	12		3	13	2	1	5	4
3.02307	3.08829	5.61597	1.73226	1.90751	2.06309		28	4	4	4	28	8		3	11	2	1	6	6
2.02776	2.31005	6.47279	3.09586	1.9687	4.5249		44	4	4	4	8	4		15	5	1	2	2	1
3.97547	13.5119	1.17962	1.29948	0.783052	2.67701		16	12	12	4	16	20		5	12	3	1	4	8
0.446983	4.35575	1.79508	2.202	3.24473	3.04329		20	28	12	4	12	16		4	8	4	1	3	2
1.19529	1.34609	7.84806	1.29948	3.01791	2.35247		16	16	32	4	16	20		10	3	7	1	4	9
3.0404	6.07624	1.79441	1.29392	3.66773	0.631501		8	4	24	20	16	16		5	1	7	5	3	5
3.1306	5.47311	2.25282	4.62836	1.77257	1.53413		12	24	4	4	32	4		3	8	11	3	6	2
3.43111	5.12647	4.38147	3.08179	2.00574	1.1148		4	12	4	12	4	8		3	7	5	3	1	4
1.79367	2.02178	3.76825	2.90594	3.62317	1.20433		32	12	12	8	16	4		7	7	3	2	2	4
1.23604	3.10922	3.76825	3.16587	1.45853	1.78028		28	8	28	4	8	20		4	4	11	2	4	5
2.71224	2.70854	5.7027	1.44099	0.541217	2.11341		4	32	20	8	4	28		2	9	5	2	2	6
0.467309	5.02463	2.43388	3.34533	1.66464	2.87944		20	44	4	4	20	12		4	14	1	2	2	3
1.3093	2.12854	2.7562	7.4531	3.0527	0.887154		8	8	4	4	16	8		2	5	2	2	1	5
3.66572	5.30694	4.31207	1.87801	2.11563	2.01256		4	36	8	4	28	16		2	4	1	2	6	5
5.65818	2.7053	1.65719	4.07548	2.60898	2.58779		4	8	4	4	8	4		2	1	1	2	1	1
5.82509	0.697626	3.56116	2.57378	6.37827	3.17911		24	36	16	12	28	4		6	9	3	5	3	2
0.956333	1.24799	2.50668	3.5394	1.4381	11.9857		28	24	8	4	28	16		5	7	4	1	4	2
1.23	1.68518	6.54825	6.06443	3.35429	1.54331		12	8	4	4	16	12		3	2	4	2	1	2
3.1281	0.828539	3.17283	1.43743	8.52341	1.63965		36	24	4	4	4	24		24	5	1	2	1	3
1.39609	1.35445	3.16279	6.02245	2.58286	3.45078		20	4	4	4	4	36		6	4	4	1	2	10
1.08026	0.497498	2.44734	4.41381	2.88597	1.91544		12	4	16	16	8	12		6	1	2	3	2	3
1.76741	3.33557	5.92427	4.07548	1.98322	2.20107		24	8	16	4	8	4		4	4	2	2	4	3
2.90738	1.13137	4.83843	2.57378	0.976454	3.1398		12	20	4	4	12	20		7	3	1	1	2	4
1.33971	0.869266	7.1284	2.17869	2.16091	1.20275		36	16	12	4	16	24		5	4	3	1	3	7
2.78872	3.39523	2.00018	1.4043	3.01113	1.32869		12	12	8	12	8	8		6	5	2	1	4	3
1.48912	1.61045	1.55832	4.63175	2.47588	3.0272		8	28	4	4	12	4		2	1	1	2	1	3
2.67439	2.77393	1.74011	2.44625	2.47534	2.17705		12	16	8	4	24	16		3	3	1	1	4	3
9.54295	2.35503	6.40583	3.89669	1.36049	4.30013		8	12	8	8	24	28		2	2	2	1	2	7
1.74945	3.05337	3.88689	1.05026	0.525864	5.46679		8	8	4	4	32	8		1	2	3	1	7	2
1.21644	1.16328	5.02097	3.5394	1.88424	2.52527		24	8	8	4	8	8		6	4	2	3	3	2
4.56695	5.76866	4.06372	4.45539	6.59433	2.09445		32	28	20	4	4	28		20	10	6	1	1	13
4.1906	4.10022	4.23948	1.43743	1.7748	9.34224		8	12	28	4	20	8		9	4	4	1	5	3
3.80951	2.95597	4.5481	6.02245	1.04838	1.79857		24	4	8	4	8	20		21	1	2	1	3	8
1.57944	10.2542	8.9476	4.2228	4.57557	18.226		8	32	12	8	4	8		12	3	8	2	2	4
10.619	2.31005	2.89503	2.98066	1.31896	3.92903		12	24	8	4	4	8		7	2	2	1	4	3
2.81121	13.5119	1.03953	1.16787	1.71177	3.65496		12	20	4	12	28	32		5	5	1	1	10	7
2.81121	8.48907	8.26544	1.57495	4.42951	1.26463		16	20	4	20	4	16		1	1	3	2	2	7
3.60399	6.01212	3.72998	3.07804	4.09149	3.84225		8	16	4	4	12	4		2	2	1	1	1	4
1.64642	8.29306	1.08467	3.66976	2.63951	2.56707		32	4	4	4	12	28		5	3	1	1	4	12
1.57709	8.51114	2.96745	1.02133	1.14878	3.51578		12	20	4	8	12	12		2	4	1	3	3	6
1.57463	1.46285	7.12315	3.76407	1.54438	2.2675		28	20	4	28	12	40		11	4	1	2	1	10
1.7861	1.7427	1.09209	4.35442	2.63575	1.9236		20	16	4	16	8	4		11	3	1	4	5	1
2.85414	1.5382	3.84982	2.52737	6.48455	1.00433		12	20	8	12	4	4		6	9	5	1	3	1
1.15103	13.4087	3.94006	1.32353	7.25013	2.27975		32	12	12	8	12	12		6	4	3	4	3	2
1.36161	5.25724	10.0898	5.01872	4.82927	0.746162		4	12	12	28	28	28		4	5	2	5	5	5
0.563913	2.02219	3.85825	2.73971	2.95294	0.415432		8	4	4	4	24	20		4	2	2	1	5	7
5.51044	3.4852	1.23673	3.54122	0.295677	2.55608		12	4	8	4	12	8		4	1	1	1	3	4
9.75233	1.83158	2.55114	7.08695	1.49594	2.94541		8	12	4	28	4	4		4	3	1	4	3	2
2.38674	9.73195	3.50537	7.08695	2.59442	2.43061		4	12	4	12	20	24		1	6	1	3	2	6
5.0308	2.39544	1.31558	2.05178	2.00024	1.04119		4	20	8	12	12	8		2	5	1	3	2	3
7.49663	2.768	2.951	3.2036	6.29866	4.77697		16	8	4	16	12	36		4	3	1	2	5	11
4.05546	1.00419	4.09479	3.34367	2.85399	1.89509		20	28	8	12	8	8		7	14	2	2	3	3
3.52517	3.48131	2.18858	4.55852	0.848871	2.06566		12	12	12	4	24	4		4	16	2	2	8	6
0.350827	1.97179	2.85175	5.92098	5.65367	0.827099		16	20	12	36	12	16		4	21	1	7	5	12
1.91519	1.90159	2.36058	4.1693	1.47561	1.51164		24	12	32	12	4	20		1	8	4	4	2	3
3.7977	1.37191	5.32899	3.89764	6.51603	0.692059		20	24	8	4	8	8		1	31	1	1	1	7
2.65128	5.21487	1.64402	9.04773	2.99539	1.11647		8	40	28	4	12	4		1	32	4	1	2	3
5.81459	4.58701	1.55607	1.66146	1.89008	5.46541		8	12	8	4	4	12		2	27	2	2	1	2
1.7595	3.734	1.86954	6.49973	1.4045	1.72114		4	28	8	12	8	12		2	10	4	6	3	7
2.01695	5.47222	3.12358	1.66682	3.97268	3.21531		24	4	8	8	4	12		10	4	3	4	2	5
2.06644	2.9443	1.26369	3.73474	1.68153	2.81862		20	4	4	8	12	32		5	5	1	3	1	16
1.65119	3.67589	7.46382	1.16374	1.09469	9.70449		28	12	4	4	4	4		9	4	1	1	1	5
0.403836	1.92146	6.01599	6.20618	5.74905	9.06607		8	8	16	20	12	12		5	2	2	6	2	6
3.34594	0.825495	4.75325	2.25033	10.2919	3.86588		8	32	12	16	8	36		4	20	1	4	2	20
2.14867	5.45574	3.22214	3.75151	2.98675	1.21608		20	8	4	4	24	20		6	3	1	1	3	4
2.65029	4.28461	4.45839	1.5344	1.81688	2.36006		20	8	8	8	24	28		1	1	1	2	7	10
2.39436	5.60814	0.890941	1.67205	4.4869	1.19297		12	4	16	4	4	4		3	1	3	1	2	2
1.43513	1.44203	4.18578	2.00354	0.540661	1.21707		48	16	4	24	16	4		23	7	1	5	3	1
4.09201	1.37245	2.56419	1.64641	3.7806	1.3382		12	8	4	12	4	24		4	3	1	3	3	3
2.78859	3.7507	2.63689	3.26347	5.18851	4.88299		12	28	20	16	4	4		31	24	4	13	1	2
1.33924	3.90097	9.79094	3.26347	3.02738	4.0161		36	40	28	12	4	8		9	9	9	6	1	5
1.53097	1.83357	5.20415	1.55759	2.2641	3.34378		16	12	24	8	4	12		14	3	3	2	1	7
9.98151	2.68694	1.68009	4.03897	0.28055	1.41805		8	20	24	8	12	24		3	7	6	3	1	7
2.00038	2.80829	1.29498	4.82551	0.572541	1.51273		12	36	24	4	4	12		2	4	5	2	2	7
1.44195	1.07785	11.3062	4.82551	0.944406	7.03721		16	44	24	4	40	8		1	5	5	3	4	4
2.8249	1.41965	2.15292	2.82518	1.44247	1.68936		20	12	12	4	20	16		7	2	6	1	8	6
4.69424	1.80527	1.9728	1.85071	3.0185	1.27665		12	4	12	16	4	8		4	1	2	2	2	2
7.69709	5.52641	3.26343	4.69541	2.34566	2.32999		12	12	16	12	12	12		3	4	2	3	2	4
1.76921	1.60347	5.0183	0.935298	2.43329	3.48104		8	4	8	8	4	4		4	1	2	2	2	1
2.96243	1.61419	2.04018	1.31869	1.56563	1.64846		4	32	24	4	16	4		3	3	3	2	2	1
2.88543	1.63555	2.66774	2.4044	1.58254	1.89814		12	16	12	8	4	4		3	3	2	1	2	3
2.63436	1.57212	2.66774	1.09508	4.06902	7.10187		4	4	16	4	8	12		9	1	3	1	1	4
1.81972	2.07267	1.53433	25.2253	1.15904	2.27842		4	4	12	4	12	40		3	2	1	1	2	18
1.17162	3.33102	7.03731	1.7915	2.80932	2.62129		12	4	8	4	4	12		4	2	2	2	1	3
4.24107	3.61886	2.00345	5.19826	2.60156	0.783296		16	16	24	4	24	16		4	3	3	1	5	4
1.04969	2.6854	2.29544	1.06382	5.11612	0.744709		16	20	4	4	12	8		3	3	1	5	3	3
4.27708	0.755441	2.99976	1.29043	5.44469	6.75961		4	12	16	12	8	8		2	2	5	5	3	4
6.65608	4.6186	1.48219	1.35872	2.20651	2.8295		12	12	8	4	4	28		1	3	2	2	1	4
2.08473	2.90185	0.905023	8.00391	1.75166	1.95061		16	44	12	44	4	12		1	20	3	11	1	7
5.19033	3.38906	6.21071	1.52049	21.3235	2.22985		20	12	8	4	4	12		3	8	4	1	1	2
0.950821	2.65553	4.01226	1.26205	8.55631	1.87833		12	12	8	8	4	24		12	7	2	1	2	3
1.32153	5.72906	1.98641	6.54368	2.25301	3.71884		4	8	4	4	8	12		3	5	1	1	4	3
12.1329	1.42072	3.11872	3.75376	1.52291	3.0259		4	40	4	8	4	16		1	12	2	2	1	4
8.13111	5.51077	5.30367	5.19436	1.85319	2.3797		4	8	8	4	8	16		1	2	3	2	1	2
1.43195	6.45838	1.41185	1.55859	1.61435	1.35991		4	32	16	12	8	4		1	7	3	5	3	2
4.22612	3.46417	2.13941	5.21932	1.72683	1.95969		4	28	4	16	12	24		1	16	1	2	1	21
1.9412	5.00883	3.60426	2.45805	2.08696	1.66628		32	16	28	4	16	16		8	5	3	2	1	4
2.66216	3.16503	3.02543	4.56333	0.614324	2.55344		16	8	4	4	4	20		12	9	2	1	1	2
1.90722	2.38809	5.01705	4.92672	1.29149	3.18292		4	4	12	4	4	4		4	1	3	3	1	1
3.08526	10.0534	1.83041	5.7162	1.24255	3.06023		24	4	20	8	24	8		7	2	2	4	3	3
4.75936	0.575061	1.36519	4.13429	1.7987	1.18724		16	8	4	16	36	12		2	1	2	2	9	2
3.10463	10.5243	1.46352	1.44131	4.00825	6.44558		24	4	12	28	8	4		8	1	3	10	2	1
0.676908	3.03741	2.59338	1.90895	7.04512	1.09942		8	28	16	16	8	12		6	12	3	7	3	4
4.90356	4.85017	1.38066	1.80175	5.80433	0.588729		28	8	16	28	20	8		1	3	1	6	1	4
1.13516	1.67929	1.46352	4.00163	1.52074	2.52654		12	12	4	8	20	8		2	2	2	5	15	4
1.63708	7.13419	4.90471	1.37048	2.87295	9.89404		24	20	4	4	4	20		11	9	2	1	5	21
4.54925	2.18928	2.36815	2.90912	5.11612	1.5865		24	12	4	8	4	4		15	5	1	5	1	1
3.76964	0.958705	4.25673	2.0028	5.44469	2.90774		28	12	4	12	16	24		11	2	2	3	5	12
1.21528	1.00917	5.86166	2.93586	1.44848	2.88333		4	8	4	4	4	8		1	4	1	1	1	11
3.16098	1.30714	8.15945	2.35661	2.19059	2.82612		28	12	40	4	40	4		4	2	5	1	9	10
0.978098	1.54936	3.05593	40.325	1.99229	1.14514		4	24	8	4	4	12		2	26	1	4	2	1
2.17183	1.42913	5.71457	3.55768	5.65754	1.48145		8	4	8	4	16	36		5	2	3	1	4	14
1.61803	2.93377	5.81994	5.82464	3.39759	1.91026		12	12	16	4	16	12		2	4	2	1	1	1
0.68826	3.87024	18.1066	6.31891	2.24308	7.82982		4	4	4	4	16	16		3	1	1	1	9	6
2.22343	3.40115	3.00298	9.2873	0.695571	1.56502		20	12	12	8	12	24		5	2	3	4	2	13
2.95882	7.45898	1.1407	5.00029	2.20072	0.445462		16	24	4	8	4	8		4	15	2	2	1	3
1.76728	3.82816	2.11841	6.06617	2.99963	4.66112		16	12	4	8	20	8		5	7	1	2	7	8
2.60931	7.6758	6.05843	1.30873	1.29993	1.89646		12	8	16	16	20	16		1	1	3	3	12	2
2.32954	4.92399	2.04533	5.27423	1.69585	2.63712		4	16	16	4	4	28		3	6	1	1	2	18
2.24691	4.0872	5.00736	2.18449	1.51716	3.03767		4	16	4	4	8	20		1	3	2	1	3	5
2.69208	3.08718	5.30668	5.28741	5.1297	5.27031		24	20	4	12	20	12		2	5	2	3	7	6
2.88446	3.49828	1.68081	6.84382	1.7854	3.34515		12	16	4	20	4	12		2	2	1	6	3	2
7.00216	3.59175	45.0209	1.50344	5.69765	4.32681		4	28	4	12	12	4		2	6	2	3	3	2
1.83233	2.582	3.66245	3.16679	4.34212	1.61572		8	16	8	16	36	4		1	3	1	1	13	2
1.74649	2.0096	1.14023	1.39548	2.19591	2.55344		20	16	28	12	16	4		9	4	5	2	11	2
1.1188	1.30216	4.69453	0.94371	1.74193	3.18292		20	12	8	4	48	8		9	3	2	1	29	4
1.04749	2.58941	5.95293	1.46214	4.336	3.06023		12	20	20	20	24	12		3	3	2	2	29	2
4.76787	8.27314	1.89852	1.15466	1.31797	1.18724		20	20	4	8	20	4		12	8	1	3	8	5
1.7094	2.97389	3.18726	4.34668	2.15738	6.52611		4	4	4	8	12	8		2	5	1	4	2	3
0.971649	1.41499	3.27042	4.56673	14.7886	0.845703		4	12	8	4	4	4		3	2	2	1	1	6
1.77003	8.94679	1.32351	4.63068	5.23891	2.986		8	12	8	8	24	4		5	3	3	5	8	4
1.4028	3.08118	2.46013	2.00046	8.45166	2.10374		4	32	8	8	24	20		1	1	1	3	8	4
1.4192	4.08137	3.72399	2.36858	2.57977	2.35562		16	8	8	12	8	8		9	2	2	1	5	2
1.18244	1.52405	2.22898	3.88416	2.4768	2.93513		16	8	12	12	8	8		6	3	2	3	2	5
0.723453	0.677449	0.592876	3.46598	2.88515	1.23995		12	32	20	12	20	20		2	3	4	5	10	6
2.04154	0.358091	1.4754	3.70568	1.39514	1.98803		60	28	4	4	12	8		52	6	1	2	4	3
1.30794	4.156	5.09615	1.85146	6.15623	2.65962		8	44	4	12	4	24		6	9	1	2	3	4
5.98205	0.739369	4.52119	7.39185	1.59509	3.36436		8	8	4	4	4	16		7	6	1	1	1	2
7.00289	6.3615	2.69274	9.26842	1.5555	3.08919		56	12	8	4	4	16		7	7	3	3	2	3
3.2908	2.18064	1.55588	1.32494	2.23145	0.7202		24	16	4	4	4	20		4	5	1	1	2	6
9.08931	9.83309	4.48634	3.74452	2.5924	1.66823		24	12	8	4	4	4		4	3	1	3	2	2
0.805481	1.13272	4.41162	2.33396	3.8316	1.25964		16	36	4	8	4	12		7	23	1	1	1	4
0.70711	3.15859	6.19774	5.08515	1.737	1.2734		12	12	4	28	4	12		3	4	1	3	7	4
12.8284	1.91757	1.58009	3.03055	2.84891	8.10152		20	48	4	12	12	4		3	16	2	4	6	3
7.12074	0.558133	2.59046	1.38694	1.59509	2.86615		36	20	4	8	8	4		10	8	1	1	3	3
2.9567	1.49055	3.60471	4.403	3.18228	8.20488		36	8	4	4	12	8		11	2	1	4	4	6
3.6698	0.542021	3.45365	2.2628	1.34619	0.908611		4	12	4	4	8	20		11	2	3	1	2	6
2.20021	0.579379	1.20206	3.96313	6.61194	1.40982		8	4	8	4	4	16		4	1	2	1	2	4
1.18996	1.90138	8.39565	2.44688	11.8922	8.24281		12	4	12	4	8	20		2	2	2	2	3	7
15.9925	1.82665	8.14269	10.9891	2.51596	0.913698		20	4	8	8	28	24		6	2	3	3	4	18
3.15543	0.97608	2.05993	2.0629	5.4329	2.12731		16	28	20	4	8	8		5	19	5	2	6	2
2.63159	2.49793	2.70907	5.29267	6.35439	2.75814		16	8	8	8	20	8		3	4	1	2	7	2
3.03977	6.46133	3.62477	4.04498	1.41189	3.00988		12	20	4	4	20	8		7	4	1	2	3	3
3.85649	1.20649	1.67138	4.64872	5.90778	0.926516		52	36	4	8	4	4		29	8	2	4	1	2
3.29465	0.757819	2.70869	2.04721	2.3682	1.20821		12	20	28	12	8	4		6	13	4	4	1	1
1.16858	2.04855	1.38103	2.57065	0.993706	1.32458		56	8	20	4	20	12		33	5	2	2	3	2
7.06305	4.19496	0.910308	2.99248	2.31197	5.60067		4	8	8	12	8	16		10	5	2	3	2	3
2.15425	4.70061	2.50654	5.01451	2.56481	3.23598		28	12	4	12	8	16		9	2	1	2	2	9
2.05289	1.93553	1.10708	4.04498	2.94101	1.1286		28	4	20	8	4	4		14	2	2	2	2	3
2.4254	1.87555	1.53331	0.825876	5.20528	2.38049		16	16	4	4	12	8		4	2	1	1	3	3
2.96611	4.03611	1.5996	0.807583	4.36773	6.89427		20	4	24	8	24	20		3	1	9	4	2	7
10.1911	2.44542	3.1325	2.29039	6.38631	1.59418		24	8	24	8	8	24		12	5	5	2	3	14
5.48062	2.35647	8.3068	1.57628	4.65529	0.803046		16	4	4	20	4	16		5	2	2	5	2	8
2.68823	0.890433	1.22087	1.3722	1.68054	3.964		8	16	20	4	12	28		2	8	6	1	6	4
0.915671	3.54275	1.57935	2.30108	3.00926	2.43497		8	16	8	16	20	12		1	5	1	2	21	6
1.06891	5.19194	1.64166	3.39927	0.8926	4.2629		4	16	8	4	8	12		1	5	2	1	1	4
5.12153	3.18932	1.1307	1.14897	1.13194	4.51519		4	52	16	8	12	4		1	20	7	1	13	5
4.28992	1.53436	3.42725	1.29519	5.0026	2.10074		4	4	8	8	16	4		3	5	2	3	9	1
6.47341	1.17517	4.63428	1.29519	2.65375	5.56249		56	4	4	4	32	4		16	1	2	2	15	2
0.630339	5.52491	10.4916	4.56979	2.21034	3.55885		20	20	8	4	12	4		9	4	4	3	2	5
1.91648	10.3224	6.79174	2.83428	2.37073	8.70041		16	8	12	4	12	8		2	3	5	1	2	3
6.71797	2.20741	2.35682	3.32244	1.40856	2.30454		4	16	4	4	4	28		2	5	2	2	1	5
1.77771	1.83045	1.11188	1.15279	2.09377	2.91606		16	8	4	16	4	32		3	3	1	3	1	12
0.895401	8.37319	1.86044	1.97613	0.903934	1.48956		4	44	12	4	16	8		3	16	2	2	7	4
1.86899	5.62977	6.70552	1.18371	7.62675	4.12513		4	24	4	8	20	12		2	6	3	2	8	5
1.6281	0.85298	44.4599	1.57123	1.4871	1.30375		4	16	8	12	4	12		3	2	2	2	2	6
4.80409	1.23118	3.51881	3.55192	6.8432	2.55211		16	8	36	12	16	20		2	1	7	2	2	6
9.3007	0.523366	4.35766	12.9257	1.44587	1.1974		20	28	12	12	12	40		3	3	4	2	9	13
4.7682	1.72898	4.19559	3.32585	1.58762	6.81471		8	4	20	16	8	12		2	1	5	2	15	6
1.07697	0.924963	2.93343	0.847057	5.39149	1.68854		36	8	8	20	16	12		23	3	1	4	7	2
3.82687	1.96124	1.12725	1.30415	1.97739	2.45521		12	12	4	4	24	8		9	1	2	3	8	6
6.524	1.51526	1.12725	2.84051	2.83483	6.47132		16	32	16	16	16	8		5	11	4	3	7	4
6.2842	1.05495	1.96586	1.77272	1.58751	1.72252		20	16	8	4	12	8		6	2	2	1	11	5
3.89448	3.02081	1.2457	2.2912	11.35	1.32655		16	20	4	4	28	8		3	3	2	1	8	2
1.39978	2.06033	3.56083	1.59897	1.55109	1.30187		16	24	8	16	12	16		2	6	4	2	9	3
7.31673	1.27799	1.31906	8.34339	8.35839	0.905541		16	8	12	12	24	44		10	2	5	3	2	13
2.64401	6.1264	4.06059	1.33988	4.24711	1.81679		24	16	4	20	12	16		9	4	2	5	5	6
1.52207	3.36302	1.25379	5.74602	2.01636	0.761338		16	8	4	4	28	8		6	3	1	1	5	4
6.04987	5.0372	5.18016	6.21982	2.38065	2.75299		76	12	4	16	8	36		30	2	1	2	2	7
1.77658	0.481645	8.26483	1.68051	3.38228	0.933824		8	20	4	4	16	12		2	8	1	1	4	11
4.57609	6.21678	1.71403	5.44985	2.74534	1.00964		16	40	12	8	8	8		10	5	2	1	3	7
0.846718	1.57046	4.75952	1.24832	2.54117	1.55463		4	4	12	8	4	8		3	7	2	3	2	3
2.07309	8.97833	1.35098	4.19312	1.45927	10.0229		24	28	8	4	12	24		1	8	3	2	11	3
5.41406	4.244	3.4751	3.16	5.05763	1.67775		12	4	4	4	4	8		2	2	1	1	3	5
5.29955	2.52386	4.72017	7.89755	6.59962	3.12542		12	8	4	8	12	20		2	8	2	2	1	5
2.25063	1.86219	11.2915	1.55405	1.44531	4.94529		32	44	12	8	16	12		8	9	2	4	7	4
4.47865	2.43215	2.68138	1.51663	4.13476	5.48608		28	8	8	8	36	16		27	5	4	1	8	5
1.73392	3.33719	2.98891	12.4326	7.1797	3.90919		12	16	16	8	8	8		2	2	3	2	2	2
1.10419	0.713451	2.27538	9.06019	3.05803	3.12977		24	12	4	4	16	8		6	2	1	3	2	2
1.79715	3.20608	3.01406	4.86595	8.62609	5.77573		40	40	60	4	32	4		7	22	12	2	6	2
3.60206	3.24971	3.76165	8.55793	6.8079	7.66303		24	28	16	16	8	8		4	12	2	3	3	7
2.80892	4.05776	1.6013	1.94114	9.31606	3.09618		16	8	4	8	32	12		2	8	3	3	7	9
5.82165	3.15677	3.92235	1.623	5.36132	1.66363		4	8	8	4	20	8		2	8	4	2	7	1
7.6452	2.90228	6.041	2.95711	7.09425	1.58221		8	8	8	12	4	24		4	6	4	3	3	15
6.52216	5.79778	3.24223	6.55044	1.31756	3.22644		16	8	8	12	36	20		4	5	3	2	9	3
1.71894	3.24174	5.73293	6.15421	5.41481	9.40974		12	20	20	4	8	12		2	13	3	4	2	8
2.92668	1.81762	1.3519	4.02557	1.13672	1.84199		8	16	4	4	4	8		2	8	2	1	14	10
2.81087	3.92002	3.98026	4.02557	4.40605	0.991672		48	28	20	4	4	36		40	6	5	2	1	8
0.433806	5.57841	1.35828	4.4734	3.78227	3.36391		4	12	24	16	12	16		3	3	7	3	2	7
0.960312	2.30807	1.6013	6.76257	1.54446	5.07645		32	24	4	4	4	20		2	9	3	2	1	8
2.8983	6.21387	6.13248	9.13138	2.63689	0.87396		12	36	8	8	4	16		2	6	3	2	3	3
5.55702	2.86069	1.70353	1.38353	7.61394	5.73518		24	8	20	12	12	8		3	1	9	2	5	3
2.00258	2.44262	2.84038	1.51493	2.15099	5.292		16	8	12	12	24	4		2	2	5	2	3	2
1.56239	1.78995	6.89572	4.53672	0.917319	1.43104		20	16	8	12	28	12		3	4	2	2	20	3
3.31699	0.727309	1.90893	8.05754	4.31112	0.361834		20	36	4	20	16	40		14	7	3	3	4	3
3.14715	6.28769	5.00775	2.99516	2.3955	4.74929		24	8	8	4	40	4		8	2	1	3	15	1
3.73983	1.77435	20.9316	1.69847	6.07636	1.41953		4	16	4	16	8	4		2	4	2	3	5	1
1.80152	3.11514	2.99858	2.29856	2.61393	1.40625		24	12	8	4	4	8		3	3	3	1	1	2
6.23817	1.90683	2.5343	2.3919	4.95001	3.93469		16	8	8	8	28	16		9	3	2	2	5	5
4.04014	15.28	1.48838	4.77873	2.2041	0.913968		16	24	20	16	8	16		6	7	5	2	5	4
2.91556	2.39735	5.10778	1.31575	3.63763	3.06176		20	16	4	8	12	4		10	5	1	2	2	2
7.05024	1.14362	1.35504	1.83617	3.1694	2.30769		8	16	4	4	24	16		3	6	1	1	4	10
1.72129	1.86447	1.52924	1.41915	2.10761	1.77261		36	24	4	12	8	16		8	12	2	3	2	2
1.91535	1.41406	6.31193	4.99453	6.67855	1.07202		16	16	8	12	16	8		7	9	2	4	5	2
1.70029	0.505254	5.93089	1.56962	4.76731	9.07978		8	4	8	12	8	16		12	3	3	2	2	3
2.26387	2.70802	3.7364	1.88421	3.90838	1.90028		32	20	28	4	20	44		9	5	6	2	13	13
0.781289	1.75653	1.46983	2.45708	4.44959	1.31533		12	24	20	4	8	16		2	3	6	1	6	6
5.9642	0.574571	4.81985	1.52616	3.11524	2.03245		16	8	12	12	12	8		16	2	1	2	4	4
5.26598	1.15941	8.45338	5.5778	2.07354	1.43539		12	8	8	4	24	36		7	3	2	2	11	7
2.11877	1.81521	1.42562	1.02091	4.90283	0.983302		32	8	12	4	12	8		10	6	3	3	11	9
1.8179	3.29057	3.87672	1.18224	5.66287	2.82496		24	4	8	12	16	16		7	2	2	2	3	3
5.09053	17.4255	1.91628	1.62627	3.32044	5.92774		4	28	40	20	8	8		3	4	17	7	3	1
5.11073	4.58398	10.5739	4.55307	1.22284	4.3422		40	4	8	24	28	16		13	2	4	8	4	7
1.41195	8.5057	3.58991	1.35848	1.17466	0.962935		32	4	24	8	8	20		28	2	6	4	3	9
5.01785	3.8188	7.29908	8.85805	3.64927	1.83745		16	24	16	32	4	24		7	9	3	7	1	8
0.682815	1.08489	1.85399	10.8748	1.00365	4.16727		8	68	20	16	8	4		1	18	2	2	4	1
2.76931	6.94155	1.51771	2.24424	6.19336	7.22604		24	4	4	36	24	4		1	1	2	10	7	3
1.45839	5.31267	6.06682	2.24424	4.50298	2.59105		16	8	8	32	8	8		1	2	2	13	2	2
2.18791	1.87678	0.708083	1.95348	1.24619	9.66537		8	4	4	16	4	44		5	3	1	2	7	23
2.16765	2.13279	4.22246	6.55044	1.12204	9.16515		56	48	4	4	12	8		75	33	2	3	3	2
2.17439	2.75091	3.71188	5.49587	1.16624	1.06322		12	12	24	16	4	24		6	20	5	2	2	5
2.00308	4.73173	3.74464	4.12598	2.49215	1.87497		8	4	4	16	28	44		2	11	1	2	6	13
4.62958	17.7656	3.67652	4.12598	6.29561	3.81085		8	24	4	4	24	16		2	6	2	1	9	7
2.80894	2.43087	1.9839	4.4734	6.35433	3.56578		4	24	8	12	16	16		2	34	4	3	8	3
2.68449	3.09163	3.21562	2.47806	2.43386	1.37552		12	28	8	4	4	4		13	11	3	1	14	6
2.30167	6.91865	3.65708	1.5059	3.15291	2.06372		32	12	4	12	4	12		8	6	2	1	7	3
1.23353	7.0564	9.98818	4.07408	1.39	3.33682		4	8	4	24	12	12		1	2	2	4	13	7
1.17793	4.4777	1.74012	2.15521	1.54696	1.08186		8	12	4	8	8	4		4	2	1	2	6	3
3.19551	1.79551	2.74709	4.99453	1.5056	8.96717		24	24	8	12	24	12		25	3	2	4	9	9
1.50482	1.59233	7.07219	1.56962	6.67891	3.5527		20	4	12	16	16	24		2	4	6	3	6	4
29.4258	1.33251	2.00072	4.07408	1.53064	2.06029		4	36	4	4	20	12		1	14	1	3	10	2
7.94469	4.92448	1.66396	1.02091	2.38323	2.80546		44	8	20	12	20	8		22	4	4	6	13	2
2.43789	1.50622	1.81186	1.18224	1.98258	3.19885		16	4	4	12	20	8		5	7	2	4	6	2
1.02367	2.65627	4.27702	1.62627	1.9632	6.95817		12	4	4	20	12	4		6	2	2	3	6	1
1.84595	5.34299	4.74827	4.55307	1.28202	1.47795		12	24	4	12	12	24		6	15	2	3	2	2
1.93443	2.52024	1.52242	5.5778	3.54118	2.60996		4	4	20	8	12	4		2	7	6	2	2	2
1.67971	0.862911	3.4068	2.39242	0.487825	3.25838		12	4	12	16	16	16		5	7	3	4	2	5
9.11238	1.84592	4.63835	3.01829	2.27244	1.99033		12	16	4	4	12	28		4	9	2	2	4	3
0.634787	1.89964	5.05806	4.25163	0.818093	3.95518		32	8	4	12	4	8		5	4	1	3	3	9
1.26915	1.75812	1.53199	1.58238	2.31822	3.76222		40	20	4	12	4	16		19	5	1	3	2	2
2.64211	0.897383	0.685165	0.873307	1.58549	4.25544		36	16	4	4	12	4		21	15	1	2	2	1
2.17645	1.24269	0.685165	2.50984	2.4914	5.8371		12	12	4	8	12	12		11	6	1	1	4	3
6.12682	10.6184	1.83274	2.007	0.637221	2.08052		16	12	4	4	20	8		15	3	2	1	9	6
3.0334	4.97012	2.03455	1.94534	1.40239	3.19234		24	4	8	28	4	36		6	3	1	4	1	7
4.78203	14.1307	3.58995	5.4061	1.30645	3.17805		40	8	4	20	52	4		27	5	1	3	11	1
1.13683	1.18282	1.24198	4.59979	0.875762	4.79404		8	12	4	4	20	12		8	7	2	1	5	12
2.87287	0.600199	2.84278	2.7181	2.15003	1.98861		12	24	4	24	4	8		6	6	2	5	1	4
3.21381	1.97621	5.15087	1.52842	1.22769	2.42698		8	12	8	4	16	4		6	1	3	1	2	1
1.42343	3.39339	1.3815	0.953057	5.17389	2.78409		16	4	4	8	12	4		11	1	1	5	6	1
2.34104	2.57013	2.48238	1.05606	0.88926	4.21085		12	4	4	20	16	4		8	1	1	5	3	1
1.2386	1.43179	2.37283	9.00005	3.56064	3.11134		8	20	8	8	20	16		11	5	2	7	9	7
1.81893	2.02087	7.00822	1.53181	2.07035	1.80382		16	16	20	8	24	12		6	8	1	2	3	4
1.18596	1.38106	4.70594	3.20659	1.42799	5.23236		16	20	8	4	20	8		10	11	1	1	3	9
3.68328	1.94398	0.984561	1.34637	3.85387	12.4064		8	20	4	16	44	4		2	5	2	3	15	3
2.55294	7.0564	1.90024	5.61065	0.908159	9.07894		28	8	4	24	4	4		5	3	2	9	3	3
1.49077	1.22905	3.70885	5.61065	1.23974	1.87989		4	16	12	16	8	16		2	2	3	8	4	3
3.47173	0.567222	1.7839	1.88421	1.39414	0.886718		4	4	12	12	8	4		2	2	3	3	5	2
1.59749	0.338755	0.866345	2.45708	1.81741	2.96807		4	24	12	8	24	32		2	4	3	5	15	11
0.351394	6.40486	0.866345	1.52616	0.976833	8.0025		24	20	4	8	8	4		5	9	2	5	4	4
2.12184	0.989617	3.0371	7.10574	2.11204	2.24163		8	4	4	8	8	4		2	4	2	4	13	2
0.997567	2.36796	4.44717	4.93454	5.11679	2.75198		12	16	16	8	8	4		2	2	3	5	2	2
0.597088	5.66494	2.70456	1.77522	0.370381	1.07541		40	24	4	4	8	12		12	5	1	2	4	2
3.19862	2.42117	3.18924	4.49158	2.56026	16.7288		24	24	4	8	28	8		4	6	1	2	3	3
7.26102	3.56033	3.18924	5.28643	2.436	1.52345		4	12	4	12	4	8		5	8	1	4	1	2
1.57291	0.937468	1.52667	7.10574	2.87574	2.61703		28	24	4	8	4	8		39	15	1	5	2	3
5.80352	4.01381	3.83301	4.93844	1.25882	7.01985		24	4	8	12	4	16		5	3	3	8	3	2
2.71543	3.14978	1.05445	1.77522	6.65662	8.68433		12	24	12	40	12	16		2	6	2	9	6	3
4.73278	2.76851	1.29905	4.49572	1.29351	1.34666		16	4	8	4	4	8		3	2	2	2	2	2
0.7102	2.65972	2.50105	3.94183	3.94021	1.34106		32	8	4	4	12	16		10	2	1	2	3	2
3.11739	0.631486	3.86687	4.83438	1.73011	1.99033		32	24	12	16	8	8		10	3	2	4	2	2
2.2872	0.449335	6.83297	2.58629	4.98023	3.91585		12	16	8	4	24	16		6	8	1	2	4	3
0.771547	1.07537	3.95019	3.91145	3.04249	1.82816		8	8	8	16	20	20		4	4	1	4	3	14
2.04428	3.76749	3.93923	1.53549	1.76598	4.26724		16	4	4	8	8	4		2	1	1	3	5	5
1.00911	4.22236	1.90489	1.5059	2.32209	4.34761		40	8	8	12	20	4		2	2	1	4	9	1
1.01005	2.18437	3.2615	2.17256	1.85523	5.58593		28	44	12	4	52	4		5	18	4	3	11	1
1.99758	0.700564	1.57583	1.05798	1.36459	6.53216		16	8	4	12	20	4		1	9	2	2	5	1
2.37572	1.64857	1.11582	1.31737	1.1988	2.42379		12	4	16	28	4	12		1	3	2	8	1	2
1.44097	3.92688	5.75371	2.52346	1.62742	8.19675		32	8	20	4	8	12		11	3	3	1	3	3
2.43657	5.31598	3.05273	4.82376	1.97084	4.18343		16	4	4	4	12	16		4	8	1	4	6	2
1.69087	2.78313	1.01487	0.894896	1.02659	0.364435		20	40	16	12	12	24		7	25	4	4	5	11
0.444505	1.52403	3.08015	1.23502	1.54206	2.12757		8	32	4	12	8	4		2	36	1	6	3	2
0.753113	6.98017	3.0356	1.40544	0.880362	2.28005		28	20	8	8	40	4		8	12	1	4	7	1
1.28966	4.03263	4.26337	2.04092	1.36092	8.01098		12	16	8	4	12	20		4	10	7	3	3	5
1.02691	4.04959	1.81831	7.93654	1.45107	4.22882		16	12	16	4	16	12		13	3	5	1	2	3
4.82103	2.00497	1.18692	3.40335	3.09514	7.40678		20	20	8	4	12	8		3	3	2	2	4	1
3.95039	1.25133	1.75095	3.12448	7.23853	7.01433		24	20	4	4	4	4		3	18	3	1	6	1
2.39066	1.50066	1.75095	8.17881	6.14452	4.35194		4	20	4	4	12	4		1	7	2	1	3	1
7.41185	2.24784	2.8297	1.16428	2.8671	7.78563		4	12	8	4	8	4		1	2	7	1	2	2
2.46	2.33129	2.10333	1.66839	4.4856	6.7844		4	28	28	12	4	20		2	12	9	7	2	2
3.01039	1.39131	2.6175	4.99532	1.49817	2.80372		12	4	4	16	8	4		6	3	1	4	4	1
1.26566	2.71328	2.4977	10.2014	5.61759	3.04891		76	12	12	4	16	24		40	3	4	2	3	6
1.8707	1.53375	3.74824	1.97329	2.53752	2.80676		44	16	12	4	4	4		21	5	2	2	3	1
2.86181	0.951251	1.90489	13.9944	4.81406	1.19629		8	12	4	4	12	16		3	3	1	1	5	3
2.20804	1.23131	3.2615	1.52642	2.63056	2.37846		24	20	12	12	4	24		3	5	2	2	3	8
2.18989	0.580434	3.13623	2.98994	2.4227	1.53606		16	8	24	8	20	36		3	2	4	4	5	5
0.334566	1.6663	3.11146	2.24267	4.59221	3.02314		8	4	12	8	16	8		3	2	3	6	5	3
0.462419	2.86034	16.6317	1.35044	3.01434	2.45318		20	4	4	4	16	20		24	8	3	2	3	6
1.26566	3.06747	1.02124	2.42886	1.08428	0.612281		12	20	20	4	12	20		8	5	2	2	3	2
1.8707	1.76534	1.02124	3.16207	0.415899	2.79919		24	4	4	8	8	4		5	2	2	2	2	3
0.957607	1.12036	2.3262	1.5756	1.55447	1.22301		16	4	12	8	8	16		1	1	2	1	2	5
1.11207	1.21578	1.06052	4.38732	2.78604	2.75724		12	24	4	4	12	12		4	17	1	3	4	4
0.725722	4.50777	3.4697	5.12872	0.995038	1.42901		4	20	8	4	24	20		2	3	3	2	9	7
0.861459	2.09178	1.93188	6.97264	0.643109	0.849337		4	32	20	20	12	8		1	7	4	4	7	2
0.935646	6.19214	1.69692	0.985913	1.97895	1.14589		16	8	4	8	8	12		3	2	1	2	3	4
1.86459	2.03119	4.29437	2.0425	3.61056	1.80698		4	12	4	20	16	44		6	5	1	2	4	8
3.06493	2.02945	1.45142	5.29673	3.0855	3.98897		8	12	4	4	4	4		4	7	3	2	3	2
1.19938	4.52844	2.11256	2.09696	3.89351	1.71374		32	8	12	4	4	12		2	3	5	1	1	8
2.18611	1.47217	2.3474	2.09696	1.89718	0.443315		28	8	4	4	8	12		5	2	1	1	4	5
2.27371	9.19038	4.78254	6.06717	2.88258	2.89104		60	8	8	4	28	20		35	3	1	1	2	3
1.16387	2.55784	3.26435	3.35119	1.59978	1.31013		12	16	4	4	4	8		14	2	1	1	2	5
1.41068	1.38563	3.63249	2.31945	2.71225	2.11944		24	8	4	24	52	12		8	2	1	5	6	10
3.04522	2.85671	7.23362	2.86572	2.89595	1.28883		8	20	12	4	4	16		5	3	2	2	1	15
5.32663	1.98375	1.27439	2.38124	1.86871	0.931992		40	28	16	16	40	8		10	7	4	3	9	9
0.898974	1.13234	0.974945	3.27129	7.19387	0.683105		20	4	12	8	12	16		5	6	2	1	2	5
0.692845	2.41081	7.76843	7.80704	1.91916	1.4148		16	12	12	8	4	8		4	2	5	2	2	5
7.61342	1.44655	5.96478	2.0425	0.940094	1.59276		16	28	8	4	24	20		5	10	2	1	4	6
6.36511	1.03307	8.68682	1.66408	4.98395	2.16762		32	16	4	12	36	12		10	6	1	4	15	14
2.29563	1.33697	2.89955	2.09696	9.40842	3.37766		56	16	8	4	12	8		10	5	2	1	5	8
2.14507	0.981777	6.66085	2.09696	4.9404	1.14226		12	4	8	4	12	4		2	2	3	1	2	1
1.19426	2.53728	1.68142	6.06717	2.88151	7.52798		16	16	4	4	16	8		4	5	2	1	5	3
15.2401	0.833237	1.27558	4.0893	9.55495	2.47827		12	20	8	8	16	8		2	9	3	2	2	2
1.9087	2.89269	6.28386	4.08757	1.3339	1.41917		4	4	8	12	8	8		1	1	1	2	1	1
6.38572	1.56726	2.28446	7.23739	3.79009	1.74111		32	4	20	36	4	24		10	1	7	8	1	3
2.91192	2.73786	2.70402	1.21891	4.09971	0.918516		4	4	8	4	4	12		3	2	5	1	1	7
2.23013	3.46488	3.22721	3.38948	4.14189	2.11944		8	44	8	4	4	20		2	5	5	2	1	6
1.22258	2.45836	3.22721	1.19045	4.78197	1.28883		28	40	4	8	8	12		4	9	2	2	2	2
1.97152	7.85018	9.32645	2.06415	0.994312	0.931992		20	28	12	12	4	28		5	6	3	3	3	7
2.21624	2.3534	1.5849	12.6132	2.05919	0.683105		20	4	4	16	8	28		2	1	2	4	2	7
7.97358	2.54486	2.22914	2.42427	0.649105	1.4148		4	8	4	8	24	40		3	3	1	3	2	9
4.62773	0.947164	1.48453	6.22899	1.44507	1.59276		8	28	4	4	4	24		1	18	1	1	1	9
3.0083	0.519139	2.82315	6.09057	1.73133	2.16762		8	12	12	4	4	12		2	3	4	3	2	3
2.97789	1.3216	2.0707	8.9001	1.54226	3.37802		4	36	4	28	16	4		2	16	1	6	3	1
1.93922	5.522	2.35172	8.07882	1.29774	1.14226		8	20	8	8	8	12		1	3	4	1	5	1
4.56724	1.30208	3.08172	6.38979	0.741749	7.52798		4	12	4	4	4	40		1	1	2	1	3	6
2.36094	1.66289	7.54227	3.82374	1.84385	2.47827		16	16	12	8	4	4		3	2	2	3	1	2
1.16387	2.67395	4.74207	3.84812	3.27054	1.41917		20	4	28	8	4	12		13	1	3	3	2	4
1.41068	6.33609	1.20469	7.51987	5.34973	1.74111		32	8	12	12	12	12		9	2	2	1	4	8
3.04522	3.31351	1.24485	6.55659	2.23454	0.918516		4	4	16	4	24	16		5	1	1	1	10	3
5.32663	3.82429	4.17136	1.41509	2.99269	2.54919		4	4	20	20	4	8		1	2	3	4	1	2
1.52953	5.51033	4.17136	1.01659	2.41512	8.52322		8	12	4	4	4	4		4	2	1	1	1	1
0.692845	2.43728	5.16433	2.992	2.85699	7.07261		12	4	4	24	16	8		3	1	1	3	4	2
7.17368	5.25706	4.17136	5.54529	1.16682	2.8141		12	8	4	24	8	16		3	3	1	2	5	10
6.36511	1.0431	4.17136	8.10919	1.22209	1.18106		8	44	4	20	20	32		4	9	1	2	8	10
1.20645	2.42719	3.14115	6.55659	1.21571	2.46534		12	12	4	12	8	28		3	5	1	3	2	4
0.93447	2.28294	3.02268	1.41509	1.02349	1.0733		12	48	16	4	12	8		5	24	2	1	2	4
0.858734	1.8484	3.37189	1.01659	4.09971	0.74847		28	20	4	4	12	8		25	12	2	1	5	8
1.45499	4.3719	1.59203	2.55187	4.14189	3.17378		12	4	16	4	24	32		7	5	3	3	9	10
0.684484	2.94747	1.55542	4.73644	4.78197	1.56817		40	8	4	4	8	20		16	3	1	1	1	5
0.421193	2.19499	8.74161	1.83071	0.994312	1.10624		12	8	4	12	12	16		4	3	2	2	3	3
3.91826	0.503866	5.10543	2.58361	1.1564	1.86263		8	4	4	8	4	8		2	2	1	2	1	9
1.37712	2.0318	3.99487	1.55034	1.54953	4.61044		4	4	8	12	4	20		2	2	1	3	2	6
2.31963	6.34048	2.23685	1.79602	1.29774	1.43067		48	12	4	8	8	28		9	1	2	1	2	7
3.96795	2.56039	3.62836	2.64256	0.741749	1.67823		8	8	16	4	20	12		2	2	3	1	4	9
1.08996	0.798298	3.97096	12.7401	1.34225	1.02056		8	20	12	12	28	4		2	4	4	2	3	11
0.91111	1.59672	6.4754	4.96918	2.31542	2.03309		20	8	12	8	20	24		1	2	2	2	8	8
0.807573	2.27431	2.72396	0.993511	2.08383	0.902533		4	12	16	16	16	16		1	2	3	2	4	2
0.735781	1.78309	2.51527	4.0424	5.11692	1.95428		24	4	4	8	44	24		4	2	1	4	10	17
9.9431	2.8574	2.51527	4.0424	2.21842	0.580467		28	20	4	4	12	20		5	10	1	3	6	15
1.08996	4.24962	1.43317	4.85248	9.55239	0.572101		8	20	4	4	20	24		5	2	2	3	1	9
0.90846	0.80057	1.72885	5.00766	0.90885	1.0393		12	12	4	4	24	4		3	3	1	1	5	4
0.816959	1.86501	2.20458	1.48751	2.55945	0.659862		4	8	8	16	12	16		1	3	1	6	2	6
0.735781	5.02021	1.52016	2.93766	2.3097	1.39156		40	12	16	12	16	20		13	2	2	6	2	8
5.09946	2.24367	1.08974	2.82568	1.51181	1.50995		8	8	4	8	28	24		3	2	2	3	12	6
7.38467	2.17817	1.24763	1.42089	4.54201	1.29		4	4	4	8	4	4		9	2	1	3	2	1
4.07183	1.51705	3.83809	3.34811	2.29453	3.29789		4	4	4	4	4	12		4	1	1	3	2	5
2.37964	1.47666	5.89198	1.70472	3.28287	1.93807		12	24	4	12	4	4		4	8	4	4	4	2
2.25512	3.23371	8.55565	2.73059	6.59066	2.13954		32	8	24	8	28	8		6	4	7	2	14	2
3.28449	0.605072	6.29306	1.99385	1.39342	1.29421		20	12	4	8	4	12		13	3	2	1	1	4
2.57739	3.49087	3.91677	2.15728	0.981974	11.9603		12	8	8	20	8	8		1	2	3	4	2	2
2.13354	2.95355	1.44329	2.15728	0.522217	5.74636		4	4	4	4	16	28		3	2	1	1	2	5
2.09315	18.4173	1.51371	1.56702	2.58914	3.47137		4	8	20	24	8	4		1	3	5	3	3	1
0.528278	2.32255	2.00714	4.36933	0.430476	2.05249		8	4	20	4	12	16		2	1	3	3	2	10
1.98204	1.92923	1.47336	1.58738	2.77576	5.97502		16	36	4	24	12	4		4	10	1	4	1	3
1.68452	1.11802	3.24123	7.98841	3.33228	1.99243		8	20	12	24	4	8		1	8	3	6	2	4
0.819243	1.24094	1.59231	2.99505	2.99728	8.07793		56	8	8	4	8	12		44	7	5	2	3	3
1.31398	3.60355	1.46383	5.10526	1.47848	4.67644		20	20	4	20	24	4		6	7	3	2	5	2
1.37847	2.14822	5.21272	1.83925	1.20506	2.82922		36	24	20	8	28	4		12	18	3	2	1	4
0.334183	1.30079	1.00948	2.21696	1.71991	2.15972		8	4	24	4	12	12		4	8	2	1	1	2
2.67656	5.38648	2.67725	4.45448	1.26281	1.32048		28	8	4	4	4	12		4	3	2	1	1	3
2.86306	1.95203	2.67725	4.96695	5.12213	2.16762		4	20	40	12	16	28		1	13	4	2	3	6
1.16009	0.948046	2.20376	3.70322	4.2663	3.37802		32	4	8	4	8	36		8	7	3	2	2	8
2.31546	4.47319	2.52392	10.0008	0.938528	1.14226		16	4	8	4	24	12		7	2	2	1	3	8
2.97094	2.9512	2.52392	1.24962	2.6253	7.52798		32	12	4	12	8	12		6	10	1	2	1	6
0.925192	1.07069	1.89583	2.53731	2.67372	2.47827		8	12	4	4	16	20		2	7	2	3	4	4
3.38471	4.44073	1.70912	1.70171	1.98166	1.41917		16	32	8	8	16	4		5	12	2	2	2	2
2.31546	2.31976	10.9403	2.38716	4.70694	1.74111		12	4	8	8	4	12		1	2	2	2	2	3
2.71889	1.74159	5.78667	3.2183	3.23823	0.918516		8	8	12	12	24	8		4	2	2	1	5	2
3.61947	2.33006	2.75362	7.09641	1.27561	3.00131		20	36	12	4	12	16		11	3	1	1	1	3
4.38347	5.57498	1.4522	2.24948	2.13474	0.687869		40	16	12	16	4	4		21	3	2	4	1	2
2.5324	1.54425	3.44751	5.66434	2.97334	2.15813		4	20	12	4	4	4		5	2	2	1	1	1
0.498332	3.66349	2.77033	1.77062	1.1923	1.76179		36	12	8	4	8	8		9	2	4	1	1	3
1.4904	1.82868	2.57238	1.89791	0.915733	4.52769		4	36	12	8	4	12		1	5	2	4	1	2
4.14165	1.14756	8.82177	2.98396	2.98251	1.89728		28	12	8	36	8	32		6	3	1	5	1	4
2.72908	1.52296	3.56376	2.81961	2.64516	4.26253		8	4	8	16	28	16		4	4	2	3	7	2
0.832943	2.07743	4.48489	3.63476	1.16495	2.12476		12	24	4	12	16	4		4	4	2	1	9	1
1.15392	1.94436	2.77852	3.06423	1.20342	4.23267		16	36	4	4	20	20		3	7	1	1	7	3
3.7325	2.02315	3.23812	1.12371	1.19977	2.23619		28	8	4	4	8	8		6	4	2	2	9	1
4.96382	2.80207	3.74503	1.12371	2.80923	2.28769		4	4	12	4	16	4		3	1	5	2	16	4
11.2824	0.835108	1.74612	3.3416	2.39893	0.530194		28	20	4	4	24	12		7	10	1	2	7	2
1.69893	4.5093	2.73954	5.64142	0.952058	0.820406		4	8	8	4	4	16		6	3	1	3	1	8
4.22739	4.72594	0.605046	3.1845	1.23361	2.64689		12	24	4	8	52	44		4	6	1	1	18	11
4.13974	2.97847	2.62867	3.27555	1.30582	1.98784		24	16	4	12	16	16		19	2	1	4	8	1
1.85456	2.23783	2.51155	1.47504	0.601494	0.728216		16	36	16	8	8	12		9	3	3	1	3	4
2.45373	5.93745	2.18336	2.08359	1.98437	0.479698		8	8	4	4	4	12		4	3	1	1	3	9
3.98019	3.16875	6.70669	4.18047	4.09084	2.93192		20	12	4	4	12	16		3	2	2	1	1	4
6.263	2.97847	1.9579	2.23179	0.720224	1.78049		8	32	4	4	12	12		4	10	2	1	6	4
3.66659	2.23783	2.61858	4.48908	1.49632	2.19871		16	8	8	4	4	12		8	3	3	2	4	2
2.15612	2.47606	0.789377	9.90258	1.26303	4.09946		36	12	8	4	20	16		8	2	2	1	5	1
1.07594	1.11119	4.37363	1.59908	2.30725	2.49102		12	48	12	8	4	4		5	7	2	6	2	4
1.5002	3.77835	2.16083	2.15232	1.97517	1.56734		28	16	8	8	12	4		5	3	2	2	2	1
7.2345	5.19496	4.52715	7.24253	3.73439	1.39206		8	12	12	4	4	36		2	2	2	2	3	6
3.90515	6.04658	2.47477	1.76679	2.34756	2.66947		8	24	8	4	4	20		1	6	2	4	2	5
3.90737	1.55383	2.51053	4.00237	3.17418	2.66022		20	20	16	4	20	4		2	2	6	1	4	2
4.80437	3.96261	3.03028	7.177	1.46298	1.95127		24	36	12	4	8	8		2	22	5	3	6	4
3.23281	3.26105	5.94392	1.99417	2.15214	4.47111		16	12	4	4	8	24		2	5	1	3	5	4
3.84181	2.31148	5.94392	16.8563	1.77848	5.47263		12	8	4	20	4	12		1	6	1	5	1	4
3.27984	2.42849	1.72485	3.29766	1.26218	1.73384		8	20	4	24	4	12		3	4	2	7	1	2
2.93423	1.48972	2.35068	2.75936	0.802267	1.49029		20	24	8	4	4	24		8	4	2	2	2	4
4.04384	10.8162	4.01367	8.23027	1.17145	1.16512		8	8	8	8	8	20		1	5	3	2	2	1
4.872	8.96294	2.4428	1.47559	0.339658	2.22392		36	16	12	4	16	12		15	6	2	2	1	6
10.2721	3.50069	3.60896	0.83329	1.20617	2.38344		28	8	28	8	20	8		26	1	5	2	4	2
5.40786	1.87606	1.80371	1.06437	3.16142	1.87696		4	32	8	12	20	20		3	8	2	3	1	8
2.93288	20.6179	7.07442	1.45359	0.600302	1.79229		12	16	4	4	4	12		4	6	2	2	2	4
4.52525	1.64817	2.8715	1.22529	1.12473	0.857591		8	8	4	4	8	4		5	5	1	1	1	1
3.16303	1.9587	1.74844	1.89137	0.651945	1.25296		32	16	4	4	4	4		3	8	1	2	1	2
8.79066	1.068	3.60196	2.35369	4.37556	4.79954		36	8	12	12	4	4		6	2	2	3	1	1
2.50587	2.92375	2.11135	2.35369	0.897109	2.632		8	20	8	8	4	8		2	10	2	3	1	2
5.39103	6.18117	3.70239	6.57122	2.66569	5.33309		52	28	20	20	4	12		23	15	3	4	2	6
7.34733	2.32734	1.52033	3.38835	1.21489	4.85408		12	4	8	20	8	12		13	1	4	4	4	3
5.38132	2.39227	4.96626	3.58588	2.69386	2.42736		12	12	4	28	12	20		2	1	1	8	4	5
1.55624	1.64786	1.91981	1.71296	2.11699	1.18143		8	4	4	16	12	28		2	1	1	5	3	7
3.19433	1.73836	1.91981	4.66253	3.75072	2.01177		36	8	4	24	8	12		19	9	2	4	2	3
3.19645	1.14308	3.0662	1.79411	1.99012	5.41488		40	4	4	20	4	24		20	3	2	3	1	4
3.21683	7.34778	1.67706	4.95148	1.7469	19.3671		16	4	12	4	4	20		12	2	3	1	2	8
4.46867	3.01585	4.07666	34.1514	0.874612	4.9529		16	28	16	4	24	20		2	3	3	2	1	5
2.28092	3.29967	1.99207	1.46025	0.562288	3.39242		4	16	4	4	12	24		2	4	1	1	3	9
2.99719	2.13529	3.51679	2.87752	4.70554	0.709653		64	32	12	4	12	8		9	3	2	1	2	1
3.04564	0.776549	3.48329	3.40397	2.43519	2.58185		8	8	4	8	28	12		7	7	3	2	3	1
2.78984	1.90428	2.96766	2.69767	6.11944	4.94867		24	4	4	8	4	4		18	7	4	4	3	1
3.58208	0.997774	1.57118	2.92394	2.30549	1.48091		16	24	8	8	32	4		6	2	2	2	5	1
3.22963	7.83971	2.48147	4.4349	1.97517	0.854876		20	12	4	16	16	36		2	6	1	3	4	9
1.31089	1.58018	1.52002	5.57829	3.73439	2.14173		4	4	8	24	8	16		2	2	2	12	4	2
1.07601	2.90069	1.62742	1.34544	2.34756	1.75302		16	20	16	12	12	12		8	4	3	3	2	2
6.73976	4.99575	3.06011	3.69937	3.12215	2.69045		4	32	4	16	4	8		1	12	2	2	2	4
1.07028	1.62414	2.48241	2.12091	1.46298	2.8132		8	16	24	4	8	4		1	12	3	2	3	1
2.76348	1.43712	3.49605	4.78574	1.99761	1.75769		16	4	4	12	4	24		3	2	1	4	1	10
7.39978	5.38363	0.927532	1.75015	1.77848	0.557019		40	8	4	4	12	20		18	4	1	2	1	2
2.6396	2.99593	0.537055	5.58596	1.26218	1.9973		8	8	8	8	8	4		1	6	2	1	1	2
8.78838	6.32544	4.57043	1.623	2.73467	4.16344		16	8	4	4	20	8		4	3	1	1	8	1
1.36876	0.626714	1.38376	1.53281	2.37531	1.51343		40	12	8	8	12	12		37	7	3	1	3	3
5.25499	1.34164	1.22021	2.90021	2.73533	1.58486		16	16	4	8	12	12		6	3	2	2	1	2
5.69532	1.78618	1.12577	2.50136	7.71407	2.21581		16	28	8	8	4	44		2	27	2	2	2	13
2.66579	2.34594	4.21289	4.97582	2.06523	4.46988		28	28	4	8	4	28		8	46	1	1	1	10
6.75281	4.64613	6.55481	3.16452	1.59748	2.51012		4	4	4	4	12	28		2	12	1	2	5	10
2.31665	1.79204	5.50194	2.94931	1.24397	0.612924		20	16	4	8	8	20		2	3	1	1	2	4
1.61633	6.85624	3.2525	1.94462	2.53336	0.54498		36	8	4	4	16	4		27	2	1	1	2	1
9.56254	1.95201	2.38021	2.357	2.84656	0.481717		12	60	8	8	4	20		6	54	3	2	1	3
3.56353	1.04824	5.28831	1.54881	1.97221	1.77219		20	28	8	4	8	4		20	20	2	3	2	1
9.15129	2.04856	1.908	1.67769	1.33589	0.748914		12	20	4	4	20	28		5	11	2	2	2	4
1.86214	1.43489	2.58276	1.6077	1.21515	1.83383		28	24	12	8	4	8		23	13	2	2	3	1
9.08457	5.3552	2.39664	6.70594	1.36746	1.19299		4	12	4	12	4	4		1	4	1	3	2	1
1.24363	5.22046	2.39664	4.94909	5.48058	1.10221		32	8	4	4	20	16		11	9	1	2	4	7
1.31502	7.58556	2.40086	6.49611	2.5139	2.62851		12	12	4	8	4	4		3	2	1	4	1	5
3.853	3.73976	6.61203	3.3149	1.62136	10.1124		12	24	4	12	16	24		3	6	2	3	2	2
	0.929217	2.29093	3.3149	0.66873	4.56715		64	12	12	8	4	4		20	3	3	3	2	2
	0.249204	0.89657	3.38506	2.02684	0.64489		12	8	8	8	4	8		7	3	2	1	1	2
	0.860507	1.41223	1.12414	0.644308	2.18738		4	16	16	4	4	16		11	3	2	1	1	2
	0.817226	6.45219	2.98209	2.08962	4.22584		12	8	4	8	4	8		4	3	2	2	1	2
	1.2222	1.37098	3.26039	1.09647	3.85053		36	8	12	32	20	12		38	6	2	4	3	2
	2.79724	6.79383	4.14509	2.96495	1.54771		16	4	12	8	4	4		27	9	3	2	2	1
	1.19645	4.71661	1.57545	0.249893	1.05557		8	8	4	8	4	8		3	4	1	4	1	2
	2.69687	1.42515	3.81948	2.30896	0.807151		8	8	8	4	12	8		2	1	2	1	2	3
	1.22033	8.12875	4.89747	0.864072	0.669166		40	20	8	16	24	8		13	1	1	3	3	2
	1.32497	8.63992	2.32443	12.0092	1.73541		24	24	16	4	12	8		4	8	2	1	7	2
	6.88138	1.50146	4.01163	5.36762	1.1479		8	20	12	4	12	44		3	5	4	1	3	3
	5.90142	2.4868	2.23621	1.64059	0.48655		32	12	16	4	16	16		2	6	3	2	3	3
	2.1042	2.04259	3.0665	3.56882	1.43576		28	16	8	4	12	4		6	22	1	1	3	2
	10.7617	1.83642	3.0665	11.26	2.01277		8	12	4	4	16	8		3	7	1	1	3	4
	1.98405	4.38345	9.47632	2.17776	2.85227		12	20	4	8	24	24		3	6	2	2	8	10
	1.0969	1.50627	1.85905	4.50081	7.83485		12	12	12	4	24	16		3	2	4	1	3	2
	3.80066	5.46603	1.83289	1.18252	2.17715		28	24	4	4	16	8		39	6	2	1	3	5
	0.563725	5.78129	2.91055	2.921	8.52215		16	8	4	4	4	8		6	1	1	2	1	2
	2.7406	6.90582	2.70958	1.62173	1.92446		4	8	4	12	8	20		1	2	1	3	2	2
	3.76314	3.15791	4.75059	1.7312	2.22701		8	4	8	24	8	28		2	1	2	5	2	3
	5.44759	2.99278	1.71088	4.72273	2.40957		20	20	4	8	4	8		9	7	1	2	1	3
	3.38189	2.99278	4.942	0.893796	0.974026		4	4	12	12	12	4		5	2	1	2	3	2
	1.42543		6.09201	1.11742	0.697536		16	8	4	8	12	4		8	3	1	3	2	1
	1.80215		3.73305	3.45851	0.428212		48	8	4	8	24	8		17	2	1	3	3	3
	3.47452		1.64451	2.43879	0.392592		4	24	12	12	16	12		4	5	3	2	2	2
	0.711957		1.34502	5.51569	2.37397		8	16	8	4	8	4		8	4	3	1	1	1
	0.764288		3.57743	2.42531	4.79074		36	24	4	24	12	4		17	6	1	4	3	1
	5.92058		7.16003	0.691709	1.57096		12	20	4	20	16	8		7	12	3	5	3	2
	2.48898		4.05792	0.880864	2.15974		4	12	4	4	8	24		3	3	1	2	3	5
	2.98918		1.91636	3.217	2.41228		8	4	4	4	8	48		2	3	2	1	1	7
	5.05691		1.61308	6.26058	3.74413		8	16	8	4	4	4		3	7	1	2	1	3
	2.64964		1.19985	1.36296	1.40856		24	24	4	12	24	8		11	11	2	3	5	2
	3.55445		3.10329	1.95074	2.46964		40	20	4	4	12	4		24	13	1	5	10	2
	2.69822		2.52002	0.562037	1.44943		4	8	4	4	12	4		9	3	1	1	3	3
	0.963391		1.88662	6.54944	0.87748		8	56	20	4	12	12		11	38	2	1	4	2
	3.27362		2.54065	1.10119	0.679076		20	12	4	4	8	12		13	12	3	1	2	6
	4.99504		3.92864	2.19098	4.70486		52	60	12	4	4	12		57	46	4	1	1	3
	1.77372		3.83135	2.30828	1.24454		24	4	4	8	4	20		6	7	3	2	1	5
	2.57667		10.4029	2.76057	1.1859		44	8	4	4	4	28		12	5	1	1	1	7
	1.14448		1.3786	2.10376	1.62646		12	12	4	8	4	12		4	2	1	2	1	3
	1.33742		3.03722	2.27801	1.70545		20	8	4	4	4	24		3	3	1	5	1	4
	0.289026		2.24892	0.801986	0.528319		24	16	4	4	4	32		2	6	2	2	1	6
	0.962717		1.10068	1.70472	0.863706		20	12	4	4	8	16		4	4	3	1	2	5
	0.913099		1.60741	0.73753	2.77102		16	8	4	4	4	20		3	2	1	1	1	2
	1.56837		1.88004	3.75335	2.78739		4	16	8	8	4	20		2	9	1	2	1	3
	1.34598		5.41233	5.6041	1.68953		12	12	4	4	4	24		3	5	1	1	2	5
	2.63734		4.47483	0.937789	1.813		16	4	12	12	4	4		1	3	3	1	2	1
	1.48139		1.53097	10.9394	2.19027		12	12	4	16	8	12		3	2	1	9	1	1
	2.56975		6.53997	4.66322	2.03694		12	32	24	8	8	8		9	7	4	2	3	22
	1.29286		2.28722	0.590236	1.24829		24	16	8	4	16	12		13	9	2	1	10	5
	2.79839		3.9667	3.01198	1.37516		12	28	12	4	8	8		1	5	3	1	2	1
	5.91806		1.60634	0.917202	1.50923		8	8	4	4	8	16		3	2	1	3	3	3
	1.52976		31.3373	2.64814	2.18724		16	16	28	4	20	8		7	8	6	2	3	4
	3.67075		1.19222	2.32417	3.21456		28	8	4	4	4	8		14	4	2	1	1	2
	1.26324		1.96723	1.77945	4.31393		8	28	16	4	24	4		1	6	3	1	4	1
	5.88091		2.93396	2.46444	1.33307		16	16	12	4	16	4		42	6	2	3	7	1
	1.28559		3.3734	3.40828	2.1309		20	4	20	4	4	20		43	1	3	1	4	2
	9.50384		2.95315	5.13912	1.09925		12	4	8	8	20	20		9	2	2	1	6	3
	2.05285		3.06425	3.03226	1.09411		24	12	12	12	16	4		13	3	2	2	7	1
	6.34731		1.57944	0.840656	2.75194		8	20	4	12	8	12		5	3	1	2	2	1
	2.76036		2.19513	1.05576	1.49707		20	24	36	16	32	8		16	10	7	7	7	2
	6.20644		1.0522	57.3194	0.80275		12	28	24	8	12	8		12	19	4	4	4	1
	1.104		3.54724	0.900088	1.39737		36	8	4	4	16	4		40	3	2	2	4	1
	3.77794		8.106	2.72691	2.67017		44	8	4	12	20	4		46	4	1	2	4	1
	1.53686		6.35787	3.00747	1.53344		24	4	8	4	28	16		12	4	1	2	8	4
	1.50451		5.6441	2.39189	3.74065		24	8	12	4	4	16		9	3	2	3	2	1
	1.79461		5.6441	2.37447	1.85583		20	4	4	4	28	12		16	3	1	1	10	2
	1.84549		3.002	1.93068	4.1955		36	8	4	8	8	4		16	1	1	6	2	1
	4.43704		1.13606	3.49158	3.83584		8	4	4	8	12	32		4	2	1	3	6	5
	3.18658		4.97294	3.19058	2.94928		4	8	4	28	28	12		1	1	1	6	5	2
	0.539928		6.52197	4.42693	2.36006		20	4	4	24	24	28		16	4	1	3	6	5
	2.10162		1.13742	1.6021	0.588593		16	12	4	16	16	8		12	2	1	6	2	2
	3.3541		1.65349	8.22396	0.905234		12	12	4	4	8	8		4	10	1	3	2	2
	5.28945		0.725023	3.10653	0.619769		12	32	4	8	28	4		3	34	2	4	2	1
	3.04657		7.40503	3.22168	1.62915		16	44	32	8	4	20		14	21	3	4	2	6
	5.61917		4.58292	2.78749	5.94665		4	4	8	4	16	4		6	2	2	2	5	1
	2.0328		5.48096	0.792025	2.05898		32	24	8	4	20	28		3	26	2	2	5	3
	0.41687		2.58426	3.23689	2.67097		44	12	8	8	8	24		7	5	1	3	1	4
	4.59822		5.24537	1.51902	1.39507		24	8	12	4	12	8		6	5	5	1	2	1
	2.18515		2.69216	4.00801	2.34712		8	4	4	4	16	12		2	2	1	1	4	2
	1.91513		8.63209	1.36628	0.887838		28	8	4	4	8	12		13	2	1	2	4	4
	0.34289		1.65451	4.01694	1.61931		12	12	4	4	28	12		5	3	1	1	7	4
	3.15284		1.25205	4.01928	1.28176		8	32	4	4	36	4		7	10	2	2	7	2
	8.75974		1.30247	3.17806	1.2581		24	32	4	4	12	8		3	9	2	2	4	2
	7.46519		1.76233	1.17052	1.39981		12	4	4	20	32	8		1	2	2	2	23	2
	3.72573		1.01496	4.39941	2.37227		20	12	4	4	8	4		2	2	4	1	7	2
	10.6258		1.95706	2.51177	2.23016		12	32	4	32	16	4		4	5	1	11	4	2
	5.45003		1.35067	0.768402	1.29119		16	8	4	28	4	8		3	3	1	3	4	1
	2.11503		2.20617	3.84311	1.36362		16	12	16	24	24	8		6	5	2	4	5	1
	2.5054		2.12749	1.11376	4.15053		20	32	20	4	4	4		11	10	4	2	1	1
	11.7876		7.10891	2.82906	0.510498		24	8	8	12	28	4		20	8	1	10	7	1
	7.04787		5.40299	3.26185	1.02773		16	8	4	12	8	12		10	15	1	10	6	2
	1.24912		1.2901	1.23158	4.38419		16	12	4	16	8	12		8	2	1	2	7	2
	4.67882		2.33204	0.922306	1.49511		32	72	8	4	8	8		5	61	2	1	7	1
	2.18918		2.97503	4.44886	1.95638		20	16	12	4	32	4		1	5	2	1	12	1
	1.83226		1.39434	1.825	0.59806		16	20	16	4	24	4		4	16	1	2	5	1
	2.78119		9.45742	0.687469	2.87585		8	12	16	16	8	16		3	7	1	3	2	1
	1.61764		2.04639	1.41074	1.05372		24	12	8	4	12	8		9	4	1	2	2	3
	10.0835		2.34704	2.10981	0.674859		36	24	20	8	20	12		20	9	2	5	4	2
	5.25368		5.56839	5.00479	1.15935		12	24	20	4	12	4		2	7	4	1	3	2
	0.93601		2.60942	1.49352	0.751127		20	20	12	4	4	12		1	2	5	1	1	2
	1.06522		2.64308	3.03163	1.09235		36	20	8	4	12	16		9	3	1	1	4	2
	1.77201		4.02169	2.07065	2.01264		20	8	16	4	28	8		10	2	2	1	9	2
	2.56716		1.06458	1.11364	5.27167		4	4	20	20	8	4		1	1	5	9	6	2
	1.31432		4.50956	8.21807	4.70753		20	16	4	8	4	4		16	4	2	5	1	1
	0.964306		1.42405	2.00926	1.7169		16	8	16	8	4	16		12	2	2	2	3	2
	0.932345		2.21629	3.53914	2.52266		12	20	12	4	4	4		4	4	1	2	2	1
	1.83123		6.87528	0.698962	0.820191		12	16	16	28	28	4		3	8	4	5	13	3
	3.41222		1.48349	3.05091	0.415003		24	8	8	16	8	40		15	1	1	4	5	12
	1.6019		2.01545	1.51933	1.98406		4	12	16	20	16	12		6	4	1	4	4	6
	6.07053		1.26323	0.852451	1.19241		28	32	4	12	8	4		3	12	1	2	2	3
			4.08981	2.31399	0.610455		44	28	8	4	16	36		7	6	5	2	10	13
			6.91211	1.20547	0.728829		4	4	12	4	8	16		2	4	3	1	3	6
			3.867	4.35956	8.92758		12	20	8	16	4	8		3	10	2	3	1	13
			3.867	3.08492	2.06342		8	20	12	16	24	4		7	10	4	1	14	2
			6.58847	6.03292	2.6915		24	16	8	4	8	8		29	10	1	1	2	3
				1.68362	2.33174		28	24	4	8	8	20		34	7	4	3	4	15
				7.44091	1.60819		16	36	4	4	8	8		12	14	2	1	2	2
				2.78367	0.848308		16	8	12	8	8	8		2	4	1	2	6	3
				1.43517	5.56945		12	16	12	4	24	8		16	28	2	2	9	1
				0.989854	3.04617		28	24	12	4	4	8		73	14	3	1	8	2
				2.42834	1.41873		28	28	4	4	12	4		10	5	2	2	2	2
				2.25817	1.08852		12	12	28	32	12	4		2	1	6	5	5	3
				1.48296	1.58021		8	8	8	12	4	4		3	3	3	2	5	5
				2.55111	0.522145		40	40	4	16	4	12		20	45	1	3	1	11
				0.750665	2.65547		4	24	8	12	12	16		1	2	1	3	4	10
				1.27309	0.654386		8	16	4	8	4	24		2	11	1	3	1	6
				1.38903	2.65386		4	8	8	16	20	12		2	4	3	3	12	7
				1.45716	0.94422		8	60	16	8	20	8		2	41	6	1	8	18
				1.35512	2.20314		16	12	4	4	4	8		5	5	1	2	6	3
				1.44969	0.606421		20	12	8	4	16	8		18	3	2	3	7	2
				3.15022	1.24236		44	8	8	4	8	24		48	10	6	1	6	16
				1.82456	2.51117		12	8	12	4	4	4		16	4	2	1	5	1
				2.13712	4.53194		12	8	4	4	24	16		18	3	1	1	12	2
				4.00554	2.58042		4	4	16	4	4	32		2	1	5	2	3	15
				2.22308	0.891789		12	24	28	4	8	16		1	6	8	1	2	15
				1.40343	4.28449		12	20	4	4	40	12		2	7	3	2	10	15
				0.79176	2.68592		24	36	4	4	16	4		2	19	7	1	19	6
				2.24251	1.17068		44	8	4	8	4	28		4	5	1	2	2	20
				1.75449	1.76895		4	28	8	4	28	24		1	16	5	1	10	14
				2.76601	1.04816		8	32	12	8	16	8		1	11	2	1	7	4
				0.771189	4.42153		24	16	8	4	12	44		3	25	3	1	9	15
				0.811126	3.05987		4	12	8	16	16	8		1	4	2	3	4	7
				2.17178	0.854001		20	28	12	48	16	24		18	7	3	5	18	4
				2.43409	2.03074		44	4	8	4	4	28		48	1	1	2	2	12
				0.78907	7.38803		12	40	8	4	12	16		16	6	1	2	11	12
				1.54795	2.63886		12	8	32	4	12	20		18	2	7	1	9	13
				2.96358	1.18532		4	8	4	12	20	8		2	1	1	2	14	9
				2.30198	3.09148		32	12	4	8	4	16		7	5	1	2	4	2
				1.92657	2.17587		4	8	12	4	4	32		1	4	2	2	1	15
				2.01958	1.77937		16	36	4	20	16	16		3	33	1	4	7	15
				1.89875	2.69854		16	12	4	32	4	12		2	10	1	8	2	15
				4.7701	3.57298		44	12	28	16	4	4		4	1	1	3	2	6
				1.14855	2.93111		4	4	24	24	20	28		1	2	1	12	5	20
				1.64397	0.590482		8	8	8	16	16	24		1	2	3	3	2	14
				10.4121	5.50971		12	8	12	4	4	8		3	3	2	2	1	4
				1.33045	0.293214		4	4	12	4	4	44		1	2	2	2	11	15
				3.10185	0.521551		4	8	4	4	8	8		1	5	1	1	1	7
				1.35076	3.07498		24	12	28	4	8	24		9	4	2	1	3	4
				2.36928	6.21151		8	4	4	4	16	28		4	3	1	1	2	12
				2.31686	1.55381		52	8	16	4	24	16		16	1	2	1	9	12
				4.83491	1.01741		16	4	8	4	16	20		7	2	3	1	6	13
				5.11899	6.00976		20	8	12	16	4	8		8	3	3	6	3	9
				1.0854	1.17902		20	4	8	4	20	4		11	2	3	1	5	1
				1.93585	3.18981		12	8	20	12	4	8		6	3	4	2	3	3
				6.48797	1.64081		16	24	4	16	8	16		30	4	3	3	2	1
				0.467922	1.31198		16	8	4	12	32	28		10	1	1	3	8	3
				1.39782	6.08934		12	32	8	12	8	24		9	17	3	2	5	4
				1.36961	0.913496		24	8	12	16	4	16		33	8	3	4	2	1
				1.32249	2.11837		12	40	12	8	12	8		11	5	2	3	3	2
				0.865264	1.40814		8	12	4	8	12	4		6	3	2	2	2	2
				2.50621	0.590412		8	8	8	20	16	36		24	3	3	5	2	15
				1.93175	2.89303		36	16	8	12	12	12		16	3	7	2	4	4
				3.29835	0.930224		16	8	4	4	4	12		1	1	2	2	1	2
				1.11768	0.987651		12	4	4	4	8	12		4	1	2	2	2	6
				1.01625	1.31991		4	4	4	4	32	8		3	4	1	1	17	4
				9.06736	1.7785		4	12	20	4	20	8		1	4	3	2	2	11
				0.7645	2.125		4	4	4	4	20	16		1	1	3	2	4	5
				2.7812	1.21184		4	8	4	16	16	8		1	1	2	3	9	2
				4.57944	3.77683		12	12	8	24	20	20		2	3	2	4	13	14
				2.29168	2.5131		24	68	4	4	4	8		9	31	2	1	3	7
				3.9697	2.01421		28	12	8	4	8	24		10	5	4	3	5	14
				2.35129	2.02758		4	24	4	4	4	12		4	9	1	3	2	3
				1.19476	0.641432		16	28	8	12	4	8		5	3	3	2	2	6
				3.47577	1.14114		8	24	8	8	8	44		1	5	1	3	4	25
				6.13967	1.18887		4	4	4	16	8	8		1	3	1	2	8	5
				3.84408	0.367126		4	12	8	16	12	16		1	3	2	2	3	8
				3.46256	2.89951		12	4	4	4	12	24		2	1	1	1	8	27
				6.71727	2.63579		24	8	12	4	4	40		9	1	4	1	5	16
				1.95772	1.12045		28	12	16	4	8	28		12	1	9	1	3	17
				1.5021	3.12107		4	8	16	24	12	8		1	4	3	3	9	14
				0.841649	2.33285		4	4	4	8	8	8		1	3	2	3	6	14
				1.13578	3.82723		4	4	4	8	16	20		1	3	3	5	5	19
				1.8303	2.34702		16	12	4	8	20	8		2	4	4	2	3	7
				1.11799	2.69705		4	20	4	12	24	36		1	9	2	4	4	29
				2.59569	0.670691		4	12	4	4	4	12		1	7	2	2	2	8
				5.09085	3.38619		4	8	4	4	4	16		1	3	1	1	3	14
				1.93768	1.16607		12	8	8	8	24	16		1	2	3	1	7	5
				1.15894	3.60371		4	20	8	12	40	20		1	2	7	5	13	12
				6.65273	2.5131		4	4	8	12	8	24		1	5	5	3	5	1
				2.97572	1.62576		12	4	12	4	4	24		1	2	8	3	1	12
				1.61028	2.02758		8	12	16	4	20	12		2	3	3	2	3	9
				0.527128	0.641432		60	20	4	8	12	24		15	5	1	1	2	3
				1.82445	1.14114		32	8	4	8	24	44		9	2	1	4	5	9
				5.11705	2.02808		16	4	8	8	8	32		2	1	2	3	3	11
				1.43116	0.368968		8	4	4	8	16	16		3	1	1	2	4	7
				1.55518	2.89951		8	8	4	12	4	28		1	3	2	2	1	3
				3.10739	2.96694		16	4	4	4	12	8		1	1	1	1	3	1
				2.74895	1.14274		8	24	4	4	8	12		1	12	1	1	1	3
				0.922473	2.58895		28	4	24	4	20	4		1	2	4	1	8	2
				2.84013	1.14011		8	28	4	4	12	16		1	13	2	2	6	10
				2.05023	1.4474		4	16	4	4	24	12		1	3	1	1	7	2
				1.47521	0.719301		8	4	4	8	24	32		1	2	2	2	10	4
				6.03634	0.705813		20	4	4	4	24	16		7	2	3	1	21	4
				2.45121	3.28941		16	8	8	4	4	24		31	2	2	1	10	10
				7.28509	0.910263		8	12	16	12	8	12		5	3	2	2	5	6
				2.46457	0.681233		20	12	4	4	12	12		7	1	1	2	5	11
				1.72684	1.50814		4	4	4	4	12	8		1	1	1	2	9	4
				1.2571	4.4558		28	16	4	8	8	44		13	3	2	2	12	15
				2.99205	2.07565		4	4	8	4	16	8		5	1	2	2	2	7
				0.563576	2.61901		4	28	4	4	4	24		3	8	2	2	1	4
				2.22795	1.13876		12	8	8	16	4	28		4	3	5	4	1	12
				2.04431	4.79657		16	4	4	4	12	16		3	1	2	1	6	12
				1.09133	1.30508		8	24	8	4	4	20		3	12	3	1	2	13
				2.35732	3.88299		8	4	4	4	36	8		1	2	4	1	8	9
				1.26359	6.5169		4	12	12	4	8	4		2	3	4	3	3	1
				2.89085	1.12671		4	12	4	12	32	20		2	2	2	2	10	7
				3.46733	1.241		12	4	20	8	12	4		3	1	6	1	7	6
				1.93686	1.85038		28	24	4	4	16	12		3	4	1	1	5	6
				2.19027	2.12147		8	60	8	4	8	12		2	25	2	1	5	2
				3.35841	2.71328		12	8	20	28	12	12		5	7	2	5	5	8
				2.24487	3.05526		4	24	20	4	16	44		2	9	5	2	6	11
				2.26825	3.1933		16	16	4	8	20	12		4	4	1	3	2	6
				6.26633	2.67218		16	16	4	4	16	32		3	4	1	2	9	8
				1.52623	2.03631		36	4	4	20	40	20		9	3	1	9	5	4
				1.73777	3.33257		32	32	4	12	8	4		22	10	1	2	2	2
				4.07477	1.69172		8	16	4	4	4	16		3	6	2	1	2	4
				3.64807	3.84311		48	8	4	4	4	32		14	3	1	2	1	16
				1.71253	1.93092		20	4	4	4	24	52		4	2	1	3	12	20
				1.40487	1.59837		16	8	28	16	8	8		3	2	4	1	4	15
				1.50432	2.29666		24	4	4	4	12	16		4	1	2	1	3	16
				1.39324	1.21338		8	8	20	8	12	12		2	3	3	2	2	3
				2.3279	0.925945		20	4	16	8	4	16		10	3	8	1	1	9
				1.65865	2.66602		12	4	4	8	52	12		2	2	4	2	6	18
				3.92024	0.847428		12	24	4	24	12	4		10	4	1	4	1	8
				2.91789	1.00336		4	60	8	4	16	16		3	9	3	1	4	6
				4.09917	1.55213		4	8	8	4	12	4		1	2	1	1	3	2
				1.6857	3.83035		16	64	12	4	20	16		3	22	2	4	3	9
				3.07631	1.76014		4	12	8	4	12	12		1	7	1	2	3	4
				4.71815	1.11276		28	44	4	8	16	12		2	4	1	2	2	4
				4.12608	8.30359		12	60	8	8	16	12		3	28	2	4	4	6
				1.23656	0.461889		28	28	8	8	12	8		8	16	1	5	3	3
				0.794914	2.29449		12	8	4	16	16	16		3	4	1	3	5	11
				2.98525	1.69057		12	4	4	4	40	20		2	4	1	2	10	6
				1.40362	1.68659		4	8	4	4	16	32		1	3	1	2	4	23
				3.55782	1.0382		20	28	4	4	8	8		7	2	1	3	5	3
				3.49672	2.96115		32	4	28	24	8	12		10	2	4	2	4	5
				3.8039	0.844228		12	4	12	16	4	20		4	2	3	3	6	9
				6.36326	1.84641		32	8	20	12	4	16		1	3	2	3	3	9
				1.72533	1.13307		20	4	4	12	12	24		7	1	2	6	7	7
				0.53469	3.65511		4	8	4	12	12	16		2	2	2	4	8	5
				2.90467	1.35502		4	12	12	12	8	20		2	2	4	7	6	13
				1.87053	2.2752		16	8	16	12	12	8		5	2	4	2	15	5
				2.51795	2.4992		4	4	8	12	4	8		2	1	1	2	1	4
				1.92273	2.14271		4	4	4	16	4	12		1	1	1	3	2	4
				0.759369	1.35948		8	4	12	12	12	20		2	1	2	3	3	7
				4.02429	2.34462		4	16	20	20	12	8		1	3	2	2	7	4
				1.77023	4.83201		4	12	4	16	36	12		1	5	1	4	12	2
				2.78897	1.53051		4	24	4	8	24	4		2	11	2	3	4	2
				2.49265	3.40433		4	24	4	8	12	16		2	2	1	2	4	3
				2.57968	1.06783		24	24	4	20	8	8		6	3	2	5	2	2
				0.880421	1.97462		20	8	20	12	12	12		2	2	2	2	4	7
				0.828017	3.33682		28	48	12	4	20	4		3	32	2	2	9	5
				1.4039	5.52138		32	8	20	4	16	8		6	5	4	2	2	4
				3.52102	1.51655		8	8	4	16	8	4		3	4	2	6	2	1
				0.287852	3.01503		4	36	8	4	16	20		2	6	1	1	6	5
				4.86904	1.39759		8	8	12	8	8	8		2	3	4	2	3	3
				9.68727	1.27379		4	68	4	16	12	4		2	22	4	2	4	2
				2.29719	2.99545		28	8	4	8	4	8		7	4	3	1	3	1
				1.69769	4.43782		12	24	8	8	4	4		4	32	4	5	2	2
				1.33865	1.30421		16	8	4	12	8	8		3	4	1	1	7	2
				2.23933	0.997745		12	4	4	4	4	12		5	4	2	1	4	3
				0.911016	1.54804		4	8	4	4	16	8		2	2	1	1	5	2
				1.37644	0.844751		24	32	4	4	40	8		6	5	1	1	10	2
				3.62084	6.54834		28	4	4	8	16	28		6	2	1	2	4	6
				0.604704	7.59301		20	4	4	4	8	12		4	1	1	1	5	4
				4.23987	1.2831		4	4	4	12	8	8		3	1	1	2	3	3
				1.32348	4.46605		8	4	8	12	4	4		1	2	1	3	3	3
				1.93561	1.36495		16	36	16	8	12	8		2	2	2	3	8	4
				2.05402	0.635755		20	12	4	16	8	48		1	2	1	4	6	9
				1.99711	2.65578		4	8	4	4	12	32		1	1	3	1	15	3
				1.93087	4.08415		32	4	12	4	20	4		10	1	3	1	16	2
				1.27233	2.60672		16	4	4	4	28	4		2	3	1	1	12	2
				1.75211	1.86666		16	20	16	4	8	16		2	3	2	3	4	4
				1.51979	6.52226		24	8	4	8	12	28		3	2	3	2	2	9
				2.22488	1.28743		52	8	4	8	20	16		19	3	2	1	1	23
				1.02884	4.13234		4	64	20	4	24	8		2	14	1	1	5	2
				2.48637	2.12035		32	8	8	4	12	8		11	5	2	1	6	2
				4.68421	2.16019		12	12	4	8	16	44		3	2	2	2	3	16
				1.48319	1.00037		32	20	8	4	12	28		13	2	2	1	10	6
				2.46827	0.742248		16	4	4	12	24	8		6	3	1	2	9	5
				0.98327	6.55863		8	12	4	12	28	4		3	3	1	3	14	5
				1.81521	1.40565		36	4	8	4	28	16		12	1	2	1	16	10
				1.29017	2.17986		4	8	12	4	4	8		1	1	3	4	3	5
				0.87611	4.60097		4	12	8	4	20	4		1	2	1	2	5	1
				2.05208	1.91401		4	16	4	8	32	20		1	2	2	2	14	10
				0.628242	0.588729		4	4	8	8	12	24		1	1	2	4	4	9
				3.16579	3.93074		4	20	8	8	16	12		1	2	2	5	4	2
				2.30494	1.43441		4	16	4	12	4	28		1	2	1	3	3	16
				1.15861	1.15707		4	12	4	4	8	4		1	4	3	2	8	7
				1.0236	1.43334		4	36	4	16	4	16		1	3	1	1	8	8
				1.38467	1.64854		8	28	4	4	4	12		1	5	2	1	2	3
				1.42425	0.918232		8	20	12	8	16	12		2	7	3	2	6	8
				4.3045	2.75974		12	12	28	8	4	8		4	1	3	1	9	5
				2.82586	1.75052		16	24	8	8	16	16		6	5	2	2	5	8
				2.69465	2.07647		4	12	16	24	12	20		3	19	3	4	4	6
				2.82429	3.26987		36	8	8	8	20	8		32	6	2	2	7	3
				1.11978	1.36158		24	8	4	4	20	8		5	2	1	1	14	13
				3.62727	2.78965		8	16	4	4	8	4		2	2	1	1	7	7
				2.11903	1.28191		12	28	16	12	8	8		1	5	2	2	5	9
				0.916995	0.677156		4	20	4	4	12	20		4	12	1	2	7	10
				2.07088	1.37813		8	4	4	4	12	32		2	2	1	2	3	42
				2.70783	2.50094		32	8	4	8	20	32		12	3	2	2	5	19
				1.55318	1.6859		12	16	12	4	4	12		2	1	3	2	4	9
				2.391	2.03861		20	12	4	4	8	12		3	3	2	2	3	9
				1.92139	0.691889		8	20	8	12	40	4		3	12	1	2	17	1
				1.06412	1.47735		8	8	8	4	20	24		2	2	1	1	6	9
				1.42689	6.45076		4	4	4	4	16	4		1	1	1	2	7	1
				1.04134	2.05264		16	4	4	16	24	4		1	2	3	6	9	1
				1.22132	2.47396		16	16	20	4	16	24		2	3	2	2	6	3
				6.38231	0.573716		20	4	4	4	20	4		3	1	1	1	17	2
				5.97831	1.08144		4	32	12	8	12	8		1	12	2	3	6	2
				2.61906	0.541973		4	12	12	4	28	12		3	12	3	2	10	3
				3.26274	0.28523		20	8	4	16	12	4		5	4	2	2	11	6
				4.3552	9.16112		12	4	8	28	8	12		3	1	1	8	9	6
				1.12036	1.0244		8	4	16	4	24	32		2	1	4	3	9	8
				4.43459	1.73776		4	8	28	4	20	40		2	2	4	5	2	12
				1.2768	1.98058		4	16	4	8	20	8		2	2	1	3	11	5
				0.524349	0.576381		8	4	8	12	8	20		2	3	3	4	7	15
				1.51716	2.03184		48	36	4	12	8	16		9	8	1	4	7	16
				1.09702	0.602759		36	28	4	8	4	12		5	6	1	1	3	17
				0.348352	1.22354		8	16	4	4	36	12		3	2	1	2	12	8
				1.04134	4.98563		12	24	4	20	24	8		1	4	1	5	10	7
				1.22132	1.40763		8	8	4	20	4	4		2	1	2	2	1	8
				6.38231	3.30623		20	28	4	4	4	8		1	8	2	2	2	6
				5.97831	0.565378		4	28	8	20	4	12		2	9	1	5	4	7
				2.61906	1.18824		8	12	4	16	8	28		3	2	1	6	4	13
				3.26274	2.38981		24	8	4	4	4	40		4	1	1	1	1	8
				4.98025	2.38034		12	40	4	4	16	4		2	39	1	1	11	2
				1.20193	0.496092		8	4	4	4	8	16		1	16	1	3	13	8
				5.3064	1.30754		8	40	4	12	8	24		2	43	2	2	4	4
				3.48871	1.35702		4	40	8	4	24	16		2	9	3	2	2	9
				5.85168	1.95495		4	4	8	4	20	16		2	2	2	1	7	9
				2.77405	0.593574		4	24	8	4	4	20		1	3	3	1	6	9
				1.33464	1.69601		36	8	24	12	12	8		14	2	5	5	8	8
				7.07754	1.76534		8	4	8	4	12	8		5	1	2	4	9	11
				2.318	14.2578		24	4	16	8	32	4		3	1	3	2	21	9
				1.2866	1.01198		24	16	4	8	20	4		1	2	1	2	10	10
				1.28878	1.04427		12	24	4	36	28	16		2	4	1	5	10	7
				1.56886	1.80421		12	4	4	8	20	16		3	1	1	5	10	4
				1.37082	0.804404		28	4	4	12	12	12		2	1	1	3	4	9
				0.908992	0.278907		4	20	12	4	8	4		1	5	2	1	5	2
				6.33153	1.62891		4	4	4	4	32	4		1	1	2	1	14	2
				2.30292	3.85022		16	4	4	12	28	32		3	2	1	7	17	14
				1.69939	3.40904		12	4	4	20	8	16		1	1	1	4	6	8
				1.61027	1.9803		24	8	4	12	4	12		3	2	2	3	5	3
				0.731694	7.80986		28	20	8	4	12	20		12	3	5	2	4	14
				2.98232	2.9729		8	4	12	4	24	12		2	1	3	1	10	4
				1.4364	3.73687		48	4	4	4	4	24		28	1	1	2	12	15
				1.24096	1.54385		24	4	8	4	12	12		3	1	2	2	12	10
				0.955532	1.90685		4	4	4	4	12	8		3	5	1	1	4	9
				5.44694	1.53927		12	8	4	4	8	4		3	4	1	2	13	6
				7.30957	4.29971		8	20	4	28	4	24		4	7	2	5	4	5
				2.99878	3.7118		4	8	4	4	4	20		1	1	2	2	6	15
				3.54266	4.27659		20	4	16	4	32	8		2	3	3	2	10	7
				1.10792	2.10617		12	16	12	8	12	16		2	1	4	3	5	10
				2.81084	1.57883		12	20	8	4	40	12		2	7	2	2	19	7
				1.38308	2.04792		4	12	4	20	12	4		1	11	2	9	7	8
				5.00951	1.37757		4	20	4	12	8	4		1	15	1	2	2	2
				2.22694	1.11627		8	4	20	4	4	8		2	1	2	1	1	9
				5.91394	1.75581		12	4	4	4	4	36		4	1	1	2	1	1
				0.52215	2.39229			20	8	4	24	16			3	1	3	12	2
				9.06275	2.40428			12	20	4	8	12			3	5	1	4	5
					2.81206			12	8	16	16	32			2	1	3	5	12
					1.53619			8	8	8	16	12			2	1	2	10	8
					1.1968			28	4	20	36	16			6	1	5	25	5
					0.97352			8	4	4	4	8			2	3	3	5	4
					2.61885			4	12	4	8	28			3	3	2	14	14
					4.28761			20	8	24	4	16			1	2	7	1	17
					1.07106			20	4	4	12	16			10	1	1	2	15
					1.93167			20	4	8	4	36			4	1	2	1	8
					3.37021			24	4	4	32	8			1	1	2	8	5
					4.7383			4	8	16	8	16			1	3	3	3	8
					1.02679			8	4	4	16	12			4	1	1	3	4
					3.33551			32	4	4	16	12			2	1	1	2	3
					2.44635			4	8	16	32	12			2	5	3	21	9
					0.843431			8	12	8	20	20			4	2	2	10	10
					1.12584			12	20	20	28	4			4	2	5	10	4
					0.857012			8	16	4	20	8			3	4	3	10	7
					6.10477			16	4	4	12	20			28	2	2	4	9
					4.65322			4	16	24	8	40			2	8	7	5	32
					2.0144			8	12	4	28	8			1	4	2	14	10
					2.64589			24	20	20	28	12			8	3	4	17	9
					2.2779			12	12	12	8	24			2	2	2	6	10
					1.72909			4	4	24	20	28			2	2	5	6	22
					3.47507			4	12	4	4	28			3	1	1	1	10
					2.71278			24	4	4	8	12			2	2	2	2	8
					2.96435			24	8	4	8	20			9	4	2	1	6
					0.580434			16	20	12	8	24			5	5	1	3	6
					2.49068			8	8	4	8	8			2	3	1	2	2
					0.344647			8	16	8	8	4			2	4	2	3	2
					4.17295			24	12	12	20	12			5	5	5	3	3
					1.17742			8	12	20	24	16			2	2	5	12	9
					6.88241			4	4	4	8	8			1	1	1	5	14
					0.911392			28	12	4	24	12			10	5	3	22	13
					1.47757			8	12	8	12	8			6	4	1	5	13
					1.36759			8	8	4	28	36			4	6	3	12	21
					1.91831			48	12	4	20	20			12	2	1	11	4
					0.306767			4	16	4	8	12			1	8	1	6	2
					0.572507			4	8	8	8	24			1	3	2	4	11
					1.17322			4	4	16	24	12			6	2	2	12	5
					1.86583			4	16	4	20	4			5	3	1	4	3
					1.36425			16	4	8	4	12			3	1	1	1	3
					3.13056			12	12	8	20	16			5	2	5	5	6
					9.84442			20	12	4	12	4			1	2	1	2	5
					1.09371			12	12	4	8	20			2	1	1	3	12
					1.04347			8	24	4	20	8			3	8	1	12	6
					0.963624			24	8	4	4	8			2	2	1	6	4
					5.71599			12	8	4	24	4			3	1	1	13	3
					1.78741			16	12	4	4	8			4	2	1	2	3
					2.15583			36	8	12	4	8			1	2	2	1	4
					4.32571			24	4	4	12	4			2	1	1	13	3
					3.14021			48	12	4	16	16			22	2	1	7	11
					0.612029			16	4	4	4	12			7	2	1	4	3
					1.77706			8	8	12	16	4			3	2	6	5	8
					1.26568			8	4	4	4	8			8	2	1	16	4
					2.15341			16	4	8	12	24			5	1	2	6	6
					3.09568			16	4	8	8	4			4	1	1	3	3
					2.56017			12	4	8	12	8			3	3	1	5	2
					2.94869			40	4	8	4	44			28	3	8	2	20
					1.48083			40	28	8	36	8			15	5	1	4	13
					3.06468			12	8	4	32	20			12	1	1	6	10
					4.92047			4	4	12	8	8			3	3	2	5	8
					2.59475			4	16	4	4	4			14	4	1	1	1
					3.39238			8	8	4	20	12			8	2	1	4	18
					4.33146			8	8	4	28	12			9	4	1	4	10
					4.68085			8	12	4	12	8			5	1	2	4	11
					5.2348			20	8	16	20	20			15	1	2	5	22
					1.45454			24	8	4	4	28			10	1	1	1	17
					0.996228			8	12	4	4	16			5	2	1	3	4
					1.06842			4	4	8	16	20			1	1	1	1	4
					4.06121			8	16	4	24	4			1	2	1	9	2
					3.09258			12	4	8	8	12			5	3	1	5	5
					0.792164			12	8	4	8	8			3	2	1	5	3
					0.869036			4	20	4	16	12			1	2	2	4	11
					2.16637			8	4	4	8	4			3	1	1	2	10
					3.81134			4	20	8	12	12			1	3	2	14	7
					1.89462			24	16	4	4	4			3	4	1	4	3
					0.575923			16	12	8	20	4			2	2	1	7	7
					0.935781			12	8	4	12	4			2	3	2	4	5
					2.74849			20	12	12	12	8			4	7	1	2	2
					4.15307			4	16	4	20	24			1	3	2	4	4
					1.26993			4	16	8	16	24			1	3	1	6	13
					0.686941			4	4	12	4	8			1	6	2	6	3
					3.58598			24	4	4	8	20			14	2	1	9	11
					3.63782			8	16	4	16	8			2	4	3	7	5
					1.09484			8	40	8	16	4			1	12	2	4	5
					2.75738			8	4	8	8	24			2	2	2	6	6
					1.67816			4	8	16	20	16			2	1	4	12	4
					2.94278			4	8	8	12	24			3	1	2	8	16
					1.97237			12	28	12	40	8			4	3	3	7	7
					3.69711			4	12	4	12	12			3	2	1	7	8
					1.63513			24	12	4	12	4			4	4	1	6	8
					1.39223			8	8	4	12	24			4	2	1	6	11
					2.12853			24	4	4	28	4			4	1	1	11	6
					2.11485			16	8	28	8	12			2	4	4	4	6
					0.734313			8	16	4	12	24			1	2	4	2	30
					0.526328			4	4	4	32	32			1	2	1	13	11
					2.30566			8	16	8	8	24			4	4	1	5	11
					2.32294			4	12	16	24	8			1	3	2	16	7
					9.35444			20	28	8	4	8			4	3	1	5	2
					1.55239			4	4	4	16	16			2	2	1	5	14
					3.1577			4	8	4	8	16			1	1	1	2	7
					1.06368			4	4	8	12	8			2	1	1	2	3
					0.861823			24	4	4	20	16			4	1	1	5	3
					0.882601			4	8	8	12	32			1	3	1	3	7
					0.749931			12	4	4	4	16			4	1	1	4	6
					1.10112			24	4	4	20	16			4	2	1	3	17
					5.53495			8	8	4	8	28			2	3	1	1	8
					0.358653			4	4	4	20	12			2	1	1	6	5
					2.17443			24	4	8	4	4			2	2	1	7	3
					8.70738			16	4	4	36	12			4	2	1	13	7
					1.02159			12	4	8	8	8			2	1	1	9	8
					1.5018			12	4	20	8	12			3	1	1	3	3
					1.96299			8	4	16	8	12			2	2	3	3	4
					1.03382			8	16	4	4	8			2	3	1	1	9
					0.6515			8	12	12	16	8			7	3	2	10	4
					0.579737			12	8	12	12	20			4	5	1	7	4
					5.33757			8	16	4	4	16			2	3	1	1	3
					4.15307			24	4	4	8	4			15	2	1	2	3
					1.26993			4	20	4	36	12			3	3	1	12	4
					0.686941			28	20	4	12	12			15	5	1	3	4
					3.58598			20	4	4	12	16			10	2	3	4	7
					3.63782			8	4	4	20	8			2	3	3	26	3
					1.09484			12	4	8	12	12			3	1	4	14	3
					2.75738			16	8	8	28	12			4	2	2	6	4
					1.67816			12	28	4	16	4			2	4	2	5	2
					0.884222			20	4	4	12	32			5	1	2	3	3
					1.36311			4	4	20	28	4			1	1	4	11	7
					5.56724			4	4	20	16	4			2	1	6	8	2
					3.60939			8	4	12	16	28			1	1	4	7	8
					3.32057			32	12	8	8	28			2	2	3	4	20
					2.11277			8	4	4	28	4			2	2	3	10	14
					2.83743			8	16	8	4	8			2	1	2	1	8
					4.66889			4	8	8	16	8			7	2	5	7	3
					2.37955			24	12	8	36	24			13	2	1	6	5
					2.92916			8	4	8	32	8			3	1	2	6	5
					1.4428			8	12	16	28	12			2	3	4	20	12
					4.85639			4	16	8	36	36			1	4	3	8	7
					0.795167			16	12	4	16	4			8	8	2	1	3
					2.72753			8	8	8	20	24			2	12	2	8	8
					2.07027			44	8	8	36	12			14	4	1	11	7
					1.01885			28	8	12	20	12			7	3	2	8	10
					4.95516			16	4	4	8	12			5	2	2	10	2
					1.14543			64	12	4	12	32			14	5	2	4	8
					2.00628			32	4	16	16	12			22	2	2	10	14
					2.85567			8	4	8	4	28			10	2	1	2	13
					5.09578			36	4	4	20	12			7	1	1	6	9
					2.12548			8	8	20	8	4			4	2	3	6	7
					1.33527			16	12	4	12	8			1	3	1	4	3
					7.19585			8	4	8	16	4			4	2	4	4	2
					0.581877			4	4	12	12	8			12	3	1	3	9
					2.60884			8	8	4	12	12			3	3	2	2	12
					1.72348			28	16	36	8	16			5	4	3	2	13
					0.886874			8	12	4	12	12			2	2	1	4	8
					0.933135			12	4	4	12	8			2	1	1	3	4
					0.835066			20	4	12	24	16			4	1	2	5	15
					1.65726			24	4	8	32	12			7	3	2	14	4
					1.87139			44	8	4	4	24			5	1	3	5	10
					4.67684			4	8	12	12	24			2	3	2	4	2
					3.37504			20	12	48	8	16			2	4	2	7	8
					1.83825			8	4	4	12	28			3	1	1	3	13
					2.90662			20	4	4	20	4			2	1	1	3	6
					2.41616			8	12	12	16	4			3	2	2	5	4
					2.84307			16	4	8	16	8			2	1	3	11	2
					1.20755			4	4	12	12	4			1	1	4	16	3
					1.8815			48	4	16	8	8			11	2	2	1	11
					2.02246			8	4	4	40	28			2	1	2	13	16
					2.34183			4	4	4	12	16			2	2	1	5	6
					1.49742			4	4	8	16	12			1	2	4	20	7
					6.59186			12	16	4	4	4			6	3	1	3	2
					1.94982			4	20	12	8	4			1	6	1	4	1
					2.79613			20	8	8	12	8			9	2	1	3	3
					3.015			12	4	4	4	24			2	1	2	1	9
					0.651557			28	4	4	12	16			3	1	1	6	3
					3.07784			28	4	8	16	24			5	2	2	5	12
					1.56799			4	4	8	44	12			1	1	3	28	4
					1.28529			4	8	4	12	16			3	2	1	12	2
					1.11542			12	4	12	24	4			2	1	3	4	6
					1.58593			4	4	4	4	4			1	1	1	2	2
					0.942057			16	4	4	8	12			3	1	1	1	4
					1.58956			16	4	4	4	4			4	2	1	2	2
					1.34297			36	12	4	20	8			16	2	1	10	7
					1.37352			8	4	4	24	8			4	4	3	9	2
					2.1345			24	4	12	4	12			10	1	3	6	4
					2.11724			8	8	8	24	24			5	2	2	8	10
					8.53457			24	8	4	8	20			3	4	1	1	5
					0.738322			4	12	8	12	28			1	2	2	8	13
					4.64585			4	4	16	16	4			1	1	3	2	6
					1.41363			4	8	4	8	4			1	2	3	9	4
					1.45167			12	4	4	8	8			2	1	4	2	2
					3.02047			4	12	4	12	16			1	2	1	1	8
					0.782485			4	4	8	12	8			1	2	2	4	11
					2.10034			4	4	4	12	28			2	1	2	2	16
					1.03075			4	4	8	8	24			2	1	4	7	8
					3.8565			20	12	12	4	4			5	2	2	1	4
					2.0806			4	4	16	12	20			1	2	3	3	10
					1.27992			24	4	28	16	8			3	1	2	7	4
								32	4	8	8	8			8	1	4	1	3
								4	24	8	8	16			4	8	4	1	22
								12	12	20	24	16			2	3	4	5	21
								4	4	16	4	12			2	2	2	2	4
								4	4	20	12	12			4	5	3	7	13
								4	4	8	24	4			1	3	2	4	6
								4	4	12	32	12			1	1	4	10	9
								24	8	8	4	20			12	3	3	2	6
								8	4	8	36	20			3	2	2	27	9
								20	4	4	8	12			16	2	1	8	5
								8	4	12	16	4			8	1	5	6	4
								8	4	16	8	40			9	2	7	4	11
								12	4	12	12	4			6	1	4	6	3
								12	8	20	28	12			3	1	3	12	4
								12	4	8	4	40			4	2	2	5	8
								8	4	4	8	4			5	1	2	6	4
								20	4	8	4	20			4	1	4	3	14
								4	4	4	8	28			1	1	2	2	3
								12	4	8	8	8			2	1	3	1	4
									4	4	16	8				2	2	2	4
									4	8	28	12				1	4	19	5
									4	8	8	12				1	4	4	4
									4	20	16	12				1	4	10	4
									4	20	20	12				1	3	8	3
									4	24	32	8				1	6	17	4
									4	4	20	28				2	1	10	12
									4	8	28	12				1	2	7	9
									4	4	8	12				1	2	4	4
									4	20	8	20				2	4	3	4
									16	8	12	24				2	2	16	11
									20	4	8	24				4	2	4	11
									16	4	20	8				6	3	11	7
									4	4	36	8				1	2	14	9
									8	4	16	12				3	2	16	5
									12	12	4	8				3	4	5	9
									4	8	28	8				2	4	13	5
									12	28	16	8				1	6	8	5
									4	12	4	16				1	2	1	5
									4	20	8	8				2	3	10	5
									4	4	12	4				3	1	8	4
									16	8	12	16				2	2	3	3
									8	12	28	4				1	5	10	9
									4	16	8	16				1	2	4	8
									4	4	16	8				1	1	11	5
									4	4	12	16				1	1	8	10
									4	20	24	20				1	4	5	20
									16	20	12	16				5	4	1	3
									4	28	12	16				4	4	1	3
									4	12	28	4				2	2	7	5
									12	8	8	32				2	2	4	18
									4	24	8	4				2	4	5	4
									4	8	28	16				1	4	4	5
									12	8	4	8				2	2	3	6
									4	8	8	8				3	2	3	4
									8	4	4	20				2	2	3	9
									4	12	8	32				1	3	3	15
									4	4	8	8				1	3	3	3
									4	8	24	4				1	2	6	1
									4	4	24	8				2	1	5	3
									4	4	24	16				1	1	21	2
									4	16	20	4				2	3	10	2
									12	8	8	4				3	3	2	1
									12	8	20	12				1	2	5	6
									4	4	8	28				2	1	9	3
									8	4	4	12				2	1	2	2
									4	4	8	24				2	2	6	6
									4	24	20	12				1	2	16	2
									4	4	12	8				1	2	11	1
									12	12	8	32				3	2	9	3
									20	4	16	12				3	2	6	2
									12	4	8	4				4	2	4	3
									4	4	36	12				2	1	12	4
									12	4	12	4				4	2	11	1
									4	16	12	20				1	3	1	18
									4	4	12	16				2	1	12	3
									8	12	28	8				2	2	5	4
									4	4	12	24				1	2	15	6
									36	8	12	4				1	3	3	2
									4	8	16	16				1	4	5	3
									8	8	28	16				3	3	14	1
									4	12	28	4				2	2	8	3
									8	12	20	4				2	1	8	1
									16	4	8	12				6	1	7	4
									4	16	12	4				2	3	4	3
									4	12	20	8				1	2	4	6
									4	32	20	16				1	4	5	7
									20	4	20	4				2	2	7	2
									8	4	24	4				2	2	5	1
									4	16	12	4				1	3	4	2
									8	4	20	12				2	1	13	3
									4	12	8	4				2	2	10	3
									12	4	8	4				2	2	7	4
									12	8	4	12				2	3	2	2
									4	8	4	8				2	4	1	5
									8	8	16	4				4	3	9	5
									16	4	8	24				10	1	7	3
									20	28	12	28				4	7	5	5
									4	12	8	12				1	3	2	2
									4	8	16	8				1	3	3	6
									8	16	16	20				1	2	10	2
									20	8	4	20				4	5	3	5
									24	12	16	20				6	7	4	14
									4	8	12	4				1	3	3	6
									8	12	20	36				1	2	12	16
									4	4	8	20				1	2	15	6
									4	8	8	12				2	1	4	2
									4	16	32	16				4	2	6	6
									8	12	12	8				3	3	9	4
									4	20	12	20				2	3	7	3
									4	16	4	4				2	4	2	3
									24	4	4	32				2	1	2	8
									4	4	4	20				1	2	1	12
									4	12	8	20				1	2	3	8
									12	4	28	4				2	2	9	4
									8	4	4	4				2	1	2	5
									16	4	20	24				5	1	6	4
									12	8	4	16				2	4	4	10
									8	8	12	4				1	1	2	1
									16	12	4	16				3	3	1	8
									4	8	16	32				1	3	6	8
									4	4	20	12				1	2	10	6
									16	4	4	4				2	2	3	7
									20	4	24	8				3	1	7	2
									4	16	4	60				1	2	2	22
									12	4	12	12				1	2	3	10
									12	12	36	4				2	3	6	3
									4	16	16	12				1	4	8	8
									8	8	44	24				1	2	24	16
									4	4	20	4				1	1	16	4
									4	4	4	28				1	1	2	13
									4	4	4	24				1	2	1	16
									16	8	20	8				4	3	6	2
									16	4	4	8				1	2	7	4
									4	4	8	12				1	1	2	5
									16	12	12	16				2	2	6	14
									4	4	24	4				1	1	13	1
									4	20	8	24				1	9	3	9
									4	8	4	4				2	3	4	3
									12	4	20	4				1	1	12	6
									8	4	20	16				2	3	2	6
									4	4	12	16				2	2	11	7
									4	4	8	4				1	1	3	1
									12	8	20	4				2	1	6	1
									8	4	16	28				5	1	2	17
									8	4	12	12				3	2	6	5
									4	20	4	8				1	7	2	12
									4	4	20	8				2	1	8	5
									8	4	32	8				1	1	11	2
									8	8	12	8				3	3	6	3
									12	20	24	20				3	1	10	4
									12	8	4	4				5	2	2	1
									4	8	4	28				2	3	1	16
									16	12	20	24				5	3	5	13
									16	8	4	16				5	1	2	25
									8	4	8	12				2	1	5	12
									20	8	12	4				2	2	7	7
									4	4	20	4				1	2	6	14
									12	4	16	20				2	2	5	3
									4	4	12	8				1	1	2	4
									4	4	20	32				2	1	8	17
									8	4	12	12				2	1	4	6
									4	4	4	8				1	1	3	14
									36	4	8	8				2	2	6	4
									4	4	8	4				1	2	3	7
									8	4	28	12				3	2	17	11
									4	12	8	12				2	6	2	3
									8	4	16	52				2	3	7	15
									16	4	12	12				6	2	2	8
									4	8	12	8				1	2	3	2
									4	8	44	8				1	1	11	2
									16	8	4	40				6	5	2	23
									12	12	8	48				4	3	5	17
									4	12	8	4				1	3	3	7
									4	12	28	16				1	2	7	16
									4	4	12	16				1	1	1	11
									16	16	24	24				1	3	2	11
									8	4	8	8				3	1	2	16
									8	4	28	12				2	1	6	10
									4	8	8	12				1	3	4	3
									4	12	8	12				4	3	5	7
									8	8	20	4				3	2	3	7
									12	4	4	12				6	1	1	7
									4	4	20	8				1	1	3	5
									8	4	12	20				2	1	3	4
									4	4	4	4				1	2	3	4
									4	8	12	12				1	4	4	12
									8	16	16	8				4	8	2	4
									12	8	12	8				1	2	4	10
									4	8	12	4				2	3	2	14
									12	12	48	24				1	2	8	16
									4	4	28	16				2	2	8	5
									16	12	28	28				8	2	5	9
									4	12	24	8				1	3	17	4
									4	4	4	24				2	1	7	4
									8	8	8	20				3	2	2	6
									12	4	20	12				2	2	8	4
									12	4	12	4				2	1	7	3
									4	20	12	4				1	3	5	2
									8	8	16	8				1	2	10	4
									12	12	4	20				3	3	2	13
									20	36	12	12				5	6	2	2
									12	8	20	8				2	3	15	2
									12	4	12	12				2	2	15	2
									20	12	28	44				3	5	8	9
									8	4	12	8				1	2	7	2
									4	4	28	8				1	1	13	3
									4	4	8	12				1	2	3	4
									4	4	8	40				1	1	3	10
									4	4	12	16				1	2	2	7
									4	4	8	8				3	1	9	5
									12	4	4	8				2	1	5	4
									8	4	8	4				1	1	6	3
									20	4	20	4				6	1	5	4
									4	12	4	20				2	2	14	2
									8	16	40	8				1	3	8	2
									4	4	28	12				2	1	4	7
									4	4	28	8				1	2	14	3
									4	4	4	40				1	1	2	20
									4	4	4	16				1	1	2	6
									4	24	20	16				1	3	14	10
									12	16	4	4				2	3	3	3
									4	4	48	4				2	1	22	4
									8	4	4	12				2	1	4	3
									4	4	4	12				2	1	2	2
									4	28	12	24				1	5	3	6
									8	8	16	8				2	1	6	4
									8	4	4	8				3	2	7	2
									4	8	36	20				1	2	9	9
									12	12	8	24				3	1	6	8
									4	8	4	28				2	4	2	10
									12	4	32	4				4	2	17	4
									8	28	20	28				2	8	8	12
									20	4	4	12				6	2	1	6
									24	8	16	12				3	3	7	2
									4	4	20	4				1	1	9	5
									8	24	4	4				2	14	3	4
									4	16	16	8				3	7	7	9
									12	8	12	20				1	2	2	4
									4	8	8	20				1	1	3	5
									4	12	12	20				2	4	5	12
									4	8	20	8				1	2	18	3
									4	12	12	32				1	3	6	15
									4	4	24	8				1	1	2	5
									4	4	16	16				1	2	2	5
									24	16	4	16				5	5	2	6
									20	8	4	20				3	2	2	8
									20	4	16	4				3	4	4	2
									16	8	4	4				3	3	3	7
									16	8	40	20				2	2	16	5
									8	8	12	16				2	2	8	2
									4	16	12	4				1	5	2	2
									4	24	48	4				1	5	26	12
									8	28	12	8				1	10	6	3
									16	16	4	32				6	3	5	11
									4	4	12	20				2	2	6	16
									16	4	4	16				3	1	6	3
									4	12	12	24				1	1	4	30
									28	4	16	8				2	1	3	5
									8	12	44	24				5	2	19	20
									4	4	24	12				3	1	19	6
									4	4	8	8				1	2	8	13
									4	4	16	4				3	2	15	7
									8	12	8	8				2	2	6	7
									4	4	32	8				3	3	7	4
									4	8	20	8				2	4	8	6
									4	12	12	20				1	3	5	5
									4	8	48	4				1	4	18	1
									4	4	4	36				1	2	2	5
									4	16	8	4				1	4	4	4
									4	12	4	4				2	2	2	4
									8	8	12	12				1	2	4	14
									4	28	8	12				2	4	4	2
									12	8	12	20				4	2	9	5
									4	4	16	16				2	2	6	9
									12	8	4	4				4	3	1	2
									12	8	4	8				4	4	2	4
									4	20	12	12				1	3	5	3
									24	16	4	24				3	2	2	7
									8	4	16	4				1	1	10	7
									4	12	24	16				3	5	12	8
									8	8	12	12				3	2	7	6
									4	4	8	20				2	1	4	9
									4	4	12	12				3	1	6	4
									8	4	16	32				2	2	8	15
									12	4	28	16				4	1	24	6
									12	12	28	16				4	3	5	11
									8	4	4	20				2	2	2	8
									8	4	24	16				3	1	4	4
									4	4	16	4				1	2	5	1
									4	8	16	16				2	1	6	7
									8	12	4	16				2	2	3	6
									4	16	24	12				2	3	7	3
									4	16	8	12				2	1	4	3
									8	4	4	28				3	2	2	7
									4	4	20	8				1	2	5	4
									4	8	12	4				1	1	4	4
									4	8	8	12				1	2	15	12
									4	12	20	12				2	1	15	3
									20	12	8	24				3	2	7	9
									4	4	4	8				1	1	11	10
									4	12	16	8				1	3	8	9
									16	8	28	8				3	2	24	4
									12	4	28	16				1	1	5	5
									20	4	4	20				2	2	2	2
									4	4	24	8				2	1	4	2
									16	8	16	8				2	1	5	4
									4	8	16	4				3	1	6	7
									4	36	8	12				3	3	2	14
									4	12	20	12				1	2	4	5
									4	16	12	4				1	1	4	2
									8	12	16	12				2	3	3	3
									4	8	12	8				1	2	3	6
									16	8	16	8				5	3	3	12
									8	20	12	16				4	3	4	5
									4	8	4	28				1	4	3	8
									16	12	12	8				3	1	1	7
									4	4	4	8				1	5	1	3
									4	8	16	16				1	2	3	7
									8	4	12	16				2	1	3	8
									4	4	8	4				1	4	3	2
									16	4	28	24				5	1	21	6
									8	4	28	24				4	1	21	2
									4	4	8	16				1	1	3	6
									8	4	28	16				2	3	17	8
									4	4	20	24				1	1	16	6
									8	8	8	32				2	2	9	19
									4	4	36	8				2	1	10	3
									20	8	4	8				3	7	2	4
									20	12	32	16				5	7	7	10
									8	4	16	8				1	1	8	11
									16	16	12	8				3	7	7	15
									4	8	8	4				2	3	2	1
									4	4	12	8				1	2	2	2
									4	4	20	24				1	1	14	11
									4	12	4	12				3	2	5	5
									4	12	20	20				1	3	8	3
									12	12	8	4				1	3	3	2
									16	4	12	4				3	2	4	3
									4	4	4	24				1	1	1	9
									28	12	8	8				4	3	5	8
									4	8	20	16				2	3	3	21
									16	4	16	4				4	2	4	5
									4	4	36	12				2	1	5	15
									12	12	4	8				1	3	2	7
									4	16	20	40				2	1	7	9
									4	4	8	4				2	1	1	11
									4	8	16	16				2	2	5	8
									4	8	8	24				1	4	7	4
									8	24	16	8				2	5	7	8
									8	8	4	4				2	2	1	3
									20	4	20	24				3	3	14	13
									4	16	20	8				1	3	5	8
									12	8	12	8				2	1	6	12
									28	8	20	4				4	3	4	7
									12	4	4	48				3	1	8	12
									16	4	24	8				5	1	3	2
									20	16	16	12				5	5	1	3
									24	16	12	8				4	3	3	6
									12	12		8				5	2		12
									20	4		16				8	2		5
									4	4		28				3	1		8
									16	4		8				10	1		7
									28	12		8				17	4		3
									4	20		16				6	3		7
									20	4		16				13	1		8
									12	4		4				10	1		1
									8	8		4				6	2		5
									4	28		4				2	4		2
									4	12		4				1	8		3
									20	16		8				5	6		1
									12	16		4				2	8		2
									4	4		24				1	1		4
									8	4		16				2	1		4
									16	4		8				3	1		2
									12	4		24				2	1		9
									4	8		12				2	2		6
									4	12		8				1	2		3
									4	20		32				2	6		7
									24	4		8				3	1		2
									20	4		16				3	2		6
									4	16		8				2	2		3
									12	8		8				3	2		6
									4	4		16				1	1		3
									4	4		8				1	1		6
									8	4		28				1	2		9
									8	4		16				1	1		2
									12	8		8				8	5		2
									4	8		28				2	2		12
									12	20		4				8	4		1
									4	4		4				1	2		4
									4	8		12				1	3		3
									4	4		8				2	3		2
									4	8		16				2	1		13
									4	12		4				1	3		1
									8	4		4				3	2		1
									4	4		12				3	2		6
									8	8		16				2	2		6
									16	4		16				2	2		3
									4	8		16				1	3		9
									12	12		4				2	2		2
									8	4		12				2	2		6
									12	20		20				4	3		3
									4	4		8				1	2		7
									4	4		4				2	2		3
									4	4		4				1	1		1
									4	8		48				3	3		21
									8	8		20				3	3		12
									12	8		16				1	2		19
									8	8		24				2	3		31
									8	4		4				2	2		5
									12	4		36				2	1		20
									8	4		16				2	2		10
									4	8		20				1	1		5
									4	4		24				2	1		8
									8	8		28				2	3		14
									20	4		16				4	3		7
									4	4		8				2	1		3
									4	8		16				4	2		6
									16	12		12				2	8		3
									12	12		20				5	2		14
									4	8		24				3	5		16
									20	8		4				2	2		2
									4	20		12				1	3		6
									4	20		16				1	1		8
									8	8		12				1	2		9
									4	8		36				1	2		7
									8	8		12				1	2		5
									4	4		8				2	1		2
									8	8		20				2	1		6
									8	12		12				4	1		4
									12	16		12				1	4		18
									8	28		24				3	7		13
									4	4		8				3	2		3
									4	4		4				2	1		2
									4	16		24				1	2		8
									4	12		12				1	4		8
									8	4		4				4	3		3
									4	8		8				2	2		7
									8	4		28				5	1		18
									20	4		12				1	1		12
									24	4		12				3	1		8
									24	8		4				5	2		3
									4	12		8				1	2		3
									16	12		20				6	4		11
									4	12		12				1	2		6
									4	4		28				3	4		5
									4	8		4				1	3		5
									12	4		12				1	2		3
									12	16		8				2	3		6
									8	4		16				2	1		10
									4	4		36				2	2		13
									4	4		8				2	1		10
									8	4		32				2	1		20
									16	4		20				4	1		20
									8	4		24				3	1		7
									4	12		12				2	3		7
									8	8		8				3	1		6
									24	4						4	3
									12	4						4	2
									4	4						3	1
									24	4						6	2
									24	12						8	3
									8	16						2	1
									12	16						3	4
									4	4						2	2
									8	8						5	3
									12	16						3	4
									4	4						2	2
									4	4						7	2
									8	8						3	4
									12	4						5	2
									20	12						4	4
									32	8						1	3
									16	24						3	4
									8	12						1	3
									12	16						1	8
									12	8						2	2
									8	4						1	2
									8	8						4	3
									20	12						9	2
									4	4						5	2
									4	12						2	5
									4	4						2	2
									12	8						1	1
									4	12						1	3
									4	4						1	1
									8	8						2	1
									4	8						1	2
									16	20						4	1
									4	12						1	3
									8	28						3	4
									8	24						2	3
									24	16						6	4
									4	4						2	2
									4	12						2	8
									8	12						2	1
									8	4						2	1
									4	4						1	1
									4	4						2	2
									4	4						1	1
									4	8						1	2
									16	12						7	2
									4	4						1	1
									8	4						3	3
									28	12						3	3
									4	8						2	2
									4	8						2	1
									4	8						2	2
									24	20						5	3
									8	12						6	1
									12	4						2	2
									16	8						7	2
									12	8						4	2
									12	4						5	1
									16	4						4	1
									20	8						9	2
									4	24						3	7
									16	12						11	1
									4	12						2	3
									4	8						2	1
									12	16						2	3
									36	12						5	2
									8	16						1	2
									8	16						2	4
									8	8						3	2
									4	16						1	2
									4	12						2	1
									4	4						1	2
									4	4						1	1
									4	8						1	3
									4	8						1	2
									12	4						2	1
									8	4						1	1
									8	4						1	1
									8	4						2	1
									12	16						2	3
									12	4						2	1
									8	12						3	2
									8	16						2	5
									4	8						2	3
									4	20						1	6
									12	20						3	5
									4	32						1	4
									4	4						2	2
									4	4						1	2
									4	4						2	2
									20	4						3	1
									4	16						1	3
									4	20						1	3
									12	16						4	2
									16	12						2	4
									4	12						3	2
									4	12						2	2
									4	4						2	4
									4	4						2	1
									4	4						1	2
									16	4						4	1
									4	4						2	1
									16	4						9	1
									12	4						4	1
									8	8						3	3
									8	12						2	3
									4	8						2	2
									8	20						5	4
									20	4						5	2
									4	12						2	3
									12	12						4	7
									16	4						5	2
									4	4						1	2
									4	28						1	3
									12	8						4	3
									8	4						3	2
									4	8						3	2
									4	8						2	2
									12	4						1	1
									4	4						1	1
									4	4						1	1
									12	4						2	1
									16	16						2	5
									12	4						1	1
									4	16						2	8
									16	12						1	3
									16	4						3	1
									8	12						3	2
									4	4						2	2
									12	4						2	1
									4	4						1	3
									8	4						2	1
									8	4						5	1
									24	8						3	2
									16	8						8	2
									16	8						5	4
									8	12						9	4
									4	12						7	4
									4	12						2	2
									4	4						1	1
									4	4						1	2
									8	4						2	2
									12	12						3	4
									4	8						3	3
									8	8						4	2
									12	4						8	1
									4	8						2	1
									4	4						1	2
									4	4						2	1
									4	8						2	2
									4	4						1	3
									12	8						1	1
									12	16						3	3
									4	4						1	4
									20	12						4	1
									12	8						2	2
									4	12						1	4
									16	20						1	3
									8	4						2	1
									16	4						4	1
									12	16						2	2
									20	12						3	2
									12	8						5	2
									20	4						3	1
									4	16						1	3
									8	4						4	1
									8	4						2	2
									12	8						4	1
									4	4						2	2
									28	12						10	2
									4	4						5	2
									8	16						1	3
									8	8						2	3
									8	8						1	3
									16	8						7	1
									4	4						2	1
									4	4						2	1
									12	4						2	1
									28	8						6	4
									8	4						2	2
									12	12						2	3
									4	4						1	1
									4	4						2	1
									4	4						1	1
									8	4						2	1
									28	4						2	1
									8	4						3	1
									4	4						1	2
									12	28						1	5
									4	4						2	2
									4	8						2	2
									4	8						1	2
									4	8						4	2
									4	24						1	5
									12	4						2	1
									12	16						2	2
									4	8						1	4
									4	4						3	1
									8	12						2	1
									4	8						2	2
									20	16						4	7
									12	4						2	2
									4	4						1	6
									8	8						2	2
									4	20						2	3
									4	4						2	1
									4	32						3	2
									12	12						2	3
									4	12						1	1
									4	16						2	3
									4	4						2	2
									8	8						2	3
									20	4						4	2
									4	4						2	1
									4	4						2	1
									4	24						1	5
									4	8						2	3
									20	4						5	3
									4	8						3	3
									4	4						2	1
									28	4						4	3
									4	4						1	3
									32	4						3	3
									8	4						2	2
									4	8						2	4
									16	4						1	1
									4	16						2	8
									8	12						5	2
									4	12						1	2
									8	4						2	2
									4	4						1	2
									8	4						2	1
									4	4						2	3
									4	4						1	1
									12	4						2	1
									4	8						1	2
									4	20						2	2
									4	16						1	3
									4	8						1	3
									20	4						8	2
									16	4						2	2
									4	24						1	4
									4	4						1	2
									4	8						2	2
									12	8						2	2
									8	4						4	2
									12	20						3	4
									16	4						5	1
									4	4						2	1
									12	8						1	2
									4	4						1	3
									4	8						1	3
									4	4						1	1
									4	8						1	2
									4	4						1	2
									4	20						3	2
									16	4						3	1
									4	12						1	3
									28	8						5	2
									8	8						2	6
									4	20						1	3
									24	8						3	2
									8	12						3	6
									16	12						6	5
									8	4						3	1
									20	24						1	3
										4							1
										8							1
										4							1
										4							2
										4							1
										12							5
										16							3
										4							1
										12							3
										8							4
										4							4
										8							1
										8							2
										4							1
										4							2
										12							2
										8							1
										8							1
										8							1
										4							2
										4							1
										8							1
										12							1
										12							1
										20							2
										4							3
										4							2
										12							1
										4							2
										4							1
										16							2
										12							2
										4							2
										8							1
										4							1
										4							1
										4							1
										12							1
										4							1
										4							2
										8							3
										4							1
										4							1
										4							1
										4							1
										4							1
										4							2
										4							1
										20							5
										4							1
										4							2
										8							2
										8							2
										8							1
										4							1
										12							2
										4							3
										4							1
										4							2
										4							1
										8							2
										8							2
										4							2
										4							2
										4							1
										4							1
										8							1
										4							2
										8							3
										4							1
										4							1
										4							1
										4							1
										8							4
										8							1
										4							1
										4							2
										8							1
										8							1
										12							2
										4							1
										16							3
										4							1
										12							2
										20							3
										12							2
										4							1
										8							2
										4							1
										4							1
										12							3
										12							3
										28							4
										4							2
										4							1
										4							2
										4							2
