# Supplementary material for: The Polycomb system sustains promoters in a deep OFF state by limiting pre-initiation complex formation to counteract transcription
Source: Nat Cell Biol. 2024 Sep 11;26(10):1700–11. doi: 10.1038/s41556-024-01493-w (PMC11469961; doi:10.1038/s41556-024-01493-w)
Supplement: Supplementary file 6 — Numerical data used to produce plots in respective figure. [file 41556_2024_1493_MOESM6_ESM.xlsx]

## Sheet: Figure 3a
time	Intdensity
0	0
4	0
8	0
12	0
16	0
20	0
24	0
28	0
32	0
36	0
40	0
44	0
48	0
52	0
56	0
60	0
64	0
68	0
72	0
76	0
80	0
84	755
88	1828
92	2577
96	4255
100	4577
104	3529
108	2573
112	1856
116	1151
120	1143
124	1303
128	2374
132	2272
136	4476
140	3355
144	2820
148	2068
152	2317
156	1498
160	1083
164	1377
168	1647
172	2110
176	2068
180	1429
184	1104
188	734
192	662
196	290
200	931
204	465
208	1059
212	718
216	882
220	515
224	772
228	640
232	235
236	307
240	441
244	295
248	215
252	1422
256	2491
260	3299
264	3353
268	2927
272	1951
276	1831
280	1996
284	1107
288	2396
292	1892
296	585
300	481
304	298
308	330
312	419
316	708
320	774
324	665
328	990
332	835
336	1009
340	861
344	587
348	611
352	681
356	865
360	785
364	838
368	1077
372	1395
376	1303
380	1586
384	1566
388	2011
392	1386
396	881
400	693
404	357
408	439
412	0
416	0
420	0
424	0
428	0
432	0
436	0
440	0
444	0
448	0
452	0
456	0
460	0
464	0
468	0
472	0

## Sheet: Figure 3b
Time between ON-periods (min)
E2f6			Zic2			Hspg2
UNT	IAA		UNT	IAA		UNT	IAA
24	23		6	5		7	8
26	10		8	14		5	14
10	17		10	9		22	7
14	27		10	17		17	11
27	13		38	14		6	11
8	8		24	4		33	43
9	12		10	21		4	56
16	10		5	9		32	15
6	7		13	8		18	20
27	10		11	5		6	7
23	4		6	4		16	5
20	7		9	24		8	17
7	7		11	5		6	6
9	9		8	7		6	8
9	8		8	8		5	14
15	4		11	50		4	11
10	22		12	8		8	13
20	5		5	6		17	6
19	11		4	4		12	12
21	17		4	8		6	6
10	15		7	9		4	18
13	11		8	6		7	8
10	10		19	15		28	5
40	12		12	9		7	4
8	18		4	6		8	4
13	7		19	19		6	13
6	5		14	4		20	6
20	8		7	9		36	5
22	19		10	4		6	8
12	8		11	12		28	6
11	8		12	13		6	5
16	16		6	14		5	11
10	8		57	17		4	6
9	10		28	18		4	11
52	23		19	8		12	17
10	25		18	78		12	52
7	6		4	13		4	4
8	12		8	18		12	11
6	42		5	11		12	78
17	12		4	5		15	11
8	11		6	5		17	9
5	7		5	10		12	5
17	10		7	4		5	10
8	10		15	4		4	9
5	7		7	5		16	5
17	31		4	11		5	5
12	4		6	6		7	6
11	6		86	11		6	8
5	4		4	10		34	6
21	5		6	7		18	9
13	9		6	5		15	40
13	14		12	16		15	5
5	4		6	8		14	7
10	7		4	7		5	7
8	8		6	6		32	20
14	15		4	13		16	12
39	6		6	8		12	6
19	4		4	7		26	16
18	4		10	6		9	9
12	6		24	6		52	8
9	17		4	9		4	19
22	13		17	7		5	17
19	18		6	17		29	8
5	7		12	8		6	5
23	5		10	10		38	9
9	14		7	6		7	12
20	7		10	6		5	6
5	5		24	5		5	15
6	12		4	13		29	4
34	17		17	8		5	4
47	13		6	8		24	8
8	18		12	6		4	16
16	7		10	4		9	7
39	5		7	6		14	4
8	14		5	16		6	11
13	7		9	5		4	14
7	5		7	8		7	4
4	12		4	8		22	5
6	23		21	6		13	15
8	45		6	11		12	5
8	5		32	4		30	8
8	12		13	4		6	5
5	23		11	20		43	18
4	45		4	9		8	6
8	5		11	14		19	4
22	12		9	4		17	8
29	10		8	4		48	41
32	19		6	7		11	12
8	15		4	9		4	8
6	17		14	13		6	8
9	11		8	6		6	7
39	9		13	7		4	4
12	16		5	4		11	14
4	4		16	9		19	21
20	48		7	13		9	5
7	5		6	10		6	15
9	6		4	7		29	9
39	28		4	9		6	12
12	15		6	13		10	17
4	15		8	6		4	13
20	6		7	7		6	8
7	7		6	4		6	11
9	50		9	9		43	9
15	6		4	13		7	19
7	10		14	10		7	42
8	9		9	12		9	9
8	60		5	7		19	4
6	6		20	5		6	6
4	25		12	22		36	21
23	64		7	10		5	9
4	5		6	25		8	15
8	7		9	7		9	21
47	8		4	7		11	13
8	5		14	10		24	8
47	13		9	13		6	9
12	13		5	9		26	22
28	32		20	29		4	17
8	29		12	5		5	6
15	25		7	5		16	24
6	33		10	5		5	10
14	30		18	23		19	12
14	20		17	6		18	29
14	18		9	4		11	25
8	4		6	10		5	9
30	19		9	6		6	5
11	11		4	7		5	6
5	6		8	11		6	19
6	12		64	4		4	4
4	13		7	20		19	4
29	18		13	17		18	17
4	17		6	9		11	11
14	18		10	9		5	7
8	12		14	12		6	8
21	4		13	4		5	8
9	20		7	4		6	4
7	16		12	7		4	10
15	45		10	5		7	6
17	12		4	12		44	18
10	4		10	9		5	11
7	4		10	4		9	8
23	7		15	31		32	4
11	13		4	10		14	5
13	6		6	6		6	13
9	12		12	23		5	8
39	6		4	11		75	15
13	6		13	16		7	15
6	12		6	10		33	20
15	4		10	7		8	7
19	4		10	5		12	5
10	7		15	5		16	10
8	13		4	5		16	9
7	6		6	31		47	7
6	12		12	5		5	6
15	6		4	12		12	6
6	6		13	7		21	30
22	12		6	4		25	7
4	10		6	62		6	20
6	10		8	4		8	5
7	11		10	15		5	7
6	4		9	15		11	47
12	10		12	6		7	5
24	6		8	6		4	5
25	7		8	26		28	7
12	5		27	9		6	5
8	9		7	6		9	8
7	4		11	4		4	10
11	12		6	10		8	7
4	25		4	12		4	5
5	8		10	23		12	8
5	21		8	10		15	5
12	5		8	6		8	9
5	20		7	7		5	7
21	13		4	9		6	21
18	4		14	30		9	15
24	5		18	12		4	9
12	7		7	23		12	9
11	13		6	10		4	17
31	48		4	6		9	8
17	24		10	7		6	59
7	13		8	9		16	9
4	9		8	30		5	4
5	9		7	5		8	7
4	28		4	5		10	5
5	6		14	5		6	18
5	7		18	15		6	4
12	37		7	13		17	7
5	65		6	15		23	43
21	5		7	13		6	6
18	27		68	5		5	13
24	9		6	8		5	15
4	4		6	10		18	7
42	13		7	31		21	10
15	23		6	4		7	14
42	13		4	31		11	23
15	6		12	5		9	7
6	12		10	6		4	6
33	13		11	6		7	9
20	6		5	9		11	6
7	4		10	4		4	6
19	13		4	18		7	20
6	23		8	14		11	12
5	13		13	9		9	20
18	6		14	14		23	8
12	12		4	34		9	8
10	13		5	16		13	8
11	6		9	9		7	9
37	33		8	39		20	5
13	8		5	8		11	13
11	13		12	6		4	4
37	9		4	5		13	4
13	5		10	4		9	6
4	18		6	6		20	8
8	11		6	27		4	4
8	4		13	5		22	7
10	18		7	8		6	14
15	28		5	10		4	5
66	13		33	4		21	12
7	22		9	7		10	6
4	7		5	7		22	14
63	10		11	6		7	6
8	21		4	4		14	4
20	21		5	11		10	12
21	6		11	15		13	7
15	6		4	4		8	9
6	13		12	9		5	7
18	10		9	5		16	9
9	7		8	26		11	9
8	28		4	22		7	7
8	10		10	4		10	10
20	21		14	8		28	13
21	6		5	7		12	5
15	6		5	6		11	10
6	6		6	6		6	6
18	23		10	23		9	5
9	64		6	97		5	6
8	11		79	6		4	23
9	9		8	4		12	8
6	12		28	41		26	9
15	21		4	7		22	7
9	27		8	6		15	10
27	4		28	13		16	8
10	8		4	7		4	17
5	16		4	10		5	14
16	14		5	8		4	23
6	6		6	20		20	4
23	10		4	6		16	4
4	4		4	7		13	10
5	6		4	6		22	4
10	8		22	9		7	9
14	24		4	14		17	18
9	22		5	11		9	13
6	6		6	11		7	6
15	7		4	4		8	13
9	6		4	7		10	7
27	4		4	5		6	40
4	16		22	12		15	16
13	7		6	52		17	7
15	38		7	9		18	4
5	23		12	14		10	5
51	12		4	28		5	5
4	8		24	17		4	15
5	7		7	4		8	9
15	8		42	14		5	12
8	4		5	14		6	15
11	9		6	12		14	11
12	17		7	14		7	16
8	6		54	5		8	29
23	9		4	11		15	14
10	7		26	10		5	5
18	12		9	5		11	10
8	12		11	7		12	9
6	7		4	7		14	17
5	6		5	8		8	6
6	13		16	4		14	8
8	9		8	5		13	5
4	11		8	9		9	32
7	17		15	5		18	9
5	10		12	10		8	5
7	15		11	15		6	10
6	30		15	5		6	22
49	14		16	5		18	17
8	8		4	11		13	13
16	30		24	10		12	5
5	8		16	5		6	6
7	12		10	7		21	11
6	8		7	7		11	11
49	7		7	8		5	6
8	8		15	4		16	28
16	4		11	5		9	7
16	9		4	9		7	29
9	17		4	5		6	12
8	15		17	10		9	10
14	20		8	15		11	9
14	9		9	5		7	56
13	33		16	4		5	17
12	10		4	4		9	26
11	7		5	76		10	8
7	8		6	17		10	51
14	29		7	8		18	9
6	13		4	7		6	12
5	16		7	37		21	15
6	10		9	32		6	11
11	7		5	14		7	16
22	8		11	5		10	29
11	7		9	4		9	14
35	12		6	5		8	11
10	12		8	18		7	13
6	7		5	55		5	11
4	6		4	14		4	13
20	13		21	19		36	5
8	9		9	12		6	6
10	11		6	10		16	7
15	17		4	5		6	9
8	10		35	5		8	12
36	27		13	9		5	14
6	17		6	36		12	12
7	8		9	10		5	8
16	12		20	9		23	11
5	6		6	5		7	6
4	12		4	5		9	4
18	8		9	29		5	9
12	5		5	16		5	7
21	28		4	7		44	6
11	4		15	7		9	64
24	4		52	18		10	9
16	27		12	9		15	4
37	17		9	6		9	16
8	5		4	19		50	6
13	28		25	20		9	9
8	4		6	5		16	42
5	4		8	8		10	23
19	27		7	5		12	19
18	17		10	9		12	6
11	7		7	22		7	18
10	10		13	30		7	15
53	17		4	5		8	53
7	9		10	11		13	6
6	18		14	4		17	14
8	10		4	8		9	5
24	16		10	4		4	14
5	6		10	9		9	6
13	18		8	9		12	7
9	11		9	9		6	9
13	10		10	7		6	4
5	7		11	10		6	10
19	12		6	4		13	25
6	10		6	9		13	12
15	6		15	7		6	8
55	13		6	8		24	15
11	4		11	6		8	12
11	7		10	6		10	10
11	29		4	5		4	8
6	12		14	8		5	5
25	9		10	23		12	44
19	10		8	6		7	18
5	13		5	5		15	4
29	4		10	11		9	12
12	4		5	47		16	5
39	24		10	6		10	25
8	18		7	7		12	4
6	10		7	8		8	14
29	8		9	10		4	7
66	18		74	4		7	17
15	15		8	7		17	14
6	12		4	6		12	10
7	9		11	8		11	26
16	5		11	12		5	5
6	7		6	10		14	4
10	8		19	4		10	5
20	14		23	10		22	9
7	18		7	27		14	15
6	21		90	9		6	5
7	15		9	7		25	10
9	7		11	52		9	7
29	11		7	16		8	16
7	9		60	7		12	5
8	12		16	52		7	58
28	12		71	16		9	7
12	6		5	4		6	10
17	4		12	10		6	6
7	16		7	8		7	4
4	4		10	5		14	13
7	9		11	47		8	11
7	16		32	10		8	17
6	12		9	12		6	4
11	16		12	4		8	9
11	8		14	12		11	10
7	9		6	9		7	7
41	4		9	69		10	7
16	8		15	7		14	10
19	6		9	9		9	6
4	8		6	5		10	4
33	11		6	19		15	13
6	4		5	20		40	11
5	16		4	10		13	17
14	4		6	6		14	4
9	8		20	19		13	9
9	4		14	6		15	10
9	10		10	12		29	7
8	19		10	10		12	10
15	8		4	8		7	4
8	8		4	10		19	16
5	43		7	5		12	7
6	12		8	6		4	76
13	11		13	4		4	8
5	18		6	7		9	8
12	9		30	4		5	6
8	8		10	12		19	6
29	11		4	7		9	14
13	8		9	11		5	7
5	15		8	11		25	48
12	19		7	6		20	5
8	9		15	27		16	6
29	12		7	10		9	9
6	4		18	34		19	4
6	8		7	8		6	13
10	7		5	11		7	6
11	15		12	7		13	12
9	8		11	7		6	48
10	7		10	11		12	16
15	42		9	6		10	36
5	10		6	4		9	22
8	4		15	4		12	15
24	6		6	20		7	17
7	27		15	7		8	9
10	9		5	5		9	15
8	5		8	9		4	19
4	4		10	6		10	32
7	14		7	5		6	8
14	22		7	11		14	7
7	18		12	10		12	9
4	6		12	7		6	12
5	31		5	10		14	11
10	9		40	14		16	8
12	7		26	4		7	10
9	12		7	10		8	32
4	13		15	17		4	5
6	8		4	7		27	15
4	11		5	23		4	20
5	10		5	10		4	8
18	15		5	4		14	13
21	69		17	10		11	8
12	12		10	17		8	13
32	9		11	7		22	25
9	73		13	23		18	7
8	6		7	10		5	11
13	7		10	5		17	13
7	11		6	10		13	14
35	6		11	8		6	22
14	27		46	5		8	5
8	10		28	8		4	12
82	18		6	5		7	16
5	10		17	4		12	16
22	13		34	4		9	35
18	12		18	4		9	5
4	18		11	5		14	4
19	11		7	7		10	20
13	15		10	15		5	18
4	6		7	6		11	6
5	7		8	17		11	20
4	10		13	5		17	7
6	10		11	4		7	8
13	8		6	23		5	5
4	5		5	5		7	7
19	16		17	5		7	4
9	20		9	4		40	9
5	5		7	4		6	11
7	12		6	7		6	13
7	17		4	6		11	5
16	11		7	6		6	13
4	4		8	8		12	14
19	9		11	8		33	7
10	5		6	6		17	8
10	6		7	14		13	9
8	13		17	9		5	10
9	9		9	4		11	28
11	9		4	4		7	14
4	19		5	5		17	5
11	4		6	14		15	22
4	9		5	17		5	22
4	11		14	4		4	12
5	11		11	11		7	9
9	9		4	5		10	9
5	13		8	8		8	7
5	22		4	14		6	18
10	22		4	11		19	16
14	12		9	88		14	7
12	22		11	4		7	5
64	10		9	11		29	6
4	5		8	4		41	4
64	14		16	8		5	27
15	15		4	11		5	8
6	8		8	10		8	15
5	10		9	7		30	12
6	7		43	6		6	9
5	7		10	22		22	4
7	4		7	15		8	6
13	6		6	11		6	13
5	26		6	9		6	5
10	15		7	9		10	39
6	6		9	4		27	10
12	6		8	13		15	24
6	4		14	46		5	10
34	6		7	4		25	22
55	6		9	11		5	6
4	4		4	9		5	4
10	15		7	7		6	4
5	8		24	9		9	15
9	38		4	4		8	11
9	45		4	19		7	17
23	5		4	14		8	14
70	5		4	7		5	9
5	15		11	40		11	11
16	30		13	7		10	4
16	6		26	5		6	8
9	6		13	14		5	9
7	7		5	7		13	33
24	8		42	4		6	14
8	8		21	10		10	7
6	5		7	16		9	18
6	16		4	6		71	60
4	10		27	11		10	56
8	7		15	15		8	6
6	25		23	8		16	5
6	10		15	7		5	5
4	9		23	11		9	46
8	5		7	5		6	11
6	7		4	7		6	8
6	24		37	10		64	4
4	5		13	10		13	9
27	6		8	4		7	5
5	12		5	4		45	9
17	8		4	19		10	7
26	11		19	6		38	18
13	4		28	7		4	12
7	10		4	5		9	19
18	7		8	11		10	21
12	7		16	12		11	17
6	9		6	10		13	5
7	13		14	7		46	16
33	25		4	7		6	5
11	6		5	4		5	45
14	7		10	22		42	5
10	7		4	6		15	29
7	5		18	11		40	37
18	18		4	10		18	14
15	8		8	47		7	6
36	6		5	5		10	5
4	11		5	8		5	31
27	14		6	10		4	8
20	7		10	46		19	7
11	6		8	6		28	4
14	12		10	7		11	5
31	12		12	4		30	17
8	4		6	6		55	12
7	5		7	4		32	6
11	8		11	7		14	6
15	5		14	4		6	21
9	22		37	11		39	9
18	6		10	8		12	4
20	20		4	23		10	12
15	14		15	9		9	32
9	15		4	5		5	4
18	8		17	6		8	7
20	15		12	20		22	24
25	13		4	19		7	8
34	19		15	4		6	84
8	7		10	9		20	7
19	26		8	14		4	12
16	9		33	4		4	16
34	5		13	11		34	5
8	5		19	5		20	5
19	23		13	6		28	10
16	17		6	39		7	26
34	13		56	11		6	8
8	4		5	8		21	11
19	18		14	10		14	4
16	14		4	15		4	8
25	9		7	4		12	9
25	4		11	16		9	33
25	19		8	37		6	14
4	16		14	4		13	11
11	50		4	11		14	16
14	5		7	8		10	6
9	5		11	7		8	8
20	6		8	7		11	9
19	13		14	9		8	27
16	11		6	8		25	4
7	11		13	14		14	15
6	10		9	13		31	12
19	11		18	9		12	35
11	14		47	6		7	7
21	15		10	6		7	6
47	23		8	4		15	13
36	16		68	4		34	27
7	50		93	7		7	28
7	13		4	56		30	31
5	4		10	8		16	6
12	18		29	5		10	10
53	8		17	7		12	12
16	6		4	10		17	10
6	13		7	8		10	25
4	7		17	7		8	25
8	12		12	8		4	5
7	11		10	19		8	10
5	4		21	6		9	6
5	22		11	23		6	8
17	12		16	11		7	4
5	8		7	7		4	22
7	8		8	71		4	26
40	7		12	14		14	12
8	16		9	6		14	14
7	6		6	18		11	10
9	5		10	20		12	6
5	6		7	31		6	10
15	10		9	25		9	5
13	5		9	26		11	8
19	15		32	16		22	15
5	5		4	12		14	8
7	5		6	4		7	5
19	8		26	5		5	9
19	13		10	10		7	15
7	6		10	12		17	6
5	17		6	14		5	26
22	6		7	12		17	7
23	6		16	59		31	5
15	11		7	8		29	5
7	12		4	10		33	23
4	5		11	7		12	8
12	10		21	9		10	7
5	15		8	4		28	18
8	7		8	6		7	6
12	15		15	6		11	4
7	10		10	11		12	8
7	11		13	5		6	13
24	6		4	7		12	7
9	11		4	5		24	5
18	12		9	6		8	22
11	5		23	4		6	5
24	10		13	11		16	6
9	15		23	5		14	7
14	7		10	5		7	18
16	15		5	15		5	6
9	10		8	12		10	4
18	11		5	17		15	8
11	8		6	20		4	13
24	10		45	8		10	7
9	15		5	6		7	5
14	8		20	44		4	22
16	10		5	9		17	5
25	15		10	10		6	6
4	9		5	8		5	22
19	5		6	9		13	4
7	25		7	4		10	25
15	8		10	57		15	35
12	12		20	4		4	31
20	7		7	24		23	61
9	14		11	25		18	7
22	14		10	6		5	7
30	5		5	9		4	12
5	28		8	10		12	6
55	17		5	4		14	4
5	5		11	11		6	10
7	30		12	21		18	7
9	23		8	20		17	4
14	6		15	6		7	4
9	14		42	7		7	7
10	11		8	7		5	25
5	8		9	7		13	9
23	13		9	9		5	4
8	10		9	19		4	5
6	10		14	4		8	4
6	6		6	28		10	12
4	24		12	18		21	6
12	6		13	7		45	7
15	13		12	10		5	11
70	10		10	16		9	12
18	6		6	18		5	5
63	33		5	7		8	13
13	5		10	10		9	8
13	6		23	16		13	8
8	6		24	12		9	14
8	6		11	16		5	4
23	28		9	8		6	10
52	5		8	14		8	12
9	13		8	5		9	35
7	14		14	8		4	4
12	5		5	12		14	25
30	9		12	11		14	13
33	12		60	6		15	17
7	18		15	15		8	22
7	7		12	10		4	11
12	4		13	21		9	10
30	55		11	53		17	17
33	8		8	8		5	11
7	38		12	7		17	4
6	9		9	6		4	4
18	5		9	7		17	10
9	49		9	22		15	12
4	20		14	12		23	35
11	5		6	14		7	4
8	10		12	16		4	25
19	20		13	5		15	13
12	13		15	34		6	17
5	21		15	13		10	22
11	6		20	8		5	11
11	9		25	22		64	10
10	20		10	12		7	17
17	13		8	9		7	11
11	21		15	8		6	4
16	6		19	10		9	9
5	9		8	26		10	5
18	20		6	9		6	10
30	13		11	5		6	31
10	21		66	5		10	4
14	6		5	12		20	6
4	9		5	5		12	4
23	20		7	18		6	31
8	13		20	7		4	8
7	21		7	5		5	4
10	6		5	25		19	10
17	9		19	8		4	6
7	7		4	11		13	12
8	8		4	5		9	5
12	15		8	5		9	20
8	10		6	12		9	11
11	9		4	5		10	16
9	9		52	18		12	10
20	16		12	7		5	4
20	21		15	5		5	24
5	5		10	25		10	12
11	4		20	8		4	7
17	18		7	11		9	26
17	11		5	4		19	10
32	17		19	14		15	6
9	34		6	12		4	15
11	8		13	12		13	5
4	5		57	4		7	6
32	4		6	10		10	8
5	9		6	22		5	10
17	10		4	4		11	12
28	4		52	11		9	18
12	17		12	11		7	7
5	7		15	5		4	13
6	7		10	8		14	8
15	9		10	10		6	11
20	24		23	4		9	19
10	11		8	39		7	8
19	4		15	6		22	19
4	7		8	14		5	18
7	13		6	11		10	6
10	23		9	11		11	18
13	4		8	14		9	4
13	16		4	14		28	6
6	5		10	10		11	8
8	7		8	6		11	6
10	4		14	6		7	10
6	8		11	11		15	10
12	15		8	14		20	11
13	11		9	6		5	18
4	15		4	6		9	7
6	25		7	17		14	29
8	5		24	6		6	17
10	6		34	7		19	22
6	6		17	6		4	11
12	6		9	47		7	10
13	5		10	4		10	17
4	13		5	6		6	11
9	8		5	8		19	4
11	5		34	4		14	9
4	10		17	8		8	4
32	6		9	5		11	9
30	25		10	6		17	4
9	15		12	6		6	8
26	5		33	50		7	16
8	11		4	6		18	4
21	12		19	31		8	9
7	5		7	39		6	17
14	23		5	10		5	8
36	21		9	9		8	15
30	18		7	16		12	19
6	5		8	5		6	5
10	6		7	42		19	10
8	11		8	6		21	17
10	20		7	6		13	11
14	5		18	4		18	11
10	9		7	12		22	9
13	12		9	42		14	4
6	17		63	21		4	5
8	15		31	4		5	13
9	23		63	31		9	15
24	10		31	39		14	39
7	6		9	10		8	6
33	9		6	4		4	4
27	26		9	12		11	19
5	6		9	19		8	20
9	20		6	4		7	24
12	6		8	8		11	5
11	17		5	10		18	15
4	9		4	6		24	9
27	5		9	4		5	14
5	8		19	16		17	8
9	22		14	14		6	11
12	15		5	8		7	10
11	5		9	10		18	9
4	15		5	11		11	11
6	4		11	6		17	6
9	5		19	7		11	7
23	7		14	17		6	5
4	39		6	4		13	6
8	14		14	10		27	7
8	28		9	13		5	5
23	11		10	8		4	5
15	6		8	4		8	9
5	9		19	27		7	8
6	8		4	15		6	6
7	10		7	4		8	9
4	10		10	4		5	11
5	15		8	6		12	11
24	21		19	15		10	7
39	9		4	11		11	13
5	12		7	5		18	7
26	6		14	5		13	9
13	13		6	8		6	4
8	4		5	18		6	9
19	18		31	17		7	6
6	7		6	4		4	7
8	5		6	11		4	7
4	4		12	11		9	6
12	9		16	19		4	15
21	10		8	7		9	10
5	4		11	10		4	10
7	17		5	4		9	4
15	7		19	5		9	4
4	7		16	7		16	6
46	9		15	6		5	10
12	24		8	5		9	10
4	11		11	18		12	4
4	11		5	6		5	13
5	40		19	11		12	13
5	20		16	13		20	20
7	5		15	5		43	4
15	4		9	9		5	4
4	18		38	4		7	11
46	11		9	8		28	8
12	17		13	17		4	16
4	34		25	8		15	8
4	12		11	25		7	12
5	13		4	4		4	10
9	7		13	9		9	13
6	34		5	12		10	5
12	23		5	5		9	8
7	10		13	9		5	11
19	6		25	4		7	6
9	9		11	59		5	4
11	26		4	6		15	7
25	6		13	17		14	11
26	20		5	12		4	11
15	6		5	5		12	18
5	12		6	7		4	10
8	13		16	8		15	4
5	7		4	7		14	6
8	11		9	20		4	12
9	6		14	5		12	24
6	9		6	5		4	4
44	8		16	10		14	12
24	10		4	9		12	21
13	9		9	5		8	5
4	16		14	12		7	4
24	4		31	7		15	11
8	5		8	8		7	12
29	7		9	7		8	6
51	39		6	20		15	19
24	14		15	5		16	7
26	6		31	5		7	10
20	11		14	10		7	18
32	20		6	9		8	20
6	5		14	5		15	9
23	9		20	12		9	7
19	12		19	9		5	9
9	17		11	4		5	8
38	15		7	7		7	8
7	8		37	10		8	4
20	13		31	46		7	7
16	19		9	10		7	4
10	10		11	5		21	6
13	14		51	9		6	5
20	13		8	4		14	15
7	12		4	7		15	4
15	13		4	10		5	7
13	12		6	46		16	9
5	5		9	10		8	12
11	9		7	5		7	8
5	10		4	7		7	8
11	10		5	14		21	10
39	5		5	5		6	11
21	8		34	7		14	10
34	8		12	6		15	11
10	13		7	8		5	6
15	26		5	6		16	8
20	4		5	10		5	9
4	6		7	5		8	7
26	8		7	30		25	13
6	9		7	22		6	9
14	26		8	8		8	5
7	5		12	5		8	10
5	7		6	5		16	14
5	7		8	5		8	4
11	9		22	5		6	5
6	11		17	17		17	8
27	24		4	8		12	8
9	20		11	12		30	17
18	11		16	10		28	14
19	12		12	7		6	8
11	11		18	33		5	14
8	8		11	10		8	9
6	9		4	11		15	4
6	13		7	18		16	4
21	14		6	7		7	8
20	5		9	14		7	8
39	6		5	17		8	22
55	23		4	14		15	15
13	15		6	19		9	16
7	11		9	13		5	6
27	42		9	12		12	12
11	10		6	12		6	6
6	7		8	9		7	8
6	9		12	10		15	7
6	5		9	10		6	8
14	8		6	6		19	11
7	22		8	17		10	9
10	15		12	12		15	5
7	5		77	14		7	4
7	15		7	22		12	7
8	5		5	8		16	8
8	9		18	4		6	11
7	4		8	9		5	5
7	4		44	22		17	21
4	13		4	13		8	16
38	12		4	9		7	6
12	13		6	8		43	13
9	14		5	16		31	7
27	4		10	5		6	14
4	13		18	15		12	11
8	16		7	6		12	6
9	22		7	32		14	10
7	9		4	6		10	21
14	5		6	4		7	8
15	9		5	34		7	5
13	4		10	7		4	9
7	4		18	9		14	14
6	13		7	7		10	6
14	12		7	5		8	4
15	13		54	9		6	14
32	14		9	9		6	7
23	4		7	7		32	17
8	13		7	14		20	11
8	8		8	45		5	8
10	10		6	12		14	8
27	37		85	40		13	9
8	9		4	9		7	8
14	8		18	22		6	11
4	10		8	19		28	6
4	37		10	5		13	12
6	9		4	11		6	5
7	20		8	8		8	4
5	11		15	12		4	5
9	4		5	6		6	13
22	19		8	19		4	10
7	14		17	6		4	14
10	7		6	4		8	4
5	4		6	9		11	9
10	8		8	10		5	7
4	17		17	7		9	22
4	7		6	8		18	14
6	14		6	11		4	15
11	8		7	30		10	11
9	11		7	14		9	9
6	9		10	9		4	5
4	31		4	10		4	11
5	20		7	7		13	6
5	9		6	8		7	9
15	51		5	11		18	6
5	29		15	30		10	10
7	4		11	14		15	10
7	37		14	11		14	22
5	7		10	6		14	8
9	8		4	6		5	11
12	52		13	4		10	11
15	6		15	4		7	8
4	16		4	6		4	11
29	33		15	13		12	16
5	5		19	16		5	4
30	32		19	54		21	9
5	13		10	19		8	7
13	15		8	7		21	6
9	9		13	4		5	32
6	6		9	8		8	11
5	27		4	15		7	8
20	23		9	26		9	13
9	12		8	5		7	11
8	16		7	15		4	7
7	20		4	12		6	8
10	4		5	4		5	7
10	70		20	14		21	9
11	5		9	14		5	5
23	4		10	34		10	8
15	70			4		8	8
28	5			8		15	14
7	15			10		6	5
4	20			4		5	8
18	5			10		6	9
14	11			6		8	22
4	58			13		16	5
11	12			9		6	18
4	5			9		5	19
7	7			6		8	10
12	16			9		7	6
7	34			10		13	8
10	17			7		8	6
10	7			8		12	7
7	10			6		8	19
26	4			9		20	9
11	5			58		11	7
8	43			15		10	22
20	7			13		15	6
29	7			7		7	5
6	7			6		4	9
4	7			7		16	4
22	7			7		24	12
10	16			8		9	9
6	19			6		5	4
8	17			8		4	11
6	10			9		11	5
11	9			12		13	6
7	75			44		13	15
6	7			10		10	5
5	6			15		6	4
13	6			28		15	9
8	47			10		9	28
9	6			7		7	14
4	37			5		4	6
4	6			8		8	15
4	37			23		4	23
7	6			4		4	5
7	37			4		6	4
56	7			50		14	8
24	9			13		8	11
9	13			4		16	14
9	5			8		4	4
4	16			15		5	9
38	45			18		4	14
4	49			10		6	5
9	34			4		5	5
9	7			8		8	19
12	19			39		12	11
62	21			6		6	6
17	28			5		8	7
6	10			4		11	15
4	8			86		8	5
13	8			64		6	11
15	10			33		11	10
17	22			5		18	8
6	29			10		5	7
4	6			7		7	8
13	8			15		7	16
15	7			7		7	7
15	6			14		8	11
13	7			27		14	6
10	5			38		19	14
46	9			4		8	4
8	12			5		4	7
5	42			10		11	11
7	30			16		4	4
19	4			5		4	9
24	37			20		9	9
23	28			7		8	7
15	12			11		9	13
8	9			8		9	29
44	8			12		20	15
17	4			16		9	5
14	5			8		28	9
6	11			51		6	13
5	7			34		11	5
4	8			4		8	8
32	11			5		6	4
6	8			4		7	9
16	5			14		8	8
7	11			5		5	12
12	22			8		9	40
5	12			5		9	16
7	4			6		8	5
11	5			36		7	6
17	11			17		15	17
14	7			5		8	14
21	8			4		5	4
4	11			14		25	7
9	8			5		11	11
13	5			8		8	4
9	11			5		12	9
39	22			6		4	7
39	12			36		4	9
6	8			17		9	13
11	4			6		10	5
12	8			9		4	8
4	8			7		11	5
46	8			7		10	5
19	21			10		9	7
7	15			11		7	8
27	8			8		9	12
54	24			19		13	5
17	7			11		11	4
5	32			16		11	8
20	11			17		14	8
10	16			10		16	8
25	16			6		8	18
7	6			21		5	4
5	10			12		9	15
6	5			6		12	7
6	5			9		5	12
17	8			16		8	5
8	9			14		9	22
32	16			7		13	6
15	7			11		9	4
5	10			22		5	13
18	8			9		6	4
5	47			7		6	18
47	9			6		7	5
9	15			12		11	12
5	22			39		4	4
4	17			6		5	4
33	13			15		21	9
5	8			10		6	9
4	7			18		5	16
33	5			8		6	13
42	9			10		20	15
28	8			33		21	33
5	5			6		4	9
13	4			8		25	5
21	15			6		7	5
23	11			8		9	6
4	5			20		7	6
8	11			36		4	6
12	18			4		9	4
9	17			13		12	8
4	12			7		11	13
14	7			6		11	17
18	5			8		7	8
8	15			6		9	9
15	22			8		8	8
19	17			20		7	4
4	13			36		5	6
20	8			4		7	14
7	7			13		10	8
7	5			7		9	12
11	9			24		5	19
8	8			18		8	10
20	6			5		15	9
4	4			7		14	14
12	4			10		9	7
22	4			6		12	6
5	8			13		9	11
7	13			8		11	4
11	5			11		6	6
8	13			12		9	21
20	17			9		12	6
4	4			11		8	9
12	14			7		10	22
22	15			7		4	10
5	11			6		15	5
15	11			6		10	18
7	5			12		10	19
6	8			9		13	10
35	7			11		22	7
12	11			7		6	5
11	13			7		7	17
7	14			6		5	12
4	9			6		7	14
6	5			15		18	24
9	9			27		10	22
19	9			16		6	6
6	5			9		5	10
32	6			8		14	8
32	10			6		5	5
11	10			5		6	7
7	7			4		9	7
20	4			5		12	4
4	9			10		4	8
13	7			64		29	6
21	9					8	9
10	10					10	11
15	13					11	10
11	4					8	4
27	20					17	7
16	4					9	8
27	23					4	4
10	10					4	4
16	10					24	5
11	8					7	16
4	28					5	11
5	18					5	9
29	7					4	9
8	8					5	6
6	4					10	11
5	7					11	8
11	14					11	11
4	6					9	37
6	9					36	12
57	11					11	6
6	11					11	10
8	9					16	14
5	5					6	6
11	14					8	11
10	11					16	10
8	17					26	7
8	33					17	7
15	12					4	16
4	7					7	16
26	14					20	10
50	6					5	7
8	9					4	12
6	11					18	5
4	11					17	8
8	9					6	5
6	4					11	23
4	13					6	10
11	13					4	5
19	4					11	12
9	10					10	8
10	19					8	8
11	5					7	43
8	12					11	5
7	5					8	5
13	18					5	4
14	13					10	7
14	13					5	12
31	4					32	31
7	10					5	19
11	19					9	8
8	5					4	28
20	12					14	4
4	5					9	21
12	18					7	15
22	8					5	5
12	9					7	12
8	13					7	5
37	53					18	7
10	13					4	19
6	4					13	9
5	4					5	10
6	11					12	20
10	14					18	10
6	22					9	13
5	5					8	25
6	33					6	8
12	5					12	5
4	21					5	12
11	8					9	5
5	23					5	10
50	43					13	11
6	7					6	13
4	4					7	9
5	34					14	23
23	22					9	12
7	13					4	7
18	4					6	10
7	8					9	17
7	15					18	4
6	17					5	7
5	10					8	8
20	20					11	12
7	55					4	4
10	20					28	6
27	55					12	8
7	6					16	5
6	6					9	4
9	8					7	7
5	7					8	7
21	13					4	4
5	9					33	5
7	50					17	5
7	6					9	15
6	6					14	7
8	23					17	10
9	18					4	7
4	11					4	11
9	13					20	5
14	21					6	16
7	28					5	11
9	6					7	4
8	6					6	10
6	8					9	16
10	14					10	10
11	5					9	10
13	6					4	7
6	25					20	17
6	5					11	4
6	9					4	14
6	28					8	8
4	29					5	4
9	8					6	5
4	14					6	14
6	20					13	12
13	10					4	5
12	4					10	7
34	15					12	4
30	22					9	4
29	36					7	7
6	12					20	9
7	4					5	4
14	9					37	6
16	8					13	6
29	66					18	14
20	8					12	10
4	6					5	11
35	14					8	4
6	10					5	5
10	15					18	5
20	6					5	6
6	16					7	15
10	12					24	13
7	11					5	9
5	14					19	11
11	11					11	9
14	9					7	5
12	4					6	16
4	7					11	15
4	18					8	4
6	8					7	10
4	30					4	9
9	13					14	4
7	8					5	6
6	12					5	26
12	8					5	10
16	5					5	9
7	9					5	6
7	9					14	10
7	6					25	9
6	27					7	16
7	27					9	12
4	10					10	13
4	16					5	37
5	10					9	5
7	11					14	46
6	11					25	8
12	10					21	10
12	5					5	10
10	6					9	6
7	12					5	13
25	16					6	10
5	4					13	5
20	9					11	13
13	8					15	8
24	10					13	5
19	13					11	7
4	15					6	6
9	4					4	6
5	5					13	6
8	6					4	8
7	12					6	11
5	16					18	6
35	4					11	8
25	9					12	7
9	8					15	4
20	10					6	8
7	13					12	10
5	15					6	5
35	4					9	13
25	12					4	6
9	7					17	13
20	5					9	5
25	8					7	7
4	8					10	18
7	7					9	9
11	8					11	12
12	5					13	7
10	8					4	15
26	8					4	8
19	4					11	12
15	12					12	12
5	13					15	10
5	4					6	8
15	10					12	10
4	23					6	5
10	4					9	12
16	13					12	9
15	6					8	5
5	8					5	5
5	36					7	9
15	4					8	6
4	21					10	7
6	6					6	5
28	4					6	8
7	8					5	9
7	5					7	8
30	23					15	10
8	7					13	8
15	20					11	8
12	15					17	22
10	4					11	11
6	20					10	4
10	14					11	5
19	18					5	12
15	7					8	4
6	19					11	17
27	4					7	9
4	8					5	6
19	9					4	4
14	14					16	5
5	12					30	9
12	4					7	10
11	9					6	4
4	8					9	9
10	9					17	5
4	18					8	11
13	31					8	14
15	15					14	10
5	12					9	10
4	4					13	6
23	9					24	11
10	8					9	10
10	9					20	15
8	18					14	5
7	31					4	21
7	15					8	19
6	18					16	8
7	5					8	8
5	22					8	24
10	6					9	4
12	4					4	6
6	23					5	8
7	19					9	15
11	4						5
8	5						10
4	6						13
10	11						5
8	7						20
7	13						6
7	14						6
6	31						10
7	18						9
5	17						5
10	11						4
12	6						14
6	5						4
7	13						5
11	11						12
8	6						4
4	6						17
29	15						9
8	18						6
5	41						4
16	17						5
18	23						9
4	13						10
13	7						4
9	9						35
7	12						5
21	5						23
6	21						6
14	14						18
13	15						10
5	5						7
11	5						5
17	12						5
5	6						15
6	5						8
5	9						6
5	13						10
7	5						7
4	15						5
4	14						4
13	6						10
9	24						10
6	9						10
7	13						5
22	4						14
6	7						5
34	17						4
9	11						13
9	9						4
10	8						11
17	10						4
54	17						19
8	8						4
7	28						4
7	14						9
21	86						5
4	5						26
21	5						7
10	4						7
6	4						5
8	8						17
21	7						6
7	6						10
5	4						6
10	18						9
15	9						16
5	18						8
4	4						10
5	8						15
7	9						12
24	4						13
7	4						11
26	4						7
13	16						10
4	5						6
7	7						4
6	20						5
4	4						8
5	18						11
5	8						17
8	24						5
5	11						6
7	5						13
17	8						11
6	17						18
6	6						15
19	17						9
9	4						5
11	8						9
10	14						30
9	4						14
8	12						15
11	14						5
11	35						10
6	10						9
13	8						5
35	8						6
8	18						15
17	15						11
12	4						5
13	7						12
28	15						11
10	10						6
9	5						49
10	13						7
12	4						9
14	4						6
4	11						28
7	10						5
16	5						12
9	13						8
9	4						15
8	4						10
14	11						5
19	10
11	5
10	13
5	4
10	4
20	11
8	18
17	9
7	6
10	10
14	8
30	13
10	7
13	8
7	10
8	20
16	8
12	4
17	25
6	39
6	6
12	7
11	22
10	8
5	12
12	6
14	7
14	16
19	5
10	8
5	8
15	7
5	14
4	9
9	9
11	9
5	23
12	15
11	92
12	9
13	37
8	10
16	16
17	12
5	55
60	21
13	4
16	49
5	5
60	5
13	7
16	6
5	20
5	10
9	13
12	7
18	7
5	11
37	4
6	17
62	9
6	15
4	8
4	6
10	10
13	5
15	4
6	4
6	7
12	9
9	4
5	4
11	26
10	13
36	10
18	7
6	9
12	28
4	7
4	14
4	12
7	10
18	6
10	24
7	65
20	6
4	24
5	65
4	11
8	13
8	6
9	15
7	5
65	11
8	6
5	22
8	13
10	8
74	8
21	21
19	59
7	13
5	7
6	8
16	11
6	7
9	6
4	13
13	8
42	12
10	11
16	8
28	35
6	8
7	4
10	8
6	14
7	8
8	9
12	6
5	15
4	5
9	9
22	29
12	7
5	16
10	24
6	6
7	10
8	11
7	7
8	20
9	8
9	6
10	9
4	41
5	8
5	9
13	8
4	11
16	4
22	7
28	6
9	7
7	13
14	25
15	8
5	22
4	17
19	5
30	14
4	21
8	10
13	8
6	9
5	15
13	24
13	21
14	24
10	21
9	7
12	8
8	6
20	6
5	15
18	7
5	29
11	7
5	5
12	17
8	22
71	21
8	17
7	4
6	10
6	18
11	5
13	27
17	25
10	5
14	5
4	6
7	16
34	5
28	33
12	13
44	10
27	7
11	4
5	7
5	10
5	12
11	96
17	10
5	8
5	5
10	15
5	31
20	20
9	20
37	29
33	6
10	33
9	4
6	14
7	11
6	16
7	9
4	17
4	5
11	10
13	26
11	13
12	18
7	30
57	5
8	5
15	7
22	12
6	9
22	16
11	20
21	16
11	10
15	6
12	8
7	6
5	6
8	10
15	19
22	17
6	11
22	6
11	9
12	76
4	17
4	7
7	11
13	49
6	8
12	6
6	9
6	12
12	12
21	7
27	8
4	7
8	10
7	11
12	6
12	4
7	6
6	13
13	16
9	25
11	28
17	4
10	5
5	7
7	10
12	7
9	11
16	5
20	7
16	8
5	14
15	4
5	10
4	10
9	4
11	5
5	8
12	6
11	7
12	5
13	6
4	19
5	5
5	5
8	4
5	12
7	9
17	9
6	8
6	10
19	4
7	15
10	27
17	4
7	10
8	23
12	30
8	12
11	6
7	11
7	4
4	27
38	9
12	23
9	6
12	7
9	40
5	9
7	17
8	16
14	9
7	22
10	4
17	17
9	16
18	20
10	9
16	6
6	4
13	10
4	5
7	5
29	13
12	17
9	16
10	20
13	9
4	6
22	4
6	10
7	5
6	5
4	13
16	6
7	26
38	11
7	6
8	22
15	33
10	22
9	8
9	6
16	4
21	15
5	4
4	15
7	11
10	32
17	4
9	11
18	32
10	4
16	11
6	32
	4
	14
	30
	56
	6
	14
	26
	38
	38
	20
	11
	48
	10
	14
	5
	21
	26
	20
	9
	14
	5
	21
	26
	20
	9
	77
	77
	11
	12
	8
	9
	10
	12
	42
	27
	25
	28
	13
	4
	22
	4
	5
	15
	10
	35
	4
	16

## Sheet: Figure 3c
Permissive-period duration (min)
E2f6			Zic2			Hspg2
UNT	IAA		UNT	IAA		UNT	IAA
111	70		143	242		132	120
172	76		125	70		220	1
96	175		16	143		175	106
117	279		4	223		2	49
5	234		20	67		100	207
108	194		2	212		19	138
59	153		125	24		147	201
147	102		46	40		98	106
234	375		294	107		188	134
28	317		110	92		69	107
20	29		33	118		45	195
24	119		59	218		93	192
5	1		124	41		169	258
113	336		54	330		157	387
171	15		47	224		93	142
105	194		21	227		67	266
55	163		7	9		175	158
112	50		49	23		151	195
62	22		62	92		81	255
2	154		19	199		172	387
3	149		34	56		116	219
68	61		142	198		28	41
82	121		56	154		37	299
3	140		100	194		75	270
165	121		140	82		147	165
28	271		62	103		129	145
48	1		34	170		257	46
34	381		306	135		22	91
136	2		19	218		58	271
18	122		256	27		3	84
163	187		3	44		160	246
31	170		97	60		49	225
164	93		127	135		54	158
55	314		281	34		2	360
292	57		253	80		160	287
25	80		4	96		65	251
105	96		83	9		220	188
226	136		136	182		56	221
208	235		206	156		180	222
213	62		13	58		141	215
259	112		44	229		212	273
93	49		73	263		121	187
263	141		102	95		257	156
146	137		253	179		129	206
205	208		224	226		81	33
54	323		107	152		140	214
63	85		181	73		289	241
2	189		69	125		140	282
236	142		111	82		120	36
122	219		41	243		156	80
92	275		46	27		278	189
33	121		83	47		100	78
128	93		25	37		87	329
113	3		38	61		330	324
35	339		34	152		303	89
276	240		55	108		268	175
28	289		24	261		247	108
170	186		66	128		197	258
318	215		41	167		108	19
170	5		348	112		32	345
104	384		129	72		162	4
133	309		118	104		31	93
226	103		197	7		188	111
176	137		169	123		342	141
2	283		137	64		245	243
323	165		91	1		191	55
206	70		74	66		197	178
150	76		36	114		177	269
179	123		22	48		255	260
48	20		116	100		114	120
160	63		327	15		287	219
213	265		215	47		176	46
91	27		31	38		86	175
170	76		85	56		159	304
127	107		148	59		58	72
42	246		101	216		76	67
2	286		106	62		83	4
3	275		15	120		375	269
87	95		72	44		233	136
92	369		121	141		173	143
5	83		15	223		228	84
249	250		233	29		58	133
20	127		299	154		137	201
80	165		90	29		149	124
95	161		120	119		104	5
237	68		103	29		66	58
287	143		86	130		157	142
48	106		25	154		187	219
225	262		200	61		118	149
133	124		124	285		70	184
51	140		141	276		83	206
301	339		252	157		96	149
200	234		147	294		124	26
21	123		207	90		227	54
127	145		85	303		201	129
107	58		154	86		37	198
108	114		142	214		181	184
206	116		290	205		65	111
24	405		156	193		49	98
112	78		281	309		1	114
45	50		190	146		109	22
153	238		15	113		107	95
46	96		6	139		32	298
31	347		23	126		151	294
79	393		82	97		55	90
55	1		89	164		167	257
295	177		117	280		97	63
175	53		19	70		74	38
130	109		23	205		15	141
30	204		150	345		120	20
194	90		60	110		325	372
110	337		147	36		203	181
35	205		64	50		134	219
50	201		71	139		225	181
100	225		36	21		246	219
59	52		203	93		221	179
1	110		7	197		143	303
90	201		309	57		204	202
79	1		157	231		226	261
1	292		18	123		311	257
67	60		84	153		239	271
153	33		4	16		307	219
187	235		175	141		76	272
27	164		42	130		372	354
61	266		60	22		207	204
12	185		78	6		156	266
62	247		39	59		124	250
201	21		15	109		381	259
150	245		135	3		360	318
33	179		124	249		354	324
67	210		119	74		285	267
41	93		159	307		118	246
33	327		29	4		256	218
1	203		243	250		114	342
2	229		141	56		292	212
265	45		143	51		29	243
118	70		48	40		208	272
37	43		73	216		48	372
75	59		103	2		134	264
115	111		147	232		240	184
111	178		74	102		238	243
8	109		31	10		164	229
98	217		191	65		369	317
232	93		122	4		229	264
44	245		210	180		253	309
7	257		101	73		216	213
57	211		165	267		1	292
34	170		71	66		282	357
116	185		273	164		327	124
190	315		207	106		290	284
329	150		285	98		3	263
51	271		164	11		248	193
178	293		115	60		115	175
38	40		56	55		327	220
79	293		173	104		258	375
231	84		115	98		159	285
150	1		45	55		227	214
69	78		182	260		211	213
60	98		49	100		132	291
14	109		318	123		264	348
52	103		70	98		309	210
1	66		98	135		305	223
137	50		9	39		165	189
33	30		2	41		290	311
98	86		98	35		261	375
207	54		97	140		244	246
87	175		49	94		60	234
4	37		20	278		33	190
124	4		69	139		303	245
75	1		30	52		273	239
316	111		2	67		244	300
114	22		194	233		147	339
32	58		241	2		164	167
94	117		146	180		284	141
68	60		3	9		208	381
135	28		165	89		369	230
167	49		115	99		283	378
200	41		65	141		33	225
33	25		222	246		213	253
120	129		156	311		224	312
117	34		49	224		345	342
126	66		27	11		175	268
338	30		12	78		333	360
58	3		63	42		246	109
141	1		48	51		282	179
33	2		78	2		177	136
265	114		28	67		126	348
103	1		117	119		93	224
20	29		101	102		125	306
245	4		37	189		254	336
54	166		96	43		191	196
259	96		151	104		183	292
1	170		124	280		306	342
237	67		24	2		271	115
118	10		177	67		252	237
136	363		139	114		168	172
144	1		6	172		74	296
56	172		76	118		375	67
81	172		46	277		153	119
82	204		216	72		288	219
299	136		2	104		46	208
50	304		111	339		239	130
53	266		59	174		200	285
1	267		15	80		169	330
37	240		178	108		295	4
186	181		71	98		319	192
238	260		163	4		94	244
105	294		69	119		141	240
58	213		175	6		252	269
3	150		157	1		141
36	346		128	176		228
57	218		39	18		360
63	305			17		159
256	200			381		86
118	54			125		174
313	218			210		326
236	192			2		81
247	154			53
176	8			160
284	28			39
118	246			49
98	4			179
194	1			43
106	63			31
299	155			81
157	91			163
384	46			80
119	93			212
70	100			6
35	61			211
145	33			245
196	286			1
252	166			278
121	44			4
56	224
169	198
82	199
346	148
52	181
102	39
2	393
63	2
2	216
2	314
67	73
90	62
71	69
207	275
13	105
1	256
60	50
118	113
173	43
150	210
179	220
1	80
219	220
120	245
187	331
234	333
287	34
54	116
168	384
63	86
81	80
203	2
209	230
162	195
97	318
85	97
58	1
168	246
50	60
22	66
5	261
120	55
66	219
62	98
71	40
420	83
86	2
117	235
180	307
141	203
393	96
93	114
269	1
114	340
170	86
136	47
1	205
142	188
148	137
224	214
67	139
248	249
101	72
304	264
37	55
309	1
1	196
119	44
153	118
170	72
251	34
161	97
27	293
87	26
272	160
185	57
210	126
170	82
148	43
118	247
41	260
255	9
160	162
228	420
259	31
121	156
156	254
272	208
369	119
30	87
40	235
18	71
169	58
1	135
147	183
2	1
184	72
144	64
182	72
79	22
202	71
29	1
143	80
252	2
2	77
263	57
282	42
351	2
66	85
205	137
15	41
351	48
256	1
118	210
239	11
125	17
163	153
190
40
329
58
95
174

## Sheet: Figure 3d
	Fraction time promoter in permissive-periods
	E2f6			Zic2			Hspg2
	UNT	IAA		UNT	IAA		UNT	IAA
R1	0.0702764	0.121888		0.0641049	0.139363		0.12194	0.146511
R2	0.0847266	0.110113		0.0778379	0.111398		0.192052	0.222556
R3	0.0928863	0.108105		0.0777029	0.138512
R4				0.063529	0.120816

## Sheet: Figure3e_1of3
E2f6-IAA time(Y) vs. cells (X)
time:	1	2	3	4	5	6	7	8	9	10	11	12	13	14	15	16	17	18	19	20	21	22	23	24	25	26	27	28	29	30	31	32	33	34	35	36	37	38	39	40	41	42	43	44	45	46	47	48	49
1	0	0	0	0	0	0	0	0.797015	0	0	1.41493	0	0	0	3.0597	0	0	0	0	0	0	0	0	0	0	0	0	0	1.20597	0	0	0	0	0	1.48358	0	0	0	2.07463	0	0	0	0	1.04776	0	0	0	0	0
2	0	0	0	0	0	0	0	1.28657	0	0	2.88657	0	0	0	1.5403	0	0	0	0	0	0	0	0	0.597015	0	0	1.20597	0.680597	2.29552	0	0	0	0.462687	0	1.85373	0	0	0	0.910448	0	0.820896	0	0	0.570149	0	0	0	0	0
3	0	0	0	0.695522	0	0	0	3.28358	0	0	4.11642	0	0	0	1.6209	0	0	0	0	0	0	0	0	0.704478	0	0	0.862687	0.922388	0.916418	2.24776	0	0	0	0	1.79403	1.58209	1.80896	0	1.23284	0	0	0	0	0	0	0	0	0	0
4	0	0	0	1.7403	0	0	0	2.06567	0	0	6.55522	0	4.8597	0	0	0	0	0	0	0	0	0	0	0	0	0	0.770149	0.907463	0	1.13731	0	0	0	0	0	1.68955	0	0	0	0	0	0	1.29254	0	0	0	0	0	0
5	0	0	0	1.63284	0	0	0	2.53731	0	0	5.80597	0	5.73134	0	0	0	0	0	0	0	0	0	0	0	0	0	0	1.10746	1.34627	0.698507	0	0	0	0	0	0	0	0	0	0	0	0	1.41791	0	0	0	0	0	1.1194
6	0	0	0	0.546269	0.985075	2.43881	0	3.13433	0	0	2.39403	0	2.24776	0	2.11343	0	0	0	0	0	0	0	0	0	0	0	0	0	3.93433	1.11642	0	0	0	0	0	0	0	0	0	0.662687	0	0	1.12537	0	0	0	0	0	0
7	0	0	0	0	1.89552	2.15224	0	0	0	1.90746	4.82388	0	0.853731	0	1.48358	0	0	0	0	0	0	0	0	0	0	0	0	0.731343	2.34925	0	0	0	0	0	0	0	0	0	0	2.50149	0	0	1.47761	0	0	1.60597	0	0	0
8	0	0	0	1.99701	2.15821	1.96716	0	0	0	2.1194	2.3403	0	0	0	1.14627	0	0	0	0	0	0	0	0.585075	0	0	0	0	0	2.67164	0	0	0	0	1.63284	0	0.889552	0	0	0	2.40896	0	0	4.4209	1.66269	0	2.79403	0	0	0
9	0	0	0	0.931343	1.00597	4.05075	0	0	0	2.04478	0.671642	0	0	0	1.23881	0	0	0	0	0	0	0	1.1403	0	0	0	0	0	3.12836	0	0	0	0	2.33134	0	0	0	0	0	4.95224	1.19403	0	3.70448	0	0	4.82985	0	0	0
10	0	0	0	2.10149	1.00597	3.11343	0	0	0	1.15522	0	0	0	0	2.78507	0	0	0	0	0	0	0	1.49552	0	0	0	0	0	3.73134	1.28358	0	0	0	0	0	0	0	0	0	5.79403	2.18507	0	1.4209	0	0	2.21493	0	0	0
11	0	0	0	2.08955	1.23582	0	0	1.04478	0	0	0	0.764179	0	1.12537	0.80597	0	1.05672	0	0	1.91343	0	0	1.29851	0	0	0	0	0	1.82388	1.47164	0	0	0	0	0	0	1.2	0	0	3.81493	0.797015	0	0.829851	0	0	3.13433	0	0	0
12	0	0	0	2.49254	0.937313	0.946269	0	0.949254	2.37313	0.647761	0	0	0	0	4.0806	0	1.74925	0	0	2.71045	0	0	0	0	0	0	0	0	1.98209	0.970149	0	0	0	0	0	0	0	0	0	0.78209	0	0	1.3403	0	0	1.81194	0	0	0
13	0	0	0	0.919403	0.829851	1.3194	0	0.949254	3.13731	0	0	0	0	0	0.98209	0	0	0	0	2.53433	0	0	0	0	0	0.692537	0	0	1.31045	1.0806	0	0	0	0	0	0	0	0	0	0	0	0	0	0	0	0	0	0	0
14	0	0	0	2.49552	0	0	0	0	3.17313	0	0.635821	0	0	0	0.99403	0	0	0	0	5.21493	0	0	0	0	0	0.770149	0	0	0.955224	1.54328	0	0	0	0	0	0	0	0	0	0	0	0	1.12239	1.03284	0	0	0	0	0
15	0	0	0	2.11642	0	0	0	0	2.55224	0	2.96716	0	0	0	1.72537	0	0	0	0	6.48358	0.81194	0	0	0	0.856716	0	0	0	2.88657	0.692537	0	0	0	0.81791	0	0	0	0	0	0	0	0	0	0	0	0	0	0	0
16	0	0	0	2.37313	0	0	0	0	0.898507	0	1.71343	0	0	0	0	0	0	0	0	2.20896	0.683582	0	0	0	1.51642	0	0	0	1.27463	0.692537	0	0	0	0	0	0	0	0	0	0	0	0	0	0.797015	0	0	0	0	0
17	0	0	0	2.6597	0	0	0	0	0.58209	0	1.12537	0	0	0	0	0	0	0	0	5.54328	0	1.41194	0	0	2.42388	0	0	0	0.937313	0.725373	0	1.23582	0	0	0	0	0	0	0	0.58209	0	0	0	0.985075	0	0	0	0	0
18	0	0	0	0.835821	0	0	0	0	0	0	1.54925	0	0	0	0	0	0	0	0	3.67463	0	1.52239	0	0	2.92537	0	0	0	0.937313	0.853731	0	0	0	0	0	0	0	0	1.63284	0	0.964179	0	0	0	0	0.779104	0	0	0
19	0	0	0	1.67761	0	0	0	0	0	0	0	0	0	0	0	0	0	0	0	5.90448	0	2.47463	0	0	0.692537	0	0	0	0.934328	0	0	0	0	0	0	0	0	0	0	1.69552	1.05373	0	0	0	0	0.907463	0	0	0
20	0	0	0	1.46269	0	0	0	0	0.725373	0	0	0	1.01493	0	0	0	3.2209	0	0	6.17015	0	1.88358	0	0	1.8597	0	0	0	1.91343	0	0	0	0	0	0	0	0	0	0	3.59104	1.48657	0	0	0	0	0	0	0	0
21	0	0	0	1.94627	0	0	0	0	1.15522	0.573134	1.42985	0	0.99403	0	0	0	2.38806	1.22388	0	7.18507	0	0	0	0	0	0	1.17313	0	2.12836	0	0	0	0	0	0	0	0	0	0	2.46866	1.91045	0	0	0	0	0	0	0	0
22	0	0	0	0.802985	0	0	0	0	1.4209	0.826866	1.28955	0	0.740299	0	0	0	1.8	0	0	9.2597	0	0	0	0	0	0	0.677612	0	2.25672	0	0	0	0	0	0	0.943284	0	0	0	3.71642	1.55522	0	0	0	0	0	0	0	0
23	0.898507	0	0.776119	0	0.677612	0	0	0	0	0	1.55821	0	0	0	0.552239	0	0.802985	0.925373	0	8.1791	0	0	0	0	0	0	1.70448	0	2.05373	0	0	0	0	0	0	1.18806	0	0	0	2.96716	0	0	0	0	0.859701	0	0	0	0
24	1.1791	0	0	0	0.677612	0	0	0	0	0	0.761194	0	0	0	0	0	1.98209	0	0	8.41194	0	0	0	0.952239	0	0	1.88358	0	2.38507	0	0	0	0	0	0	0.99403	0	0	0	1.09851	0	0	0	0	0	0	0	0	0
25	0	0	0	0	1.14328	0	0	0	0	0	0	0	0	0	0	0	3.45075	0	0	4.57612	0	0	0	0	1.80896	0	0	0	1.9791	0	0	0.731343	0	0	0	1.30149	0.797015	0	0	0	0	0	1.63284	0	0	0	0	0	0
26	0	0	0	0	2.21194	0	0	0	0	0	0	0	0	0	0	0	2.59104	0	0	3.90746	0	1.19701	0.979104	0	2.87164	0	0	0	3.78507	0	0.985075	0	0	0.829851	0	1.31343	0	0	0	0.623881	0	0	1.02687	0	0	0	0	0	0
27	0	0	0	0	0.81194	0	0	0	0	0	0.770149	0	0	0	0	0	1.71642	0	0	3.31045	0	0	0.985075	0	1.81791	0	0	0	2.36119	0	0.767164	0	0	0	0	0	0	0	0.970149	0	0	0	1.32239	0	0	0	0	0.841791	0
28	0	0	0	0.98209	0.81194	0	0	0	0	0	1.10448	0	0	0	0	0	1.33731	0	0	2.27463	0	0	0.78806	0	2.19403	1.09552	0	1.12836	0.701493	0	0	0	0	0	0	0	0	0	0.728358	0	0	0	0	0	0	0	1.55522	0	0
29	0	0	0	2.12836	0.81194	0	0	0	0	0	0	0	0	0	0	0	2.25672	0	0	3.39403	0	0	0	0	0.886567	0.832836	0	0.829851	0	0	0	0	0	0	0	0	0	0	1.67463	0	0	0	0	0	0	0	0	0	0
30	0	0	0	1.45373	0.707463	0	0	0	0	0	0	0	0	0	0	0	0	0	0	1.57313	0	0	0	0	0	1.22985	0	0	0	0	0	0	0	0	0	0	0	0	1.7194	0	0	0	0	0	0	0	0.797015	1.4209	0
31	0	0	0	1.97313	1.52239	0	0	0.725373	0	0	1.81194	0	0	0	0	0	1.21493	0	0	4.9194	0	0	0	0	1.16716	1.2806	0	0	0	0	0	0	0	0	0	0	0	0	1.11642	0	0	0	0.58806	0	0	0	0	1.49254	0
32	0	0	0	5.3403	0	1.08657	0	0.725373	0	0	0	0	0	0	0	0	1.15224	0	0	5.15821	0	0	0	0	0	1.05075	0	0	0	0	0	0	0	0	0	0	0	0	0	0.871642	0	1.01493	0	0	0	0	0	2.97313	0
33	0	0	0	7.31642	0	0	0	1.13134	0.913433	0	0	0	0	0	0	0	1.52239	0	0	2.22388	0	0	0	0	0	0.59403	0	0	0.901493	0	0	0	0	0	0	0	0	0	0	0	0	0.841791	1.8	0	0	0	0	2.74627	0
34	0	0	0	8.2806	0	0	0	0	0	0	0.653731	0	0	0	2.35522	0.874627	0.916418	0	0	3.59403	0	0	0	0	0.797015	2.31642	0	0	0	0	0	1.20597	0	0	0	0	0	0	0	0	0	0	2.22687	0	0	0	0	4.6806	0
35	0	0	0	8.10746	0	0	0	0	0	0	0	0	0	0	5.18507	0	1.04179	0	0	3.49552	0	0	0	0	0	2.27761	0	0	0	0	0	0.698507	0	0	0	0	0	0	0	0	0	0	0	0	0	0	0	4.90448	1.43284
36	0	0	0	5.18806	0	0	0	0	0.931343	0	0	0	0	0	3.06866	0	0	0	0	2.17313	0	0	0	0	0	3.34925	0	0	0	0	0	0.808955	0	0	0	0	0.910448	0	0	0	0	0.620896	0	0	0	0	0	2.91642	0.701493
37	0	0	0	5.18507	0	0	0	0	0	0	0	0	0	0	1.33433	0	1.21791	0	0	1.8806	0	0	0	0	0	2.42687	0	0.423881	0	0	0	0	0	0	0	0	0	0	0	0	0	0.779104	0	1.26866	0	0	0	4.17015	0
38	0	0	0	5.76716	0	0	0	0	0	0	0	0	0	0	0.871642	0	1.11343	0	0	0.904478	0	0	0	0	0	2.84478	0	0	0	0	0	0	0	0	0	0	0	0	0	0.728358	0	0.79403	0	0	0	1.15821	0	1.05672	0
39	0	0	0	4.24776	0	0	0	0	0	0	0	0	0	0	0.979104	0	0	0	0	1.4806	0	0	0	0	0	1.1791	0.740299	0	0	0	0	0	0	0	0	0	0	1.06866	0	0.880597	0	0	1.60597	0	0	0	0	0	0
40	0	0	0	5.2597	0	0	0	0	0	0	0	0	0	0	3.15522	0	1.57015	0	0	2.8806	0	0	0	0	0	2.40597	0.937313	0	0	0	0	0.608955	0	0	0	0	0	1.09254	0	0	0	0	0	0	0	0	0	1.24179	0
41	0	0	0	3.37313	0	0	0	0	0	0	0	0	0	0	2.77313	0	1.91343	0	0	0	0	0	0	0	0	3.37313	1.01791	0	0.916418	0	0	0	0	0	0	0	0	1.1403	0	0.722388	0	0	0	0	0	0	0	1.28358	0
42	0	0	0	4.87463	0	0.955224	0	0	0	0	0	0	0	0	1.83881	0	0.949254	0	0	2.71045	0	0	0.698507	0	0	2.77313	1.67164	0	0	0	0	0	0	0	0.883582	0.60597	0	0	0	1.23582	0	0	0	0	0	0	0	0	0
43	0	0	0	1.96418	0	0	1.16119	0	0	0	0	0	0	0	1.21493	0	0	0	0	2.92239	0	0	1.16119	0	0	1.87761	0	0	0	0	0	0	0	0	1.43284	0.895522	0	0	0	0.952239	0	0	0.98209	0	0	0	0	0	0
44	1.51045	0	0	3.09552	0	0	0.976119	0	0	0	0	0	1.24179	0	1.44179	0	1.58209	0	0	4.52537	0	0	0	0	0	2.0597	0	0	0	0	0.608955	0	0	0.928358	0	0	1.11045	0	0	1.20299	0	0	2.20299	0	0	0	0	0	0
45	0	0	0	2.56716	0	0	1.75821	0	0	0	1.16418	0	1.91343	0	2.4806	0	1.66269	0	0	4.11343	0	0	0	0	0	0.99403	0	0	0	0	0.653731	0	0	0.907463	0	0	1	0	0	0.874627	0	0	4.16716	0	0	0	0	0.889552	0
46	0	0	0	1.3791	0	0	1.50149	0	0	0	1.11045	0	1.74328	0	1.72537	0	0.883582	0	0	4.72836	0	0	0	1.33134	0	0	0	0	0	0	0.820896	0	0	1.57612	0	0.689552	0	0.737313	0	0	0	0	3.67761	0	0	0	0	0.719403	0
47	0	0	0	0.785075	0	0	1.69254	0	0	0	2.13433	0	1.65672	0	3.03582	0	0	0	0	3.62388	0	0	0	0.880597	0	0	0	0	0	0	0	0	0	0	0	1.07761	0	0.776119	0	0	0	0	7	0	0	0	0	0	0
48	0	0	0	1.1194	0	0.934328	1.27463	0	0	0	2.31642	0	1.89254	0	3.52239	0	0	0	0	3.95522	0	0	0	1.03881	0	0	0	0	0	0	0	0	0	0.886567	0	1.07761	0	0.865672	0	0	0	0	3.23881	0	0	0	0	0.820896	0
49	0	0	0	0	0	0	1.00299	0	0	0	2.55522	0	0	0	5.03881	0	0	0	0	5.33433	0	0	0	1.45672	0	0	0	0	0	0	0	0	0	0	0	1.07761	0	6.76716	0	0	0	0	4.65373	0	0	0	0.728358	1.62388	0
50	0	0	0	1.08358	0	0	1.19403	0	0	0	2.28955	0	0	0	6.12836	0	0	0	0	0	0	0	0	1.17612	0	0	0	0	0.80597	0	0	0	0	0	0.889552	1.24478	0	1.67164	0	0	0	0	1.06269	0	0	0	0.907463	0	0
51	0	0	0	0	0	0	0	0	0	0	0.719403	0	0	0	4.81791	0	0	0	0	1.05373	0	0	0.579104	2.0806	0	0	0	0	0.838806	0	0	0	0	1.27164	0	1.24478	0	3.09552	0	0	0	0	0.934328	0	0	0	2.06866	0	0
52	0	0	0	0	0	0	0	0	0	0.701493	0	0	0	0	3.75821	0	0.656716	0	0	0	0	0	0.940299	1.83284	0	0	0	0	1.85075	0	0	1.22388	0	0	0	1.71045	0	1.22388	0	0	0	0	0	1.70746	0	0	1.36716	0	0
53	0	0	0	0	1.16716	0	0	0	1.05672	0	0	0	0	0	5.39701	0	0	0	0	0	0	0	0	0.776119	0	0	0.964179	0	0.916418	0	0	1.22985	0	0	0	1.59104	0.659701	1.16418	0	1.13433	0	0	0	0	0	1.8806	0	1.86269	0
54	0	0	0	1.37313	0	0	0	0	0.773134	0.555224	0	0	0	0	2.46866	0	0.555224	0	0	0	0	0	0	0.776119	0	0	0.659701	0	0.916418	0	0	1.55522	0	0	0.671642	2.47761	1.99403	1.17612	0	0	0	0	0	0	0	1.73134	0	1.71343	0
55	0	0	0	2.79701	0	0	0	0	0.895522	0	0	0	0	0	2.61493	0	2.14627	0	0	1.73433	0	0	0	0	1.42985	0	0	0	0	0	0	1.96119	0.883582	0	0	0.940299	2.7791	0	0	0	0	0	0	0	0	0.859701	0	1.11642	0
56	0	0	0	2.98507	0	0	0	0	1.96716	0	0	0	0	0	1.27164	0	1.88657	0	0	1.4806	0	0	0	0	0	0	0	0	0	0	0	1.38806	0	0	0	1.29851	5.0597	0.925373	0	0.668657	0	0	0	0	0	0.695522	0	0.59403	0
57	0	0	0	5.37015	0	1.91642	0	0	0.847761	0	0	0	0	0	0	0	3.83582	0	0	1.49552	0	0	0	0	0	0	0	0	0	0	0	0	0	0	0	0.761194	6.4	1.53433	0	0.755224	0	0	0	0	0	0	0	0.850746	0.719403
58	0	0	0	3.22687	0	0	0	0	0	0	0	0	0	0	0	0.761194	2.84478	0	0	1.83284	0	0	0	0.80597	0	0	0	0	0	0	0	0	0	0	0	1.21194	3.7194	0.802985	0	0	0	0	0	0	0	0	0	2.4806	0.722388
59	0	0	0	4.2209	1.85075	0	0	0	0	0	0	0	0	0	0	0	1.76716	0	0	0	0	0	0	1.85075	0	0	0	0	1.6209	0	0	0	0	0	0	1.50448	3.95224	0	0	0	0	0	0	0	0	0	0	1.2209	0.614925
60	0	0	0	3.91045	1.28657	0	0	0	0	0	0	0	0.886567	0	1.22388	0	0	0	0	0.829851	0	0	0	2.36119	0	0	0	0	1.70149	0	0.695522	0.895522	0	1.62985	0	1.92836	1.54627	0	0	0	0.883582	0	0	0	0	0	0	1.60896	0.952239
61	0	0	0	1.15224	0.802985	0	0	0	0	0	0	0	1.43881	0	2.0806	0	0	0	0	0.770149	0	0	0	2.44478	0	0	1.1194	0	1.02388	0	0.98806	0.707463	0	1.06567	0	0.674627	2.41194	0	0	0	0.979104	0	0	0	0	0	0	3.21791	0
62	0	0	0	1.0806	0.802985	0	0	0	0	0	0	0	0	0	1.5403	0	0	0	0	0	0	0	0	1.87463	1.25672	0	0.713433	0	1.42388	0	0.892537	0	0	0	0	0.674627	2.41194	0	0	0.728358	0	0	0	0	0	0	0	2.45075	0
63	0	0	0	0.728358	1.57015	0	0	0	0	0	0	0	0	0	1.34925	0	0	0	0	0	0	0	0	2.11642	1.52836	0	2.07164	0	1.2597	0	0.832836	0	0	0	0	1.04478	2.10746	0	0	1.14627	0	0	0	0.674627	0	0	0	2.06866	0
64	0	0	0	0.910448	0.644776	0	0	0	0	0	1.48955	0	0	0	2.14925	0	0	0	0	0	0	0	0	0	1.71343	0	1.1403	0	0.770149	0	1.28657	0	0	0	0	0.674627	1.60299	0.979104	0	1.44179	0	0	0	0	0	0	0	2.95224	0
65	0	0	0	1.00896	0	0	0	0	0	0	0	0	0.620896	0	2.28955	0	1.17015	0	0	0	0	0	0	0	1.65373	0	1.42985	0	2.6597	0	0	0	0	0	0	1.65373	1.48955	0.814925	0	2.3791	0	0	0	0	0	0	0	1.75821	0
66	0	0	0	2.34627	0	0	0	0.716418	0.886567	0	0	0	0	0	0	0	1.45075	0	0	1.04776	0	0	0	0	1.92836	0	0.647761	0	1.31045	0	0	0	0	0	0	0.922388	1.48657	0.919403	0	2.81493	0	0	0	0	0	0	0	0.734328	0
67	0	0	0	2.11642	0	0	0	0.650746	0	0	0.785075	0	0	0	0	0	1.00299	0	0	0	0	0	0	0	0.847761	0	0	0	1.53433	0	0	1.01194	0	0	0	0	5.05373	0	0	3.36418	0	0	0.632836	0	0	0.761194	0	0	0
68	0.576119	0	0	2.7403	0	0	0.722388	0.650746	0	0	0.797015	0	0	0	0	0	1.64776	0	0	1.04478	0	0	0	0	1.92836	0	0	0	0	0	0.650746	0.958209	0	0	0	0	1.75821	0	0	2.36119	0	0	1.06866	0	0	0.838806	0	0	2.00597
69	0	0	0	3.18806	0	0	0.767164	0.650746	0	0	0	0	0	0	1.8806	0	2.31642	0	0	3.25373	0	0	0	0	1.51343	0	0	0	0	0	0	1.59701	0	0	0	0	1.51045	0	0	2.22388	0	0	1.5194	0	0	1.28657	0	0	1.19403
70	0	0	0	4.67761	0	0	1.34328	0	0.853731	0	0	0	0	0	1.86567	0	3.81791	0	0	1.30746	0	0	0	0	0	0	0.877612	0	0	0	0	0	0	0	0	0	2.06567	0	0	0.913433	0	0	1.04776	0	0	1.52239	0	0	1.67761
71	0.626866	0	0	2.0597	0	0	1.3194	0	0	0	0	0	0	0	2.10746	0	1.9791	0	0	2.06866	0	0	0	0	0	0	0.731343	0	0	0	0	0	0	0.868657	0	0	1.73134	0	0	2.06269	0	0	0	0	0	0.758209	0	0.602985	1.16716
72	0.698507	0	0	2.50746	0	0	1.91343	0	0	0	0.695522	0	0	0	4.07761	0	2.2806	0	0	3.91343	0	0	0	0	0	0	0	0	0	0	0	0	0	1.44776	0	0	1.22985	0	0	1.22388	0	0	0	0	0	0.450746	0	0	0
73	1.18209	0	0	1.98806	0	0	1.21194	0	0	0	0	0	0	0	1.94328	0	2.23284	0	0	4.49851	0	0	0	0	0	0	0	0	0	0	0	0	0	1.42388	0	0	1.11045	0	0	2.64478	0	0	0	0	0	0.853731	0	0.767164	0
74	1.09851	0	0	0.78806	0	0	1.09851	0	0	0	0	0	0	0	1.81194	0	2.28657	0	0	5.73731	0	0	1.21791	0	0	1.0806	0	0	0.692537	0	0	0	0	0	0	0	1.17015	0	0	1.73134	0	0.501493	0	0	0	0	0	1.10746	0
75	1.10746	0	0	2.19403	0	0	0	0	0	0	1.42687	0	0	0	1.30149	0	2.26269	0	0	3.83582	0	0	0.943284	0	0	0.937313	0	0	1.09254	0	0	0	0	0	0	0	0.78806	0	0	2.30448	1.13433	0.638806	0	0	0	0	0	0	0
76	1.06866	0	0	3.88955	0	0	0	0	0	0	0	0	0	0	1.80299	0	0	0	0	6.66269	0	0	0	0	0	0.949254	0	0	1.58507	0	0	0	0	0	0	1.26269	1.41194	0	0	0.81194	2.15821	0	0	0	0	0	0	0	0
77	0	0	0	1.0597	0	0	0	0	0	0	0	0	0	0	1.46866	0	0	0	0	4.59104	0	0	0	0.922388	0	0	0	0	0	0	0	0	0	0	0	1.65075	1.87463	0	0	1.98507	2.15522	0	0	0	0	0	0	0	0
78	0	0	0	0	0	0	0	0	0	0	0	0	0	0	1.25075	0	1.20597	0	0	1.96119	0	0	0.98209	0	0	0	0	0	0	0	0	0	0	0	0	2.23582	1.3194	0	0	1.82687	1.34925	0	0	0	0	0	0	0	0
79	1.22388	0	0	0.904478	0	0	0	0	0	0	0	0	0	0	0	0	0.761194	0	0	3.66269	0	0	0	0	0	1.48657	0	0	0	0	0	0	0	0	0	0	1.10746	0	0	5.4209	0	0	0	0	0	1.10746	0	1.14328	0
80	0.752239	1.53134	0	0.635821	0	0	0	0	0	0	0	0	0	0	1.74925	0	1.54328	0	0	3.66567	0	0	0	0	0	1.07463	0.886567	0	0	0	0	0	0	0	0	0	0	0.623881	0	9.49851	2.40896	0	0	0	0	0.937313	0	0.955224	0
81	0	1.74627	0	0	0	0	0	0	0	0	0	0	0	0	1.17015	0	2.48955	0	0	5.13433	0	0	0	0	0	1.05672	0.895522	0	0	0	0	0	0	0	0	0	0	0	0	1.55224	3.54328	0	0	0	0	1.14925	0	0.626866	0
82	0	2.54925	0	0	0	0.856716	0	0	0	0	0	0	0	0	1.9194	0	3.56716	0.570149	0	6.90149	0	0	0	0	0.922388	0.925373	0.940299	0	0	0	0	0	0	0	0	0	0	0	0	0	1.31343	0	0	0	0	0	0	0	0
83	0	0.934328	0	0	0	1.30448	0	0	0	0	0	0	0	0	2.16119	0	4.38209	0.877612	0	7.00597	0	0	0	0	0.964179	0.620896	0	0	0	0	0	0	0	0	0	1.37313	1.47761	0	0	0.901493	0.81194	0	0	0	0	0	0	0	0
84	0	0.98806	0	0	0	0	0	0	1.01791	0	0	0	0	0	2.41493	0	6.29552	1.01194	0	7.04478	0	0	0	0	2.23284	0	0	0	0	0	0	0	0	0	0	1.03284	1.2209	0	0	0.847761	0.644776	0	0.823881	0	0	0	0	0	0
85	0	1.80896	0	0	0	0	0	0	1.74627	0	0	0	0	0	1.57313	0	3.5791	1.72836	0	9.77313	0	0	0	0	0.979104	0	0	0	0	0	0	0	0	0	0	1.26269	1.10149	0	0	0.952239	0	0	0	0	0	0	0	0	0
86	0	2.19403	0	0	0	0	0	0	0.898507	0	0	0	0	0	0.826866	0	2.90149	1.56418	0	10.5045	0	0	0	0	0	0	0	0	0	0	0	0	0	0	0	1.66866	1.27164	1.65075	0	0	0	0	0	0	0	0	0	0	0
87	0	1.13134	0	0	0	0	0	0	0	0	0	0	0.949254	0	3.06866	0	2.15224	0	0	6.98507	0	0	0	0.967164	0	0	0.78806	0	0.543284	0	0.662687	0	0	0	0	0.674627	1.13731	0	0	0.835821	0	0	0	0	0	0.719403	0	0	0
88	0	0.880597	0	0.608955	0	0.922388	0	1.19104	0	0	0.740299	0	0	0	2.46866	0	1.90448	0	0	4.32239	0	0	0	0.841791	0	0	1.8806	0	0.713433	0.662687	0	0	0	0	0.901493	1.66269	0.823881	0	0	0	0	0	0	0	0	1.05672	0	0	0
89	0	0	0	0	0	0.940299	0	0.99403	0	0	0	0	0	0	1.68358	0	1.94925	0	0	5.98209	0	0	0	0.776119	0	0	2.44179	0	0.713433	0.623881	0	0	0	1.00597	0.746269	2.22388	0.898507	0	0	0	0	0	1.40896	0	0	1.01493	0	0	0
90	0	0	0	0	0	0	0	0.99403	0	0	0.8	0	0	0	0	0	0.964179	1.0209	0	2.33433	0	0	0	0.707463	1.18806	0	1.51343	0	1.10149	0.620896	0	0	0	0	0	1.01493	0.686567	0	0	0	0	0	1.11045	0	0	1.64179	0	0	0
91	0	0	0	0	0	0	0	0	0	0	0	0	0.844776	0	0	0	0.698507	0	0	0.898507	0	0	0	0	0	0	2.20597	0	0.713433	0.647761	0	0	0	0	0	0	0	0	0	0	0	0	0	0	0	1.17015	0.791045	0	0
92	0	0	0	0	0	0	0	0	0	0	0	0	0	0	0	0	1.71343	0	0	0	0	0	0	0	0.662687	0	2.49552	0	0.713433	0.668657	0	0	0	0	0	0	0	0	0	1.68358	0	0	0	0	0	0	1.21493	2.07164	0
93	0	0	0	0	0	0	0	0	0	0	0	0	0	0	0	0	0.60597	0	0	0.991045	0	0	0	0	1.25075	0	0	0	1.1403	0.668657	0	0	0	0	0	0	0	0	0	1.55821	0	0	0	0	0	0	0.898507	2.04179	0
94	0	0	0	0	0	0	0	0	0	0	0	0	0	0	0	0	0	0	0	0	0	0	0	0	1.27761	0	0	0	0.823881	0.653731	0	0	0	0	0	0.841791	0	0	0	4.05075	0	0	0	0	0	0	2.43881	1.78507	0
95	0	0	0	0	0	0	0.838806	1.12239	0	0	0	0	0	0	0	0	0	0	0	0	0	0	0	0	0.931343	0	0	0	0.853731	0.650746	0	2.43284	0	0	0	1.80299	0	0	0	2.93134	0	0	0	0	0	0	1.01493	0	0
96	0	0.761194	0	0	0	0	0.823881	1.57313	0	0	0	0	0	0	1.40597	0	0	0	1.58806	0	0	0	0	0	0	0	0	0	1.2209	0	0	2.62388	0	0	0	1.29851	0	0	0	1.79104	0	0	0	0	0	0	0	0	0
97	0	0	0	0	0	0	1.24478	0	0	0	0	0	0	0	2.49254	0	0	0	0	0	0	0	0	0	0	0	0.841791	0	0.99403	0	0	2.25075	0	0	0	1.29851	0	0	0	1.90448	0	0	0	0	0	0	0	0	0
98	0	0	0	0	0	0	0.6	0	0	0	0	0	0	0	1.81493	0	0	0	0	0	0	0	0	0.850746	0	0	1.50149	0	1.50149	0	0.698507	3.07463	0	0	0	1.29851	0	0	0	3.14627	0	0	0	0	0	0	0.847761	0	0
99	0	0	0	0	0	0	0.776119	0	0	0	0	0	0	0	1.0597	0	0	0	0	0.907463	0	0	0	0.78209	0	0	0	0	0.8	0	0	1.10149	0	0	0	1.31045	0	0	0	0.761194	0	0	0	0	0	0	0	0	0
100	0	0	0	1.22687	0	0	0.740299	0	0	0	0	0	0	0	0	0	0	0	0	1.00299	0	0	0	0.779104	0	0.737313	0	0	0.665672	0	0	0	0	0	0	2.73433	0	0	0	1.9403	0	0	0	0	0	0	0	0	0
101	0	0	0	2.7194	0	0	0	0	0	0	0	0	0	0	0	0	0	0	0	0.958209	0	0	0	0.776119	2.29851	0	0	0	1.47463	0	0	0	0	0	0	3.11045	1.05075	0	0	2.29254	0	0	0	0	0	0.710448	0	0	0
102	0	0	0	0	0	0	0	0	0	0	0	0	0	0	0	0	0	0	0.943284	1.30746	0	0	0	0.716418	0	0	0	0	1.07164	0	0	0	0	0	0	1.52836	1.05075	0	0	1.52537	0	0	0	0	0	1.07761	0	0	0
103	0	0	0	0	0	0	0	0	0	0	0	0	0	0	0	0	0	0	0.871642	0.59403	0	0	0	0.856716	0	0	0	0	0	0	1.22388	0	0	0	0	0	1.54627	0	0	0	0	0	0	0	0	1.02985	0	0	0
104	0	0	0	0	0	0	0	0	0	0	0	0	0	0	0	0	1.05075	0	1.92836	0	0	0	0	0.776119	0	0	0	0	0	0	1.75821	1.13134	0	0.976119	0	0	1.89552	0	0	0	0	0	1.55821	0	0	0.859701	0	0	0
105	0	0	0	0.919403	0	0	0	0	0.740299	0	0	0	0	0	0	0	1.44478	0	1.65373	0	0	0	0	0.976119	0	0.970149	0	0	0	0	1.59104	1.86269	0	0.746269	0	0	1.57313	0	0	0.710448	0	0	0	0.99403	0	1.08955	0	0	0
106	0.755224	0	0	1.0209	0	0	0	0	0.740299	0	0	0	0	0	0	0	0.916418	0	1.65373	0	0	0	0	1.61493	0	0.8	0	0	0	0	0	1.68358	0	0	0	0	1.42985	0	0	0	0	0	0	0.931343	0	2.73433	0	0	0
107	0	0	0	1.46866	0	0	0	0	1.52836	0	0	0	0	0	1.9791	0	1.86567	0	2.72537	0	0	0	0	1.31045	0	0.602985	0	0	0	0	0	1.45373	0	0	0	0	2.80299	0	0	0.597015	0	0	0	0	0	1.52537	0	0	0
108	0	0	0	1.36716	0	0	0	0	1.28955	0.301493	0	0	0	0	2.17612	0	1.18209	0	3.77612	1.76119	0	0	0	1.98507	0	1.20597	0	0	0	0	0	0	0	0	0	0	0	0	0	0	0	0	0	0	0	0	0	0	0
109	1.03582	0	0	0	0	0.683582	0	0	1.08358	0	0	0	0	0	1.77015	0	0	0	2.40597	1.04478	0	0	0	3.47463	0.626866	0.608955	0	0	0	0	0	0	0	0	0	0	0	0	0	1.2209	0	0	0	0	0	0	0	1.20597	0
110	0.677612	0	0	0	0	0	0	0	0.937313	0	0	0	0	0	0	0	0	0	2.69254	0	0	0	0	1.75522	0	0.81194	0	0	0.764179	0	0	0	0	0	0	0	1.72239	0	0	1.89851	0	0	0	0	0	0	0	1.14627	0
111	1.21194	0	0	1.17612	0	0	0	0	0	0	0	0	0	0	0.81194	0	0	0	2.59403	0	0	0	0	2.2597	0	1.08657	0	0	0	0	0	0	0	0	0	0	1.35224	0	0	1.42687	0	0	0	0	0	0	0	0	0
112	1.93134	0	0	0	0	0	0	0	0	0	0	0	0	0	1.46269	0	0	0	1.17313	0	0	0	0	2.42687	0	0.608955	0	0.373134	0	0	0	0	0	0	0	0	1.46866	0	0	0	0	0	0	0	0	0	0	0.859701	0
113	1.07761	0	0	0	0	0	0	0	0	0	0	0	0	0	0.877612	0	0	0	0	0	0	0	0	1.33433	0	0.608955	0	0	0	0	0	0	0	0	0	0	2.09552	0	0	0	0	0	0	0	0	0	0	0	0
114	0.838806	1.2209	0	0.958209	0	0	0	0	0	0	0	0	0	0	0	0	0	0	0	0	0	0	0	1.05373	0	1.64478	0	0	0	0	0	0	0	0	0	0	1.53433	0	0	0.737313	0	0	0	0	0	0	0	0	0
115	0.871642	0.859701	0	1.05672	0	0.737313	0	0	0	0	0	0	0	0	0	0	0	0	0	0	0	0	0.552239	0.81791	0	1.67164	0	0	0	0	0	0	0	0	0	1.52537	0	0	0	0	0	0	0	0	0	0	0	0	0
116	2.31343	0	0	0	0	0	0	0	1.15522	0	1.14328	0	0	0	0	0	0	0	0	0	0	0	0	0.919403	0	1.75821	0	0	0	0	0	0	0	0	0	2.06866	0	0	0	0	0	0	0	0	0	0	0	0	0
117	2.27164	0	0	1.43881	0	0	0	0	1.4209	0	0	0	0	0	0	0	0	0	0	0	0	0	0.698507	2.12537	0	1.96119	0	0	0	0	0	0	0	0	0	1.91343	0	0	0	0	0	0	0	0	0	0	2.41493	0	0
118	1.31045	0	0	0.997015	0	0	0	0	1.10448	0	1.17612	0	0	0	0	0	0	0	0	0	0	0	0	1.23582	0	1.67164	0	0	0	0	0	0	0	0	0	0	0	0	0	1.54925	0	0	0	0	0	0	1.55224	0	0
119	0.567164	0	0	0	0	0	0	0	0	0	1.04776	0	0	0	0	0	0	0	0	0	0	0	0	0	0	1.97313	0	0	0	0	0	0	0	0	0	0	0	0	0	2.09552	0	0	0	0	0	0	1.35821	0	0
[truncated: 321 more columns]

## Sheet: Figure3e_2of3
Zic2-IAA time(Y) vs. cells (X)
time:	1	2	3	4	5	6	7	8	9	10	11	12	13	14	15	16	17	18	19	20	21	22	23	24	25	26	27	28	29	30	31	32	33	34	35	36	37	38	39	40	41	42	43	44	45	46	47	48	49
1	0	1.0031	0	2.9195	0	6.19195	2.63777	0	2.17647	0	2.16409	2.13932	3.36533	3.09288	0	10.5604	0	0	0	0	0	0	0	0	0	0	4.1517	0	5.37771	8.85759	0	8.88235	0	0	0	2.04644	0	0	0	0	0	0	15.065	0	0	0	0	11.2074	8.17337
2	0	2.96594	0	2.79567	0	6.56966	1.9969	0	2.18576	0	5.41176	1.95046	5.31889	0.804954	0	9.17647	0	0	0	0	0	2.94118	0	0	0	0	2.93189	0	7.37152	9.80495	0	9.96904	0	0	0	3.50464	0	0	0	3.50464	0	0	12.5077	0	0	1.87616	0	5.4613	7.56347
3	0	3.65325	0	4.55108	0	5.65944	2.4582	0	0	0	4.91331	1.70279	5.33746	1.31579	0	7.63467	0	0	0	0	0	0.563467	0	0	0	0	3.45201	0	6.39938	3.64396	0	12.5789	0	0	0	4.55108	0	0	0	0	0	0	6.9195	0	0	1.55728	0	6.02786	9.13622
4	0	3.45511	0	8.31579	0	9.13932	1.82972	0	0	0	3.82972	1.87926	3.63467	0.631579	0	4.30341	0	0	0	0	0	0.907121	0	0	0	0	2.63467	0	8.97833	5.35913	0	11.3251	0	0	0	3.12693	0	0	0	0	0	0	11.2012	0	0	0	0	6.42105	10.195
5	0	6.77399	0	10.1053	0	10.3963	2.04954	0	0	0	4.14551	1.85759	3.87616	1.59133	0	5.0774	0	0	0	0	0	1.29102	0	0	0	0	2.78947	0	10.9164	3.78947	0	10.8328	0	0	0	3.14551	0	0	0	0	0	0	13.0712	0.749226	0	1.14241	0	7.24458	7.43653
6	0	5.44582	0	11.192	0	10.4489	1.82972	0	0	0	4.66563	2.95356	2.76471	1.08359	0	6.12074	0	0	0	0	0	2.13932	0	0	0	0	2.96594	0	7.30341	3.20433	0	7.04954	0	0	0	2.29412	0	0	0	0	0	0	12.4675	0.972136	0	0	0	5.01548	7.39628
7	0	1.7709	0	10.2848	0	13.7523	1.32817	0.733746	0.613003	0	3.26006	1.69969	2.66254	0.928793	0	6.26625	0	0	0	0	0	2.82663	0	0	0	0	3.33746	0	6.37461	3.99381	0	7.13313	0	0	0	2.94737	0	0	0	0	0	0	10.644	1.95356	0	0	0	4.92879	6.13313
8	0	3.48297	0	11.1858	0	11	1.51084	0.526316	0	0	5.56347	4.39628	2.72136	3.43034	0	7.19814	0	0	0	0	0	4.82972	0	0	0	0	2.87616	0	3.48607	3.17647	0	6.46749	0	0	0	2.5356	0	0	0	0	0	0	15.3467	2.72446	0	0	0	2.12693	3.66873
9	0	2.39319	0	14.3406	0	7.70588	2.51084	1.2291	0	0	5.70898	4.68731	1.2291	3.0805	0	4.93189	0	0	0	0	0	4.68421	0	0	0	0.572755	2.6904	0	3.06811	4.51084	0	5.58824	0	0	0	3.17028	0	0	0	0	0	0	18.291	0	0	0	0	0	4.8483
10	0	1.48297	0	17.7895	0	6.47988	2.60372	1.70279	0	0	6.99071	0	0	6.9257	0	5.33437	0	0	0	0	0	3.79567	0	0	0	0	3.50774	0	2.24768	5.47988	0	5.98762	0	0	0	3.65325	0	0	0	0	0	0	12.709	0	0	0	0	0	3.51393
11	0	0	0	19.9907	0	6.93808	2.73994	2.2322	0	0	8.08669	0	0	6.76471	0	7.83591	0	0	0	0	2.07121	2.57895	0	0	0	0	3.65944	0	0.904025	6.06502	0	7.77399	0	0	0	4.33746	0	0	0	0	0	0	17.4551	0	0	0	0	0	3.8452
12	0	0	0	20.743	0	6.06502	2.20124	1.21362	0	0	5.26625	0	0.832817	7.14551	0	8.32817	0	0	0	0	4.62539	2.1517	0	0	0	0	2.96904	0	0	4.82043	0	6.95356	0	0	0	5.47988	0	0	0	0	0	0	18.8545	0	0	0	0	0	3.45511
13	0	0	0	24.3189	0	5.04025	2.37771	4.73065	0	0	7.05882	0	0.647059	3.26316	0	8.94737	0	0	0	0	8.85449	1.08669	0	0	0	0	1.9257	0	0	3.45511	0	8.12384	1.64087	0	0	6.60681	0	0	0	0	0	0	16.3653	0	0	0	0	0	4.30341
14	0	0	0	25.3622	0	4.3808	2.53251	5.39628	0	0	6.83282	0	0	4.17647	0	7.78638	0	0	0	0	11.0372	0	0	0	0	0	2.18266	0	0	2.39319	0	4.93498	2.95975	0	1.49536	4.87926	0	0	0	0	0	0	17.8607	0	0	0	0	0	5.0774
15	0	0	0	25.9907	0	2.82353	2.48297	3.94427	0	5.24768	7.59752	0	1.13622	7.51084	0	9.33746	0	0	0	0	11.3622	0	0	0	0	0	2.87616	0	0	1.13313	0	3.33437	3.24149	0	1.98452	2.28483	0	0	0	0	0	0	23.2539	0	0	0	0	0	2.89783
16	0	0	0	28.4706	0	2.83901	1.87616	4.18576	0	6.08359	6.95356	0	1.24768	6.34365	0	7.91331	0	0	0	0	14.1393	0	0.668731	0	0	0	6.96285	0	0	0.947368	0	3.95975	5.65015	0	2.14241	1.44892	0	0	0	0	0	0	22.904	0	0	0	0	0	3.12074
17	0	0	0	27.6997	0	4.18885	2.33746	5.54799	0	7.60372	6.24149	0	0.925697	9.50774	0	9.37771	0	0	0	0	13.9443	0	0	0	2.32508	0	6.80495	0	0	0	0	2.83901	5.26316	0	1.08359	2.0031	0	0	0	0	0	0	25.5077	0	0	0	0	0	1.73375
18	0	0	0	27.1053	0	4.68421	2.6192	6.59443	0	7.55418	7.47988	0	0	10.8607	0	9.86997	0	0	0	0	13.7307	0	0.702786	0	1.96594	0	6.62539	0.786378	3.5387	0	0	2.3839	3.74923	0	0.975232	1.3839	0	0	0.544892	0.851393	0	0	27.4087	0	0	0	0	0	1.6935
19	0	0	0	25.5077	0	2.70279	2.56966	4.50464	1.47368	3.56037	8.07121	0	0	5.97833	0.650155	8.55728	0	0	0	4.14551	11.0433	0	0	0	0	0	6.18885	0	3.43653	0	0	1.5356	1.6192	0	0	0.972136	0	0	0	0.965944	0	0	32.2539	0	0	0	0	0	1.39628
20	0	0	0	23.7307	0	1.26316	2.26006	4.21672	1.32508	2.4613	8.86997	0	0	1.90712	0	7.6192	0	0	0	6.3065	14.0681	0	0	0	1.41796	0	6.73994	0	3.29412	0	0	0.919505	2.89164	0	0.693498	0.934985	0	0	0	0.934985	0	0	29.2322	0	0	0	0	0	1.23839
21	0	0	0	23.6811	0	1.59133	1.8452	6.26316	1.00929	2.00619	7.78328	0	0	2.85449	0	8.08669	0	0	0	7.16409	8.49226	0	0	0	1.19195	0	9.86068	0	3.42724	0	0	0	2.76471	0	0	1.00619	0	0	0	1.00619	0	0	30.9443	0	0	0	0	0	0
22	2.6935	0	0	24.6811	0	1.1548	1.82972	4.83901	1.2322	0	10.6533	0	0	8.1548	0	5.91022	0	0	0	10.1022	10.1176	0	0	0	1.96904	0	9.01858	0	4.79257	0	0	0	5.52632	0	1.06192	1.29721	0	0	0	1.29721	0	0	30.161	0	0	0	0	0	0
23	2.87307	0	0	27.8545	0	0	1.56347	5.20433	0	0	8.48607	0	0	2.1517	0	7.65944	0	0	0	12.9752	7.60991	0	0	0	1.73994	0	9.27554	0	4.78328	0	0	0	5.35604	0	1.20743	1.6161	0	0	0	1.6161	0	0	30.6068	0	0	0	0	0	0
24	1.74923	0	0	31.7059	0	1.6904	2.50774	4.49845	0	0	7.95046	0	0.860681	3.79567	0	1.20743	0	0	0	13.7214	4.63158	0	0	0	2.5356	0	7.91022	0	3.91022	0	1.69659	0	5.05882	0	1.19505	1.50774	0	0	0	1.50774	0	0	23.2198	0	0	0	0	0	0
25	1.76161	0	0	30.7152	0	1.43963	0	3.68731	0	0	8.64396	0	0.879257	1.76471	0	0	0	0	0	11.9319	7.57276	0	0	0	1.21672	0	11.8978	0	4.31269	0	1.89783	0	4.14551	0	1.68111	1.17028	0	0	0	1.16099	0	0	17.4303	0	0	0	1.22601	0	0.965944
26	3.90093	0	0	34.8514	0	1.28173	0	5.10217	1.0805	0	9.67183	0	0.956656	1.47368	0	0.823529	0	0	0	12.2415	6.87616	0	0	0	1.6904	0	14.3808	1.74613	3.03096	0	2.50774	0	3.23839	0	1.5356	0.724458	0	0.804954	0	0.724458	0	0	12.5635	0	0	0	0.727554	0	1.21672
27	3.04954	0	0	36.7276	0	1.44272	0	4.17647	1.36842	0	7.36842	0	0	0	0	0	0	0	0	13.0155	7.52012	0	0	0	0.993808	0	19.6873	1.37152	2.62848	0	3.37152	0	1.52941	0	1.53251	1.21981	0	0.873065	0	1.21981	0	0	12.7461	0	0	0	0	1.25697	0.780186
28	4.00619	0	0	32.839	0	1.6904	0	4.89164	1.32508	0	8.26625	0	0	0	0	1.00619	0	0	0	13.0495	8.13622	0	0	0	0.993808	0	20.0464	1.42105	3.89164	0	3.85449	0	2.12693	0	1.39628	0	0	1.5356	0	1.24149	0	0	8.98762	0	0	0	0	1.13622	1.47988
29	3.86687	0	0	29.4056	0	1.90712	0	6.14551	2.39628	0	8.18576	1.0743	0	0.631579	0	0.73065	0	0	0	12.8142	7.91641	0	0	0	0.851393	0	22.2941	1.77399	3.47059	0	1.88545	0	2.73065	0	1.75232	1.3096	0	2.32508	0	1.25697	0	0	11.4768	0	1.24768	0	0	1.39628	0.829721
30	1.98452	0	0	27.1269	1.04644	2.03406	0	3.49845	1.35294	0	6.42724	0.770898	1.00929	3.98142	0	0.826625	0	0	1.03406	19.1022	9.54489	0	0	0	0.851393	0	29.3715	1.8452	3.71207	0	2.23839	0	2.6192	1.20433	1.26625	1.50774	0	9.0743	0	1.34056	0	0	9.99381	0	2.19814	0	0	1.01548	0
31	2.23529	0	0	27.3653	1.11455	0.95356	0	5.42724	0	0	7.12074	3.30031	0.739938	5.01238	0	0	0	0	2.66254	14.9195	4.81734	0	0	0	1.96285	0	31.065	1.54799	2.08669	0.501548	2.17337	0	2.17337	1.35604	1.08978	1.52632	0	14.3808	0	1.52632	0	0	8.76161	0	1.1548	0	0.801858	0	1.30031
32	1.96904	0	0	30.3375	1.02786	1.19814	0	3.86997	0	0	6.81734	4.613	0	5.12693	0	0.770898	0	0	4.66563	16.5015	6.15789	0	0	0	2.10526	0	30.452	1.5356	2.60991	0	1.87926	0	2.17028	2.36223	0	1.68731	0	12.5944	0	0	0	0	11.3034	0	1.86997	0	0.69969	0	0.839009
33	0.922601	0	0	28.8762	1.50774	1.13932	0	2.66254	0	0	5.26006	4.67802	0	5.74613	0	1.24458	0	0	5.81424	16.87	7.00619	0	0	0	0.851393	0	35.5975	1.20433	4.13932	0	1.51084	0	1.76471	1.16718	0	3.39319	0	8.83901	0	0	0	0	13.839	0	3.74303	0	0	0	0.671827
34	0	0.857585	1.05573	25.2601	1.30341	1.21362	0	2.21362	0	0	5.59443	4.26316	0	3.41176	0	0	0	0	4.3096	11.774	3.55108	1.3839	0	0	1.76161	0	32.6904	1.71207	3.02786	0	1.88854	0	1.43653	1.70898	0	3.86997	0	6.0743	0	0	0	0	16.6687	0	4.91331	0	0	0	0
35	1.03096	0	1.09598	22.8235	1.00929	0	0	1.85449	0	0	5.08669	5.26935	0	4.27245	0	0.643963	0	0	6.22291	17.5108	1.26006	2.81115	0	0	0.947368	0	31.9412	1.63777	2.30341	0	0.820433	0	1.5387	1.72755	0	4.56347	0	7.94737	0	4.56347	0	0	15.2167	0	2.71827	0	1.29721	0	0
36	0.839009	0	0.795666	22.6037	1.21053	0.910217	0	2.01238	0.665635	0	5.71827	2.69659	0	3.4644	0	0	0	0	5.43344	15.8545	1.45201	3.43963	0	0	0.789474	0	34.8111	1.74923	4.93189	0	0	0	1.0743	2.30031	0.851393	5.6192	0	6.48607	0	5.48297	0	0	18.6006	0	6.2291	0	1.80186	0	0
37	0	1.26625	0.76161	25.6037	2	0.897833	0	1.55728	0	0	4.387	1.95046	0	4.58824	0	0.665635	0	0	4.65944	14.13	1.17647	6.66873	0	0	0	0	35.9009	0.965944	4.75542	0	0	0	0.965944	1.82972	0	4.53251	0	7.11146	0	7.16718	0	0	18.1765	0	10.2972	0	1.95666	0	0
38	0	1.90712	1.23839	24.7864	1.36842	0.910217	0	1.95356	0	0	6.25077	4.35294	0	4.17028	0	1.27245	0	0	4.9257	16.7616	1.59443	9.66873	0	0	1.18885	0	39.9319	2.29412	10.5666	0	0	0	0.919505	2.13622	0	3.49845	0	5.24458	0	9.04025	0	0	16.2136	0	10.7957	0	2.18885	0	0
39	1.78947	2.18885	1.24149	23.7523	1.96594	0.712074	0	1.33437	0	0	5.28173	3.42724	0	0.656347	0	0	0	0	4.64396	9.83282	1.26006	8.70279	0	0	2.26935	0	38.6997	2.28793	8.35604	0	0	0	1.32198	0	0	7.85759	0	5.12074	0	8.34985	0.993808	0	14.3127	0	11.5635	0	4.32508	0	0
40	1.9195	1.60681	1.25387	17.1981	2.03406	0	0	2.00619	0	0	4.25077	3.51703	0	3.41486	0	0	0	0	4.94118	11.6625	1.07121	3.8483	0	0	1.72755	0	36.5201	1.17337	7.62539	0	0	0	2.31269	0.801858	0	8.63158	0	6.45511	0	8.63158	1.11455	0	13.7492	0	9.48297	0	3.27864	0	0
41	1.14861	0.801858	1.32817	20.8762	0.804954	0	0	1.01858	0	0	5.43034	3.42105	0	4.36842	0	0	0	0	4.56037	12.3715	1.39319	3.15789	0	0	1.98762	0	36.0186	0	6.5418	0	0	0	1.19505	1.39628	0	8.67492	0	4.29102	0	8.67492	0	0.582043	18.161	0	9.52941	0	3.60681	0	0
42	1.63467	2.56966	1.47678	15.13	0.96904	0.95356	0	2.09288	0	0	5.17957	2.42105	0	9.86687	0	0	0	1.44892	5.89783	13.8762	0	2.11765	0	0	2.10217	0.798762	27.2136	0	5.2291	0	0	0	2.05573	0	1.05263	7.44272	0	1.33127	0	7.09288	0	0	16.3932	0	6.64087	0	3.56966	0	0
43	0.77709	2.02786	2.27245	15.387	0	0	0	1.94737	0	0	0	2.97214	0	11.1765	0	0	0	2.2291	3.92879	16.9628	1.99381	0	0	0	1.29721	0	25.1765	0	7.48297	0	0	0	0	0	1.17647	8.53251	0	0	0	7.84211	0	0	15.4985	0	4.6161	2.47678	3.90712	0	0
44	1.67802	1.86687	1.96904	13.6347	0	2.03096	0	2.58514	0	0	0	4.29102	0	10.4737	0	0.79257	0	2.56037	2.98762	13.8947	1.52012	0	0	0	1.42105	0	20.1207	0	10.9505	0	0	0	0	0	1.20433	9.87616	0	0.972136	0	9.8452	0	0	16.9009	0	5.47059	2.48916	4.40248	0	0
45	2.35604	1.89474	1.80186	16.5356	0	0	0	1.60991	0	0	6.63158	3.2291	0	14.7307	0	1.13622	0	3.6935	2.81734	9.65325	1.04954	0	0	0	2.52322	0.780186	12.2136	0	11.0774	0	0	0	0	0	1.2291	9.04025	0	0	0	9.04025	0	0	17.5511	0	4.94118	4	5.16718	0	2.22601
46	2.39628	2.35913	3.8483	14.6161	0	0	0	1.48607	0	0	5.13622	2.42105	0	10.0681	0	2.26006	0	8.17028	2.33746	4.22601	1.34056	0	0	0	2.75851	0	10.3684	0	15.1517	0	0	0	0	0	1.75542	5.33437	0	0	0	6.12384	0	0	13.9505	0	6.96285	4.56347	5.25077	0	2.05573
47	1.27554	2.39319	3.56347	14.8297	0	0	0	1.9226	0	0	6.19505	4.42724	0	6.26935	0	3.39628	0	8.09907	3.11765	1.03715	0	0	0	0.823529	1.51703	1.5418	8.81734	0	18.7307	0	0	0	0	0	1.13313	2.3808	0	0	0	3.04025	0	0	11.2755	0	5.96285	4.13003	4.44892	0	1.14861
48	1.13003	2.09288	5.06502	13.0898	0	0	0	3.94427	0	0	3.8452	4.94737	0	5.8452	0	1.65944	0	9.79876	2.93808	0	0	0	0	1.0805	4.11146	0	9.41176	0	23.6378	0	0	0	0	0.93808	1.06192	0	0	0	0	1.28793	0	0	10.0402	0	7.57895	3.96285	4.82043	0	1.76471
49	0	2.89783	11.0402	12.839	0	0	0	5.21981	0	0	3.71207	7.9969	0	9.41176	0	2.68111	0	3.51084	2.69969	0	0	0	0	1.03096	2.82353	0	8.89783	0	24.7245	0	0	0	0	0	0	0	0	0	0	1.21981	0	0	10.709	0	6.55418	4.30031	5.62229	0	1.29412
50	0	2.0805	11.7647	10.483	0	0	0	3.3096	0	0	3.69969	5.87616	0	11.0093	0	0	0	3.40867	4.02477	0	0	0	0	0.965944	3.44892	1.05263	7.58824	0	31.2879	0	0	0	0	0	0	0	0	0	0	1.75232	0	0	10.0155	1.27864	9.64396	4.6935	9.47368	0	0.885449
51	2.13932	1.36223	8.94427	8.27864	0	0	0	5.0805	0	0	3.5387	7.07121	0	10.6285	0	0	0	5.65015	4.33127	0	0	0	0	0.925697	4.34056	0	6.23529	0	25.4923	0	0	0	0	0	0	0	0	0	0	2.01548	0	0	8.88235	0	7.93189	3.64706	10.257	0	1.45511
52	2.54489	1.44272	10.5387	10.0898	0	0	0	5.94737	0	0	5.27245	8.52632	0	12.7214	0	0	0	5.34365	3.85449	0	0	0	0	1.06811	4.17028	1.16718	5.9226	0	26.935	0	0	0	0	0	0	0	0	0	3.77399	1.9226	0	0	7.43034	0	6.98142	3.54489	8.23529	0	3.51393
53	1.92879	1.47988	10.7152	9.34985	0	0	0	4.88545	0	0	4.43963	8.36223	0	12.3591	0	0	0	4.98142	3.43034	0	0	0	0	0.733746	4.67183	2.05263	3.85139	0	23.904	0	0	0	0	0	0	0	0	0	2.56037	1.36842	0	0	5.59133	0	4.93498	3.16099	9.57895	0	4.08669
54	2.13932	3.35294	11.6378	7.14241	0	0	0	3.91641	0	0	6.03096	8.41796	0	15.1022	0	0	0	6.44272	3.13622	0	0	0	0	1.13003	6.27864	2.5387	4.72755	0	19.0093	0	0	0	0	0	0	0	0	1.70898	0	1.68421	0	0	2.93498	0	4.65635	1.82972	9.10217	0	4.52322
55	2.81734	0.962848	10.5666	8.65015	0	0	0	3.98762	0	0	4.50464	9.17647	0	10.3282	0	0	0	6.53251	3.48607	0	0	0	0	0.904025	7.13003	2.00619	4.45511	0	19.774	0	1.08669	0.718266	0	0	0	0	0	1.07121	0	0	0	0	4.69969	0	4.78638	3.387	8.86997	0	4.3808
56	1.613	0.981424	7.01238	6.25387	0	0	0	5.59133	0	0	6.94737	8.11146	0	16.2601	0	0	0	6.67183	1.82663	0	0	0	0	0.894737	9.37771	2.72446	4.95046	0	15.5015	0	2.08359	0	0	0	0	0	0	1.27554	0	0	0	0	3.63777	1.42724	7.36842	3.05263	8.28483	0	4.42415
57	2.387	0	6.93189	6.05263	0	0	0	4.75851	0	0	6.2322	9.21053	1.64706	15.3127	0	0	0	7.31269	0	0	0	0	0	1.43963	9.98452	3.25697	4.19814	0	20.2477	0	1.31889	0	2.33746	0	0	0	0	1.88235	0	0	0	0	3.58824	0	6.40557	2.74923	8.96594	0	5.92879
58	0	0	12.4365	4.88854	0	0	0	4.18885	0	0	5.19195	7.20743	1.27554	15.3684	0	0	0	9	0	0	0	0	0	1.95046	8.4582	1.09907	4.63158	0	23.1827	0	1.01548	0	5.96904	0	0	0	0	2.09907	2.44892	0	0	0	3.93189	1.24149	8.64706	2.35294	10.6192	0	5.41796
59	0	0	10.8638	4.53251	0	0	0	5.67802	0	0	4.00929	5.8452	2.49845	12.2074	0	0	0	9.16718	0	0	0	0	0	2.62539	11.4118	1.34365	3.24458	0	21.6873	0	1.88235	0	5.83591	0	0	0	0	0.749226	3.01548	0.671827	0	0	2.33437	0	4.89783	2.30341	10.8019	0	6.44272
60	0	0	8.95975	4.66873	0	0	0	4.91331	0	0	1.26316	7.14551	2.93808	0	0	0	0	4.31269	0	0	0	1.33437	0	3.20743	9.03715	0.839009	1.59443	0	24.7616	0	1.39938	0.755418	6.64087	0	0	0	0	0.591331	1.20433	0.783282	0	0	1.67183	0	3.70279	1.86997	13.1486	0	3.47678
61	0	0	6.31889	2.79567	0	0	0	3.36223	0	0	0.798762	7.67183	3.58204	0	0	0	0	6.70279	0	0	0	1.03715	0	1.68421	6.72136	0	1.60372	0	26.1455	0	1.5356	0	5.65944	0	0	0	0	0.882353	1.17337	1.24149	0	0	1.3065	1.02786	3.35604	1.28173	16.4613	0	4.12384
62	0	0	7.3808	3.93498	0	0	0	4.3065	1.08978	0	0	6.63777	3.20433	0	0	0	0	10.3901	0	0	0	0	0	1.75232	4.44892	0.631579	1.59752	0	26.7554	0	1.16718	0.842105	5.73684	0	0	0	0	0.749226	0	1.28483	0	0	1.91331	1.34365	5.11146	2.41796	14.1672	0	3.26006
63	0	0	6.93189	4.76471	0	0	0	6.96594	1.06502	0	1.0774	5.3808	4.82353	0	0	0	0	9.17337	0	0	0	0	0	2.33746	6.18576	0	2.5387	0	25.2415	0	1.35604	0.780186	5.78019	0	0	0	0	1.25387	0	1.70588	0	0	1.32198	0	5.03096	1.93808	11.8266	1.03096	2.64706
64	0	1.89783	3.69659	3.85449	0	0	0	6.83591	2.04644	0	0	1.8452	3.99071	0	0	0	0	9.89474	0	0	0	1.34675	0	0	7.98142	0.820433	1.85449	0	28.5728	0	0.80805	1.02167	3.00929	0	0	0	0	1.51393	1.05573	3.2291	0	0	1.19195	0	6.27554	2.75851	2.43963	0.956656	2.67802
65	0	2.05263	3.29102	3.0743	0	0	0	9.87616	5.8452	0	0.569659	1.90712	4.97833	1.13932	0	0	0	7.66873	0	1.83282	0	2.00619	0	0	6.56656	0	1.88545	0	27.6223	0	1.30341	1.64087	2.55728	0	0	0	0	4.6192	1.13622	1.86068	0	0	0	0	6.19195	3.05263	4.23839	1.51703	1.50155
66	1.19814	4.44892	1.19505	2.7709	0	0	0	10.3158	6.60991	0	0	2.18885	5.13003	2.12384	0	0	0	9.63777	0	3.14861	0	0	0	0	6.31579	0	1.13932	0	28.2601	0	1	1.29721	2.23529	0	0	0	0	4.47678	1.73375	4.16718	0	0	0	0	6.03406	2.99381	0	1.82663	1.53251
67	2.03406	3.17337	2.63467	2.78019	0	0	0	10.7554	8.42415	0	1.19195	1.57895	6.01858	0.786378	0	0	0	13.2632	0	1.66873	0	1.14861	0	0	7.03406	0	1.05263	0	29.8297	0	1.22291	1.74613	0	0	0	0	0	3.85449	4.0774	4.28793	0	0	1.20743	0	8.0774	3.71517	0	3.59443	2.27864
68	1.01858	4.10217	1.78947	2.16718	0	0	0	11.8854	8.0805	0	0	4.70279	4.72446	0	0	0	0	8.34985	0	2.18885	0	2.42724	0	0	7.42105	0	2.13622	0	26.4334	0	1.33127	1.67492	0	0	0	0	0	5.70898	5.19195	8.68111	0	0	1.89164	0	7.77399	6.16409	0	4.6161	1.16099
69	2.5387	3.42415	0.913313	1.87616	0	0	0	15.5851	8.74613	0	0	5.49226	7.34675	1.90093	0	0	1.11765	5.32198	0.69969	1.87926	0	2.2291	0	0	7.98142	0	1.76471	0	28.6347	0	0.674923	1.11146	0	0	0	0	0	2.4613	3.59752	10.0341	0	0	0	0	8.43034	6.6161	0	2.90712	1.41796
70	3.64087	3.0031	2.39009	2.48297	0	0	0	18.9783	5.9226	0	0	3.19814	5.16409	3.64396	0	0	3.08359	7.95356	1.2291	1.25077	0	2.37152	0	0	4.50464	0	0	0	23.2601	0	1.60372	1.7709	0	0	0	0	0	0	3.7678	12.6811	0	0	0	0	9.4644	5.22291	0	3.75542	1.6192
71	5.21672	3.6935	3.94737	1.35913	0	0	0	16.0031	3.28483	0	0	2.25077	5.65635	4.18576	0	0	1.80495	9.56037	0.879257	1.43963	0	2.08359	0	0	4.13003	0	0	0	19.0248	0	1.39319	2.56656	0	0	0	0	0	0	2.81734	15.096	0	0	0	0	8.66873	5.08978	0	3.59443	0
72	3.02167	4	3.65635	1.09598	0	0	0	13.6625	0	0	0	2.03406	4.43963	5.6192	0	0	2.16409	6.89474	0.944272	1.45511	0	1.7709	0	0	2.65325	0	0	0	20.4923	0	2.40867	3.3839	0	0	0	0	0	0	2.01858	22.1796	0	0	0	0	8.86997	6.18266	0	3.13622	1.42105
73	2.22601	4.12074	6.29102	0.718266	0	0	0	16.161	0	0	0.665635	0	6.47678	8.71827	0	0	2.59443	6.78638	0.823529	0	0	2.48607	0	0	2.58514	0	0	0	19.3034	0	4.34985	4.22601	0	0	0	0	0	0	2.53251	28.13	0	0	1.24768	0	10.644	6.98142	0	3.12074	1.26625
74	1.44582	3.98762	5.68421	0.869969	0	0	0	16.9969	1.08669	0	0	2.70279	4.49536	5.45201	0	0	3.2322	5.7678	1.69969	0	0	2.0774	0	0.783282	2.33746	0	0	0	15.5573	0	3.04334	6.7709	0	0	0	0	0	0	2.56347	27.5263	0	0	0.900929	0	8.64396	8.39319	0	3.20743	2.27245
75	2.06502	6.31889	6.90712	1.33437	0.733746	0	0	16.9412	0	0	0	4.00619	7.08359	6.33437	0	1.19195	2.64087	7.29102	1.53251	0	0	2.31889	0	0	2.9969	0	0	0	11.8235	0	2.35294	5.52632	0	0	0	0	0	0	2.56656	27.3901	0	0	0.845201	0	10.4489	8.83901	0	4.16099	3.08978
76	2.58514	5.09288	6.26006	1.29102	1.02167	0	0	12.6347	0	0	0	4.48297	5.43034	3.92879	0	2.19814	2.57895	9.24149	0.804954	0	0	2.40557	0	0	2.86997	0	0	0	12.4582	0	3.39319	6.81115	0	0	0	0	0	0	2.4582	22.2136	0	0	0.941176	0	12.1734	7.88545	0	2.88235	2.4582
77	2.78638	4.66254	9.57276	1.14241	1.10836	0	0	16.3591	1.13932	0	0	3.39628	5.91022	3	0	2.44892	0	7.19195	0.910217	0	0	2.82353	0	0	2.74613	0.798762	0	0	7.613	0	4.05882	2.68731	0	0	0	0	0	0	2.10836	24.1486	0	0	0	0	12.5294	6.29412	0	3.14861	3.32508
78	2.10836	6.19814	11.3932	1.36842	1	0	0	14.6811	3.27864	0	0	1.45201	6.96594	1.1548	0	2.71207	0	8.36223	0.891641	0	0	2.82043	0	0	3.43963	2.09288	0	0	4.81115	0	2.56966	2.95046	0	0	0	0	0	0	1.45201	16.5139	0	0	1.10836	0	10.9319	6.55108	0	4.47678	4.21672
79	2.3065	6.48916	8.42105	1.58204	0.897833	0	0	12.3467	7.85759	0	0	1.86378	3.32198	5.83901	0	2.60062	0	7.91641	0	0	0	2.68111	0	0	3.90712	2.82353	0	0	3.26625	0	3.35604	2.75542	0	0	0	0	0	0	2.01238	18.9659	0	0	0.76161	0	11.6099	7.70279	0	4.80805	3.33127
80	2.76471	6.06811	9.73684	1.9226	0.854489	0	0	8.3839	6.17647	0	0	2.13003	4.14241	4.71827	0	3.39938	0	0	0	0	0	1.75542	0.897833	0	3.1548	1.95356	0	0	2.09907	0	3.50774	3.02477	0	0	0	0	0	0	2.42415	16.709	0	0	0.916409	0	9.60991	5.98142	0	3.83282	2.21362
81	2.92879	4.44272	10.0898	1.69659	0	0	0	10.0557	5.55728	0	0	2.7709	2.16718	0.733746	0	2.83901	0	0	0	0	0	1.88235	0	0	3.77399	2.14551	0	0	0	0	2.43344	0	0	0	0	0	0	0	1.40248	15.3344	0	0	1.01238	0	15.3003	9.04334	0	3.54799	3.60372
82	4.21981	5.7678	9.48297	1.34985	0	0	0	12.2848	6.01548	0	0	4.50155	2.2291	1.87616	0	2.71517	0	0	0	0	0	2.5418	1.01548	0	2.86997	2.44582	0	0	0	0	1.33127	0	0	0	0	0	0	0	1.40867	10.9659	0	0	1.49845	0	17.3189	9.36223	0	0	2.93808
83	3.54799	4.42724	11.5542	1.27554	0	0	0	11.6625	4.96594	0	0	4.3808	0	0	0	4.40248	0	0	0	0	0	3.40248	0	0	1.57276	2.6935	0	0	0	0	0	0	0	0	0	0	0	0	0	13.1486	0	0	0	0	14.9628	5.75232	0	0	2.75851
84	3.73684	4.12074	10.7647	2.4644	0	0	0	10.87	4.33437	0	0	3.52012	0	0	0	2.27554	0	0	0	0	0	2.33127	0	0	1.86687	3.06502	0	0	0	0	0	0	0	0	0	0	0	0	0.869969	12.6502	0	0	0	0	16.0402	6.06192	0	0	2.23839
85	4.72755	3.40867	15.2786	1.95356	0	0	0	8.06502	4.50155	0	0	2.34056	0.678019	0	0	2.22291	0	0	0	0	0	2.28793	0	0	0.866873	4.23529	0	0	0	0	0	0	0	0	0	0	1.59752	0	0	13.9969	0	0	0.712074	0	18.192	9.01858	0	0	2.17028
86	4.22291	0.981424	13.0557	1.36842	0	0	0	7.35913	4.39628	0	0	2.65325	0	0	0	2.27864	0	0	0	0	0	2.04644	0	0	0	4.66254	0	0	0	0	0	0	0	0	0	0	2.17337	0	0	12.192	0	0	1.41176	0	18.4582	9.55108	0	0.842105	2.17028
87	3.25387	0	17.3591	0.696594	0	0	0	6.70588	4.58514	0	0	2.63777	0	0	0	2.1517	0	0	0	0	0	2.43034	0	0	0	1.88854	0	0	1.12384	0	0	0	0	0	0	0	1.97833	0	1.18885	11.6347	0	0	0	0	19.161	10.8854	0	1.64396	1.53251
88	1.23839	0	12.6192	0	0	0	0	7.82972	3.82353	0	0	4.50774	0	0	0	2.25387	0	0	0	0	0	2.60991	0	0	0	3.16409	0	0	0	0	0	0	0	0	0	1.73684	1.86068	0	0	5.13313	0	0	0	0	23.4582	8.75542	0	0	2.02786
89	1.47368	0	13.7059	0	0	0	0	7.80495	4.63158	0	0	3.80805	0.95356	0	0	2.11765	0	0	0	0	1.44892	1.64706	0	0	0	3.29412	0	0	0	0	0	0	2.28793	0	1.05573	2.65325	1.99381	0	2.14241	4.21981	0	0	1.13622	0	21.2415	8.59443	0	0	1.93808
90	0.894737	0	14.9195	0	0	0	0	6.7678	6.27554	0	0	0	0	0	0	3.05882	0	1.97523	0	0	1.44582	1.93189	0	0	0	2.55418	0	0	0	0	0	0	2.89474	0	0.981424	4.13622	2.70279	0	0.74613	9.6935	0	0	1.11455	0	17.2663	3.72136	0	0	1.82043
91	0.749226	0	11.7152	0	0	0	0	3.69969	4.82043	0	0	0	0	0	0	1.92879	0	2.1517	0	0	0	1.04644	0	0	0	3.11146	0	0	0	0	0	0	2.94118	0	1.18885	7.2322	3.39319	0	0.993808	6	0	0	0.804954	0	17.4272	3.1517	0	0	2.63467
92	1.94118	0	10.0433	0	0	0	0	9.0743	3.22291	0	0	0	0	0	0	2.95046	0	6.73375	0	0	1.13932	0	0	0	0	0	0.950464	0	0	0	0	0	1.92879	0	1.34056	17.678	1.56347	0	0	4.74613	0	0	2.16718	0	17.2972	2.4644	0	0	1.47678
93	0.770898	0	9.48916	0	0	0	0	6.73375	4.34056	0	0	0	0	0	0	3.09288	0	6.94737	0	0	0	0	0	0	0	1.49226	1.24458	0	0	0	0	0	1.82043	0	0.817337	21.0743	1.55728	0	0	1.74923	0	0	2.48297	0	11.3189	0	0	0	1.43344
94	0	0	9.11765	0	0	0	0	2.02786	3.78638	0	0	0	0	0	0	2.59133	0	8.34985	0	0	0	0	0	0	0	0	0.739938	0	0	0	0	0	0.842105	0	0	18.5542	1.73994	0	0	1.26316	0	0	2.18266	0	9.18885	0	0	0	2.4613
95	0.879257	0	8.45201	0	0	0	0	2.31889	0.894737	0	0	0	0	0	0	1.59443	0	7.94118	0	0	1.55728	0	0	0	0	0	1.11146	0	0	0	0	0	1.24768	0	0	21.9845	2.0031	0	0	0.996904	0	0	1.13622	0	9.5356	0	0	0	1.82353
96	0	0	7.43653	0	0	0	0	1.81115	1.30341	0	0	0	0	0	0	3.01858	0	3.58824	0	0	1.34675	0	0	0	0	0	0	1.50155	0	0	0	0	1.26316	0	0	27.0805	4.40557	0	0	0	0	0	1.11455	0	14.6997	0	0	0	2.1548
97	0	0	6.97833	0	0	0	0	2.05882	2.01548	0	0	0.640867	0	0	0	2.66563	0	2.85139	0	0	1.56656	0	0	0	0	0	0	0	0	0	0	0	0	0	0	27.6718	6.95356	0	0	1.387	0	0	0.804954	0	12.2755	0.919505	0	0	1.67492
98	0	0	10.1115	0	0	0	0	3.89783	1.24458	0	0	0	0	0	0	1.14241	0	2.66254	0	0	1.22601	0	0	0	0	0	0	1.75542	0	0	0	0	0	0	0.811146	25.322	5.39009	0	0	0.743034	0	0	2.16718	0	16.0155	1.43963	0	0	3.2322
99	0	0	8.66563	0	0	0	0	2.95356	1.2322	0	0	0	0	0	0	2.94427	0	2.53251	1.01238	0	1.79257	1.57585	0	0	0	0.625387	0	2.25697	0	0	0	0	0	0	0	19.3746	4.79876	0	0	2.12384	0	0	2.24458	0	14.4241	0	0	0	3.69969
100	0	0	6.05882	0	0.990712	0	0	3.78328	0.804954	0	0	0.780186	0	0	0	2.21672	0	1.67492	1.26625	0	2.02786	0	0	0	0	1.09598	1.20743	2.73684	0	0	0	0	0	0	0.975232	21.7399	4.41176	0	0	1.96904	0	0	1.00929	0	14.6997	0.773994	0	0	3.13622
101	0	0	12.4768	0	2.14241	0	0	4.19814	1.1517	0	0	0.622291	0	1.12384	1.26935	2.56966	0	1.34365	1.95666	0	1.03096	4.12074	0	0	0	0.854489	1.56656	2.26625	0	0	0	0	0	0	1.31579	17.6687	5.94427	0.764706	0	1.68111	0	0	0.987616	0	19.0712	0	0	0	4.13622
102	0	0	7.43653	0	2.02167	0	0	4.29412	0	0	0	0	0	0	1.21981	3.73065	0	0	2.66563	0	0	3.97833	0	0	0	0	0	3.32198	0	0	0	0	0	0	2.48297	14.3034	6.10526	1.06192	0	1.77399	0	0	0.829721	0	13.548	0	0	0	3.52941
103	0	0	7.49845	0	4.42724	0	0	3.47988	0.606811	0	0	3.387	0	0	1.28483	3.04954	0	0	2.11455	0	0	6.42415	0	0	0	0	0	7.35913	0	0	0	0	0	0	2.06811	15.4861	7.16099	0	0	3.09907	0	0.73065	0.826625	0	19.2136	0	0	0	4.17028
104	0	1.21981	7.44892	0	6.70588	0	0	2.42105	0	0	0	4.33127	0	0	1.68731	1.49226	0	0	0	0	0	6.49536	0	0	0	0	0.752322	7.6935	0	0	0	0	0	0	1.81734	16.5975	6.57585	0	0	3.86068	0	0.659443	0.848297	0	19.2786	0	0	0	3.14551
105	0	2.28173	10.13	0	6.86378	0	0	3.95046	0	0	0	3.95975	0	0	2.30341	2.3839	0	0	0	0	0	7.30031	0	0	0	0	0	6.18576	0	0	0	0	0	0	1.9257	13.6904	3.74303	0	0	4.59443	0	1.21981	1.94427	0	18.6409	0	0	0	3.29721
106	0	3.65015	5.71517	0	5.35604	0	0	5.52322	0	0	0	5.2322	0	0.678019	2.12384	2.3808	0	0	0	0	0.631579	5.4582	0	0	0	0	0	7.23529	0	0	0	0	0	0	1.54489	15.6594	4.19195	0.857585	0	5.32817	0	0	1.00929	0	16.1765	0	0	0	3.71517
107	0	3.22601	8.25077	0	5.97833	0	0	4.27554	0	0	0	5.06192	0	0	1.05573	3.37771	0	0	0	0	0.910217	4.69969	0	0	0	0	0	7.6192	0	0	0	0	0	0	1.9226	14.5449	1.27864	0	0	7.20124	0	0	0.876161	0	13.4025	0	0	0	1.21053
108	0	3.04025	7.75232	0	8.67802	0	0	2.52322	0.814241	0	0	10.2601	0	1.9195	1.30031	2.43963	0	0	0	0	0	3.01238	0	0	0	0	0	10.5232	0	0	0	0	0	0	0	14.7833	1.40867	1.18885	0	7.98142	0	0	1.24768	0	11.7926	0	0	0	0
109	0	3.96594	12.452	0	12.9845	0	0	4.01858	0	0	0	7.83901	0	1.24458	1.00929	2.36842	0	0	0	0	1.60372	2.78328	0	0	0	0	0	9.55728	0	0	0	0	0	0	0	14.418	0.931889	1.0774	0	7.4582	0	0	1.08669	0	13	0	0	0	0
110	0	7.98452	9.60062	0	12.3808	0	0	3.58204	0	0	0	10.9133	0	0	1.19814	1.47368	0	0	0	0	2.0743	2.34675	0	0	0	0	0	9.96285	0	0	0	0	0	0	0	9.21981	1.24149	2.25697	0	8.91022	0	0	0.758514	0	6.09598	0	0	0	0
111	0	6.52632	6.65944	0	11.3529	0	0	3.12693	0	0	0	12.9845	0	1.94737	0.826625	2.75851	0	0	0	0	3.35913	1.75851	0	0	0	0	0	9.45511	0	0	0	0	0	0	0	4.27864	1.05882	1.04644	0	8.57276	0	0	1.17028	0	8.50155	0	0	0	0
112	0	5.26625	5.26006	0	10.9938	0	0	3.35913	0	0	0	7.78019	0	0.941176	0	3.09598	0	0	0	0	4.29412	1.85139	0	0	0	0	1.37152	8.14241	0	0	0	0	0	0	0	2.58514	1.82043	1.13622	0	10.4272	0	0	0	0	6.21362	0	0	0	0
113	0	5.08359	5.25387	0	10.4396	0	0	3.43034	0	0	0	6.22291	0	0	0	2.00619	0	0	0	0	3.90402	2.71207	0	0	0.795666	0	0	11.8328	0	0	0	0	0	0	0	3.97833	1.54799	2.93498	0	8.47678	0	0	1.28173	0	5.90402	0	0	0	0
114	0	3.5387	3.65635	0	9.29412	0	0	2.21672	0	0	0	5.17028	0	2.51084	0	1.88235	0	0	0	0	3.54489	1.97214	1.14551	0	0.947368	0	0.842105	13.9071	0	0	0	0	0	0	0	2.70898	1.12693	4.69969	0	10.0464	0	0	1.04644	0	6.29412	0	0	0	0.712074
115	0	1.2291	2.22291	0	10.6966	0	0	2.34675	0.650155	0	0	5.29721	0	4.82972	0	3.04025	0	0	0	0	3.68421	0.944272	1.7678	0	1.24458	0	0	12.1486	0	0	0	0	0	0	0	1.90712	0.854489	5.10836	0	14.0155	0	0	1.11765	0	8.74923	0	0	0	0.804954
116	0	1.63158	3.02167	0	12.0743	0	0	2.82043	0	0	0	4.87926	0	5.66563	0	0	0	0	0	0	5.95666	0	6.0774	0	0.904025	0	0.80805	13.1827	0	0	0	0	1.84211	0	0	3.65325	0.962848	5.85759	0	13.6285	0	0	0.916409	0	9.69969	0	0	0.755418	0
117	0	1.83282	1.43963	0	15.2291	0	0.913313	2.19505	0	0	0	3.93498	0	3.27554	0	0	0	0	0	0	0	0.798762	6.44582	0	0.619195	0	0	14.1115	0	0	0	0	1.10217	0	0	3.00929	0	6.82663	0	8.95975	1.88545	0	0	0	10.6316	0	0	2.02477	0
118	0	1.7709	1.83901	0	11.7616	0	1.73684	2.25077	0	0	0	3.68111	0	3.94737	0	0	0	0	0	0	0	0.876161	6.76471	1.25077	1.73065	0	0	12.0743	0	0	0	0	0.904025	0	0	2.97833	0.854489	7.90712	0	8.18885	0	0	1.02167	0	11.2724	0	0	2.21053	0
119	0	1.86068	2.387	0	13.6285	0	0.860681	2.05573	0	0	0	3.78947	0	3.03406	0	0	0	0	0	0	0	0	8.90093	1.2322	1.55418	0	0	6.95356	0	0	0	0	1.04954	0	0	2.79257	0.773994	7.18266	0	9.36842	0	0	0	0	11.4427	0	0	1.79876	0
[truncated: 138 more columns]

## Sheet: Sheet6
Hspg2-UNT time(Y) vs. cells (X)
time:	1	2	3	4	5	6	7	8	9	10	11	12	13	14	15	16	17	18	19	20	21	22	23	24	25	26	27	28	29	30	31	32	33	34	35	36	37	38	39	40	41	42	43	44	45	46	47	48	49
1	0	0	1.47879	1.05758	6.36061	16.8182	0	0	2.54848	2.3	2.1	1.95455	0	0	1.1697	0	0	0	0	1.76667	10.9545	0	21.3667	0	0	0	0	8.45455	0	0	0	1.7697	0	3.61212	0	0	0	0.866667	0	0	8.09697	2.73333	0.745455	16.2636	0	0	0	0	0
2	0	0	1.11818	0	3.26364	14.7242	0	0	2.33939	7.80606	2.71212	2.66061	0	0	0	0	0	0	0	1.77273	14.6848	0	22.0273	0	0	0	1.14242	14.7576	0	0	0	1.94545	0	4.13333	0	0	0	0.978788	0	0	6.52727	7.94545	0.939394	16.6212	2.23333	0	0	0	0
3	0	0	1.43939	0	2.75455	11.6152	0	0	3.96364	1.22121	2.30606	3.50909	0	0	0.657576	0	0	0	0	1.8697	12.7273	0	14.6152	0	0	0	1.38182	11.8515	0	0	0	3.68182	0	2.48788	0	0	0	2.01818	0	0	5.52424	14.7273	0.939394	10.3485	2.91515	0	0	0	0
4	0	0	0	0	2.05455	10.5485	0	0	6	9.43333	2.38788	1.2697	0	0	0	0	0	0	0	2.78788	10.0939	0	8.24545	0	0	0	2.38788	18.3697	0	0	0	2.68485	0	2.76364	0	0	0	2.95152	0	1.62424	3.71515	12.2455	1.72424	13.7818	2.9	0	0	0	0
5	4.95455	0	4.95455	0	4.13333	6.34848	0	0	3.78485	9.49091	2.0697	1.96364	0	0	0	0	0	0	0	2.18485	9.01212	0	7.93636	0	1.35758	0	1.90909	21.0485	0	0	0	0	0.781818	2.58788	0	0	0	2.54848	0	1.7697	1.01212	6.46667	3.4303	10.9758	4.55455	0	0	0.530303	0
6	4.94848	0	4.94848	0	2.62424	3.3303	1.17273	0.624242	2.98182	4.76061	1.3	2.01212	0	0	0	0	0	0	0	1.69394	8.83636	0	7.9697	0	1.66364	1.15758	2.36364	17.3727	0	0	0	2.30909	0	3.80303	0	0	0	1.9	0	0	0.757576	5.2303	0.966667	11.7394	4.59091	0	0	0	0
7	4.3303	0	4.3303	2.60909	7.46667	7.07576	1.10606	1.04545	4.53333	6.92121	0	1.09394	0	0	0	0	1.53636	0	0	2.03333	7.78788	0	3.54848	0	1.25152	0	3.85455	18.903	0	0	0.90303	4.65455	0	3.40909	0	1.21515	0	1.52424	0	0	0	4.75152	1.13333	11.0485	2.24242	0	0	0	0
8	3.84545	0	3.84545	11.4576	7.17273	4.65455	0	3.3697	3.01515	6.33939	0	0.924242	0	0	0	0	2.78182	0	0	4.43333	8.64848	0	4.46667	0	1.3	0	6.99697	23.3121	0	0	1.06061	10.3697	0	4.07879	0	0	0	0.787879	0	0	0	4.70303	0	10.2485	0	0	0	0.793939	0
9	3.34242	0	3.34242	14.2455	8.53636	3.95758	1	3.44848	3.96667	5.7303	0	1.22121	0	0	0	0	1.77273	0	0	4.8	9.28182	2.48788	3.53636	0	1.68182	0	6.31818	16.8515	0	0	1.0303	8.94848	0	3.12727	0	0	0	0.818182	0	0	0	5.57273	0	7.29394	0	0	0	0	0
10	3.70606	0	3.70606	11.6727	9.45455	8.70606	0	2.36061	3.44242	7.11212	0	0.709091	0	0	0	0	3.63636	0	0	4.74848	7.94848	2.35758	4.18788	0	1.80909	0	8.6	13.9515	0	0	0	7.92424	0	1.33636	0	0	0	1.33333	0	0	0	3.28182	1.66364	3.80606	0	0	0	0.527273	0
11	1.5303	0	1.54242	9.52424	0	7.13939	0	2.66667	2.4303	5.55758	0	0	0	0	0	0	4.12727	0	0	5.96667	8.51818	2.05455	3.41212	0	1.41212	0	6.07879	11.0636	0	0	0	4.23333	0	3.20909	0	0	0	1.26061	0	0	0	4.00909	1.99697	1.14848	0	0	0	0.542424	0
12	1.64545	0	1.64545	4.20303	0	10	0	0	3.26667	3.62424	0	0	0	0	0	0	3.7	0	0	5.31212	1.23333	3.60303	1.04848	0	1.39697	0	5.92121	10.4	0	0	0	0.906061	0	0.921212	0	0	0	1.39697	2.72727	0.627273	0	3.89697	1.8697	2.99394	0	0	0	0	0
13	0.890909	0	1.37273	0	0	21.7455	0	0.872727	2.30909	0	0	0	0	0	0	0	2.58182	0	0	5.01212	2.0697	7.12727	1.45152	0	0	0	6.85758	4.68485	0	0	0	0.751515	0	2.22121	0	1.04848	0	0.845455	2.11212	0	0	1.08182	3.85758	2.99091	0	0	0	0	0
14	0	0	0	1.56364	0	21.3	0	1.23939	6.55455	0	0	0	0	0	0	0	2.20303	0	0	4.12121	3.57273	3.85152	2.46061	0	0	0	7.60606	4.71818	0	0	0	1.0697	0	2.01515	0	1.40606	0	0	2.10909	0	0	1.54242	2.55152	9.70303	0	0	0	0	0
15	0	0	0	1.16364	0	18.2636	0	1.16364	3.80606	0	1.92121	0	0	0	0	2.06061	2.46364	0	0	4.73636	2.99091	1.71515	3.13636	0	0	0	6.18788	4.5303	0	0	0	0	0	1.25758	0	1.8303	0	0	2.59394	0	0	0	2.58485	10.3212	0	0	0	0	0
16	0	0	0	0.972727	0	13.5667	0	0.893939	2.76364	0.963636	0	0	0	0	0	3.52727	2.52121	0	0	6.50909	5.95455	0.736364	3.71212	0	0	0	2.25758	5.1303	0	0	0	2.39091	0	0.906061	0	1.41212	0	0	1.93939	0	0	0	3.61818	8.6697	0	0	0	0	0
17	0	0	0	0	0	11.6242	0	0	3.07273	0	1.59091	0	0	0	0	3.27273	1.42727	0	0.960606	4.47879	4.47879	0	3.15758	0	0	0.766667	1.00909	4.31212	0	0	0	1.89697	0	0.766667	0	1.82727	0	0	2.08485	0	0	0	1.23636	6.15455	0	0	0	0	0
18	0	0	0	0	0	7.71515	0	3.64242	4.4303	0	1.66667	0	0	0.772727	0	2.92424	1.37273	0	0	2.61212	4.77576	0	0	0	0	0	1.12121	4.25152	0	0	0	1.85152	0	0	0	1.35152	0	0	2.55455	0	0	0	0	2.4303	0	0	0	0	0
19	0	0	0	0	0	9.84545	0	3.36667	8.17576	0	1.77273	0	0	0	0	3.72121	1.57576	0	0.733333	2.8	3.83939	0.627273	0.830303	0	0	2.77879	0	6.63636	0	0	0	2.2	0	0	0	2.31212	0	0	1.78485	0	0	0	0	0	0	0	0	0	0
20	2.6	0	2.6	0	0	10.2727	0	2.83333	6.56667	0	2.23636	0	0	0	0	2.46061	1.58182	0	1.00909	0.639394	4.85152	0	5.45152	0	0	2.9303	0	5.63939	0	0	0	2.60606	0	0.793939	0	3.51212	0	0	2.40909	0	0.872727	0	1.06364	0	0	0	0	0	0
21	3.33333	0	3.33333	0	0	5.28485	0	0	6.30909	0	1.03333	0	0	0	0	4.1697	0	0	5.60303	0	5.30606	0	6.2697	0	0	2.9	0	4.32424	0	0	0	2.96667	0	0.809091	0	3.05455	0	0	1.26061	0	1.32424	0	1.5303	0	0	0	0	0	1.07576
22	3.1	0	3.1303	0	0	4.40303	0	0.727273	5.16667	0	0	0	0	0	0.642424	6.03333	0	0	1.94242	0	3.86364	0	7.51818	0	0	1.72424	1.92121	2.28788	0	0	0	0	0	1.06667	2.25455	0.712121	0	0	1.7697	0	0.884848	0	1.17879	3.63333	0	1.5697	0	0	0
23	2.35758	0	2.6303	0	0	7.73636	0.809091	0	2.73939	0	0	0	0	0	0	6.48788	0	0	1.58182	0	4.31212	0	7.63333	0	0	1.77273	2.30606	1.96667	0	0	0	0	0	0	1.2	1.14848	0	0	0.733333	0	1.00909	0	0.848485	4.06667	0	1.43333	0	0	1.69394
24	3.20303	0	3.20303	0	0	5.6303	1.02121	3.66364	8.37273	0	0	0	0	0	0	5.00909	0	0	1.12424	2.15455	4.16061	0	6.69091	0	0	2.24848	1.21515	0	0	0	0	2.60303	0	0	1.62727	2.27273	0	0	2.66667	0	1.17879	0	0	1.84242	0	4.18182	0	0	2.44545
25	2.71818	0	2.71818	0	0	5.67576	1.09394	3.29697	5.47879	0	0	0	0	0	0	5.26061	0	0	1.47273	1.39091	3.09091	0	1.75455	0	0	1.37879	1.81515	0	0	0	0	4.89394	0	0	1.66364	2.0303	0.569697	0	5.20606	0	1.0697	0	0	6.47576	0	4.98788	0	0	3.28788
26	1.41515	0	1.41515	0	0	8.09091	1.62121	4	4.62424	0	0	0	0	0	0	4.40606	0	0	3.49091	1.19697	1.93333	0	2.54848	0	0	2.7697	1.2697	0	0	0	0	4.34848	0	0	2.13636	2.2697	0.439394	0	3.90303	0	0.787879	0.630303	0	6.85758	0	3.86667	0	0	2.87576
27	1.52727	0	1.52727	0	0	7.43333	2.89697	3.40606	4.67576	0	0	0	0	0	0	3.30303	0	0	3.07879	1.05455	2.67576	0.678788	4.16364	0	0	2.1	1.35758	0	0	0	0	5.74848	0	0	1.43333	1.82727	0.330303	0	5.0303	5.16667	0.89697	0	0	4.94242	0	4.50909	0	0	5.27576
28	2.11212	0	2.11212	0.715152	0	4.66364	4.39697	3.90909	5.30606	0	0	0	0	0	0	3.58182	0	0	3.64848	1.15455	2.35758	2.53333	1.97879	0	0	1.68485	1.59091	0	0	0	0	3.41212	0	0	0	0.672727	0	0	4.33939	5.20303	1.93939	0	0	3.90606	0	2.92121	0	0	7.60606
29	1.79697	0	1.79697	0	0	5.53333	2.50909	4.43939	7.98182	0	0	0	0	0	0	2.24242	0	0	3.60606	1.15455	1.81818	2.80606	2.24242	2.09697	0	1.93333	2.04545	0	0	0	0	3.56061	0	0	1.10606	0.960606	0	0	3.15152	5.75455	0.848485	0	0	3.09697	0	3.34848	0	0	9.64848
30	0	0	0	0	0	6.59091	1.49697	1.09394	3.76061	0	0	0	0	0	0	2.92424	1.19091	0	4.20303	1.37273	0.912121	2.74848	2.21212	1.88485	0	2.54545	0.693939	0	0	0	0	2.71212	0	0	0	0	0	0	1.68485	6.35455	0.924242	0	1.13333	1.91515	0	2.80909	0	0	8.2
31	0	0	0	0	0	9.01515	1.93636	1.32424	4.7303	0	0	0	0	0	0	2.29394	0.718182	0	5.12121	0	1.04242	0	4.01212	0.972727	0	2.74848	0	0	0	0	0	2.52727	0	0	0	0	0	0	3.93333	4.89394	0	0	3.55758	1.30303	0	0.769697	0	0	7.44242
32	0.912121	0	0.912121	0	0	7.92121	1.09091	1.20909	4.6303	0	0	0	0	0	0	1.22424	1	0	3.01818	0	0.875758	0	3.78788	1.07273	0	2.70303	0	0	0	0	0	1.95455	0	0	0	0	0	1.04545	2.65152	2.00606	0	0	11.9061	1.19394	0	0	0	0	4.61818
33	0	0	0	0	0	8.62121	1.36061	0.845455	5.15152	0	0	0	0	0	0	0	0.609091	0	1.41515	3.59394	0	1.08485	1.49091	0.624242	0	2.08788	0	1.03636	0	0	0	3.34242	0	0	0	1.86364	0	1.06061	3.01818	0	0	0	10.6273	1.78788	0	0	0	0	2.74545
34	0	0	0	0	0	12.9606	6.35152	0	5.82424	0	0	0	0	0	0	0	0	0	0.763636	3.06364	0	1.13636	2.68182	0.730303	0	2.35758	0	1.58182	0	0	1.27273	3.67576	0	0	0	2.29091	0	0	3.65455	1.84545	0	0	9.86667	2.00303	0	0	0	0	2.49091
35	1.24848	0	0	0	0	12.9545	9.26364	0	5.08485	0	0	0.706061	0	0	0	0	0.966667	0.821212	0	2.73636	0	0	3.33636	0	0.848485	1.85152	0	3.02727	0	0.99697	4.44545	2.01212	0	0	0	1.71212	0	2.11515	4.15758	0	0	0	9.7	2.94848	1.32424	0.827273	1.1	0	2.51212
36	1.59091	0	0	0	0	10.3152	6.42121	0	5.45152	0	0	1.02424	0	0	0	0	0.69697	0.842424	0	3.22727	0	0	2.86667	0	0.772727	1.58788	0	1.7	0	0	6.27576	3.49697	0	0	0	1.83939	0	1.85758	3.15152	0	0	0.863636	7.15455	7.3	1.47879	2.09394	0	0	5.64242
37	0.821212	0	0	0	0	15.403	2.04848	0	3.15758	0	0	1.33333	0	0	0	0	0.948485	0.842424	0	1.14242	0	0	2.39697	0	1.10303	1.72727	0	4.4303	0	0	4.01212	5.31818	0	0	0	1.81212	0	2.61515	6.43636	0	0	1.26667	10.0939	10.8818	1.71515	1.78485	0	0	2.36061
38	1.40909	0	1.23333	0	0	16.9515	1.92121	0	4.11212	0	0	1.14545	0	0	0	0	1.78182	0.960606	0.99697	3.09697	0	0	1.79091	0	1.11818	1.25152	0	3.13333	0	0	1.97273	5.78485	0	0	3.55455	3.29697	0	1.52121	6.13333	1.7303	1.99394	1.34545	7.71212	10.9515	0	0.966667	0.70303	0	3.19091
39	0	0	0	0	0	11.1394	2.19697	0	5.7697	0	0	1.19394	0	0	0	1.59091	1.48485	0	2.04848	2.35758	0	0	0.936364	0.863636	0.757576	0.736364	0	2.35455	0	1.24848	2.99091	3.91818	0	0	2.23333	2.27879	0	0	5.74848	3.7303	1.77273	0	8.7697	10.3758	0	1.60303	1.24848	0	3
40	1.18788	0	1.18788	0	0	10.5455	2.39697	0	4.93636	0	0	1.50303	0	0	0	2.31818	1.2	0	3.46364	1.32727	0	0	2.24242	0.975758	0.933333	1.38788	0	1.88182	0	0	3.01818	4.84545	0	0	3.30303	1.47879	0	0	0.981818	5.06667	2.54848	0	3.41212	15.2121	0	0	0	0	4.06667
41	0.69697	0	0.630303	0	0	5.75152	4.28788	0	5.87576	0	0	1.97273	0	0	0	1.49394	1.79091	0	1.28182	7.78788	0	0.778788	2.76364	0	2.22424	0	1.20909	1.01818	0	0	3.16667	8.19697	0	0	3.87273	1.4697	0	0.978788	1.37576	6.7697	2.83333	0	2.35455	9.52424	0	0	0	0	3.91515
42	1.14242	0	1.14242	0	0	5.57576	3.94848	0	7.3303	0	0	2.04848	0	0	0	1.05758	1.1	0	3.18182	9.07879	0	0.639394	2.03636	0	2.67576	1.33636	4.08485	0.684848	0	0	3.61818	8.00303	0	0	4.77576	1.43939	0	1.44242	0	6.98182	3.08788	0	2.68788	10.697	1.24242	2.77879	0	0	3.61818
43	1.58182	0	1.58182	0	0	9.34848	1.98788	0	9.85758	0	0	3.26364	0	0	0	1.49091	1.44242	0	5.1	9.47879	1.92424	0.887879	2.58788	0	1.91212	0.818182	5.76364	3.67273	0	0	0	6.21818	0	0	5.29697	1.84545	0	0	1.05152	2.83939	3.68485	0	4.46667	8.62121	2.56667	2.21818	0	0	2.44848
44	1.22424	0	1.22424	0	0	9.35152	2.86061	0	14.2697	0	0	2.7303	0	0	0	1.85758	1.14848	0	2.77576	9.46061	1.88788	0	3.45455	0	0	1.04848	6.70606	2.64545	0	0	1.07879	6.20303	0	0	4.12121	2.26061	0	0	0	1.50303	0.763636	0	4.02727	4.87576	2.12727	2.97576	0	0	2.08485
45	4.34545	0	4.34545	0	0	9.14545	1.99697	0	14.8333	0	0	3.1697	0	0	0	2.69394	0.912121	0	3.87273	6.60606	1.73939	0	2.40606	1.02121	0	0	11.8788	1.68182	0	0	0	5.83333	0	0	5.05152	2.38182	0	0	0	1.65758	0.993939	0	3.98182	2.76061	0.963636	1.12424	0	0	2.45455
46	2.73636	0	2.73636	0	0	8.07879	2.02424	0	13.9879	0	0	1.26364	0	0	0	4.7303	0	0	2.71212	5.20606	1.17576	0.648485	2.09697	0.681818	0	0	9.73333	5.29091	0	0	0	4.83636	0	0	0.621212	1.13939	0	0	0	0.724242	0.906061	0	8.01515	3.18485	0	1.1	0	0.851515	2.46667
47	3.67273	0	3.67273	0	0	5.38485	1.06061	0	14.1091	0	0	1.30303	0	0	0	4.33333	1.01515	0	2.4303	4.12727	0	0.878788	1.0697	1.79697	0	0	9.32121	9.76364	0	0	0	6.31515	0	0	0	0	0	0.945455	0	3.20606	0	0	6.21818	4.0303	0	1.33636	0	1.16061	2.77273
48	9.49697	0	9.49697	0	0	1.80909	0.815152	0	17.9121	0	0	1.68788	0	0	0	5.59091	0	0	2.22121	4.37273	0.881818	0	1.77576	1.30909	0	0	10.0091	8.92424	0	0	0	6.3	0	0	0	0	0	0.569697	0	2.85152	0.875758	0	5.52727	2.77879	0	0.884848	0	1.54848	5.65152
49	10.2061	0	10.2061	1.40303	0	1.50303	0	0.684848	16.6818	0	0	1.36061	0	0	0	6.59394	0	0.70303	2.55455	4.06061	0.848485	1.32424	2.06364	1.47879	0	0	7.04545	9.60303	0.621212	0	0	5.47576	0	0	0	0	0	0	0	0.830303	0	0	6.22727	2.93333	0	0.578788	0	0.918182	6.21515
50	11.2455	0	11.2455	0	0	0	0	0	11.0061	0	0	1.29394	0	0	0	4.86667	0	0	0	2.37879	0.854545	0.79697	1.02121	1.39091	0	0	10.6788	11.3879	1.78788	1.47576	0	5.26364	0	0	0	0	0	0	0	0	0	0	1.9303	1.72727	0	0	1.66364	1.02424	8.86061
51	10.5212	0	10.5212	0	0	0	0	1.0303	12.2667	0	0	1.15455	0	0	0	4.99697	1.07273	0	0	1.1	0	0	1.76061	2.14242	0	0	6.79697	7.72424	2.06061	2.74545	0	4.09091	0	0	2.76667	0	0	0	0	0	1.21515	0	2.57576	0	1.40606	2.53636	2.74545	0.657576	10.5576
52	10.6152	0.563636	10.6152	0	0	0	0	0.781818	14.5727	0	0	1.10909	0	0	0	6.60606	0.790909	0	0	0	0	0.739394	1.29697	1.15758	0	0	3.91212	1.99697	2.48788	2.00606	4.69091	2.89394	0	0	3.2697	0	0	0	0	1.10909	1.11515	0	0	1.47879	1.8303	1.60909	0.984848	0.954545	12.1667
53	7.69697	0	7.69697	0	0	0	0	0	11.9818	0	0	0	0	0	0	4.27273	1.19394	0	0	0	0.957576	0.672727	1.24848	0.972727	0	0	3.47273	0.887879	2.57576	2.00606	7.2	3.56364	0	0	2.64545	0	0	1.83333	0	2.13636	0	0	0.778788	3.54545	1.96061	1.44545	2.00606	0.633333	10.3
54	9.00303	0	9.00303	0	0	0	0	0	12.3667	0	0	0.854545	0	0	0	5.85758	1.33636	0.724242	0	0	0	0	3.65455	1.61818	0	0	3.28788	2.08788	2.06061	0.963636	7.09394	3.37273	0	0	3.18182	0	0	1.53333	0	5.46667	0.966667	0	0	4.46061	7.98182	1.04242	0.963636	0.909091	11.297
55	11.1061	0	11.1061	0	0	0	0	0	10.5121	0	0	0	0	0	0	5.22424	0.878788	0.866667	0	0	1.26667	0.878788	5.81212	0	0	0	3.64545	2.44848	2.85152	0.969697	4.42727	3.36667	0	0	1.8697	0	0	1.72424	0	5.67576	3.42121	0	0	5.33333	9.15152	0.636364	0.842424	0	7.26364
56	6.2303	0	6.2303	0	0	0	0	0	10.4333	0	0	0.775758	0	0	0	4.95758	0	0	0	0	1.91212	0	9.21818	0	0	0	3.48182	3.82121	1.50606	0.954545	1.43333	4.53636	0	0	0.684848	0	0	1.48485	0	3.9	5.1697	0	0	7.40303	7.23636	0	1.09394	0	10.997
57	2.64848	0	5.18182	0	0	0	1.15152	0	7.84848	0	0	0.775758	2.33333	0	0	3.83333	0	0	0.993939	0	2.59697	0	8.51818	0	0	0	3.39394	2.04848	1.1697	0.7	2.3697	3.89091	0	0	1.36061	1.1303	0	1.73333	0	3.38182	3.52727	0	0	4.63939	4.00303	0	0.7	0	11.2606
58	3.65152	0	5.11212	0	0	0	0	0	8.14848	0	0	2.03333	4.92727	0	0	3.91818	0	0	1.57273	0	2.82727	0	10.5727	0	0	0	3.59394	1.77576	1.40606	0	1.50606	4.03333	0	0	0	0.578788	0	1.6	0	3.92727	3.76061	0	0	6.43939	2.42121	0	0	0	7.66364
59	2.78182	0	6.28788	0	0	0	1.59091	2.1697	7.46061	0.442424	0	3.14242	4.95758	0	0	2.74242	0	0	0.866667	0	3.30303	0	11.4939	0	0	0	3.43636	3.06667	1.6303	0	1.02727	3.07879	0	0	1.60303	0	0	1.99091	0	3.70909	1.93636	0	0	5.97879	1.77879	0	0	0	5.00909
60	0	0	1.99091	0	0	0	1.63333	2.01515	7.73939	0	0	3.32727	4.13939	0	0	1.35152	0	0	1.74242	0	3.6303	0	11.6485	0	0	0	2.19091	2.05758	1.36667	0	1.65455	1.6	1.78485	0	0.815152	0	0	1.72424	0	4.49091	1.18182	0	0	7.08485	1.65152	0	0	0	4.3303
61	0	0	1.86667	0	0	0	2.58182	1.98788	6.54848	0	0	2.96667	0	0	0	1.61212	0	0	0	0	3.40606	0	11.7424	0	0	0	2.72424	2.00606	1.87879	0	2.48182	2.87879	3.69697	0	0	0	0	0.7	0	3	1.13333	0	0	9.44848	1.34545	0	0	0	2.25455
62	0	0	0	0	0	0	0	3.75455	7.43939	0	0	3.47273	0	0	0	2.97879	0	0	0	0	2.2697	0	6.48182	0	0	0	2.74242	4.47879	0	0	1.27879	2.39394	2.82424	0	0	0	0	2.24545	0	2.96061	0	0	1.68485	7.2303	1.15758	1.15455	0	0	1.76667
63	0	0	0	0	0	0	0	2.44242	5.31818	0	0	4.71212	0	0	0	3.73939	0	0	0	0	1.7697	0	6.24545	0	0	0	2.38485	4.39394	0	0	1.23636	1.06061	0	0	0.6	0	0	1.40909	0.639394	3.3	0	0	2.39394	9.5303	0	0	0.493939	0	2.00909
64	0	0	0	0	0	0	0.890909	5.2303	5.91515	0	0	3.35455	0	0	0	1.39697	0	0	0	0	1.69091	0	4.45455	0	0	0	0.987879	4.08182	0	0	1.1	1.83636	0	0	0	0	0	0	0	3.24848	0	0	2.95758	9.80303	0	0	0	0	2.15152
65	0	0	0	0	0	1.06061	1.43939	5.32727	4.82121	0	0	3.31212	0	0	0	1.93939	0	0	0	0	2.02727	0	2.99394	0	0	0	0.687879	0.739394	0	0	1.14545	2.19697	0	0	0.963636	0.812121	0	0	0	2.70909	0	0	1.46667	7.83939	0	0	0	0	1.15152
66	0	0	0	0	0	0.824242	0	4.61212	5.19697	0	0	2.24242	0	0	0.706061	2.05758	0	0	0	0	2.53636	0	2.01515	0	0	0	0	1.04545	0	0	1.25152	2.07879	0	0	1.63636	2.24242	0	0	0.690909	1.77273	0	0	1.74848	5.56364	0	0	0	0	0
67	0	0	0	0	0	1.04242	0	1.77576	3.50303	0	0	4.73636	0	0	1.15758	2.73333	0	0.839394	0	0	1.77879	0	1.85455	0	0	0	0	1.09697	0	0	1.97576	2.83333	0	0	1.40303	1.60303	0	0	1.22121	0	0	0	1.97576	4.88485	4.27879	0	0	0	0
68	0	0	0	0	0	0	0	0	4.72424	0	0	5.69091	0	0	0	2.80303	0	0.824242	0	1.11515	1.08182	0	2.34242	0	0	0	0.836364	0.775758	0	0	0	3.38485	0	0	2.43333	0.736364	0	0.845455	0.969697	0	0	0.772727	2.57273	5.24242	2.97879	0	0	0	0
69	0	0	0	0	0	0	0	0	7.62121	0	0	4.89394	0	0	0.836364	2.14848	0	0.824242	0.857576	1.03939	1.10909	0	1.09091	0	0	0	0	0.860606	0	0	0	2.51212	0	0	3.6303	0	0	1.5	0.842424	1.28485	0	0	1.99697	7.38485	3.48182	0	0	0	1.25758
70	0	0	0.857576	0	0	0.754545	0	0	10.8061	0	0	5.07879	0	0	1.0303	1.92121	0	0.609091	1.15455	0.772727	0	0	2.93636	0	0	0	0	0	0	0	0	4.55152	1.81212	0	2.63333	1.47273	0	1.78182	0.969697	1.16667	0	0	0.827273	3.49394	3.6	1.74242	0	0	1.52121
71	0	0	0.887879	0	0	1.81515	0	3.34848	14.4364	0	0	4.45455	0	0	0	2.27879	0	0.563636	0.7	0.69697	0.806061	0	2.80303	0	0	0	0	0	0	0	0	5.1303	0	0	1.55758	2.12121	0	0.99697	1.96667	1.08485	0	0	1.17273	1.81212	2.2697	2.0697	0	0	0
72	0	0	1.61212	0	0	0.812121	0	4.47879	14.8364	0	0	0.757576	0	0	0	0.863636	0	0.745455	0.706061	1.12121	0	0	0	0	0	0	0	0	0	0	1.20606	2.73636	0	0	1.56667	2.94545	0.472727	1.43333	2.40606	0	0	0	1.41212	1.8	0	2.72727	0	0	0
73	0	0	2.73939	0	0	3.3697	0	2.8697	16.7242	0	0	2.1	0	0	0.772727	0	0	0.560606	0.706061	1.00909	0	0	0.915152	0	0	0	0	0	0	0	2.4	2.76364	0	0	0.79697	3.14242	0	1.20909	3.47576	0	0.618182	0	0	2.38485	0	1.2303	0	0	3.55758
74	0	0	1.8697	0	0	2.13939	0	1.71212	14.0364	0	0	3.67576	0	0	1.28788	0	0	0	0.806061	1.36364	0	0	2.98182	0.99697	0	0	0.593939	0	0	0	2.44848	1.57576	0	0	0	2.97576	0.384848	0.99697	2.94545	0	0	0	1.17273	1.63636	0	1.96061	0	0	3.4
75	0	0	3.12121	0	0	3.09091	0	0	13.3758	0	0	2.72121	0	0	1.16667	0	0	0	0.963636	0.851515	0	0	2.24242	1.67273	0	0	0	0	0	0	1.32424	3.27879	0	0	0	3.3	0	1.17273	1.63636	0	0	0	1.15758	0	0	3.48182	0	0	7.23939
76	0	0	1.72727	0	0	3.74545	0	3.70303	12.4182	0	0	2.53333	0	0	0.954545	0	0	0	0.975758	0.666667	0	0	1.36364	1.69697	0	0	0	0	0	0	2.19091	3.39091	0	0	2.14242	0.827273	0	1.20606	0	0	0.99697	0	0.987879	0	3.22121	2.56667	0	0	9.97576
77	0	0	1.25152	0	0	2.83636	0	4.85152	8.01818	0	0	2.80303	0	0	1.55758	0	0	0	0.975758	0	0	0	1.6303	1.50909	0	0	0.563636	0	0	0	2.04242	2.10303	0	0	2.19091	0.651515	0	2.01515	0.675758	1.79091	0.960606	0	1.89091	1.93939	3.70606	3.7	0	0	6.72727
78	0	0	1.07879	0	0	2.19697	0	4.27879	4.21818	0	0	0	0	0	0.99697	0	0	0	2.15455	0	0	0	1.87879	1.90303	0	0	0.945455	0	0	0	1.49394	1.50606	0	0	2.38182	0.781818	0	0.863636	0	2.23636	0.909091	0	3.0303	2.03333	4.03939	2.32727	0	0	10.497
79	0	0	1.66364	0	0	1	0	3.81515	5.60303	0	0	0.833333	0	0	0	0	0	0	1.6303	0	0	0	4.70909	3.28788	0	0	2.05152	0	0	0	0.642424	1.10303	0	0	0	0	0	1.5697	0	2.18788	2.09697	0	1.9697	1.33333	7.7	3.70606	0	0	9.84848
80	0	0	2.21515	0	0	3.04545	0	4.02121	9.41515	0	0	0	0	0	0	1.10606	0	0	1.19697	0	0	0	5.11818	2.05455	0	0	3.27879	0	0	0	0.642424	2.59697	0	0	0	0	0	1.85152	0	1.82727	1.72424	0	1.37879	1.76061	6.95455	6.71515	0	0	10.1091
81	0	0	1.08485	0	0	4.60606	0	5.7303	5.36061	0	0	0	0	0	0	2.37879	0	0	0.787879	0	0	0	4.5303	1.72727	0	0	2.5	0	0	0	2.18182	1.14848	0	0	1.07273	0	0	2.45152	0	1.99697	2.47273	0	1.57273	1.2	8.43636	3.41212	0	0	8.56061
82	0	0	1.14242	0	0	3.49394	0	2.84848	4.24242	0	0	0.875758	0	0	0	2.40909	0	0	1.88182	0	0	0	6.95455	1.56061	0	0	1.51212	0	0	0	2.22727	1.18182	0	0	2.27576	0	0	2.19091	0	4.10606	1.81818	0	0	0	5.57273	5.22121	0	0	3.55758
83	0.945455	1.16667	1.20303	0	0	2.02121	0	3.00303	2.67273	0	0	0	0	0	0	0	0	0	1.53333	0	0	0	7.75758	2.12727	0	0	1.34242	0	0	0	1.21212	3.0303	0	0	2.80606	0	0	1.86667	0	5.05455	0.769697	0	0	0	4.45455	3.08788	0	0	4.60303
84	1.6	1.26364	1.33333	0	0	0	0	7.32727	2.04242	0	0	0	0	0	0	0.860606	0	0	1.04242	0	0	0	7.57576	2.08485	0	0	1.45455	0	0	0	1.21212	3.2303	0	0	3.33636	0	0	2.66364	0	4.83333	0.757576	0	2.06364	0	7.35758	2.65758	0	0	1.92727
85	1.93333	1.76364	1.93333	0	0	0	0	3.25152	1.67879	0	0	0	0	0	0	0	0	0	1.43939	0	0	0	5.05455	3.73636	0	0	0.824242	0	0	0	1.07273	5.04545	0	0	5.00606	0	0	2.74242	0	3.73939	1.07273	0	2.00909	0	6.27273	2.28788	0	0	1.3697
86	2.02727	1.37576	2.02727	0	0	0	0	3.88788	0	0	0	0	0	0	0	0	0	0	0	0	0	0	6.46364	3.35758	0	0	0.80303	0	0	0	3	4.68788	0	0	3.0697	0	0	2.24242	0	4.87879	0.918182	0	3.59091	0	2.97273	1.12727	0	0	4.89091
87	2.66061	1.30303	2.66061	0	0	0	0	3.37879	0	0	0	0	0	0	0	0	0	0	1.51818	0	0	0	4.69091	3.6697	0	0	0	0	0	0	5.35758	5.31818	0	0	2.87273	0	0	1.63939	0	4.18788	1.71515	0	4.05152	0	0.884848	0	0	0	1.7
88	1.83333	1.87576	1.99394	0	0	0	0	2.44848	0.724242	0	0	0	0	0	0	0	0	0	2.79091	0	0	0	1.53636	2.49091	0	0	0	0	0	0	5.2697	2.04242	0	0	6.37576	0	0	1.11515	0	5.92121	3.64545	0	3.44848	1.93939	0.815152	0.69697	0	0	0
89	1.1	0.839394	1.1	0	0	0	0	2.3697	0.772727	0	0	0	0	0	0	0	0	0	1.8	0	0	0	0	2.12424	0	0	0	0	0	0	4.60303	4.90909	0.851515	0	12.6212	0	0	0.990909	0	13.8636	5.06667	0.781818	3.1	4.26364	0	0	0	0	0
90	0	1.91818	0	0	0	0	0	0	0	0	0	0	0	0	0	0	0	0	3.11515	0	0	0	2.2697	0.787879	0	0	0	0	0.781818	0	1.66364	3.07576	0	0	10.7636	0	0	2.6303	0	15.2455	6.9303	1.64545	2.87273	9.96364	0	0	0	0	0
91	0	2.06364	0	0	0	0	0	1.19394	0	0	0	0	0	0	0	0	0	0	2.52121	0	0	0	3.21515	1.47273	0	0	0	0	0	0	1.85455	2.10606	0	0	6.17879	0	0	1.83939	0	12.3758	5.9	0.566667	6.52727	8.71515	1.24545	0	0	0	0
92	0	1.85455	0	0	0	0	0	1.44848	0	0	0	0	0	0	0	3.6303	0	0	1.57576	0	0	0	7.19697	0	0	0	0	0	0	0	0.851515	2.1	0	0	1.24848	0	0	2.09394	0	8.26061	6.89394	1.22121	5.70303	4.92727	0	0	0	0	0
93	0	2.74848	0	0	0	0.624242	0	0	0	0	0	0	0	0	0	0	0	0	1.25455	0	0	0	6.95455	0.89697	0	0	0	0	0	0	0.806061	1.82727	0	0	2.84848	0	0	1.03333	0	6.90909	2.91818	1.65455	3.90606	3.99394	0	0	0	0	0
94	0	2.76667	0	0	0	0	0	0.918182	0	0	0	0	0	0	0	2.0697	0	0	0.848485	0	0	0	6.90303	1.9303	0	0	0	0	0	0	0.806061	1.09394	0	0	5.95152	0	0	1.72727	0	10.2818	2.81515	1.87576	6.11818	4.28788	0	0	0	0	0
95	0	2.58182	0	0	0	1.23636	0	0.8	0	0	0	0	0	0	0	2.02121	0	0	1.2303	0	0	0	9.09697	0	0	0	0	0	0	0	0.706061	2	1.25758	0	4.04545	0	0	1.98182	0	6.76364	2.11818	4.05152	9.51515	6.17273	0	0	0	0	0
96	0	2.26364	0	0	0	1.29394	0	3.25152	2.91515	0	0	0	0	0	0	0	0	0	1.81818	0	0	0	6.04848	0	0	0	0	0	1.28182	0	1.51818	3.95152	0	0	3.97273	0	0	2.61515	0	5.3	0	5.03333	8.69394	5.13333	0	0	0	0	0
97	0	0.709091	0	0	0	1.49091	0	4.73333	2.31818	0	0	0	0	0	0	0	0	0	2.51515	0	0.818182	0	6.90909	0	0	0	0	0	0.881818	0	1.09091	4.5697	0.557576	0	2.60606	0	0	2.74545	0	2.40606	0	4.53636	8.08182	2.39697	0	0	0	0	0
98	0	0	0	0	0	1.33333	0	5.76061	2.62121	0	0	0	0	0	0	0	0	0	2.26667	0.687879	0.6	0	5.8303	0.906061	0	0	0	0	0.6	0	0	3.88788	0	0	3.42121	0	0	4.00303	0	6.1303	0	3.52424	5.01515	0	0.630303	0	0	0	0
99	0	0	0	0	0	0.972727	0	6.39394	8.93636	0	0	0	0	0	0	0	0	0.618182	3.89394	1.03636	1.35152	0	5.30909	0	0	0	0	0	0	0	0	5.57576	0	0	4.42424	0	0	2.14242	0	3.4	0	0	2.1697	0.721212	0	1.1	0	0	0
100	0	0	0	0	0	0.824242	0	6.2303	5.34242	0	0	0	0	0	0	0	0.918182	0.684848	1.11212	2.47273	0.951515	0	5.3697	0	0	0	0	0	0.984848	0	0	3.9	1.28788	0	4.88788	0	0	2.83636	0	5.36667	1.0303	0	4.23636	1.49091	0	1.38182	0	0	0
101	0	0	0	0	0	1.80606	0	7.14242	8.81212	0	0	0	0	0	0	0	0	0.612121	0	0.851515	0	0	7.5697	0	0	0	0	0	1.62727	0	0	2.83939	2.16364	0	6.45758	0	0	4.01212	0	2.86364	0.975758	1.22121	1.37879	2.95152	0	1.35455	0	0	0
102	0	0	0	0	0	1.17576	0	6.31818	7.92121	0	0	0	0	0	0	0	0	0	0	1.11212	0.972727	0	6.02424	0	0	0	0	0	1.69091	0	0	1.24242	2.2	0	11.6848	0	0	1.87879	0	2.94848	0.939394	1.97273	2.22424	4.88182	0	1.60909	0	0	0
103	1.03636	0	0	0	0	1.99394	0	5.20303	9.95152	0	0	0	0	0	0	0	0.557576	0	0	1.36364	1.0697	0	7.02121	0	0	0	0	0	2.11818	0	1.22121	0.893939	1.75455	0	7.58182	0	0	1.37273	0	2.68182	0	0	2.10606	6.75455	6.08182	1.06667	0	0	0
104	0.993939	0	0	0	0	2.5303	0	4.05758	11.1818	0	0	0	0	0	0	0	0	0	0.612121	1.74848	0	0	4.41212	0	0	0	0	0	1.41515	0	1.14242	0	1.29697	0	7.45758	0	0	1.10303	0	2.15152	1.36667	1.21515	0	2.27879	7.38182	3.38485	0	0	1.5697
105	0	0	0	0	0	2.94545	0	2.11212	8.93333	0	0	0	0	0	0	0	0	0	0.848485	1.07273	0	0	3.61212	0	0	0	0	0	1.50303	0	1.83333	0	1.13939	0	8.86061	0	0	1.30303	0	2.35758	1.21818	1.03333	3.88788	0	7.75758	2.50909	0	0	2.91212
106	0	0	0	0	0	2.94848	0	2.97576	6.18485	0	0	0	0	0.721212	0	0	0.736364	0	0.675758	1.27879	0.59697	0	8.27879	0.881818	0	0.575758	0	0	2.72121	0	1.32727	0	0	0	11.6758	0	0	1.06061	0	1.2697	3.25758	1	2.70606	0	6.4	2.25455	0	0	1.82121
107	0	0	0	0	0	2.68485	0	2.95152	5.77273	0	0	0	0	0.966667	0	0	0.693939	0	0	0.836364	0	0	11.203	0.690909	0	0	0	0	1.95152	0	0	0	0	0	9.09394	0	0	0.906061	0	0	6.19697	2.01515	3.01818	0	1.86364	1.30909	0	0	2.98788
108	0	0	0	0	0	1.83333	0	2.46061	4.03939	0	0	0	0	1.55152	0	0	0	0	0	0	0	0	9.96667	0	0	0	0	0	1.28182	0	0	0	0	0	6.32424	0	0	1.00303	0	1.32424	8.06364	1.47273	4.03636	0	1.74848	1.71212	0	0	0
109	0	1.07273	0	0	0	1.75152	0	1.43636	2.93636	0	0	0	0	1.78182	0	0	0	0	0	0	0	0	10.5333	0	0	0	0	0	2.48788	0	0	0	0	0	5.60303	0	0	1.51212	0	1.62727	7.30606	0	3.96061	0	1.85758	2.23636	0	0	1.06364
110	0	0.766667	0	0	0	1.5303	0	0.866667	4.9697	0	0	0	0	2.22121	0	0	0	0	0	0	0	0	7.28182	0	0	0	0	0	3.68182	0	2.17273	0	0	0	12.2	0	0	2.53333	0	0	8.72424	0	1.90909	0	1.09091	0.912121	0	0	1.80606
111	0	0.933333	0	0	0	0.960606	0	0	1.43333	0	0	0	0	1.30909	0	0	0.542424	0	0	0	0	0	6.6697	0	0	0	0	0	3.20606	0	1.30303	0	0	0	11.1333	0	0	3.03636	0	0	11.8242	0	1.92424	0	0	0	0	0	1.42121
112	0	0.772727	0	0	0	1.08485	0	0	0	0	0	0	0	1.66061	0.678788	1.37879	0	0	0	0	0	0	3.7697	0	0	0	0	0	2.65152	0	1.65758	0	0	0	9.23333	0	0	0.918182	0	3.41212	15.3606	1.02121	3.01515	0	1.02121	0	0	0	0.818182
113	0	0	0	0	0	2.05758	1.0303	0	0	0	0	0	0	2.86061	1.06061	1.38788	0	0	0	0	0	0	5.03636	0	0	0	0	0	2.2303	0	3.9303	1.42727	0	0	10.9939	0	0	1.26364	0	2.34242	12.6061	0.963636	0.942424	0	1.80606	0	0	0	0
114	0	0	0	0	0	1.18182	0	0	0	0	0	0	0	3.22121	0	1.48182	0	0	0	0	0	0	2.76667	0	0	0	0	0	2.41212	0	2.3697	1.21818	0	0	10.0091	0	0	1.45152	1.04848	3.38182	11.3545	0.778788	1.64545	0	1.82727	0	0	0	0
115	0	0.724242	0	0	0	0.851515	0.769697	0	0	0	0	0	0	4.13939	1.54242	1.35758	0	0	0	0	0	0	4.43333	0	0	0	0	1.1303	2.88182	0	2.7	1.30303	0	0	6.53636	0	0	1.72424	0.930303	1.8	12.7606	1.03333	0	0	1.20606	0	0	0	0
116	0	0	0	0	0	0	1.13333	0	0	0	0	0	0	5.27273	0.806061	1.33939	0	0	0	0	0	0	2.90606	0	0	0	0	2.17273	3.2	0	2.35758	0.80303	0	0	8.16061	0	0	2.59394	1.71818	1.24242	15.7667	0	0	0	1.15152	0	0	0	0
117	0	0	0	0.757576	0	0	1.13333	0	0	0	0	0	0	4.01212	0	1.33636	0	0	0	0	0	0	2.47879	0	0	0	0	2.18485	2.75152	0	3.51515	0	0	0	10.0727	0	0	2.42424	0.830303	1.88182	8.93636	0	0	0	1.92424	0	0	0	0
118	1.18182	0	0	0	0	0	0.806061	0	0	0	0	0	0	4.61818	0.924242	0	0	0	0	0	0	0	1.17273	0	0	0	0	0	1.44848	0	3.43636	3.05455	0	0	7.53333	0	0	3.16667	1.26364	0	4.78485	0	1.77273	0	2.36061	0	0	0	0
119	0	0	0	0	0	0.881818	1.52424	0	0	0	0	0	0	7.11515	0	0	0	0	0	0	0	0	1.18788	0	0	0	0	0	2.00606	0	2.55758	2.34848	0	0	10.5121	0	0	3.70303	0	0.960606	4.48788	0	1.4697	0	3.26364	0	0	0	0
[truncated: 163 more columns]

## Sheet: Figure 3f
E2f6						Zic2
UNT	UNT	IAA	IAA			UNT	UNT	IAA	IAA
simulation	experiment	simulation	experiment			simulation	experiment	simulation	experiment
30	27	28	12			6	3	32	49
6	9	8	16			0	3	79	22
12	4	17	9			7	6	55	41
10	8	14	17			50	1	17	66
19	25	35	19			0	0	34	48
12	7	29	25			0	12	48	43
13	14	1	2			0	42	30	17
30	11	53	22			20	2	20	34
22	9	25	10			0	8	41	19
2	7	5	1			30	20	27	42
24	7	20	18			1	1	24	12
22	8	19	29			5	1	6	32
14	10	25	5			0	50	13	29
14	26	16	1			7	0	24	21
16	17	12	20			2	9	28	47
6	15	9	26			0	1	61	23
21	7	17	9			18	8	24	5
10	20	22	20			1	1	19	17
12	9	44	23			41	0	43	10
3	7	23	21			0	21	52	25
0	15	20	0			4	0	6	31
23	2	10	10			0	5	30	44
9	19	17	0			5	2	53	65
8	4	8	0			8	0	23	11
26	11	35	16			28	3	6	53
33	6	20	17			9	0	44	16
20	6	31	8			0	36	55	34
2	18	20	16			12	2	18	30
11	19	18	16			3	3	14	11
12	15	26	11			31	8	67	58
15	15	27	17			17	0	72	29
12	7	16	20			0	1	50	34
10	5	13	16			28	5	1	30
10	5	13	13			16	0	13	14
12	16	20	12			24	12	4	11
18	12	16	27			26	0	13	21
25	6	48	38			28	3	54	50
8	14	26	25			9	0	37	55
16	5	21	19			7	0	29	56
16	10	27	12			14	34	18	0
17	6	18	35			7	42	25	42
4	3	21	8			1	1	16	58
8	10	39	22			7	1	38	6
25	20	15	33			0	3	35	41
15	19	11	26			9	36	72	43
11	13	13	13			16	0	27	43
12	21	16	12			7	0	7	35
13	15	17	22			2	2	8	34
37	13	28	18			26	0	39	47
37	14	41	10			17	1	21	22
39	12	46	11			5	16	54	62
11	7	11	13			5	5	20	27
11	16	3	32			6	2	135	26
6	4	12	12			8	7	45	15
8	4	5	13			47	11	11	24
10	23	12	28			3	7	2	67
27	16	17	9			11	15	14	60
7	17	1	19			12	3	16	27
0	3	1	20			20	7	6	43
4	17	28	3			2	32	45	5
1	16	6	15			26	14	38	47
20	4	12	8			0	43	19	39
20	10	17	14			68	13	37	13
11	26	31	21			1	12	41	38
10	14	22	8			5	5	39	20
2	25	18	38			10	8	37	39
8	18	6	35			0	11	68	36
32	12	23	28			6	68	3	37
12	17	26	17			47	1	25	60
33	10	48	9			5	16	65	5
9	4	19	19			31	11	96	22
4	9	55	16			30	23	13	9
15	20	16	22			5	3	5	22
5	9	13	19			12	2	4	10
18	29	32	17			10	19	43	16
12	3	33	10			4	33	48	17
5	12	5	10			12	29	14	55
9	20	9	17			36	35	7	27
19	2	31	13			13	6	30	5
3	16	3	20			0	2	34	54
7	7	17	7			22	9	68	63
25	4	12	10			24	2	9	68
29	11	4	33			1	3	47	10
10	9	34	6			0	0	35	24
20	14	13	26			36	25	18	22
19	15	5	35			2	44	4	44
23	10	18	19			0	24	6	56
3	8	28	9			10	33	17	31
16	11	31	25			27	1	45	20
25	7	30	10			12	2	12	51
3	22	36	11			21	27	17	39
7	21	21	21			26	27	37	0
10	3	13	12			5	7	35	46
25	13	28	24			2	0	0	12
13	15	16	4			21	1	44	50
0	8	13	22			11	4	4	38
6	12	7	12			16	1	54	15
7	9	4	19			17	12	2	30
15	13	16	2			2	2	7	34
44	8	13	15			19	2	31	46
24	5	47	12			1	0	57	29
13	15	12	9			22	1	7	38
8	3	4	3			13	14	31	29
0	1	24	17			2	1	28	71
28	10	15	7			8	28	52	19
28	3	15	10			5	7	5	7
16	3	64	13			42	6	23	56
36	5	45	31			0	1	11	63
4	8	8	18			23	21	45	25
9	15	7	11			0	5	34	28
16	16	18	9			3	2	21	49
21	6	7	24			20	1	3	45
31	2	49	18			19	17	40	32
5	5	19	20			81	0	54	54
25	10	34	15			36	3	37	22
8	15	11	5			32	55	30	21
14	9	32	10			43	8	26	1
19	9	22	25			1	3	29	18
19	8	4	20			0	12	59	46
13	18	12	0			13	4	36	39
9	11	9	16			11	0	44	41
0	18	14	18			49	30	31	18
4	8	11	4			1	3	21	54
15	5	10	9			6	3	29	46
9	6	22	15			0	26	86	25
16	7	32	12			43	3	29	35
8	8	33	14			10	3	2	2
13	9	31	21			0	0	40	39
15	12	11	15			0	1	29	19
14	15	14	7			6	1	19	7
11	5	14	16			5	3	1	24
5	11	23	14			0	59	15	34
20	18	17	29			26	7	34	10
10	15	16	10			19	12	6	24
3	3	9	7			2	0	19	34
23	20	24	18			11	1	45	39
17	10	34	28			1	8	29	16
12	7	30	4			0	3	67	35
11	2	7	1			0	8	53	19
0	10	31	23			1	59	0	24
3	8	19	17			27	33	46	8
11	20	23	9			15	5	16	40
0	8	37	27			18	0	85	35
41	22	28	20			53	9	30	27
13	2	20	5			22	3	42	6
0	17	23	28			15	5	28	32
25	7	48	15			0	47	26	15
21	7	17	19			6	1	6	39
15	4	45	18			0	6	53	38
4	19	26	4			28	1	65	11
12	7	31	4			41	12	50	24
5	5	12	14			13	0	7	5
11	4	23	17			19	2	59	10
0	6	28	8			2	0	22	13
11	10	15	3			13	0	43	24
0	11	30	6			0	47	42	6
3	6	6	24			27	0	57	7
10	9	44	14			18	4	17	6
11	5	11	12			0	0	25	6
20	10	33	11			6	35	3	23
7	8	16	8			0	2	13	22
11	19	13	14			4	19	8	26
6	4	32	11			10	3	2	25
13	23	35	11			31	5	30	82
11	13	16	4			3	6	39	19
13	12	40	11			2	2	21	25
12	13	33	12			23	11	19	43
26	13	30	18			22	2	16	31
30	1	36	12			20	36	56	18
28	8	48	10			1	47	12	31
16	2	47	13			6	3	12	7
2	18	15	7			5	56	43	43
17	8	21	11			3	13	32	27
43	11	24	9			76	2	79	48
6	2	20	22			16	5	34	39
8	16	9	10			0	4	41	40
19	22	2	10			8	0	25	24
6	14	29	19			9	4	21	40
16	6	31	22			13	57	39	46
26	22	47	14			12	17	5	25
0	5	50	16			18	8	8	32
0	10	31	20			9	2	13	21
13	9	22	15			5	6	23	65
8	3	7	15			1	1	34	55
30	6	36	13			33	3	20	41
3	16	32	9			27	13	5	11
7	10	35	15			24	0	5	50
5	7	25	23			0	2	24	63
6	12	12	7			0	12	14	41
29	16	22	12			0	7	7	14
21	12	33	4			2	0	14	8
1	16	28	13			0	64	54	50
6	13	17	10			47	0	35	33
10	9	2	18			2	0	48	58
9	1	6	16			0	5	1	52
11	12	15	19			14	0	6	19
20	26	5	0			2	0	14	21
1	22	14	4			7	1	3	52
10	10	25	19			5	2	37	9
3	14	23	17			11	1	7	35
22	11	26	16			4	1	64	42
9	16	3	0			29	5	0	28
0	13	9	2			48	5	34	5
5	18	12	12			22	35	27	7
21	14	20	21			43	7	42	39
8	7	34	31			2	2	22	11
12	5	49	16			49	8	28	17
3	7	25	21			21	2	19	32
11	10	10	19			13	1	44	45
28	3	40	10			3	4	17	34
30	6	19	22			1	18	43	16
13	8	5	14			3	1	27	29
19	5	11	12			0	11	7	36
48	6	34	20			31	32	51	32
18	5	13	19			4	1	17	63
5	8	29	21			0	0	42	49
28	7	38	22			20	28	9	60
6	12	28	23			0	0	32	48
7	17	12	13			37	9	19	45
4	7	12	2			17	0	44	54
10	18	20	39			4	0	36	34
9	13	8	10			7	2	17	29
0	4	14	16			14	1	37	23
10	16	15	12			1	7	11	35
13	13	20	7			30	1	17	16
18	6	21	9			0	0	2	25
9	9	33	6			3	17	27	26
14	10	23	1			5	33	22	21
15	14	24	13			6	21	16	62
0	8	24	0			3	22	25	49
6	7	10	10			11	14	25	29
39	9	19	16			8	0	71	41
5	16	15	7			2	23	49	28
18	15	29	4			37	12	32	54
3	7	13	8			9	63	33	48
6	8	22	11			4	6	36	28
11	14	12	9			18	2	22	30
4	5	16	14			28	1	61	21
12	25	13	17			5	40	31	17
6	10	18	16			25	13	42	33
12	10	15	4			25	17	3	18
30	11	29	18			12	27	0	49
12	4	26	27			35	15	24	13
10	4	17	17			6	3	21	35
14	5	17	30			33	4	43	17
7	19	25	10			8	49	43	11
25	18	19	17			18	7	63	12
8	17	10	20			43	2	0	52
38	17	39	7			119	18	56	54
13	19	14	13			2	0	19	23
23	22	36	4			48	0	33	19
6	12	8	17			22	1	3	14
5	25	36	14			0	9	26	47
7	23	11	10			51	0	48	5
8	18	30	8			15	6	40	21
19	5	3	7			90	21	75	40
29	7	36	7			0	5	89	26
21	19	15	21			23	4	107	31
21	11	32	20			6	8	24	39
12	7	24	8			10	3	32	82
23	10	29	10			38	3	21	29
17	30	6	19			1	0	35	61
0	17	20	18			2	5	60	30
3	14	10	5			1	14	37	33
13	18	54	17			11	1	55	46
3	3	23	6			15	0	47	6
11	24	6	16			20	0	15	23
12	6	47	31			4	70	7	14
0	6	55	10			15	0	28	25
10	4	27	14			4	0	25	59
39	17	34	25			24	4	42	37
20	9	23	31			0	11	63	44
6	11	27	25			5	7	22	23
3	3	19	14			6	35	2	18
12	22	23	25			21	0	26	63
8	7	38	15			0	0	48	42
0	10	26	13			12	6	36	22
14	4	8	19			21	23	42	55
5	4	8	25			3	7	1	22
17	4	16	17			1	4	49	40
10	11	19	17			1	4	3	55
23	7	52	13			0	4	23	68
38	26	43	9			8	0	37	58
24	17	24	22			9	8	20	35
5	4	5	18			21	40	15	48
49	18	36	13			5	6	1	57
14	22	33	32			8	29	68	33
11	23	23	20			61	1	50	23
7	12	13	1			0	0	11	42
29	6	35	6			53	0	35	39
13	24	15	10			33	2	28	20
25	12	10	12			14	1	50	47
13	5	23	8			0	12	63	29
3	13	29	13			4	0	32	12
18	4	22	18			0	5	58	47
10	4	27	14			1	1	30	48
10	20	8	18			2	4	98	52
8	18	17	0			7	1	9	61
11	26	41	3			0	3	39	32
12	22	14	13			1	54	49	33
43	10	41	9			17	25	11	29
27	4	10	9			13	21	37	26
5	11	34	29			13	6	32	34
24	17	10	20			34	35	28	11
8	4	21	14			12	2	4	8
4	9	5	17			40	9	19	8
16	7	25	25			0	7	61	37
58	17	32	17			4	47	13	78
3	8	19	10			3	14	25	17
37	9	20	11			9	19	12	22
37	33	33	17			7	10	57	50
7	11	35	10			37	4	8	80
4	14	3	12			0	12	47	73
18	16	12	12			8	0	43	47
8	23	27	21			1	29	10	28
14	17	25	23			0	2	33	31
0	7	32	10			20	34	37	33
5	11	21	20			20	10	6	32
24	15	21	14			1	21	16	61
10	8	22	6			9	0	43	29
0	2	41	18			16	20	0	14
0	11	32	16			16	3	44	12
0	7	25	15			23	53	100	7
9	13	2	16			2	0	3	22
0	21	5	13			22	2	31	13
10	19	29	10			2	7	26	29
10	8	13	13			30	35	2	41
12	8	40	23			19	33	31	45
21	26	26	21			0	3	27	37
25	8	19	20			5	39	72	76
16	9	5	18			20	2	16	40
0	10	8	16			19	7	56	60
12	18	18	16			0	25	46	22
10	8	15	28			57	2	18	1
47	10	64	25			1	1	60	13
8	22	36	11			12	5	42	22
12	26	17	19			4	7	31	45
23	12	14	19			26	4	28	23
10	14	21	18			50	9	74	36
5	27	12	30			10	0	49	54
23	16	18	15			12	42	40	15
7	14	31	19			5	19	27	21
42	25	21	9			32	0	34	50
0	8	5	15			5	12	46	20
47	13	70	17			10	8	59	33
12	9	7	13			0	25	68	28
2	24	32	16			1	14	12	52
34	25	17	17			10	1	19	42
7	27	19	16			0	9	34	31
21	3	10	19			24	46	25	48
16	13	23	19			0	4	14	22
10	15	19	34			33	0	23	20
22	6	48	36			2	3	41	1
4	29	12	24			0	2	0	10
22	13	37	28			16	8	26	61
9	24	4	27			3	2	35	62
10	11	17	7			0	4	41	36
12	13	10	26			2	4	136	31
6	18	7	23			42	4	47	23
0	20	28	26			0	0	62	24
34	4	23	12			0	9	71	16
21	24	12	21			6	84	11	14
0	18	30	20			0	1	24	11
18	16	34	13			16	14	0	48
7	9	24	22			18	19	27	85
6	8	20	18			0	4	63	41
13	14	21	28			22	2	6	12
50	20	37	21			9	3	20	10
7	12	23	29			31	1	21	53
16	4	44	24			13	25	57	20
0	12	41	28			1	7	28	21
19	16	15	8			4	60	6	33
37	26	42	21			28	11	15	14
12	6	30	19			1	12	34	57
20	5	12	16			0	5	53	32
4	26	17	23			19	14	31	24
39	19	11	22			39	3	77	23
24	8	41	26			22	2	56	17
2	9	46	9			18	12	10	1
0	16	23	27			18	10	41	61
16	9	19	13			9	6	0	50
2	11	10	5			13	14	12	37
29	9	19	17			29	27	8	29
62	10	34	15			13	62	4	34
10	5	40	21			18	0	28	12
13	30	23	15			0	0	26	22
19	14	17	33			20	54	57	68
8	16	22	22			13	1	40	9
7	17	24	20			13	3	11	7
6	21	24	22			3	5	38	1
8	10	4	12			0	0	35	6
7	9	30	29			51	5	48	33
4	10	9	17			0	5	22	46
30	5	43	19			8	0	18	8
18	13	13	19			35	13	37	21
6	16	15	21			16	43	13	52
10	10	42	31			12	4	21	35
17	3	13	31			18	7	5	37
14	6	19	23			19	1	43	77
18	18	23	19			0	1	72	34
7	13	18	22			0	4	36	33
12	8	23	10			16	1	13	26
5	9	15	14			24	2	32	51
4	5	22	18			0	7	67	23
5	10	22	15			1	2	15	3
4	28	25	20			2	1	12	48
4	15	17	22			16	66	29	59
7	13	12	22			0	4	32	46
5	5	6	35			37	1	13	69
7	10	17	10			22	0	10	45
23	20	7	19			0	1	18	31
47	31	20	24			21	4	32	65
13	6	14	29			1		38	17
10	7	41	10			34		62	29
15	14	14	13			10		72	11
27	19	17	24			1		18	44
9	16	32	21			0		19	57
24	6	9	12			0		21	42
10	7	37	39			22		34	51
13	10	16	17			21		36	33
5	12	21	28			7		34	3
14	17	19	20			32		51	40
7	9	12	12			18		29	53
3	14	26	13			8		23	66
12	17	26	18			24		27	57
14	3	9	26			9		32	54
22	14	12	25			0		20	24
28	2	26	17			17		8	47
13	16	15	27			5		22	4
45	30	13	21			45		90	42
9	3	15	17			8		34	45
22	11	43	18			0		60	9
23	8	43	10			33		17	14
6	17	23	24			21		0	71
39	5	18	9			13		79	12
13	17	12	2			2		25	31
30	3	26	13			2		24	39
12	22	46	11			6		11	28
43	15	31	14			38		64	5
8	26	8	20			9		15	23
21	8	37	15			25		38	18
3	6	15	27			0		34	36
7	15	8	21			0		58	16
2	14	20	34			0		48	73
13	11	14	12			44		58	53
15	10	7	35			55		74	20
17	6	12	4			2		26	55
30	14	17	36			11		2	5
12	9	24	22			25		28	10
19	2	30	52			2		25	40
8	11	23	4			0		50	22
4	5	38	28			52		13	21
17	2	10	9			10		16	31
4	12	3	31			3		82	45
38	0	17	31			9		25	18
16	9	15	9			2		25	5
10	18	10	18			70		41	33
34	17	38	16			8		33	50
11	38	19	20			0		39	19
9	3	9	24			11		24	39
16	6	26	10			17		24	61
6	8	27	22			94		30	22
24	0	27	18			0		12	22
6	5	21	14			4		26	12
4	23	19	24			3		31	64
8	21	32	28			24		15	3
23	3	21	20			13		21	47
49	18	35	16			16		60	20
24	6	17	1			2		18	23
6	11	29	47			23		36	21
25	15	19	15			8		20	31
18	13	36	9			0		88	54
31	7	21	9			8		17	31
9	23	13	12			1		14	33
10	20	23	9			21		55	8
21	6	19	10			3		21	36
17	26	38	25			15		45	16
15	5	21	14			0		19	34
5	5	29	17			9		28	1
7	11	5	14			4		21	29
10	15	20	23			13		0	7
3	4	19	11			13		28	33
27	26	34	7			0		14	62
6	13	21	18			0		4	47
21	12	24	18			22		7	69
14	19	31	13			26		17	10
1	11	6	14			7		1	19
6	11	16	25			0		37	39
0	12	14	24			17		14	60
14	13	4	17			71		60	52
20	36	5	17			0		100	7
16	8	20	23			6		47	59
39	12	38	10			52		23	23
6	13	16	27			4		12	12
11		31	15			0		10	49
31		48	26			12		48	5
9		9	21			14		22	49
9		12	22			0		26	64
15		10	22			0		34	27
3		21	16			14		38	56
			28						60
			10						44
			21						58
			18						31
			11						22
			17						19
			17						29
			20						45
			16						30
			8						16
			12						35
			11						9
			24						59
			12						56
			14						44
			31						48
			12						19
			13						48
			21						52
			26						9
			12						49
			13						33
			12						31
			17						40
			16						20
			10						48
			24						30
			22						6
			22						49
			11						11
			15						29
			24						65
			23						12
			8						25
			12						55
			25						10
			21						10
			27						22
			14						24
			11						20
			18						52
			14						27
			16						7
			14						48
			26						10
			20						26
			33						10
			25						60
			16						18
			26						36
			19						75
			0						40
			18						20
			20						38
			26						31
			11						30
			39						6
			22						21
			18						33
			13						9
			17						34
			10						39
			17						15
			9						15
			22						32
			22						4
			27						15
			25						14
			14						45
			19						33
			22						49
			21						8
			26						73
			12						4
			13						13
			15						34
			18						25
			28						16
			22						31
			17						54
			22						48
			24						21
			13						48
			12						24
			16						50
			17						20
			23						17
			17						9
			27						28
			24						28
			22						48
			8						28
			15						50
			18						15
			23						26
			14						28
			22						48
			26						15
			28						19
			20						45
			11						35
			17						43
			20						59
			33						32
			15						43
			30						12
			8						6
			21						20
			8						14
			32						11
			15						22
			18						32
			12						37
			15						33
			6						54
			22						58
			25						45
			21						27
			12						50
			11						11
			12						40
			9						0
			24						18
			8						32
			23						43
			29						20
			28						28
			23						9
			10						29
			16						23
			10						19
			10						33
			14						61
			20						40
			17						26
			16						56
			11						55
			38						46
			17						48
			13						60
			19						28
			15						58
			34						37
			30						25
			30						66
			18						69
			28						31
			17						75
			8						30
			11						33
			14						39
			13						16
			17						9
			6						8
			9						26
									61
									14
									16
