# Supplementary material for: The Polycomb system sustains promoters in a deep OFF state by limiting pre-initiation complex formation to counteract transcription
Source: Nat Cell Biol. 2024 Sep 11;26(10):1700–11. doi: 10.1038/s41556-024-01493-w (PMC11469961; doi:10.1038/s41556-024-01493-w)
Supplement: Supplementary file 7 — Numerical data used to produce plots in respective figure. [file 41556_2024_1493_MOESM7_ESM.xlsx]

## Sheet: Sheet1
		TBP		TAF1		TAF11		NC2b		TFIIB		Med14		Cdk7		Cdk9		NELF-B		Rpb1
	replicates:	UNT	IAA	UNT	IAA	UNT	IAA	UNT	IAA	UNT	IAA	UNT	IAA	UNT	IAA	UNT	IAA	UNT	IAA	UNT	IAA
Fraction bound:	R1	0.359	0.643	0.314	0.308	0.307	0.337	0.29	0.275	0.211	0.25	0.283	0.332	0.242	0.23	0.233	0.21	0.137	0.174	0.289	0.324
	R2	0.311	0.566	0.319	0.315	0.287	0.381	0.306	0.298	0.313	0.357	0.302	0.372	0.295	0.36	0.192	0.215	0.173	0.156	0.3	0.337
	R3	0.326	0.424	0.356	0.345	0.256	0.361	0.214	0.234	0.206	0.226	0.221	0.434	0.275	0.286	0.187	0.191	0.162	0.176	0.468	0.383
	R4	0.415	0.465	0.367	0.328	0.327	0.381	0.26	0.324	0.252	0.336	0.243	0.497							0.377	0.422
	R5	0.373	0.485					0.194	0.216											0.414	0.39
		TBP		TAF1		TAF11		NC2b		TFIIB		Med14		Cdk7		Cdk9		NELF-B		Rpb1
	replicates:	UNT	IAA	UNT	IAA	UNT	IAA	UNT	IAA	UNT	IAA	UNT	IAA	UNT	IAA	UNT	IAA	UNT	IAA	UNT	IAA
Stable binding time:	R1	67.2932	89.2625	69.6423	164.153	71.4291	127.014	102.219	30.3779	21.8465	87.3802	34.4413	113.477	53.9866	58.1029	22.4393	59.227	41.6457	29.0025	259.556	202.464
	R2	87.2278	131.229	88.2293	121.613	130.472	154.048	73.7895	18.3517	37.5569	113.168	42.2767	72.1265	56.6362	53.2072	21.0891	67.2678	37.5885	28.8189	177.729	175.116
	R3	79.1901	134.934	84.2346	283.152	114.848	193.067	38.2089	15.0727	32.6598	44.5975	41.6651	145.424	68.8191	46.4869	58.0815	78.147	28.7441	9.23	312.992	271.724
	R4	94.6292	167.845	103.969	241.37			28.3519	11.4216	34.036	53.1605
	R5			84.4868	199.49					14.2577	30.0375
