# Supplementary material for: The Polycomb system sustains promoters in a deep OFF state by limiting pre-initiation complex formation to counteract transcription
Source: Nat Cell Biol. 2024 Sep 11;26(10):1700–11. doi: 10.1038/s41556-024-01493-w (PMC11469961; doi:10.1038/s41556-024-01493-w)
Supplement: Supplementary file 8 — Numerical data used to produce plots in respective figure. [file 41556_2024_1493_MOESM8_ESM.xlsx]

## Sheet: Figure 5c
replicate	Bound Fraction				Stable binding Time (sec)
	UNT	IAA			UNT	IAA
R1	0.274	0.341		R1	51.4883	47.1897
R2	0.313	0.378		R2	65.974	103.313
R3	0.251	0.411		R3	86.6877	89.2272
R4	0.303	0.409		R4	70.7377	73.1142

## Sheet: Figure 5e
	E2f6				Zic2
	UNT	4h AGB1	4h IAA		UNT	4h AGB1	4h IAA
	5	2	6		14	12	33
	1	1	7		4	5	19
	4	2	8		15	17	18
	1	4	6		10	14	8
	3	3	8		14	6	27
	1	8	5		7	14	15
	0	1	7		7	3	14
	2	1	6		8	1	25
	1	1	7		4	17	12
	1	1	5		3	11	46
	1	0	1		8	12	12
	3	0	8		7	21	10
	2	0	8		13	8	27
	1	1	7		4	18	21
	3	5	2		17	12	13
	0	2	11		8	11	17
	4	1	6		3	9	13
	10	2	1		3	9	18
	1	0	3		6	3	9
	4	4	1		4	10	17
	1	4	9		12	6	23
	7	1	7		4	15	25
	3	1	1		2	4	22
	0	2	7		7	9	23
	0	9	6		5	8	6
	5	8	6		14	8	23
	6	6	8		18	8	25
	4	7	2		18	10	29
	2	4	0		9	12	15
	1	1	8		6	2	27
	1	0	7		1	5	10
	0	7	11		1	5	27
	3	2	9		8	2	20
	0	6	12		10	6	20
	1	2	6		16	6	25
	1	4	7		10	7	14
	2	4	5		30	2	10
	1	2	17		10	13	16
	1	12	3		2	5	19
	3	0	5		8	7	9
	4	4	2		9	9	33
	1	1	3		5	16	23
	3	3	2		25	11	12
	8	1	4		8	3	27
	2	2	3		4	5	35
	10	0	2		31	1	10
	12	0	7		16	19	17
	6	2	5		3	9	28
	0	0	7		7	7	33
	3	0	4		5	11	16
	4	2	6		8	3	19
	4	5	6		6	14	16
	3	7	11		9	12	14
	3	6	7		29	9	25
	1	4	5		1	7	12
	1	1	6		7	19	21
	0	2	11		2	8	35
	4	7	0		5	17	30
	0	5	1		2	3	24
	2	2	2		3	13	16
	1	3	2		3	17	22
	1	2	4		9	6	20
	1	0	2		2	1	22
	2	1	3		12	10	15
	3	6	10		11	28	33
	4	0	12		6	22	21
	7	7	1		15	55	12
	5	6	5		15	5	11
	5	0	9		10	8	9
	2	1	4		11	5	12
	1	3	2		13	6	18
	2	1	5		8	47	19
	0	3	7		1	7	14
	1	4	2		9	19	13
	0	0	2		8	1	7
	0	2	6		2	18	13
	0	4	9		13	12	34
	0	2	19		1	7	24
	2	0	5		4	33	28
	1	9	9		11	22	30
	1	2	3		13	6	46
	4	0	4		6	5	20
	0	0	6		5	3	13
	0	2	4		5	4	34
	0	2	1		4	22	24
	1	2	11		4	4	11
	1	1	3		6	7	13
	4	0	4		6	14	12
	1	3	9		5	9	9
	1	2	7		6	7	9
	6	6	5		6	11	21
	5	2	6		15	5	14
	3	2	10		8	4	38
	0	4	12		10	26	25
	5	3	12		14	8	26
	0	7	11		8	17	29
	2	2	9		2	3	33
	1	7	2		4	1	15
	1	1	4		24	6	26
	0	3	12		7	1	34
	1	6	12		14	3	18
	2	1	8		4	4	14
	2	4	6		5	6	45
	6	2	0		13	4	8
	7	6	3		9	4	41
	2	5	3		12	11	14
	7	6	7		12	15	37
	0	5	6		5	6	13
	1	1	5		9	12	8
	1	0	4		11	35	17
	1	9	8		5	12	15
	1	8	9		9	21	48
	2	1	9		3	9	19
	5	3	6		22	55	29
	0	0	19		8	8	21
	0	3	11		5	17	18
	4	1	16		0	22	22
	1	0	3		16	23	21
	5	2	8		6	14	18
	7	4	5		11	13	36
	0	4	1		6	7	18
	2	4	2		11	3	10
	4	0	8		11	3	48
	1	2	6		7	7	16
	5	3	13		4	4	34
	1	5	4		7	11	8
	1	2	15		0	15	34
	2	8	10		1	19	9
	0	2	19		6	4	35
	3	7	10		4	10	27
	0	13	8		9	25	27
	2	1	7		6	2	34
	0	2	12		9	8	21
	3	1	11		18	8	22
	6	1	15		10	7	16
	2	0	3		5	31	35
	2	7	6		15	7	13
	6	1	14		7	6	38
	3	2	6		17	17	50
	2	0	15		4	6	15
	4	2	6		21	7	19
	1	4	5		6	1	18
	4	7	5		7	10	3
	6	2	8		8	5	23
	2	4	9		14	7	22
	3	5	6		11	8	32
	4	11	20		4	12	32
	3	3	16		1	16	34
	1	3	12		7	0	60
	1	2	8		19	5	11
	5	2	3		8	2	14
	0	7	3		3	1	15
	3	3	10		17	15	17
	4	0	8		14	15	50
	5	3	7		21	4	21
	2	4	15		3	6	16
	3	1	10		6	13	7
	6	4	10		12	5	15
	3	4	12		12	9	43
	0	6	11		8	6	22
	4	2	3		6	20	22
	0	10	6		8	10	17
	6	2	8		9	13	25
	4	0	2		9	8	17
	0	2	1		1	6	7
	2	6	6		9	7	28
	3	1	3		11	7	9
	2	4	1		10	13	5
	0	1	10		0	12	24
	1	7	0		1	5	12
	3	2	4		8	3	21
	1	1	5		10	2	21
	3	6	7		9	7	17
	0	1	11		7	6	23
	3	2	13		12	18	17
	5	3	12		3	3	67
	4	1	12		9	6	21
	2	2	4		3	11	12
	7	2	5		5	5	13
	0	2	4		5	15	29
	6	4	9		8	18	37
	3	4	12		4	20	50
	2	3	1		6	5	25
	1	2	4		1	5	15
	1	5	8		12	9	11
	6	0	6		9	4	10
	1	3	0		16	18	9
	6	2	6		10	11	20
	2	3	12		12	3	42
	3	2	12		9	1	20
	8	0	7		9	11	27
	2	0	8		6	3	16
	1	1	10		17	4	35
	5	0	17		10	3	52
	4	0	8		9	4	18
	0	8	10		5	10	28
	5	1	3		5	3	7
	6	20	4		14	16	21
	3	1	9		9	0	30
	0	2	19		3	2	28
	1	3	19		4	21	52
	1	0	3		3	3	13
	2	0	16		7	16	29
	0	6	1		8	4	7
	2	4	7		2	13	32
	6	2	1		24	1	11
	0	1	4		10	14	6
	3	5	4		5	12	13
	2	1	9		3	21	9
	2	5	8		10	4	32
	4	5	7		4	5	25
	2	1	5		2	12	15
	0	0	8		9	14	20
	7	5	4		7	7	20
	4	3	4		5	12	29
	3	8	7		7	6	31
	1	5	20		3	5	17
	6	4	16		24	8	16
	5	2	3		5	20	17
	5	9	12		18	5	31
	8	1	20		12	13	15
	1	0	9		1	14	27
	0	3	13		5	8	16
	3	3	14		2	27	27
	1	0	2		5	6	22
	0	1	9		3	4	15
	0	4	5		6	13	15
	0	1	6		9	5	22
	3	0	4		2	5	14
	4	5	1		6	10	8
	5	1	5		9	2	40
	2	5	11		3	8	43
	0	2	8		18	5	30
	3	0	8		6	0	40
	1	2	14		6	1	59
	2	3	4		7	9	28
	2	4	8		20	5	25
	7	1	8		7	1	28
	12	4	9		19	5	46
	0	0	11		1	6	14
	0	6	13		3	7	17
	1	6	7		2	4	33
	0	6	18		13	10	30
	0	2	7		4	6	5
	3	3	1		0	7	14
	4	3	4		1	12	6
	3	8	6		11	7	14
	1	5	8		10	6	5
	5	2	8		4	9	36
	0	1	11		7	15	21
	1	4	10		8	24	41
	2	4	11		9	17	15
	0	1	9		7	9	35
	4	4	8		20	7	22
	9	5	9		7	14	32
	2	3	2		4	18	36
	2	1	4		9	7	65
	1	0	2		5	3	16
	2	2	8		3	5	28
	4	0	4		12	5	13
	1	3	0		6	6	16
	2	0	2		1	0	61
	2	7	4		1	5	43
	4	3	11		3	6	23
	2	2	10		25	5	29
	0	1	7		8	14	21
	2	3	6		3	2	24
	3	4	6		7	1	20
	1	1	15		30	6	21
	3	0	11		23	1	23
	1	3	4		8	12	54
	2	1	2		5	5	7
	5	5	2		7	3	7
	6	0	6		4	7	30
	3	0	4		11	8	14
	1	2	7		12	21	16
	4	0	7		6	8	42
	0	0	17		11	22	39
	2	0	4		12	5	12
	0	0	9		5	20	26
	3	0	11		2	11	15
	0	2	5		37	13	38
	3	0	18		7	2	24
	5	0	13		16	4	28
	3	0	11		9	8	30
	6	0	12		0	18	44
	3	0	9		4	6	37
	4	0	6		2	7	27
	4	0	12		14	9	24
	0	0	18		5	6	34
	0	2	17		5	20	28
	1	1	9		11	4	36
	7	3	8		16	4	13
	2	1	3		16	17	41
	6	2	0		4	12	13
	5	2	7		5	7	13
	4	1	8		10	3	23
	1	0	6		14	7	23
	0	0	7		3	4	32
	0	0	9		3	10	24
	3	1	13		4	25	16
	0	2	15		2	15	21
	1	0	6		9	11	15
	1	0	25		6	28	39
	3	0	18		2	8	29
	1	0	20		7	18	38
	0	3	6		9	23	20
	3	2	14		2	5	25
	1	1	3		4	7	20
	3	1	10		7	5	52
	2	1	6		8	11	43
	1	1	6		2	13	15
	0	0	6		12	8	27
	4	3	9		11	19	33
	1	1	16		0	2	26
	3	0	6		12	5	13
	1	1	17		5	8	19
	4	4	5		32	12	12
	0	1	10		17	29	43
	3	2	21		8	12	19
	3	0	6		3	9	12
	1	0	26		19	3	54
	4	1	23		15	2	27
	0	0	11		3	13	11
	0	2	7		8	15	29
	1	0	9		5	12	17
	0	1	0		10	5	8
	0	3	10		3	9	49
	3	5	9		7	3	47
	2	1	5		6	16	55
	0	2	5		4	10	15
	1	0	0		5	1	13
	1	2	11		10	31	33
	3	0	9		6	18	20
	8	2	14		4	4	27
	2	5	9		23	8	25
	8	3	3		12	15	18
	2	2	13		4	15	16
	1	3	21		10	12	32
	1	0	4		5	2	22
	0	0	5		4	5	49
	0	0	14		0	4	12
	1	2	6		1	11	11
	3	1	7		1	4	10
	2	1	11		9	5	41
	4	1	19		25	2	24
	2	1	7		6	4	27
	0	1	11		4	17	36
	3	1	3		3	9	26
	0	6	19		9	6	38
	3	3	6		5	8	15
	3	1	2		4	2	37
	2	0	10		7	1	38
	4	0	8		6	3	23
	1	3	11		0	7	15
	1	0	5		9	1	38
	7	1	9		7	19	24
	6	1	7		14	4	38
	2	3	7		7	5	27
	1	5	9		2	11	16
	3	1	15		3	5	46
	4	1	17		15	9	28
	0	2	9		1	7	34
	0	2	23		6	1	24
	4	4	15		5	15	27
	2	0	9		1	27	31
	0	1	4		0	6	35
	0	3	6		4	17	14
	0	2	8		7	7	50
	2	7	5		5	9	29
	0	1	9		2	14	11
	4	3	15		12	39	30
	3	5	10		8	5	17
	0	2	19		4	17	52
	1	4	7		11	13	59
	1	6	12		9	5	19
	1	6	7		4	12	11
	2	2	8		22	2	20
	2	3	13		17	6	23
	4	7	6		15	6	15
	3	4	8		4	15	11
	3	3	14		6	12	21
	0	0	9		6	9	31
	1	2	20		5	30	33
	4	0	3		3	12	10
	2	2	17		8	4	19
	1	3	17		12	9	61
	0	3	18		6	11	34
	1		3		4		23
	0		10		7		38
	3		4		2		18
	3		14		8		30
	2		10		5		27
	3		5		3		32
	1		7		10		18
	1		11		3		24
	3		10		2		16
	4		4		1		56
	0		13		1		31
	6		8		12		28
	7		0		7		4
	6		14		3		23
	3		12		9		36
	4		14		11		42
	0				2
	5				6
	1				2
	2				4
	2				4
	8				8
	0				9
	5				45
	0				8
	1				5
	0				18
	2				9
	2				1
	1				5
	2				6
	2				12
	2				8
	5				7
	1				3
	3				13
	3				8
	1				31
	7				11
	6				8
	4				2
	2				7
	5				7
	5				23
	1				16
	2				6
	4				10
	3				4
	6				11
	2				2
	0				7
	0				11
	2				11
	1				13
	2				7
	0				4
	3				3
	3				12
	2				5
	0				7
	2				6
	5				6
	1				6
	0				2
	5				4
	2				1
	7				8
	3				17
	4				15
	5				5
	4				11
	2				4
	1				3
	2				4
	0				9
	4				12
	1				3
	2				8
	0				3
	0				6
	4				5
	1				14
	2				2
