# Supplementary material for: The Polycomb system sustains promoters in a deep OFF state by limiting pre-initiation complex formation to counteract transcription
Source: Nat Cell Biol. 2024 Sep 11;26(10):1700–11. doi: 10.1038/s41556-024-01493-w (PMC11469961; doi:10.1038/s41556-024-01493-w)
Supplement: Supplementary file 9 — Numerical data used to produce plots in respective figure. [file 41556_2024_1493_MOESM9_ESM.xlsx]

## Sheet: Figure 6a
chrom	start	end	name	strand	gene group
chr6	113077138	113078138	NM_028385	+	nonPcG
chr6	113076744	113077744	NR_027010	-	nonPcG
chr17	4994573	4995573	NM_001085355	+	nonPcG
chr1	86526235	86527235	NM_008972	+	nonPcG
chr1	13371929	13372929	NM_001302702	-	nonPcG
chr15	96641462	96642462	NM_134086	-	nonPcG
chr12	80112513	80113513	NM_007564	-	nonPcG
chr17	50293120	50294120	NM_001277863	-	nonPcG
chr4	152008390	152009390	NM_001033352	+	nonPcG
chr12	3806479	3807479	NM_007872	+	nonPcG
chr6	134919900	134920900	NM_009875	+	nonPcG
chr1	74391108	74392108	NM_153088	+	nonPcG
chr2	119896727	119897727	NM_001164274	+	nonPcG
chr12	73112745	73113745	NM_011382	-	nonPcG
chr17	32034008	32035008	NM_028902	-	nonPcG
chr17	32035661	32036661	NM_028244	+	nonPcG
chr1	93754532	93755532	NM_174874	+	nonPcG
chr1	93754338	93755338	NM_025920	-	nonPcG
chr17	28349846	28350846	NM_001204156	-	nonPcG
chr13	81782791	81783791	NM_007684	+	nonPcG
chr10	43478639	43479639	NM_199028	+	nonPcG
chr12	86884314	86885314	NM_145836	-	nonPcG
chr1	166238244	166239244	NM_175296	-	nonPcG
chr6	124964897	124965897	NM_012003	-	nonPcG
chr9	72274398	72275398	NM_146224	+	nonPcG
chr15	66285724	66286724	NM_152923	-	nonPcG
chr14	70428594	70429594	NM_021308	-	nonPcG
chr7	133122983	133123983	NM_009980	-	nonPcG
chr2	130423819	130424819	NM_030559	+	nonPcG
chr2	130423788	130424788	NM_178762	-	nonPcG
chrX	99820568	99821568	NM_001081283	+	nonPcG
chr11	120597920	120598920	NM_025389	+	nonPcG
chr11	120597865	120598865	NM_011568	-	nonPcG
chr1	92933907	92934907	NM_011796	+	nonPcG
chr8	120535356	120536356	NM_001145897	+	nonPcG
chr7	45704746	45705746	NM_016974	+	nonPcG
chr13	119428099	119429099	NM_001079849	+	nonPcG
chr5	122988599	122989599	NM_001003953	-	nonPcG
chr8	126592936	126593936	NM_001164598	-	nonPcG
chr11	97629216	97630216	NM_175332	-	nonPcG
chr5	122988853	122989853	NR_045820	+	nonPcG
chr8	46210509	46211509	NM_007450	-	nonPcG
chr18	35829317	35830317	NM_133687	+	nonPcG
chr16	23988112	23989112	NM_009744	-	nonPcG
chr3	89772900	89773900	NR_130957	-	nonPcG
chr3	89773108	89774108	NM_027315	+	nonPcG
chr19	7493539	7494539	NM_001163505	+	nonPcG
chr17	30575787	30576787	NM_027060	-	nonPcG
chr4	11190850	11191850	NM_001037134	+	nonPcG
chr17	88440211	88441211	NM_180974	+	nonPcG
chr9	114563869	114564869	NM_001042503	-	nonPcG
chr11	96005444	96006444	NM_009951	-	nonPcG
chr12	76369765	76370765	NM_178744	+	nonPcG
chr12	76368964	76369964	NM_001172104	-	nonPcG
chr14	54577161	54578161	NM_010590	-	nonPcG
chrX	71555416	71556416	NM_001293623	+	nonPcG
chr11	120549227	120550227	NM_001033231	-	nonPcG
chr3	60500751	60501751	NM_001253708	+	nonPcG
chr19	55741309	55742309	NM_001142918	+	nonPcG
chr13	104228110	104229110	NR_075088	+	nonPcG
chr13	104228344	104229344	NM_172807	-	nonPcG
chr3	84039661	84040661	NM_172681	-	nonPcG
chr2	167688414	167689414	NM_001287738	+	nonPcG
chr15	96287021	96288021	NM_175251	+	nonPcG
chr10	39369298	39370298	NM_001122892	+	nonPcG
chr11	52360614	52361614	NM_011694	+	nonPcG
chr10	56376799	56377799	NM_010288	+	nonPcG
chr8	84147253	84148253	NM_145970	-	nonPcG
chr8	84147537	84148537	NM_001163752	+	nonPcG
chr17	87635478	87636478	NM_008532	+	nonPcG
chr9	53771034	53772034	NM_028060	+	nonPcG
chr18	34860706	34861706	NM_007913	+	nonPcG
chr13	96670436	96671436	NM_008255	-	nonPcG
chr11	70654150	70655150	NM_011072	-	nonPcG
chr8	70697238	70698238	NM_001286944	+	nonPcG
chr6	49395103	49396103	NM_029916	+	nonPcG
chr4	155992836	155993836	NM_001302468	+	nonPcG
chr1	91052943	91053943	NM_001111311	+	nonPcG
chr18	66458103	66459103	NM_021451	+	nonPcG
chr12	51829036	51830036	NM_144788	-	nonPcG
chr2	117120570	117121570	NM_001277256	+	nonPcG
chr17	27133391	27134391	NM_026063	-	nonPcG
chr7	19508228	19509228	NM_025960	+	nonPcG
chr5	114129934	114130934	NM_001040691	+	nonPcG
chr12	98736905	98737905	NM_001146199	-	nonPcG
chr7	19507831	19508831	NM_177692	-	nonPcG
chr6	49214454	49215454	NM_023670	-	nonPcG
chr3	51277014	51278014	NM_001291062	-	nonPcG
chr3	51276260	51277260	NR_073429	+	nonPcG
chr11	70656675	70657675	NM_001136062	+	nonPcG
chr1	86302720	86303720	NM_145222	+	nonPcG
chr5	113772311	113773311	NM_025526	+	nonPcG
chr10	80576796	80577796	NM_078477	-	nonPcG
chr14	27428346	27429346	NM_001114879	+	nonPcG
chr12	12941336	12942336	NM_008709	-	nonPcG
chr13	107021614	107022614	NM_001145779	-	nonPcG
chr6	134035199	134036199	NM_001303102	+	nonPcG
chr7	25395487	25396487	NM_010719	-	nonPcG
chr15	88861693	88862693	NM_145478	+	nonPcG
chr13	64152699	64153699	NM_175494	-	nonPcG
chr13	107022069	107023069	NR_015471	+	nonPcG
chr8	83666139	83667139	NM_013641	+	nonPcG
chr14	57998762	57999762	NM_028643	-	nonPcG
chr5	113771149	113772149	NM_016926	-	nonPcG
chr10	127059684	127060684	NM_001033262	-	nonPcG
chr12	100724528	100725528	NM_153587	-	nonPcG
chr1	186966915	186967915	NM_033077	+	nonPcG
chr6	142386742	142387742	NM_025872	+	nonPcG
chr6	142386587	142387587	NM_001204907	-	nonPcG
chr19	57610533	57611533	NM_181415	+	nonPcG
chr16	46496467	46497467	NM_021495	-	nonPcG
chr17	34031311	34032311	NM_001205214	+	nonPcG
chr3	153904391	153905391	NM_001282054	-	nonPcG
chr17	34031190	34032190	NM_001077709	-	nonPcG
chr10	128458735	128459735	NM_001114096	+	nonPcG
chr8	70211781	70212781	NM_001007570	-	nonPcG
chr17	57061776	57062776	NM_177638	+	nonPcG
chr15	82298483	82299483	NM_029066	+	nonPcG
chr12	77237603	77238603	NM_001252614	+	nonPcG
chr8	79027936	79028936	NM_001294279	+	nonPcG
chr4	156235509	156236509	NM_021303	+	nonPcG
chr14	87416082	87417082	NM_001253755	+	nonPcG
chr8	111853810	111854810	NM_011801	-	nonPcG
chr8	105170173	105171173	NM_001161456	+	nonPcG
chr19	4121075	4122075	NM_001276284	-	nonPcG
chr13	119789958	119790958	NM_001302547	-	nonPcG
chr12	100199040	100200040	NM_009790	+	nonPcG
chr5	135394046	135395046	NM_148932	-	nonPcG
chr3	81035915	81036915	NM_019971	+	nonPcG
chr7	63938415	63939415	NM_021366	-	nonPcG
chr11	53706819	53707819	NM_009012	-	nonPcG
chr17	57059363	57060363	NM_025877	-	nonPcG
chr11	72214637	72215637	NM_001163728	+	nonPcG
chr17	27556073	27557073	NM_001025427	+	nonPcG
chr17	34894058	34895058	NM_198886	+	nonPcG
chr7	110614420	110615420	NM_177324	-	nonPcG
chr1	119525653	119526653	NM_146103	+	nonPcG
chr2	156143686	156144686	NM_010911	-	nonPcG
chr12	24707753	24708753	NM_009104	+	nonPcG
chr2	156143652	156144652	NM_001164216	+	nonPcG
chr12	8499485	8500485	NM_007483	-	nonPcG
chr4	156234357	156235357	NM_198305	-	nonPcG
chr11	86807160	86808160	NM_026191	-	nonPcG
chr7	51861767	51862767	NM_001115087	-	nonPcG
chr11	72215092	72216092	NM_026068	-	nonPcG
chr11	3288630	3289630	NR_045108	+	nonPcG
chr9	115309921	115310921	NM_024222	-	nonPcG
chr10	62449193	62450193	NM_181423	-	nonPcG
chr1	93801434	93802434	NM_023136	-	nonPcG
chr7	127344814	127345814	NM_146202	-	nonPcG
chr10	99262730	99263730	NM_026268	+	nonPcG
chr19	46501147	46502147	NM_053100	+	nonPcG
chr12	102757474	102758474	NM_025666	+	nonPcG
chr11	95858316	95859316	NR_045187	+	nonPcG
chr12	102757310	102758310	NM_001142939	-	nonPcG
chr2	60125240	60126240	NM_001001182	-	nonPcG
chr14	26669346	26670346	NM_178668	-	nonPcG
chr10	85927990	85928990	NM_001163614	+	nonPcG
chr15	27466176	27467176	NM_020332	+	nonPcG
chr2	168230121	168231121	NM_001160330	+	nonPcG
chr7	126428266	126429266	NM_030566	+	nonPcG
chr13	56135050	56136050	NM_001159513	-	nonPcG
chr10	62448659	62449659	NR_027926	+	nonPcG
chr8	11555261	11556261	NM_001302458	+	nonPcG
chr2	168229879	168230879	NM_010072	-	nonPcG
chr13	55209281	55210281	NM_008739	+	nonPcG
chr1	60042587	60043587	NM_027407	-	nonPcG
chr12	72760710	72761710	NM_008910	+	nonPcG
chr11	58977592	58978592	NM_001290988	+	nonPcG
chr9	57503601	57504601	NM_133982	+	nonPcG
chr17	63500080	63501080	NM_015794	-	nonPcG
chr13	24937161	24938161	NM_172532	-	nonPcG
chr4	46388923	46389923	NM_029086	-	nonPcG
chr10	88730601	88731601	NM_001037166	-	nonPcG
chr13	24936900	24937900	NR_102323	+	nonPcG
chr8	13105220	13106220	NM_146207	+	nonPcG
chr8	13104843	13105843	NM_178708	-	nonPcG
chr11	22859235	22860235	NM_016888	-	nonPcG
chr2	152415086	152416086	NM_001289738	+	nonPcG
chr5	137349608	137350608	NM_001159571	+	nonPcG
chr6	71632186	71633186	NM_173001	-	nonPcG
chr10	88730913	88731913	NM_025859	+	nonPcG
chr3	95314751	95315751	NM_029789	+	nonPcG
chr7	122066586	122067586	NM_026140	-	nonPcG
chr7	19003564	19004564	NM_178757	+	nonPcG
chr2	152414544	152415544	NM_175126	-	nonPcG
chr7	139943355	139944355	NM_009482	+	nonPcG
chr7	122066697	122067697	NM_138589	+	nonPcG
chr10	127189323	127190323	NM_001166413	-	nonPcG
chr14	121797234	121798234	NM_134074	-	nonPcG
chr7	49777857	49778857	NM_133740	+	nonPcG
chr16	20716136	20717136	NM_009900	-	nonPcG
chr13	81710513	81711513	NM_001081176	-	nonPcG
chr6	72344675	72345675	NM_138592	-	nonPcG
chr13	81710916	81711916	NM_028372	+	nonPcG
chr5	66618317	66619317	NM_001201413	-	nonPcG
chr3	116006948	116007948	NM_001163515	+	nonPcG
chr3	116006906	116007906	NM_023214	-	nonPcG
chr6	140622162	140623162	NM_178803	+	nonPcG
chr16	57606367	57607367	NM_025599	-	nonPcG
chr1	106796225	106797225	NM_009190	-	nonPcG
chr16	20717325	20718325	NM_145632	+	nonPcG
chr10	80854709	80855709	NM_025349	-	nonPcG
chr6	120294059	120295059	NM_198884	-	nonPcG
chr1	88277057	88278057	NM_172505	-	nonPcG
chr10	80854774	80855774	NM_175195	+	nonPcG
chr1	38129162	38130162	NM_019570	-	nonPcG
chr5	122899850	122900850	NM_013910	-	nonPcG
chr6	72346816	72347816	NM_026696	+	nonPcG
chr2	130273911	130274911	NM_024193	+	nonPcG
chr10	80798234	80799234	NM_013651	+	nonPcG
chr15	38300211	38301211	NM_013692	-	nonPcG
chr2	180041982	180042982	NM_178750	+	nonPcG
chr1	93803464	93804464	NM_025454	+	nonPcG
chr2	180041964	180042964	NM_001289476	-	nonPcG
chr1	93635227	93636227	NM_021537	-	nonPcG
chr3	116711780	116712780	NM_144902	-	nonPcG
chr10	128589001	128590001	NM_010153	-	nonPcG
chr9	107587217	107588217	NM_025903	+	nonPcG
chr10	80798126	80799126	NM_023900	-	nonPcG
chr19	3388356	3389356	NM_001039658	+	nonPcG
chr11	97698884	97699884	NM_001163307	-	nonPcG
chr11	120824047	120825047	NM_007988	-	nonPcG
chr7	13023651	13024651	NM_011588	+	nonPcG
chr12	112721673	112722673	NM_001024602	+	nonPcG
chr13	111808483	111809483	NM_011945	-	nonPcG
chr6	148945932	148946932	NM_019643	-	nonPcG
chr3	96197086	96198086	NM_026975	-	nonPcG
chr7	25300858	25301858	NM_001081294	+	nonPcG
chr10	59951270	59952270	NM_029083	-	nonPcG
chr5	130144387	130145387	NM_172509	+	nonPcG
chr4	120569776	120570776	NM_016748	-	nonPcG
chr2	180225359	180226359	NM_001081171	-	nonPcG
chr8	70776361	70777361	NR_029440	+	nonPcG
chr2	172999616	173000616	NM_175112	+	nonPcG
chr5	105699468	105700468	NM_001122768	+	nonPcG
chr11	120348177	120349177	NR_038126	+	nonPcG
chr17	5840879	5841879	NM_025664	+	nonPcG
chr8	70776212	70777212	NM_008841	-	nonPcG
chr6	134792128	134793128	NM_001048054	-	nonPcG
chr6	70791675	70792675	NM_009075	-	nonPcG
chr15	94543159	94544159	NM_029926	+	nonPcG
chr5	24841861	24842861	NM_053075	-	nonPcG
chr5	37336381	37337381	NM_021292	-	nonPcG
chr15	94543007	94544007	NM_172437	-	nonPcG
chr10	80136887	80137887	NM_001195268	-	nonPcG
chr18	14682414	14683414	NM_001161369	-	nonPcG
chr3	63964233	63965233	NM_001272035	-	nonPcG
chr5	37337977	37338977	NM_145920	+	nonPcG
chr1	93478417	93479417	NM_133808	-	nonPcG
chr4	126147502	126148502	NM_172145	+	nonPcG
chr14	105896319	105897319	NM_011897	-	nonPcG
chr7	126272118	126273118	NM_145587	+	nonPcG
chr1	93478492	93479492	NM_001159717	+	nonPcG
chr4	106315712	106316712	NM_183225	+	nonPcG
chr6	127453222	127454222	NM_181402	+	nonPcG
chr19	5636989	5637989	NM_009045	+	nonPcG
chr16	4789435	4790435	NM_025670	-	nonPcG
chr2	59611541	59612541	NM_198294	+	nonPcG
chr2	181598647	181599647	NM_172676	-	nonPcG
chr1	93511603	93512603	NM_145519	+	nonPcG
chr12	111758348	111759348	NM_001025360	+	nonPcG
chr3	122419279	122420279	NM_013867	+	nonPcG
chr7	25316663	25317663	NM_001160400	+	nonPcG
chr5	45856052	45857052	NM_172153	-	nonPcG
chr11	115814238	115815238	NM_029557	+	nonPcG
chr8	79639175	79640175	NM_001081164	+	nonPcG
chr5	124530891	124531891	NM_021430	-	nonPcG
chr8	25784709	25785709	NM_026121	-	nonPcG
chr17	34122331	34123331	NM_010386	+	nonPcG
chr6	120038155	120039155	NM_001185020	-	nonPcG
chr15	88751210	88752210	NM_181412	+	nonPcG
chr1	69685460	69686460	NM_011770	-	nonPcG
chr6	47594530	47595530	NM_001146689	-	nonPcG
chr1	89069961	89070961	NM_133816	+	nonPcG
chr8	25785090	25786090	NM_026032	+	nonPcG
chr17	6782280	6783280	NM_009510	-	nonPcG
chr14	55824294	55825294	NM_001168346	+	nonPcG
chr9	102717303	102718303	NM_019764	+	nonPcG
chr12	98734145	98735145	NM_011877	-	nonPcG
chr7	29281477	29282477	NM_001082548	-	nonPcG
chr5	134183537	134184537	NM_053266	+	nonPcG
chr4	151861268	151862268	NM_001081557	-	nonPcG
chr13	115089658	115090658	NM_134058	-	nonPcG
chr9	121718680	121719680	NM_010918	+	nonPcG
chr1	36682683	36683683	NM_001126046	-	nonPcG
chr8	84662352	84663352	NM_010499	-	nonPcG
chr11	98795268	98796268	NM_028722	+	nonPcG
chr2	4881063	4882063	NM_175400	+	nonPcG
chr11	115813092	115814092	NM_080643	-	nonPcG
chr11	120581120	120582120	NM_133796	-	nonPcG
chr7	98360788	98361788	NM_001024619	-	nonPcG
chr4	135272260	135273260	NM_013885	-	nonPcG
chr2	119236859	119237859	NM_016907	+	nonPcG
chr15	81857826	81858826	NM_020507	-	nonPcG
chr12	117843360	117844360	NM_146040	+	nonPcG
chr2	20968373	20969373	NR_033225	+	nonPcG
chr5	100429035	100430035	NR_034038	-	nonPcG
chr6	113696998	113697998	NM_001033463	+	nonPcG
chr19	37206971	37207971	NM_001290827	-	nonPcG
chr19	37207044	37208044	NM_027314	+	nonPcG
chr11	117968866	117969866	NM_007707	-	nonPcG
chr7	46795593	46796593	NM_008186	+	nonPcG
chr12	35534489	35535489	NM_013464	-	nonPcG
chr7	46795381	46796381	NM_001005247	-	nonPcG
chr7	25219359	25220359	NM_207677	-	nonPcG
chr2	20967221	20968221	NM_001081364	-	nonPcG
chr2	32534858	32535858	NM_153560	+	nonPcG
chr2	142900964	142901964	NM_001081133	-	nonPcG
chr3	51415515	51416515	NM_053089	+	nonPcG
chr14	70350924	70351924	NM_001135151	-	nonPcG
chr9	70206849	70207849	NM_181072	+	nonPcG
chr10	61147165	61148165	NM_009163	-	nonPcG
chr13	63814819	63815819	NM_001013608	+	nonPcG
chr16	35769885	35770885	NM_175111	+	nonPcG
chr10	121364589	121365589	NM_029364	+	nonPcG
chr8	94385999	94386999	NM_022331	+	nonPcG
chr6	86525665	86526665	NM_011865	-	nonPcG
chr18	56707312	56708312	NM_010721	+	nonPcG
chr1	52232732	52233732	NM_001081081	-	nonPcG
chr1	79761269	79762269	NM_027057	-	nonPcG
chrX	159626771	159627771	NM_001135727	+	nonPcG
chr2	75704141	75705141	NM_010902	-	nonPcG
chr1	138619196	138620196	NM_021605	-	nonPcG
chr5	130078869	130079869	NM_001130476	+	nonPcG
chr9	59539166	59540166	NM_010421	+	nonPcG
chr1	86358955	86359955	NM_010880	-	nonPcG
chr1	86703303	86704303	NM_001172157	+	nonPcG
chr11	107470220	107471220	NM_145823	-	nonPcG
chr1	180195520	180196520	NM_023341	-	nonPcG
chr16	62786216	62787216	NM_178925	-	nonPcG
chr10	81194190	81195190	NR_015477	+	nonPcG
chr1	86359073	86360073	NR_015507	+	nonPcG
chr4	108458925	108459925	NM_175472	+	nonPcG
chr16	32877283	32878283	NM_001159349	+	nonPcG
chr13	55321480	55322480	NM_009000	-	nonPcG
chr1	36690986	36691986	NM_009942	+	nonPcG
chr13	55321554	55322554	NM_025596	+	nonPcG
chr5	135167871	135168871	NM_009745	+	nonPcG
chr1	120120419	120121419	NM_001037999	-	nonPcG
chr1	181841901	181842901	NM_133815	-	nonPcG
chr7	110121558	110122558	NM_009516	+	nonPcG
chr17	34119400	34120400	NR_037970	-	nonPcG
chr5	105415274	105416274	NM_001033550	+	nonPcG
chr17	71474843	71475843	NM_028887	-	nonPcG
chr1	64616668	64617668	NM_025964	-	nonPcG
chr4	148557926	148558926	NM_016699	+	nonPcG
chr19	5489954	5490954	NM_007687	+	nonPcG
chr1	120120686	120121686	NM_001172074	+	nonPcG
chr2	30171023	30172023	NM_007931	+	nonPcG
chr2	152143108	152144108	NM_009328	+	nonPcG
chr18	73572204	73573204	NM_001039214	+	nonPcG
chr15	96699198	96700198	NM_175121	-	nonPcG
chr3	19186828	19187828	NM_001253390	+	nonPcG
chr2	6322256	6323256	NM_001080548	+	nonPcG
chr13	54610772	54611772	NM_028870	-	nonPcG
chr7	16614493	16615493	NM_172739	-	nonPcG
chr7	107208944	107209944	NM_029660	+	nonPcG
chr11	84879695	84880695	NM_027388	-	nonPcG
chr12	105030849	105031849	NR_028576	-	nonPcG
chr11	84879719	84880719	NM_025414	+	nonPcG
chr3	51223946	51224946	NM_009834	+	nonPcG
chr6	87850606	87851606	NM_001109745	-	nonPcG
chr17	24549449	24550449	NM_013630	+	nonPcG
chr16	35768856	35769856	NM_153550	-	nonPcG
chr1	118388557	118389557	NM_001293300	+	nonPcG
chr12	104751452	104752452	NM_148948	-	nonPcG
chr9	106170428	106171428	NM_029896	+	nonPcG
chr3	87174247	87175247	NM_001170985	-	nonPcG
chr11	88864086	88865086	NM_001042541	-	nonPcG
chr11	96943645	96944645	NR_003293	+	nonPcG
chr7	141474735	141475735	NM_053082	+	nonPcG
chr10	100487788	100488788	NM_146009	+	nonPcG
chr4	134534768	134535768	NM_001256112	-	nonPcG
chr12	44209568	44210568	NM_013760	-	nonPcG
chr17	47140441	47141441	NM_001097623	+	nonPcG
chr10	100486847	100487847	NM_001110013	-	nonPcG
chr15	93397849	93398849	NM_001083114	+	nonPcG
chr3	96219415	96220415	NM_178213	+	nonPcG
chr15	93397790	93398790	NM_026025	-	nonPcG
chr7	141474653	141475653	NM_025593	-	nonPcG
chr15	41788533	41789533	NM_001130165	+	nonPcG
chr11	96943519	96944519	NM_134021	-	nonPcG
chr16	55821638	55822638	NM_001159394	-	nonPcG
chr5	76183379	76184379	NM_011626	+	nonPcG
chr5	93092956	93093956	NM_001009818	+	nonPcG
chr6	35177115	35178115	NM_027513	+	nonPcG
chr17	24469972	24470972	NM_025954	+	nonPcG
chrX	168673402	168674402	NM_010832	-	nonPcG
chr9	65630081	65631081	NM_028030	+	nonPcG
chr19	53902850	53903850	NM_001168491	+	nonPcG
chr4	128992723	128993723	NM_016895	+	nonPcG
chr8	111033341	111034341	NM_146217	+	nonPcG
chr11	74830423	74831423	NM_010813	+	nonPcG
chr11	116843014	116844014	NM_028865	+	nonPcG
chr14	18331344	18332344	NM_009455	-	nonPcG
chr12	105032188	105033188	NM_028419	+	nonPcG
chr6	86526829	86527829	NR_037960	+	nonPcG
chr11	116842949	116843949	NM_033398	-	nonPcG
chr17	46383265	46384265	NM_021346	+	nonPcG
chr10	128194134	128195134	NM_001033264	+	nonPcG
chr8	33652737	33653737	NM_010344	+	nonPcG
chr12	31634097	31635097	NM_007530	-	nonPcG
chr17	33684958	33685958	NM_001109913	-	nonPcG
chr17	31294982	31295982	NM_153062	+	nonPcG
chr3	95228177	95229177	NM_019914	-	nonPcG
chr12	111377218	111378218	NM_183016	-	nonPcG
chr16	5049410	5050410	NM_001079814	-	nonPcG
chr19	4615167	4616167	NM_153388	-	nonPcG
chr2	129800016	129801016	NM_001038635	+	nonPcG
chr19	6276395	6277395	NM_010119	+	nonPcG
chr6	83054071	83055071	NM_019752	-	nonPcG
chr2	181600818	181601818	NM_133701	+	nonPcG
chr15	99369966	99370966	NM_011711	-	nonPcG
chr16	5049567	5050567	NM_026666	+	nonPcG
chr6	83054020	83055020	NM_001301649	+	nonPcG
chr1	85792946	85793946	NM_133781	+	nonPcG
chr12	69371649	69372649	NM_007481	+	nonPcG
chr4	153956736	153957736	NM_001163019	+	nonPcG
chr15	81810913	81811913	NM_017376	+	nonPcG
chrX	52613474	52614474	NM_016697	-	nonPcG
chr3	95227923	95228923	NM_172395	+	nonPcG
chr5	151368174	151369174	NR_045699	+	nonPcG
chr9	31030143	31031143	NM_001115130	+	nonPcG
chr4	127328625	127329625	NM_008126	-	nonPcG
chr7	35555428	35556428	NM_033080	-	nonPcG
chr5	147076072	147077072	NM_080795	-	nonPcG
chr12	9029496	9030496	NM_029321	+	nonPcG
chr7	35802091	35803091	NR_033567	+	nonPcG
chr13	93303994	93304994	NM_011982	+	nonPcG
chr13	43480473	43481473	NM_019930	-	nonPcG
chr13	94358459	94359459	NM_009680	+	nonPcG
chr1	165459963	165460963	NM_028759	-	nonPcG
chr5	147076845	147077845	NM_009087	+	nonPcG
chr10	79988099	79989099	NM_007725	+	nonPcG
chr2	129800959	129801959	NR_029452	-	nonPcG
chr13	94358423	94359423	NR_045619	-	nonPcG
chr13	69533364	69534364	NM_001169131	-	nonPcG
chr1	93342288	93343288	NM_080850	-	nonPcG
chr6	143166729	143167729	NM_029250	+	nonPcG
chr2	126875761	126876761	NM_001164325	-	nonPcG
chr1	181211478	181212478	NM_145514	-	nonPcG
chr7	35802489	35803489	NM_177739	-	nonPcG
chr3	41082546	41083546	NM_027558	-	nonPcG
chr6	99027798	99028798	NM_001197322	-	nonPcG
chr1	165460707	165461707	NM_027430	+	nonPcG
chr4	95966535	95967535	NR_045777	-	nonPcG
chr14	118705719	118706719	NM_001033336	-	nonPcG
chr5	24424731	24425731	NM_009207	+	nonPcG
chr19	60790193	60791193	NM_010123	-	nonPcG
chr5	129895222	129896222	NM_183088	+	nonPcG
chr10	30802607	30803607	NM_172495	-	nonPcG
chr8	18845778	18846778	NM_026792	+	nonPcG
chr4	140700972	140701972	NM_173867	+	nonPcG
chr8	4324709	4325709	NR_033527	+	nonPcG
chr7	130865409	130866409	NM_133942	+	nonPcG
chr1	93343144	93344144	NM_023200	+	nonPcG
chr12	57229911	57230911	NM_001037746	+	nonPcG
chr11	60726763	60727763	NM_001302207	-	nonPcG
chr4	143299064	143300064	NM_001290822	-	nonPcG
chr7	25220950	25221950	NM_175436	+	nonPcG
chr4	56946929	56947929	NM_175518	-	nonPcG
chr1	161250710	161251710	NM_001303408	-	nonPcG
chr5	107330693	107331693	NM_001079873	+	nonPcG
chr4	116821008	116822008	NM_146256	-	nonPcG
chr4	95966878	95967878	NM_030014	+	nonPcG
chr15	80173220	80174220	NM_010795	+	nonPcG
chr15	76659236	76660236	NM_001276333	-	nonPcG
chr18	24204843	24205843	NM_013814	+	nonPcG
chr12	82169515	82170515	NM_001167983	+	nonPcG
chr17	34897991	34898991	NM_001286575	+	nonPcG
chr10	80399031	80400031	NM_013595	-	nonPcG
chr3	95141860	95142860	NM_027206	-	nonPcG
chr19	45014675	45015675	NM_145503	+	nonPcG
chr7	45896568	45897568	NM_144801	+	nonPcG
chr3	88057995	88058995	NM_144897	-	nonPcG
chr11	58008563	58009563	NM_028451	+	nonPcG
chr11	101278448	101279448	NM_026618	-	nonPcG
chr6	41604981	41605981	NM_001146351	+	nonPcG
chr7	19360715	19361715	NM_001010836	+	nonPcG
chr9	65586704	65587704	NM_172453	+	nonPcG
chr8	4324600	4325600	NM_010485	-	nonPcG
chr1	130716826	130717826	NM_178691	+	nonPcG
chr8	119612246	119613246	NM_029428	+	nonPcG
chr19	45017634	45018634	NM_001130526	+	nonPcG
chr10	80147771	80148771	NM_021565	+	nonPcG
chr11	69920130	69921130	NM_001166590	-	nonPcG
chr3	19310822	19311822	NM_001122759	-	nonPcG
chr14	66296629	66297629	NR_038077	-	nonPcG
chr8	25601783	25602783	NM_001001735	+	nonPcG
chr9	108569391	108570391	NM_026378	+	nonPcG
chr14	66296524	66297524	NM_029979	+	nonPcG
chr13	58384725	58385725	NM_027335	-	nonPcG
chr7	3693109	3694109	NM_001164204	+	nonPcG
chr4	155360928	155361928	NM_008860	-	nonPcG
chr11	60727897	60728897	NM_001009927	+	nonPcG
chr10	22730947	22731947	NM_011603	-	nonPcG
chr14	55643306	55644306	NM_028780	-	nonPcG
chr7	45238339	45239339	NM_007645	-	nonPcG
chr5	102069421	102070421	NM_172882	-	nonPcG
chr17	27622464	27623464	NM_001291046	-	nonPcG
chr11	50377218	50378218	NM_021510	+	nonPcG
chr7	126928378	126929378	NM_172747	+	nonPcG
chr3	121426040	121427040	NM_028044	+	nonPcG
chr7	4789060	4790060	NM_029384	-	nonPcG
chr2	152397546	152398546	NM_011438	-	nonPcG
chr1	71556655	71557655	NM_026195	+	nonPcG
chr7	45896211	45897211	NM_001291064	-	nonPcG
chr3	89244513	89245513	NR_121683	-	nonPcG
chr1	72211807	72212807	NM_001005423	-	nonPcG
chr11	55469251	55470251	NM_013716	+	nonPcG
chr10	126978216	126979216	NM_001113470	+	nonPcG
chr19	28963654	28964654	NM_198651	-	nonPcG
chr19	32757076	32758076	NM_008960	+	nonPcG
chr5	76951078	76952078	NM_172146	-	nonPcG
chr7	19180669	19181669	NM_001162996	+	nonPcG
chr7	3693025	3694025	NM_029934	-	nonPcG
chr1	156718410	156719410	NM_145413	-	nonPcG
chr4	155693841	155694841	NM_178699	+	nonPcG
chr19	43674677	43675677	NR_045645	+	nonPcG
chr7	97737747	97738747	NM_175105	-	nonPcG
chr11	101278702	101279702	NM_026562	+	nonPcG
chr5	143909500	143910500	NM_008886	+	nonPcG
chr16	22439070	22440070	NM_023794	-	nonPcG
chr5	76950910	76951910	NM_025939	+	nonPcG
chr15	89180288	89181288	NM_001284506	-	nonPcG
chr19	43674381	43675381	NM_145156	-	nonPcG
chr15	93274584	93275584	NM_001033275	-	nonPcG
chr8	25016422	25017422	NM_001270996	-	nonPcG
chr11	51262613	51263613	NM_001304744	+	nonPcG
chr11	51262451	51263451	NM_177567	-	nonPcG
chr2	57237177	57238177	NM_001145820	+	nonPcG
chr5	64803022	64804022	NM_008453	+	nonPcG
chr15	76008998	76009998	NM_001168253	-	nonPcG
chr6	30693249	30694249	NR_130775	-	nonPcG
chr5	140418804	140419804	NM_133916	+	nonPcG
chr18	50052781	50053781	NM_134131	+	nonPcG
chr6	47453823	47454823	NM_012042	+	nonPcG
chr4	149307198	149308198	NM_207682	-	nonPcG
chr6	119479167	119480167	NM_133940	+	nonPcG
chr11	78177648	78178648	NM_001291235	+	nonPcG
chr18	37955058	37956058	NM_153793	+	nonPcG
chr17	65782854	65783854	NM_001114131	+	nonPcG
chr6	86732878	86733878	NM_011818	-	nonPcG
chr19	5509989	5510989	NM_001024560	-	nonPcG
chr5	143909339	143910339	NM_001172146	-	nonPcG
chr7	19358983	19359983	NM_145822	-	nonPcG
chr2	31141508	31142508	NM_001038700	-	nonPcG
chr1	60566265	60567265	NM_001045513	-	nonPcG
chr8	25016710	25017710	NM_027194	+	nonPcG
chr15	100468533	100469533	NM_134093	+	nonPcG
chr12	69296180	69297180	NM_027117	+	nonPcG
chr15	102670547	102671547	NM_026468	-	nonPcG
chr9	101074261	101075261	NM_001100451	+	nonPcG
chr11	101784810	101785810	NM_008815	-	nonPcG
chr6	128438131	128439131	NM_010219	-	nonPcG
chr19	28963419	28964419	NM_028922	+	nonPcG
chr10	121625816	121626816	NM_001081056	-	nonPcG
chr8	4258774	4259774	NM_183315	-	nonPcG
chr2	24949301	24950301	NM_026021	+	nonPcG
chr8	122567514	122568514	NM_026014	+	nonPcG
chr6	128438256	128439256	NR_028592	+	nonPcG
chr2	164857208	164858208	NM_011125	-	nonPcG
chr19	47050345	47051345	NM_027654	-	nonPcG
chr19	46002977	46003977	NM_176785	+	nonPcG
chr14	31829915	31830915	NM_001024604	-	nonPcG
chr11	20332213	20333213	NM_018861	-	nonPcG
chr11	85310753	85311753	NM_016910	+	nonPcG
chr16	90283925	90284925	NM_178923	-	nonPcG
chr13	49187046	49188046	NM_013610	+	nonPcG
chr7	44441986	44442986	NM_198250	+	nonPcG
chr7	45123889	45124889	NM_013725	-	nonPcG
chr9	31211315	31212315	NM_001102455	-	nonPcG
chr1	119836571	119837571	NM_019933	-	nonPcG
chr2	104816196	104817196	NM_001123327	-	nonPcG
chr8	72160699	72161699	NM_023126	+	nonPcG
chr12	111813669	111814669	NM_026752	+	nonPcG
chr1	75235922	75236922	NM_001159883	+	nonPcG
chr2	77280092	77281092	NM_175465	-	nonPcG
chr10	95940162	95941162	NM_001001932	+	nonPcG
chr15	39076431	39077431	NM_026778	+	nonPcG
chr5	123141692	123142692	NM_001040398	+	nonPcG
chr2	23067700	23068700	NM_001102436	+	nonPcG
chr18	37954488	37955488	NM_010411	-	nonPcG
chr5	74067911	74068911	NM_177561	-	nonPcG
chr5	140701878	140702878	NM_028833	-	nonPcG
chr7	24316166	24317166	NM_001199321	-	nonPcG
chr2	156196146	156197146	NM_172674	+	nonPcG
chr13	49215526	49216526	NM_026738	-	nonPcG
chr8	35495033	35496033	NM_026067	-	nonPcG
chr6	131387950	131388950	NM_011733	-	nonPcG
chr12	111813341	111814341	NM_028875	-	nonPcG
chr17	56934888	56935888	NM_022328	-	nonPcG
chr9	107568662	107569662	NM_010489	+	nonPcG
chr12	71136347	71137347	NM_001163378	+	nonPcG
chr1	179960588	179961588	NM_001033285	+	nonPcG
chr10	127262863	127263863	NM_001039000	-	nonPcG
chr19	47463911	47464911	NM_001164717	-	nonPcG
chr7	101837324	101838324	NM_001122739	-	nonPcG
chr18	67641098	67642098	NM_134138	+	nonPcG
chr15	38518766	38519766	NM_001102458	-	nonPcG
chr13	24280290	24281290	NM_026825	-	nonPcG
chr8	46616790	46617790	NM_001284409	+	nonPcG
chr11	109362293	109363293	NM_010303	+	nonPcG
chr7	38106990	38107990	NM_007633	-	nonPcG
chr2	167661044	167662044	NM_145538	-	nonPcG
chr8	13338250	13339250	NM_001291765	+	nonPcG
chr16	11202882	11203882	NR_038156	+	nonPcG
chr4	9668662	9669662	NM_001177856	-	nonPcG
chr7	99858717	99859717	NM_001164258	+	nonPcG
chr8	60982811	60983811	NM_007711	-	nonPcG
chr8	46616700	46617700	NM_001001184	-	nonPcG
chr15	79687372	79688372	NM_028792	-	nonPcG
chr2	79634924	79635924	NM_080558	+	nonPcG
chr1	82316078	82317078	NM_029777	+	nonPcG
chr11	94210953	94211953	NM_009427	+	nonPcG
chr3	98013037	98014037	NM_010928	+	nonPcG
chr12	59218983	59219983	NM_001033156	-	nonPcG
chr2	144270072	144271072	NM_024225	-	nonPcG
chr19	3766920	3767920	NM_001167885	+	nonPcG
chr14	34502046	34503046	NM_009758	-	nonPcG
chr12	71136175	71137175	NM_001024853	-	nonPcG
chr7	132575898	132576898	NM_016978	-	nonPcG
chr10	88459086	88460086	NM_011517	+	nonPcG
chr7	80114850	80115850	NM_173011	-	nonPcG
chr16	11202792	11203792	NM_025546	-	nonPcG
chr1	74505559	74506559	NM_021383	+	nonPcG
chr2	25196313	25197313	NM_146115	-	nonPcG
chr12	3309469	3310469	NM_016676	-	nonPcG
chr8	119910351	119911351	NM_009462	+	nonPcG
chr11	120150851	120151851	NM_001164802	-	nonPcG
chr7	99858383	99859383	NM_025668	-	nonPcG
chr1	167284627	167285627	NM_030724	-	nonPcG
chr14	99298190	99299190	NM_009769	+	nonPcG
chr13	58215153	58216153	NM_026842	-	nonPcG
chr14	20707051	20708051	NM_001252081	+	nonPcG
chr14	57524328	57525328	NM_145837	+	nonPcG
chr5	117287064	117288064	NM_018858	-	nonPcG
chr2	144270403	144271403	NM_001289630	+	nonPcG
chr3	108283563	108284563	NM_001271599	+	nonPcG
chr4	32950326	32951326	NM_001012451	-	nonPcG
chr18	67640836	67641836	NM_001081073	-	nonPcG
chr6	100286858	100287858	NM_019743	-	nonPcG
chr5	139791035	139792035	NM_010757	+	nonPcG
chr12	84218381	84219381	NM_001163501	-	nonPcG
chr17	21566545	21567545	NM_001002008	+	nonPcG
chr11	98149116	98150116	NM_028149	-	nonPcG
chr19	5487836	5488836	NM_027877	-	nonPcG
chr6	70844026	70845026	NM_010121	+	nonPcG
chr3	152209583	152210583	NM_027287	-	nonPcG
chr9	52048205	52049205	NR_023357	-	nonPcG
chr8	70760421	70761421	NM_183170	-	nonPcG
chr3	90231096	90232096	NM_206924	+	nonPcG
chr7	84151393	84152393	NM_133722	-	nonPcG
chr15	100494739	100495739	NM_153407	-	nonPcG
chr5	138193813	138194813	NM_177878	+	nonPcG
chr1	97769592	97770592	NM_173760	-	nonPcG
chr11	115491314	115492314	NM_015807	-	nonPcG
chr5	123075774	123076774	NM_001039723	+	nonPcG
chr6	124857187	124858187	NM_013534	-	nonPcG
chr3	89245937	89246937	NM_025327	+	nonPcG
chr16	11175893	11176893	NM_145931	-	nonPcG
chr16	13255980	13256980	NM_001122667	+	nonPcG
chr4	130573536	130574536	NM_025998	-	nonPcG
chr15	88733719	88734719	NM_001033274	-	nonPcG
chr12	105222237	105223237	NM_001289468	-	nonPcG
chr3	152209957	152210957	NM_057172	+	nonPcG
chr14	47276357	47277357	NM_172598	-	nonPcG
chr14	47276642	47277642	NM_080843	+	nonPcG
chr2	76647494	76648494	NM_011871	-	nonPcG
chr1	97769678	97770678	NM_026250	+	nonPcG
chr11	86993262	86994262	NM_001005341	-	nonPcG
chr1	90203479	90204479	NM_001271607	+	nonPcG
chr2	173276033	173277033	NM_022995	-	nonPcG
chr12	75595700	75596700	NM_012024	-	nonPcG
chr17	25796545	25797545	NM_133719	-	nonPcG
chr16	35937969	35938969	NM_030253	+	nonPcG
chr8	107150160	107151160	NM_025558	+	nonPcG
chr18	76241200	76242200	NM_010754	+	nonPcG
chr13	55463766	55464766	NM_001030296	+	nonPcG
chr9	52046649	52047649	NM_001104616	+	nonPcG
chr10	117147974	117148974	NM_177798	-	nonPcG
chr11	51650453	51651453	NR_027958	+	nonPcG
chr5	137532729	137533729	NM_010312	-	nonPcG
chr2	30237268	30238268	NM_177725	+	nonPcG
chr2	164833096	164834096	NM_001082974	-	nonPcG
chr4	142238901	142239901	NM_001109685	-	nonPcG
chr16	91647323	91648323	NM_019973	+	nonPcG
chr9	106476151	106477151	NM_145619	-	nonPcG
chr8	11634536	11635536	NR_030781	-	nonPcG
chr9	44378989	44379989	NM_021395	+	nonPcG
chr3	108721799	108722799	NM_029522	-	nonPcG
chr3	104638163	104639163	NM_009196	+	nonPcG
chr2	127269728	127270728	NM_139308	+	nonPcG
chr6	82773954	82774954	NM_013820	-	nonPcG
chr7	65370744	65371744	NM_001163574	-	nonPcG
chr7	24506586	24507586	NM_001290461	+	nonPcG
chr2	30237131	30238131	NR_028299	-	nonPcG
chr6	120665920	120666920	NM_001128151	+	nonPcG
chr7	92636642	92637642	NM_028665	-	nonPcG
chr5	21424402	21425402	NM_177869	+	nonPcG
chr15	79690395	79691395	NM_013818	+	nonPcG
chr2	157204034	157205034	NM_011249	-	nonPcG
chr3	146499335	146500335	NM_010318	+	nonPcG
chr3	146499253	146500253	NM_027617	-	nonPcG
chr15	79546059	79547059	NM_199079	-	nonPcG
chr6	54992367	54993367	NM_026637	-	nonPcG
chr7	28378728	28379728	NM_011756	-	nonPcG
chr5	25498283	25499283	NM_001081383	-	nonPcG
chr5	140505108	140506108	NM_021528	+	nonPcG
chr11	78176166	78177166	NM_080849	-	nonPcG
chr1	132007104	132008104	NM_007923	+	nonPcG
chr16	94370238	94371238	NM_009441	+	nonPcG
chr6	54816415	54817415	NM_199143	+	nonPcG
chr9	72438028	72439028	NM_008613	+	nonPcG
chr12	11437732	11438732	NR_045966	+	nonPcG
chr2	3283711	3284711	NM_001290368	+	nonPcG
chr16	35938527	35939527	NM_001013371	-	nonPcG
chr17	74294363	74295363	NM_133771	-	nonPcG
chr19	47579518	47580518	NM_001164639	+	nonPcG
chr11	51650573	51651573	NM_145974	-	nonPcG
chr9	53247612	53248612	NM_029936	-	nonPcG
chr11	51967130	51968130	NM_029976	+	nonPcG
chr1	172311906	172312906	NM_080419	+	nonPcG
chr12	11436149	11437149	NM_012038	-	nonPcG
chr6	83115005	83116005	NM_020619	+	nonPcG
chr5	142400996	142401996	NM_199068	+	nonPcG
chr1	13589410	13590410	NM_028173	-	nonPcG
chr19	6118086	6119086	NM_133678	-	nonPcG
chr16	91646472	91647472	NM_010256	-	nonPcG
chr10	128695768	128696768	NM_177411	-	nonPcG
chr1	39576847	39577847	NM_001033135	-	nonPcG
chr7	4921750	4922750	NM_201355	+	nonPcG
chr3	139205392	139206392	NM_198659	+	nonPcG
chr10	61648120	61649120	NM_026438	+	nonPcG
chr5	118560218	118561218	NM_172424	+	nonPcG
chr4	133518462	133519462	NM_001083916	+	nonPcG
chr15	80254683	80255683	NM_001287180	+	nonPcG
chr5	21424177	21425177	NM_029195	-	nonPcG
chr14	61556386	61557386	NM_025697	-	nonPcG
chr13	97240604	97241604	NM_007930	+	nonPcG
chr7	97696156	97697156	NM_023671	+	nonPcG
chr13	21179430	21180430	NM_009054	+	nonPcG
chr4	134467819	134468819	NM_019641	+	nonPcG
chr4	98923309	98924309	NM_001301414	+	nonPcG
chr19	5365863	5366863	NM_001038231	-	nonPcG
chr15	76538246	76539246	NM_013909	-	nonPcG
chr15	51876940	51877940	NM_030132	+	nonPcG
chr11	59506140	59507140	NM_001130529	-	nonPcG
chr2	164832371	164833371	NM_001038492	+	nonPcG
chr11	120086327	120087327	NM_009734	-	nonPcG
chr14	33446658	33447658	NM_016700	-	nonPcG
chr16	92465669	92466669	NM_001081549	-	nonPcG
chr2	51148611	51149611	NM_028810	-	nonPcG
chr18	9957679	9958679	NM_153552	+	nonPcG
chr1	120073280	120074280	NM_019432	-	nonPcG
chr6	17064648	17065648	NM_207176	+	nonPcG
chr4	46649699	46650699	NM_198664	-	nonPcG
chr10	94688113	94689113	NR_015524	-	nonPcG
chr19	57360399	57361399	NR_040316	-	nonPcG
chr10	116113417	116114417	NM_001161855	-	nonPcG
chr14	21052073	21053073	NM_134079	+	nonPcG
chr4	139352076	139353076	NM_001290810	-	nonPcG
chr7	102064990	102065990	NM_001286689	+	nonPcG
chr2	166154785	166155785	NM_001252578	-	nonPcG
chr5	143234662	143235662	NM_001289589	+	nonPcG
chr19	28010666	28011666	NM_011265	-	nonPcG
chr11	117114671	117115671	NM_001166506	+	nonPcG
chr4	139352086	139353086	NM_001039200	+	nonPcG
chr9	20976293	20977293	NM_010333	-	nonPcG
chr10	94688289	94689289	NM_029852	+	nonPcG
chr15	76538442	76539442	NM_029643	+	nonPcG
chr2	83812227	83813227	NM_175514	+	nonPcG
chr6	29767942	29768942	NM_001171000	+	nonPcG
chr2	73213947	73214947	NM_025942	-	nonPcG
chr11	59505184	59506184	NR_015585	+	nonPcG
chr2	25557399	25558399	NM_021519	+	nonPcG
chr15	55089978	55090978	NM_183089	-	nonPcG
chr14	21051942	21052942	NM_018829	-	nonPcG
chr6	124755987	124756987	NM_007881	-	nonPcG
chr19	57360508	57361508	NM_145505	+	nonPcG
chr9	98985872	98986872	NM_001122851	+	nonPcG
chr16	91597180	91598180	NM_030018	-	nonPcG
chr5	77264993	77265993	NM_011263	+	nonPcG
chr10	71344349	71345349	NM_134007	-	nonPcG
chr19	5023505	5024505	NM_007854	+	nonPcG
chr2	83644077	83645077	NM_026934	+	nonPcG
chr9	106476808	106477808	NM_145620	+	nonPcG
chr9	110131523	110132523	NM_009211	+	nonPcG
chr7	102064632	102065632	NM_029211	-	nonPcG
chr4	123916932	123917932	NM_017475	+	nonPcG
chr3	68493680	68494680	NM_001282044	+	nonPcG
chr11	103115824	103116824	NM_138753	+	nonPcG
chr7	45204392	45205392	NM_201374	-	nonPcG
chr2	25365126	25366126	NM_001033293	-	nonPcG
chr6	146642078	146643078	NM_025315	+	nonPcG
chr15	79604609	79605609	NM_001278226	-	nonPcG
chr16	4594212	4595212	NM_031184	+	nonPcG
chr7	100607496	100608496	NR_003559	-	nonPcG
chr18	77564636	77565636	NM_001164504	-	nonPcG
chr6	83120961	83121961	NM_001083922	-	nonPcG
chr1	118321342	118322342	NM_026472	+	nonPcG
chr19	59942864	59943864	NM_001033172	-	nonPcG
chr12	84640518	84641518	NM_001168589	+	nonPcG
chr11	79992605	79993605	NM_001163018	+	nonPcG
chr1	79671472	79672472	NM_183027	-	nonPcG
chr17	35667092	35668092	NM_175137	-	nonPcG
chr1	74303836	74304836	NM_027154	-	nonPcG
chr4	41740859	41741859	NM_001286538	-	nonPcG
chr11	113649028	113650028	NM_013581	+	nonPcG
chr14	47648810	47649810	NM_001293635	+	nonPcG
chr3	34649504	34650504	NM_011443	+	nonPcG
chr8	70766163	70767163	NM_023065	-	nonPcG
chr2	130563249	130564249	NR_040348	-	nonPcG
chr2	130563256	130564256	NM_207207	+	nonPcG
chr6	54971161	54972161	NM_001171007	-	nonPcG
chr2	35108991	35109991	NM_012018	+	nonPcG
chr4	152037990	152038990	NM_031867	-	nonPcG
chr15	73422691	73423691	NM_007982	-	nonPcG
chr7	100607085	100608085	NM_001163663	+	nonPcG
chr11	102407017	102408017	NM_026542	-	nonPcG
chr19	41263504	41264504	NM_133352	-	nonPcG
chr2	32606484	32607484	NM_001025310	+	nonPcG
chr19	44407209	44408209	NM_009127	-	nonPcG
chr19	3851272	3852272	NM_001271496	+	nonPcG
chr1	166002134	166003134	NM_011137	-	nonPcG
chr1	75179783	75180783	NM_023732	-	nonPcG
chr1	156938887	156939887	NM_001159966	-	nonPcG
chr1	9547545	9548545	NM_175236	+	nonPcG
chr17	56008700	56009700	NM_026530	+	nonPcG
chr1	91540064	91541064	NM_001039126	+	nonPcG
chr3	89270070	89271070	NM_009057	-	nonPcG
chr19	5366312	5367312	NM_027236	+	nonPcG
chr9	111271344	111272344	NM_175266	+	nonPcG
chr13	51100379	51101379	NM_001283028	+	nonPcG
chr11	20542752	20543752	NM_021372	+	nonPcG
chr13	98925884	98926884	NM_178716	-	nonPcG
chr9	66124386	66125386	NM_019727	-	nonPcG
chr10	81285281	81286281	NM_001282096	-	nonPcG
chr3	31094557	31095557	NM_001039090	+	nonPcG
chr5	20881952	20882952	NM_177601	+	nonPcG
chr3	95014738	95015738	NM_030074	-	nonPcG
chr14	56402196	56403196	NM_001033043	+	nonPcG
chr11	84819015	84820015	NM_145433	-	nonPcG
chr2	28512666	28513666	NM_001145834	+	nonPcG
chr16	93831620	93832620	NM_001045529	+	nonPcG
chr6	106768637	106769637	NM_001242360	+	nonPcG
chr16	94369830	94370830	NM_001159620	-	nonPcG
chr16	5203512	5204512	NM_013796	-	nonPcG
chr6	72899479	72900479	NM_019715	-	nonPcG
chr9	107872319	107873319	NM_011251	-	nonPcG
chr4	44072173	44073173	NM_001190414	-	nonPcG
chr8	123041784	123042784	NM_001081379	-	nonPcG
chr6	4505196	4506196	NM_007743	+	nonPcG
chr11	5877756	5878756	NM_008894	-	nonPcG
chr10	17722727	17723727	NM_010828	+	nonPcG
chr4	55531975	55532975	NM_010637	-	nonPcG
chr8	70631135	70632135	NM_011819	-	nonPcG
chr13	51100227	51101227	NR_029463	-	nonPcG
chr17	35046122	35047122	NM_013600	-	nonPcG
chr15	82127421	82128421	NM_172428	+	nonPcG
chr17	80479953	80480953	NM_009231	-	nonPcG
chr19	32711798	32712798	NM_026487	-	nonPcG
chr16	10834558	10835558	NM_001162932	+	nonPcG
chr1	88008051	88009051	NM_001033291	-	nonPcG
chr1	172026768	172027768	NM_033509	-	nonPcG
chr15	82243836	82244836	NM_001080158	-	nonPcG
chr13	112660265	112661265	NM_178746	+	nonPcG
chr18	75366864	75367864	NM_001042660	+	nonPcG
chr8	47674659	47675659	NM_023503	-	nonPcG
chr15	76368397	76369397	NM_021555	+	nonPcG
chr19	5272619	5273619	NM_153129	-	nonPcG
chr7	126949081	126950081	NM_001039645	-	nonPcG
chr4	129377528	129378528	NM_028603	-	nonPcG
chr5	73490525	73491525	NM_001190733	+	nonPcG
chr10	80172443	80173443	NM_027207	+	nonPcG
chr7	19023039	19024039	NM_008260	-	nonPcG
chr17	26112815	26113815	NM_021793	+	nonPcG
chr13	60601446	60602446	NM_001285917	+	nonPcG
chr7	126861471	126862471	NM_172746	+	nonPcG
chr10	21991722	21992722	NM_001161849	+	nonPcG
chr9	111271108	111272108	NM_026810	-	nonPcG
chr1	156558286	156559286	NM_001136104	+	nonPcG
chr1	43445250	43446250	NM_010879	+	nonPcG
chr5	20881624	20882624	NM_172992	-	nonPcG
chr7	19698688	19699688	NM_009696	-	nonPcG
chr3	116662177	116663177	NM_008246	-	nonPcG
chr1	182408666	182409666	NM_173378	+	nonPcG
chr15	103537492	103538492	NM_021391	-	nonPcG
chr19	6060706	6061706	NM_013859	+	nonPcG
chr1	133130665	133131665	NM_133819	+	nonPcG
chr17	71597781	71598781	NR_027953	-	nonPcG
chr6	49367238	49368238	NM_001172216	+	nonPcG
chr19	10101003	10102003	NM_019699	-	nonPcG
chr8	106935249	106936249	NM_009229	+	nonPcG
chr13	41358501	41359501	NM_017464	-	nonPcG
chr5	25499296	25500296	NR_030700	+	nonPcG
chr15	4026906	4027906	NR_028266	-	nonPcG
chr7	144860885	144861885	NM_010202	+	nonPcG
chr5	114127676	114128676	NM_175016	-	nonPcG
chr11	3648993	3649993	NM_001159288	+	nonPcG
chr9	8004096	8005096	NM_001171147	-	nonPcG
chr6	134897325	134898325	NM_001167695	-	nonPcG
chr1	82724417	82725417	NM_029409	+	nonPcG
chr2	32395389	32396389	NM_133783	+	nonPcG
chr13	112463569	112464569	NM_010560	+	nonPcG
chr10	110744964	110745964	NM_178609	+	nonPcG
chr19	8941419	8942419	NM_011842	+	nonPcG
chr6	134897460	134898460	NR_029441	+	nonPcG
chr10	41810073	41811073	NM_001162908	+	nonPcG
chr3	101604207	101605207	NM_144900	-	nonPcG
chr14	121378730	121379730	NM_145465	-	nonPcG
chr15	4025927	4026927	NM_024188	+	nonPcG
chr7	80993183	80994183	NM_178707	+	nonPcG
chr17	35896878	35897878	NM_001033630	-	nonPcG
chr8	47713431	47714431	NM_172407	-	nonPcG
chr15	99126344	99127344	NM_139140	+	nonPcG
chr10	127642485	127643485	NM_009284	+	nonPcG
chr19	25236701	25237701	NM_181404	+	nonPcG
chr7	28372162	28373162	NM_001083912	-	nonPcG
chr4	152038820	152039820	NM_028727	+	nonPcG
chr10	80141814	80142814	NM_025313	+	nonPcG
chr5	123014573	123015573	NM_175423	+	nonPcG
chr1	30949210	30950210	NR_002688	-	nonPcG
chr1	85894009	85895009	NM_022417	+	nonPcG
chr18	38600768	38601768	NM_011898	-	nonPcG
chr1	23382675	23383675	NM_001081079	-	nonPcG
chr1	74332109	74333109	NM_019999	+	nonPcG
chr16	91728870	91729870	NM_010587	+	nonPcG
chr15	76660140	76661140	NM_010630	+	nonPcG
chr10	128411115	128412115	NM_001164237	+	nonPcG
chr8	123042074	123043074	NR_045268	+	nonPcG
chr6	126939465	126940465	NM_138594	+	nonPcG
chr10	80900469	80901469	NM_013895	-	nonPcG
chr3	122619214	122620214	NM_001114665	-	nonPcG
chr19	30174941	30175941	NM_138595	-	nonPcG
chr16	91728302	91729302	NM_026994	-	nonPcG
chr11	79254195	79255195	NM_019653	-	nonPcG
chr3	95928756	95929756	NM_001253757	+	nonPcG
chr7	118243406	118244406	NR_027879	+	nonPcG
chr6	126939055	126940055	NM_009013	-	nonPcG
chr7	28277205	28278205	NM_001177427	+	nonPcG
chr8	106602867	106603867	NM_009864	+	nonPcG
chr2	181364904	181365904	NM_001165991	-	nonPcG
chr2	72475718	72476718	NM_025866	+	nonPcG
chr5	149052537	149053537	NM_010439	-	nonPcG
chr2	168766701	168767701	NM_175303	-	nonPcG
chr13	58128056	58129056	NM_029872	-	nonPcG
chr14	55559528	55560528	NR_037572	+	nonPcG
chr2	14055535	14056535	NM_001012396	-	nonPcG
chrX	6399644	6400644	NM_001040459	+	nonPcG
chr8	111258702	111259702	NM_009149	-	nonPcG
chr2	105398819	105399819	NM_009037	-	nonPcG
chr4	48472922	48473922	NM_172304	-	nonPcG
chr3	129531885	129532885	NM_130450	+	nonPcG
chr9	108566842	108567842	NM_023247	-	nonPcG
chr11	88718142	88719142	NR_038058	+	nonPcG
chr19	45006057	45007057	NM_153796	+	nonPcG
chr7	44548315	44549315	NM_011131	-	nonPcG
chr7	30422803	30423803	NM_172142	+	nonPcG
chr14	62331604	62332604	NM_026001	+	nonPcG
chr12	4082073	4083073	NM_153082	+	nonPcG
chr16	18498212	18499212	NM_001081682	+	nonPcG
chr2	115581215	115582215	NM_001145898	+	nonPcG
chr12	4592507	4593507	NM_001198969	+	nonPcG
chr7	5015007	5016007	NM_025324	+	nonPcG
chr12	80643714	80644714	NM_026244	+	nonPcG
chr2	156839506	156840506	NM_001291124	+	nonPcG
chr11	118289744	118290744	NM_001033528	-	nonPcG
chr7	127421534	127422534	NM_026999	-	nonPcG
chr7	118243137	118244137	NM_001031814	-	nonPcG
chr12	108178784	108179784	NM_028262	-	nonPcG
chr2	129198272	129199272	NM_015747	+	nonPcG
chr1	119648500	119649500	NM_145506	-	nonPcG
chr11	60537182	60538182	NM_172943	+	nonPcG
chr7	126860963	126861963	NM_153580	-	nonPcG
chr7	118705238	118706238	NM_019580	-	nonPcG
chr17	24894619	24895619	NM_023260	+	nonPcG
chr11	96916014	96917014	NM_030248	-	nonPcG
chr8	88137384	88138384	NM_172757	+	nonPcG
chr2	163418970	163419970	NM_025699	-	nonPcG
chr9	45041843	45042843	NM_007962	+	nonPcG
chr9	109094935	109095935	NM_172775	+	nonPcG
chr19	56547722	56548722	NM_018831	-	nonPcG
chr5	115326676	115327676	NM_025573	+	nonPcG
chr17	24894587	24895587	NM_001163102	-	nonPcG
chr13	58401669	58402669	NM_001301343	-	nonPcG
chr11	3647036	3648036	NR_002322	-	nonPcG
chr7	13037127	13038127	NM_001243968	-	nonPcG
chr9	100643122	100644122	NM_009282	+	nonPcG
chr14	20082672	20083672	NM_026209	-	nonPcG
chr10	79853931	79854931	NM_001077363	+	nonPcG
chr19	56547760	56548760	NM_025811	+	nonPcG
chr11	88717729	88718729	NM_054043	-	nonPcG
chr10	70096620	70097620	NM_001111121	+	nonPcG
chr14	14702524	14703524	NM_001033270	+	nonPcG
chr19	29521487	29522487	NR_015567	-	nonPcG
chr7	35056066	35057066	NM_009884	-	nonPcG
chr19	38930489	38931489	NM_008234	+	nonPcG
chr8	70754178	70755178	NM_001166399	+	nonPcG
chr18	74778711	74779711	NM_177470	+	nonPcG
chr9	119984158	119985158	NM_153287	-	nonPcG
chr1	87852786	87853786	NM_177646	+	nonPcG
chr15	102624921	102625921	NM_146065	-	nonPcG
chr15	76669448	76670448	NM_007989	-	nonPcG
chr14	122106474	122107474	NR_015586	-	nonPcG
chr6	121183166	121184166	NM_001304773	+	nonPcG
chr5	45449729	45450729	NM_024236	-	nonPcG
chr17	33908944	33909944	NM_007829	+	nonPcG
chr10	20952046	20953046	NM_026203	+	nonPcG
chr4	62519409	62520409	NM_001276446	-	nonPcG
chr6	83108607	83109607	NM_026744	+	nonPcG
chr1	91249818	91250818	NM_026454	+	nonPcG
chrX	169879118	169880118	NM_001290505	+	nonPcG
chr7	81570791	81571791	NM_001004185	+	nonPcG
chr13	58401747	58402747	NR_031761	+	nonPcG
chr6	72439058	72440058	NM_145569	-	nonPcG
chr1	75316517	75317517	NM_016878	-	nonPcG
chr11	98741372	98742372	NM_178060	+	nonPcG
chr5	110285668	110286668	NM_008993	-	nonPcG
chr8	25596987	25597987	NM_173012	-	nonPcG
chr14	122106581	122107581	NM_080556	+	nonPcG
chr4	128961955	128962955	NM_172875	-	nonPcG
chr10	128409296	128410296	NM_027257	-	nonPcG
chr7	112678819	112679819	NM_001166584	+	nonPcG
chr19	45005942	45006942	NM_053164	-	nonPcG
chr2	27474898	27475898	NM_023336	-	nonPcG
chr1	66700392	66701392	NM_025683	+	nonPcG
chr7	101933357	101934357	NM_001162973	-	nonPcG
chr17	35241245	35242245	NM_019693	+	nonPcG
chr9	106685316	106686316	NM_011573	-	nonPcG
chr1	78657324	78658324	NM_001033606	+	nonPcG
chr7	29288819	29289819	NM_026731	+	nonPcG
chr13	73603501	73604501	NM_146047	+	nonPcG
chr7	30419354	30420354	NM_011827	-	nonPcG
chr9	102625624	102626624	NM_001081122	-	nonPcG
chr16	38088760	38089760	NR_033221	-	nonPcG
chr7	126950034	126951034	NM_001252566	+	nonPcG
chr12	106447166	106448166	NR_036593	-	nonPcG
chr2	181364430	181365430	NM_144894	+	nonPcG
chr7	12926915	12927915	NM_029809	+	nonPcG
chr1	75210328	75211328	NM_001277992	+	nonPcG
chr10	7680658	7681658	NR_033219	-	nonPcG
chr19	29521781	29522781	NM_001081319	+	nonPcG
chr11	69901315	69902315	NM_001013414	+	nonPcG
chr8	83899597	83900597	NM_181039	+	nonPcG
chr16	38088500	38089500	NM_019827	+	nonPcG
chr17	28485649	28486649	NM_010220	-	nonPcG
chr7	128744369	128745369	NM_001029982	+	nonPcG
chr15	94628684	94629684	NM_178789	+	nonPcG
chr9	102625795	102626795	NM_181394	+	nonPcG
chr8	72318561	72319561	NM_008452	+	nonPcG
chr14	57825738	57826738	NM_026401	+	nonPcG
chr10	7680708	7681708	NM_010690	+	nonPcG
chr1	75210278	75211278	NM_029010	-	nonPcG
chr8	56550633	56551633	NM_015791	+	nonPcG
chr3	116807666	116808666	NM_001081326	-	nonPcG
chr11	109363154	109364154	NR_038097	-	nonPcG
chr5	24427020	24428020	NM_001253892	+	nonPcG
chr14	57825663	57826663	NM_198605	-	nonPcG
chr12	112644327	112645327	NM_001161737	+	nonPcG
chr11	80088899	80089899	NM_001029856	+	nonPcG
chr10	81349926	81350926	NM_001163165	-	nonPcG
chr4	137795884	137796884	NM_007431	-	nonPcG
chr12	85110332	85111332	NM_030225	+	nonPcG
chr16	91043879	91044879	NM_026110	-	nonPcG
chr17	46890120	46891120	NM_178385	+	nonPcG
chr12	108179237	108180237	NM_009832	+	nonPcG
chr5	33629135	33630135	NM_178390	-	nonPcG
chr1	33814095	33815095	NM_001290699	-	nonPcG
chr17	35979454	35980454	NM_008136	+	nonPcG
chr16	44723800	44724800	NM_145972	+	nonPcG
chr4	108619455	108620455	NM_177045	+	nonPcG
chr11	78550235	78551235	NM_133706	-	nonPcG
chr11	120378246	120379246	NM_027980	-	nonPcG
chr5	140648531	140649531	NM_175274	-	nonPcG
chr18	67288722	67289722	NM_053261	+	nonPcG
chr7	16815388	16816388	NM_001039878	+	nonPcG
chr1	75191510	75192510	NM_001003917	-	nonPcG
chr17	47592966	47593966	NM_007632	+	nonPcG
chr5	105876067	105877067	NM_018759	+	nonPcG
chr10	40883033	40884033	NM_031877	+	nonPcG
chr10	127311286	127312286	NM_001003913	-	nonPcG
chr4	106560537	106561537	NM_053272	+	nonPcG
chr11	99230517	99231517	NM_020618	-	nonPcG
chr16	31080932	31081932	NM_198626	-	nonPcG
chr15	102073272	102074272	NM_145625	+	nonPcG
chr7	127841307	127842307	NM_009294	+	nonPcG
chr17	88064785	88065785	NM_001081034	-	nonPcG
chr5	110285818	110286818	NM_011132	+	nonPcG
chr10	115315091	115316091	NM_024454	-	nonPcG
chr12	40222689	40223689	NM_013562	-	nonPcG
chr17	17623989	17624989	NM_172827	-	nonPcG
chr13	100668980	100669980	NM_001168386	+	nonPcG
chr1	75191659	75192659	NM_026187	+	nonPcG
chr1	60097746	60098746	NM_001285463	+	nonPcG
chr18	14782744	14783744	NM_001100449	+	nonPcG
chr1	84284145	84285145	NM_001003948	-	nonPcG
chr8	71405511	71406511	NM_172756	+	nonPcG
chr4	143393940	143394940	NM_031377	+	nonPcG
chr2	131159520	131160520	NM_026091	-	nonPcG
chr13	54574512	54575512	NM_019968	+	nonPcG
chr5	122353695	122354695	NM_144912	-	nonPcG
chr10	40882643	40883643	NM_027879	-	nonPcG
chr10	85101995	85102995	NM_010214	-	nonPcG
chr8	70839220	70840220	NM_027560	-	nonPcG
chr11	72606760	72607760	NM_025985	+	nonPcG
chr9	121704529	121705529	NM_001164562	-	nonPcG
chr12	80643361	80644361	NM_007951	-	nonPcG
chr7	30445082	30446082	NM_007467	-	nonPcG
chr6	115676135	115677135	NM_029780	-	nonPcG
chr10	85102126	85103126	NM_001013028	+	nonPcG
chr2	3474486	3475486	NM_022724	-	nonPcG
chr1	33719395	33720395	NM_008999	+	nonPcG
chr1	84838804	84839804	NM_133975	-	nonPcG
chr6	72438182	72439182	NR_046011	+	nonPcG
chr11	88046872	88047872	NM_001078167	+	nonPcG
chr8	83331986	83332986	NM_001170691	-	nonPcG
chr7	16816232	16817232	NM_173430	-	nonPcG
chr17	79895623	79896623	NM_001286647	-	nonPcG
chr1	180568474	180569474	NM_007415	+	nonPcG
chr1	65186184	65187184	NM_011086	+	nonPcG
chr14	64440526	64441526	NM_001253714	-	nonPcG
chr2	125123160	125124160	NM_001162418	-	nonPcG
chr2	120731017	120732017	NM_026891	-	nonPcG
chr9	119321927	119322927	NM_133985	-	nonPcG
chr9	114781493	114782493	NM_001252479	-	nonPcG
chr11	51606381	51607381	NM_001048061	-	nonPcG
chr4	155734303	155735303	NM_001101506	+	nonPcG
chr17	23725835	23726835	NM_023058	+	nonPcG
chr15	79742197	79743197	NR_045069	+	nonPcG
chr2	147012559	147013559	NM_011917	+	nonPcG
chr2	80580682	80581682	NM_001290745	-	nonPcG
chr8	56550066	56551066	NM_001009951	-	nonPcG
chr12	40222863	40223863	NR_045157	+	nonPcG
chr7	131409978	131410978	NM_175115	-	nonPcG
chr1	138963208	138964208	NM_001166501	+	nonPcG
chr17	35978523	35979523	NM_001282012	-	nonPcG
chr7	30321875	30322875	NM_001033140	-	nonPcG
chr1	65185979	65186979	NM_001111320	-	nonPcG
chr9	110532096	110533096	NM_001081340	+	nonPcG
chr13	35740901	35741901	NM_001123386	+	nonPcG
chr10	117845474	117846474	NM_024457	-	nonPcG
chr5	122353912	122354912	NM_019780	+	nonPcG
chr7	28692348	28693348	NM_207238	+	nonPcG
chr2	132815554	132816554	NM_175113	-	nonPcG
chr16	17927719	17928719	NM_153150	-	nonPcG
chr15	102135715	102136715	NM_001033277	-	nonPcG
chr7	140855883	140856883	NM_018742	-	nonPcG
chr2	150748580	150749580	NM_172117	+	nonPcG
chr10	41809163	41810163	NM_001243075	-	nonPcG
chr9	56417550	56418550	NM_172924	-	nonPcG
chr15	73184447	73185447	NM_153178	-	nonPcG
chr7	45052381	45053381	NM_175022	-	nonPcG
chr2	132815640	132816640	NM_001291054	+	nonPcG
chr3	96695874	96696874	NM_146135	+	nonPcG
chr5	135743672	135744672	NM_172541	-	nonPcG
chr5	108629277	108630277	NM_001282051	-	nonPcG
chr5	146948156	146949156	NM_025652	+	nonPcG
chr9	80164533	80165533	NM_001039546	+	nonPcG
chr1	121430566	121431566	NM_001025156	+	nonPcG
chr5	108629309	108630309	NM_001163531	+	nonPcG
chr5	115157676	115158676	NM_175403	-	nonPcG
chr11	113750660	113751660	NM_020006	-	nonPcG
chr1	87326497	87327497	NM_001110212	+	nonPcG
chr4	124850258	124851258	NM_153566	+	nonPcG
chr7	131410100	131411100	NM_025826	+	nonPcG
chr17	71615714	71616714	NM_175639	+	nonPcG
chr5	31220045	31221045	NM_008014	-	nonPcG
chr4	124850230	124851230	NM_001142727	-	nonPcG
chr9	22130098	22131098	NM_007388	-	nonPcG
chr11	87986085	87987085	NM_001168472	-	nonPcG
chr1	60097407	60098407	NM_021312	-	nonPcG
chr1	172376030	172377030	NM_026234	+	nonPcG
chr11	120713267	120714267	NM_016665	-	nonPcG
chr1	44147243	44148243	NM_011729	+	nonPcG
chr15	58822927	58823927	NM_175212	-	nonPcG
chr4	134923124	134924124	NM_023665	+	nonPcG
chr17	33908678	33909678	NR_045146	-	nonPcG
chr13	47105721	47106721	NM_025900	-	nonPcG
chr11	101094935	101095935	NM_008949	-	nonPcG
chr12	102704369	102705369	NM_172584	-	nonPcG
chr10	62650698	62651698	NM_053183	-	nonPcG
chr15	103239896	103240896	NM_001039129	+	nonPcG
chr11	120713452	120714452	NM_153545	+	nonPcG
chr13	9276024	9277024	NM_001081426	+	nonPcG
chr1	118310632	118311632	NM_011650	-	nonPcG
chr7	45639476	45640476	NM_172418	+	nonPcG
chr12	72084813	72085813	NM_026038	-	nonPcG
chr6	145249731	145250731	NM_021284	-	nonPcG
chr7	4149372	4150372	NM_175529	-	nonPcG
chr11	106084401	106085401	NM_011947	+	nonPcG
chr10	81365320	81366320	NM_001014836	-	nonPcG
chr10	79854471	79855471	NR_029447	-	nonPcG
chr15	103239316	103240316	NM_001076789	-	nonPcG
chr1	71102472	71103472	NM_007525	-	nonPcG
chr1	180903773	180904773	NM_133705	+	nonPcG
chr9	13827226	13828226	NM_176836	+	nonPcG
chr12	113097777	113098777	NM_054081	+	nonPcG
chr10	115384458	115385458	NM_001033261	+	nonPcG
chr1	180255800	180256800	NM_001128605	-	nonPcG
chr2	140670976	140671976	NM_001172160	-	nonPcG
chr14	18238606	18239606	NM_011584	-	nonPcG
chr4	43875029	43876029	NM_016678	+	nonPcG
chr18	84685202	84686202	NM_023149	-	nonPcG
chr8	22476379	22477379	NM_001012667	-	nonPcG
chr6	29398425	29399425	NM_001201378	+	nonPcG
chr18	34408922	34409922	NM_001163004	+	nonPcG
chr11	116852594	116853594	NM_011358	-	nonPcG
chr1	71652734	71653734	NM_001276408	-	nonPcG
chr19	29047402	29048402	NM_021299	-	nonPcG
chr8	22476199	22477199	NM_011394	+	nonPcG
chr9	107296188	107297188	NM_009895	+	nonPcG
chr8	111055838	111056838	NM_028274	+	nonPcG
chr3	105687071	105688071	NM_017397	-	nonPcG
chr17	86962610	86963610	NM_145491	+	nonPcG
chr7	81493425	81494425	NM_021492	-	nonPcG
chr9	106453337	106454337	NM_021567	+	nonPcG
chr8	120667612	120668612	NM_010926	-	nonPcG
chr8	12671600	12672600	NM_198031	-	nonPcG
chr16	8829599	8830599	NM_001081400	+	nonPcG
chr8	120667724	120668724	NM_009941	+	nonPcG
chr9	13826553	13827553	NR_037622	-	nonPcG
chr5	147430079	147431079	NM_028291	+	nonPcG
chr11	83472607	83473607	NM_027427	+	nonPcG
chr6	145250051	145251051	NR_045598	+	nonPcG
chr2	26351610	26352610	NM_001139503	-	nonPcG
chr8	121907332	121908332	NM_001033485	+	nonPcG
chr13	100616444	100617444	NM_178410	-	nonPcG
chr7	109703236	109704236	NM_020616	+	nonPcG
chr15	79742036	79743036	NM_001205345	-	nonPcG
chr2	119477129	119478129	NM_026574	-	nonPcG
chr1	59684505	59685505	NM_018868	+	nonPcG
chr5	115011023	115012023	NM_029012	+	nonPcG
chr12	116047223	116048223	NM_001004066	+	nonPcG
chr14	120477960	120478960	NM_029519	+	nonPcG
chr14	55899732	55900732	NM_001082975	-	nonPcG
chr12	116280721	116281721	NM_028731	+	nonPcG
chr15	97055456	97056456	NM_027052	-	nonPcG
chr15	59081526	59082526	NM_001146180	-	nonPcG
chr7	140856896	140857896	NM_053194	+	nonPcG
chr2	91963063	91964063	NM_138306	-	nonPcG
chr2	80314965	80315965	NM_024181	+	nonPcG
chr18	36280661	36281661	NM_008989	+	nonPcG
chr4	124693054	124694054	NM_026031	-	nonPcG
chr2	168206562	168207562	NM_009628	-	nonPcG
chr15	34082218	34083218	NM_026002	+	nonPcG
chr15	102246000	102247000	NM_001042727	-	nonPcG
chr10	115383935	115384935	NM_025780	-	nonPcG
chr7	28810389	28811389	NM_177301	+	nonPcG
chr4	129334870	129335870	NM_009030	-	nonPcG
chr17	33950988	33951988	NM_019420	-	nonPcG
chr5	143180516	143181516	NM_177880	+	nonPcG
chr15	39943257	39944257	NM_172814	-	nonPcG
chr8	4238239	4239239	NM_001042557	+	nonPcG
chr18	73753979	73754979	NM_053255	-	nonPcG
chr11	6415369	6416369	NM_008907	+	nonPcG
chr1	165193933	165194933	NM_145512	-	nonPcG
chr5	143180275	143181275	NM_001045482	-	nonPcG
chr1	183369065	183370065	NM_177389	-	nonPcG
chr4	45408266	45409266	NM_001009949	-	nonPcG
chr5	144223078	144224078	NM_027410	-	nonPcG
chr19	55315532	55316532	NM_001033573	-	nonPcG
chr12	72085338	72086338	NM_001205067	+	nonPcG
chr1	119504282	119505282	NM_022327	-	nonPcG
chr5	92042196	92043196	NM_001276315	-	nonPcG
chr11	120633047	120634047	NM_010756	-	nonPcG
chr1	71652834	71653834	NR_040308	+	nonPcG
chr13	55329230	55330230	NM_016662	-	nonPcG
chr10	81000865	81001865	NM_001038655	-	nonPcG
chr8	121907186	121908186	NM_011404	-	nonPcG
chr3	127836992	127837992	NM_145964	-	nonPcG
chr1	139421882	139422882	NM_172643	+	nonPcG
chr6	120530799	120531799	NM_144815	-	nonPcG
chr6	65042166	65043166	NM_007958	+	nonPcG
chr19	55315556	55316556	NM_001293685	+	nonPcG
chr11	72440877	72441877	NM_016776	+	nonPcG
chr17	33918977	33919977	NM_001025313	+	nonPcG
chr8	69822064	69823064	NM_020028	+	nonPcG
chr10	122096602	122097602	NM_153059	-	nonPcG
chr7	90129731	90130731	NM_001252520	+	nonPcG
chr19	10881243	10882243	NM_134142	-	nonPcG
chr1	93445201	93446201	NM_001301364	-	nonPcG
chr17	33929393	33930393	NM_009059	+	nonPcG
chr4	43957201	43958201	NM_027450	+	nonPcG
chr16	30388030	30389030	NM_001128094	-	nonPcG
chr11	69098455	69099455	NM_011065	+	nonPcG
chr13	73330508	73331508	NM_053163	+	nonPcG
chr9	59616783	59617783	NM_001205239	+	nonPcG
chr9	56418345	56419345	NM_025812	+	nonPcG
chr18	37300298	37301298	NM_053128	+	nonPcG
chr11	53350266	53351266	NM_033565	+	nonPcG
chr19	24173640	24174640	NM_001198985	-	nonPcG
chr11	116853514	116854514	NM_178620	+	nonPcG
chr19	29046982	29047982	NR_028360	+	nonPcG
chr4	129335525	129336525	NM_025970	+	nonPcG
chr5	139200136	139201136	NM_001256115	+	nonPcG
chr5	108132413	108133413	NM_028481	+	nonPcG
chr13	3537574	3538574	NM_008112	+	nonPcG
chr2	165034279	165035279	NM_144892	-	nonPcG
chr15	98762618	98763618	NM_007478	-	nonPcG
chr5	149677756	149678756	NM_001081204	+	nonPcG
chr7	130519080	130520080	NM_001136054	-	nonPcG
chr4	45320103	45321103	NM_025513	-	nonPcG
chr4	148139989	148140989	NM_027985	+	nonPcG
chr8	83593991	83594991	NM_027179	-	nonPcG
chr11	102316787	102317787	NM_001044383	-	nonPcG
chr7	19023876	19024876	NM_026605	+	nonPcG
chr3	122245056	122246056	NM_008129	+	nonPcG
chr1	162570327	162571327	NM_016796	+	nonPcG
chr11	120457563	120458563	NM_025560	-	nonPcG
chr9	57262099	57263099	NM_028820	-	nonPcG
chr17	34024180	34025180	NM_009066	-	nonPcG
chr7	143052249	143053249	NM_133655	+	nonPcG
chr1	33669323	33670323	NR_033199	+	nonPcG
chr7	90475495	90476495	NM_026734	-	nonPcG
chr18	37814578	37815578	NM_033582	+	nonPcG
chr9	32343737	32344737	NM_010605	-	nonPcG
chr3	127895823	127896823	NM_027482	-	nonPcG
chr1	143776777	143777777	NM_001159866	+	nonPcG
chr1	33669294	33670294	NM_008922	-	nonPcG
chr9	72661846	72662846	NM_010890	+	nonPcG
chr3	138525690	138526690	NM_007917	+	nonPcG
chr4	46195811	46196811	NM_011728	-	nonPcG
chr2	150786295	150787295	NM_153781	+	nonPcG
chr18	7868331	7869331	NM_001282093	+	nonPcG
chr11	52231494	52232494	NM_011543	+	nonPcG
chr11	69900486	69901486	NM_027419	-	nonPcG
chr3	89962832	89963832	NM_001081182	-	nonPcG
chr6	91472923	91473923	NM_133928	-	nonPcG
chr13	23620594	23621594	NM_001177653	-	nonPcG
chr9	48480111	48481111	NM_024233	-	nonPcG
chr12	100187467	100188467	NR_045282	+	nonPcG
chr15	6707880	6708880	NM_030168	+	nonPcG
chr15	44619140	44620140	NM_019480	+	nonPcG
chr11	120457628	120458628	NM_152807	+	nonPcG
chr3	14578170	14579170	NM_007892	+	nonPcG
chr1	43827208	43828208	NM_026430	-	nonPcG
chr19	16132330	16133330	NM_008139	+	nonPcG
chr14	51912988	51913988	NM_001145959	-	nonPcG
chr7	127588197	127589197	NM_172281	+	nonPcG
chr9	48494842	48495842	NM_001004191	+	nonPcG
chr9	48494830	48495830	NM_144948	-	nonPcG
chr1	175625135	175626135	NM_010209	-	nonPcG
chr6	85451004	85452004	NM_007638	+	nonPcG
chr1	143776551	143777551	NM_013835	-	nonPcG
chr12	80259871	80260871	NM_134156	-	nonPcG
chr3	101109666	101110666	NM_011197	-	nonPcG
chr5	34636614	34637614	NM_026660	-	nonPcG
chr11	5541717	5542717	NM_134033	-	nonPcG
chr4	125065157	125066157	NM_175223	-	nonPcG
chr7	127588095	127589095	NM_001033040	-	nonPcG
chr15	100614610	100615610	NR_045701	-	nonPcG
chr6	128362493	128363493	NM_008021	+	nonPcG
chr2	70661008	70662008	NM_027352	+	nonPcG
chr9	111117610	111118610	NM_001164838	+	nonPcG
chr15	79892638	79893638	NR_030675	-	nonPcG
chr6	86365182	86366182	NM_025591	+	nonPcG
chr9	108490175	108491175	NM_001168371	+	nonPcG
chr16	32430420	32431420	NM_009981	+	nonPcG
chr2	38997808	38998808	NM_029687	+	nonPcG
chr6	91116326	91117326	NM_018815	-	nonPcG
chr4	40854037	40855037	NM_022305	-	nonPcG
chr7	141454687	141455687	NM_001163689	+	nonPcG
chr5	145113755	145114755	NM_023142	+	nonPcG
chr15	7129071	7130071	NM_001113386	+	nonPcG
chr7	102249618	102250618	NM_019566	-	nonPcG
chr15	79891907	79892907	NM_001160415	+	nonPcG
chr4	134018316	134019316	NM_145833	-	nonPcG
chr6	97059911	97060911	NM_177233	-	nonPcG
chr10	11280829	11281829	NM_027968	+	nonPcG
chr6	128362322	128363322	NR_027360	-	nonPcG
chr2	91931202	91932202	NM_001012335	-	nonPcG
chr4	155249465	155250465	NM_001190445	+	nonPcG
chr16	96081928	96082928	NM_001103179	-	nonPcG
chr5	110107697	110108697	NM_145147	-	nonPcG
chr16	91688228	91689228	NM_021720	-	nonPcG
chr11	97702933	97703933	NM_011971	+	nonPcG
chr7	90442280	90443280	NM_145151	+	nonPcG
chr11	97574626	97575626	NM_018873	-	nonPcG
chr12	113000121	113001121	NM_028193	-	nonPcG
chr1	63113767	63114767	NM_001081436	-	nonPcG
chr11	77893372	77894372	NM_008952	-	nonPcG
chr1	87755510	87756510	NM_001205391	+	nonPcG
chr15	81925713	81926713	NM_030229	-	nonPcG
chr2	92370557	92371557	NM_001166633	-	nonPcG
chr10	80052987	80053987	NM_008162	+	nonPcG
chr11	11461919	11462919	NM_001185153	-	nonPcG
chr2	160645396	160646396	NM_009408	+	nonPcG
chr4	150008523	150009523	NM_173371	-	nonPcG
chr15	25842797	25843797	NM_001034851	+	nonPcG
chr2	104849350	104850350	NM_178695	-	nonPcG
chr11	60878538	60879538	NM_001168507	-	nonPcG
chr10	80675793	80676793	NM_021462	-	nonPcG
chr6	72957732	72958732	NM_001039392	-	nonPcG
chr6	91473250	91474250	NM_028766	+	nonPcG
chr5	108132091	108133091	NM_028876	-	nonPcG
chr1	128102805	128103805	NM_181750	+	nonPcG
chr5	92137437	92138437	NM_019490	+	nonPcG
chr11	113683911	113684911	NM_177777	+	nonPcG
chr6	56831558	56832558	NM_012056	+	nonPcG
chr7	120981812	120982812	NM_007672	-	nonPcG
chr4	136310441	136311441	NM_001277121	+	nonPcG
chr16	91688397	91689397	NR_040389	+	nonPcG
chr14	31336223	31337223	NM_009796	+	nonPcG
chr16	4559220	4560220	NM_031182	-	nonPcG
chr7	24530147	24531147	NM_153134	+	nonPcG
chr12	55821016	55822016	NM_001003719	-	nonPcG
chr15	80090833	80091833	NM_009303	+	nonPcG
chr5	4104197	4105197	NM_020010	-	nonPcG
chr11	4094931	4095931	NM_026443	-	nonPcG
chr8	74993202	74994202	NM_178017	+	nonPcG
chr18	46741375	46742375	NM_001303015	+	nonPcG
chr7	143053186	143054186	NR_015529	-	nonPcG
chr15	76330793	76331793	NM_010331	+	nonPcG
chr16	18347681	18348681	NM_001272029	+	nonPcG
chr13	55512946	55513946	NM_001114087	-	nonPcG
chr11	100355641	100356641	NM_010404	-	nonPcG
chr5	135186822	135187822	NM_011714	+	nonPcG
chr10	13868330	13869330	NM_025446	-	nonPcG
chr17	70849290	70850290	NM_001164076	-	nonPcG
chr6	85450802	85451802	NM_001163427	-	nonPcG
chr10	127063102	127064102	NM_009870	+	nonPcG
chr11	113683651	113684651	NM_138598	-	nonPcG
chr4	116507048	116508048	NM_008389	+	nonPcG
chr11	51756334	51757334	NM_001290785	-	nonPcG
chr8	83740811	83741811	NM_001163029	-	nonPcG
chr5	121451974	121452974	NM_026129	-	nonPcG
chr4	136469260	136470260	NM_024452	+	nonPcG
chr7	25131960	25132960	NM_001163554	-	nonPcG
chr4	13750796	13751796	NM_001111027	+	nonPcG
chr15	79658456	79659456	NM_029407	-	nonPcG
chr4	114986728	114987728	NM_025647	-	nonPcG
chr1	60409118	60410118	NM_001198570	+	nonPcG
chr5	116023928	116024928	NM_031869	-	nonPcG
chr5	31240417	31241417	NM_147201	+	nonPcG
chr10	28074319	28075319	NM_008983	+	nonPcG
chr18	80469167	80470167	NM_026295	-	nonPcG
chr9	44880774	44881774	NM_001081049	-	nonPcG
chr4	142083797	142084797	NR_027137	+	nonPcG
chr4	135873346	135874346	NM_026383	-	nonPcG
chr18	34221272	34222272	NR_040534	-	nonPcG
chr7	30588226	30589226	NM_001290573	-	nonPcG
chr12	110737448	110738448	NM_027149	+	nonPcG
chr13	59769465	59770465	NR_015349	+	nonPcG
chr5	43781649	43782649	NM_001159963	-	nonPcG
chr1	84839340	84840340	NM_025386	+	nonPcG
chr16	21204294	21205294	NM_010143	+	nonPcG
chr9	65214189	65215189	NM_177460	+	nonPcG
chr4	142083804	142084804	NM_145402	-	nonPcG
chr5	122501725	122502725	NM_001110140	-	nonPcG
chr9	20642817	20643817	NM_025401	+	nonPcG
chr5	24423030	24424030	NM_007668	-	nonPcG
chr5	30888351	30889351	NM_174849	+	nonPcG
chr5	110780096	110781096	NM_001025561	-	nonPcG
chr11	97187392	97188392	NM_008379	-	nonPcG
chr19	6987151	6988151	NM_001185164	-	nonPcG
chr14	54553861	54554861	NM_145462	-	nonPcG
chr9	57520731	57521731	NM_007747	+	nonPcG
chr13	59769289	59770289	NM_026921	-	nonPcG
chr5	92505108	92506108	NM_007644	-	nonPcG
chr6	87981182	87982182	NR_026990	+	nonPcG
chr7	65644397	65645397	NM_172310	+	nonPcG
chr4	129819978	129820978	NM_008974	+	nonPcG
chr4	108847356	108848356	NM_029571	+	nonPcG
chr1	63113970	63114970	NR_045915	+	nonPcG
chr15	96460343	96461343	NM_028148	-	nonPcG
chr7	90128974	90129974	NR_046006	-	nonPcG
chr9	74952552	74953552	NM_001113283	+	nonPcG
chr9	66794923	66795923	NM_177583	-	nonPcG
chr6	39557334	39558334	NM_172477	-	nonPcG
chr5	20950488	20951488	NR_030699	+	nonPcG
chr3	138442592	138443592	NM_007410	+	nonPcG
chr8	116992949	116993949	NM_026572	-	nonPcG
chr5	150673326	150674326	NM_175310	+	nonPcG
chr7	120982008	120983008	NM_028955	+	nonPcG
chr3	19694896	19695896	NM_205769	-	nonPcG
chr7	99140644	99141644	NM_178635	-	nonPcG
chr6	124911205	124912205	NM_008479	-	nonPcG
chr17	44776670	44777670	NM_178652	+	nonPcG
chr14	45529565	45530565	NM_146054	-	nonPcG
chr15	78926224	78927224	NM_008495	+	nonPcG
chr7	92740959	92741959	NR_015510	-	nonPcG
chr7	127232942	127233942	NM_146201	+	nonPcG
chr9	100545553	100546553	NM_010878	-	nonPcG
chr6	87980982	87981982	NM_198622	-	nonPcG
chr9	106886500	106887500	NM_175402	-	nonPcG
chr14	57397983	57398983	NM_030004	-	nonPcG
chr17	46649837	46650837	NM_025611	+	nonPcG
chr1	91297837	91298837	NM_016717	+	nonPcG
chr15	79658726	79659726	NM_028634	+	nonPcG
chr4	43655945	43656945	NM_026871	-	nonPcG
chr19	24280086	24281086	NM_008044	-	nonPcG
chr7	16891285	16892285	NM_010320	+	nonPcG
chr7	100492857	100493857	NM_011671	+	nonPcG
chr2	39007638	39008638	NM_028809	+	nonPcG
chr8	86623542	86624542	NM_025827	+	nonPcG
chr5	140704510	140705510	NM_181066	+	nonPcG
chr4	56864711	56865711	NM_018761	-	nonPcG
chr11	87404564	87405564	NM_031386	+	nonPcG
chr19	36925578	36926578	NM_001080706	+	nonPcG
chr16	20694556	20695556	NM_133778	+	nonPcG
chr12	35046688	35047688	NM_001014973	+	nonPcG
chr7	29155710	29156710	NM_001146023	-	nonPcG
chr19	46356379	46357379	NM_029186	+	nonPcG
chr9	95857096	95858096	NM_019864	+	nonPcG
chr10	80260468	80261468	NM_010255	-	nonPcG
chr6	142507457	142508457	NM_001302765	-	nonPcG
chr18	65579729	65580729	NM_207255	+	nonPcG
chr2	130839610	130840610	NM_029432	-	nonPcG
chr3	57575376	57576376	NM_133784	-	nonPcG
chr5	65435342	65436342	NM_009466	-	nonPcG
chr1	180813103	180814103	NM_008210	-	nonPcG
chr19	40894204	40895204	NM_028319	+	nonPcG
chr5	143269522	143270522	NM_017467	-	nonPcG
chr6	95117379	95118379	NM_001008785	+	nonPcG
chr13	55726867	55727867	NM_028281	+	nonPcG
chr11	20248924	20249924	NM_172260	-	nonPcG
chr15	100669000	100670000	NM_001270537	-	nonPcG
chr5	121452208	121453208	NM_029912	+	nonPcG
chr6	85332922	85333922	NM_178639	-	nonPcG
chr7	80024313	80025313	NM_001145999	+	nonPcG
chr18	20745904	20746904	NM_019737	-	nonPcG
chr19	8928856	8929856	NM_009073	-	nonPcG
chr17	36189651	36190651	NM_008208	-	nonPcG
chr17	28327970	28328970	NM_011287	+	nonPcG
chr16	20611100	20612100	NM_025462	+	nonPcG
chr5	34335749	34336749	NM_011278	+	nonPcG
chr9	95857017	95858017	NR_073361	-	nonPcG
chr16	94287356	94288356	NM_139145	-	nonPcG
chr3	22076151	22077151	NM_030732	+	nonPcG
chr5	121397481	121398481	NM_172722	+	nonPcG
chr7	30729034	30730034	NM_027215	-	nonPcG
chr12	4841095	4842095	NM_016863	-	nonPcG
chr1	54557184	54558184	NM_001163314	-	nonPcG
chr2	154568926	154569926	NM_001291105	-	nonPcG
chr7	128739929	128740929	NM_145955	-	nonPcG
chr4	119294013	119295013	NM_011732	-	nonPcG
chr1	180725542	180726542	NM_133225	+	nonPcG
chr7	144581936	144582936	NM_010175	-	nonPcG
chr9	20887674	20888674	NM_145610	+	nonPcG
chr15	79062359	79063359	NM_144849	-	nonPcG
chr8	110618137	110619137	NM_146216	+	nonPcG
chr2	24934781	24935781	NR_027876	-	nonPcG
chr7	80534498	80535498	NM_007550	-	nonPcG
chr12	110600894	110601894	NM_030238	+	nonPcG
chr10	80701320	80702320	NM_172457	-	nonPcG
chr1	64120889	64121889	NM_033563	-	nonPcG
chr15	10713040	10714040	NM_030690	-	nonPcG
chr17	34930752	34931752	NM_010893	+	nonPcG
chr8	72547810	72548810	NM_027485	-	nonPcG
chr19	6014747	6015747	NM_007600	-	nonPcG
chr3	103967609	103968609	NM_001163467	+	nonPcG
chr9	21367370	21368370	NM_001042708	+	nonPcG
chr19	5117908	5118908	NM_008451	-	nonPcG
chr1	74236049	74237049	NM_029711	+	nonPcG
chr5	100820435	100821435	NM_172405	-	nonPcG
chr3	65665727	65666727	NM_001037923	+	nonPcG
chr18	73814892	73815892	NM_145494	-	nonPcG
chr14	57664456	57665456	NM_020506	-	nonPcG
chr1	118627444	118628444	NM_023755	+	nonPcG
chr5	65536760	65537760	NM_016786	+	nonPcG
chr8	86745198	86746198	NR_027829	+	nonPcG
chr3	119782888	119783888	NM_019550	-	nonPcG
chr11	116489846	116490846	NM_026364	-	nonPcG
chr4	129672267	129673267	NM_008468	-	nonPcG
chr15	89075354	89076354	NR_040417	-	nonPcG
chr2	158375137	158376137	NM_175692	+	nonPcG
chr6	83831241	83832241	NM_146169	-	nonPcG
chr4	127357664	127358664	NM_010291	-	nonPcG
chr6	146887993	146888993	NM_001170433	+	nonPcG
chr14	76110390	76111390	NM_013745	+	nonPcG
chr4	40142764	40143764	NM_007386	+	nonPcG
chr8	105707802	105708802	NM_027655	+	nonPcG
chr7	92741213	92742213	NM_029494	+	nonPcG
chr15	76197709	76198709	NM_201393	-	nonPcG
chr5	129019655	129020655	NM_009391	+	nonPcG
chr11	51999966	52000966	NM_009458	-	nonPcG
chr15	99772015	99773015	NM_028015	-	nonPcG
chr8	105565540	105566540	NM_013477	-	nonPcG
chr2	131179512	131180512	NM_007682	-	nonPcG
chr15	4374990	4375990	NM_177355	+	nonPcG
chr9	113707759	113708759	NM_001164677	-	nonPcG
chr8	105707668	105708668	NM_198299	-	nonPcG
chr17	34027555	34028555	NM_013543	-	nonPcG
chr11	100759278	100760278	NM_001081194	-	nonPcG
chr14	76110315	76111315	NM_026177	-	nonPcG
chr4	132534914	132535914	NM_007512	-	nonPcG
chr5	115631316	115632316	NR_027810	-	nonPcG
chr10	4265828	4266828	NM_031185	+	nonPcG
chr1	170867271	170868271	NM_001081304	-	nonPcG
chr13	66932572	66933572	NM_025547	-	nonPcG
chr4	125066192	125067192	NM_175246	+	nonPcG
chr15	82146768	82147768	NM_033218	+	nonPcG
chr8	71366347	71367347	NM_001145780	+	nonPcG
chr2	76674814	76675814	NM_031256	+	nonPcG
chr4	137048195	137049195	NM_198248	-	nonPcG
chr19	8929193	8930193	NM_144872	+	nonPcG
chr7	28169247	28170247	NM_007991	+	nonPcG
chr16	46009913	46010913	NM_001134480	-	nonPcG
chr7	16387396	16388396	NM_019748	-	nonPcG
chr5	72913861	72914861	NM_001113423	+	nonPcG
chr16	11134032	11135032	NM_029582	-	nonPcG
chr8	86745506	86746506	NM_009172	-	nonPcG
chr19	43524105	43525105	NM_010324	-	nonPcG
chr3	103967816	103968816	NR_030676	-	nonPcG
chr18	46741079	46742079	NM_026217	-	nonPcG
chr17	30612159	30613159	NM_001113560	-	nonPcG
chr11	97799171	97800171	NM_010688	+	nonPcG
chr7	4521943	4522943	NM_009406	-	nonPcG
chr1	43933506	43934506	NM_009418	+	nonPcG
chr2	160730809	160731809	NM_021280	+	nonPcG
chr7	127025979	127026979	NM_010772	-	nonPcG
chr7	114117281	114118281	NM_025846	-	nonPcG
chr14	21848410	21849410	NM_026965	-	nonPcG
chr4	57955911	57956911	NM_011660	-	nonPcG
chr1	66174828	66175828	NM_001039934	+	nonPcG
chr13	95524740	95525740	NM_007974	-	nonPcG
chr6	86371039	86372039	NM_026506	+	nonPcG
chr19	4000079	4001079	NM_025529	+	nonPcG
chr3	146404141	146405141	NM_001253768	+	nonPcG
chr5	36695521	36696521	NM_001081232	-	nonPcG
chr1	63176322	63177322	NM_001160038	-	nonPcG
chr8	106210553	106211553	NM_145404	+	nonPcG
chr12	76547425	76548425	NR_046044	-	nonPcG
chr3	157924563	157925563	NM_145953	-	nonPcG
chr1	63176330	63177330	NM_018796	+	nonPcG
chr8	106210433	106211433	NM_001007567	-	nonPcG
chr6	4902819	4903819	NM_181595	+	nonPcG
chr13	54071344	54072344	NM_027324	+	nonPcG
chr3	97767514	97768514	NM_178080	-	nonPcG
chr17	3557323	3558323	NR_045302	+	nonPcG
chr1	128101971	128102971	NM_027678	-	nonPcG
chr4	132535058	132536058	NM_172400	+	nonPcG
chr5	129500730	129501730	NM_172276	+	nonPcG
chr9	119101977	119102977	NM_177117	+	nonPcG
chr5	52741073	52742073	NM_025951	+	nonPcG
chr4	119539160	119540160	NM_001290696	+	nonPcG
chr11	119490846	119491846	NM_001164636	+	nonPcG
chr4	44756058	44757058	NM_138590	+	nonPcG
chr13	66932329	66933329	NM_008959	+	nonPcG
chr11	60810765	60811765	NM_009171	-	nonPcG
chr2	35200620	35201620	NM_026697	-	nonPcG
chr13	21780125	21781125	NM_020034	-	nonPcG
chr15	89075563	89076563	NM_026485	+	nonPcG
chr8	13907305	13908305	NM_025785	+	nonPcG
chr11	87403995	87404995	NM_053269	-	nonPcG
chr5	123523664	123524664	NM_023232	-	nonPcG
chr17	3557213	3558213	NM_146074	-	nonPcG
chr14	26970051	26971051	NM_145221	-	nonPcG
chr8	79398968	79399968	NM_008539	-	nonPcG
chr2	153241031	153242031	NM_080463	+	nonPcG
chr10	8885570	8886570	NM_175155	-	nonPcG
chr4	150909421	150910421	NM_020569	-	nonPcG
chr11	120617390	120618390	NM_024229	-	nonPcG
chr4	11485457	11486457	NM_001081183	+	nonPcG
chr15	100615161	100616161	NM_011873	+	nonPcG
chr2	153240858	153241858	NM_018807	-	nonPcG
chr14	55635178	55636178	NM_024267	-	nonPcG
chr2	121866469	121867469	NM_001205369	+	nonPcG
chr8	40307550	40308550	NM_030110	+	nonPcG
chr5	115631486	115632486	NM_198163	+	nonPcG
chr5	113993257	113994257	NM_198109	-	nonPcG
chr7	132610142	132611142	NM_029609	+	nonPcG
chr19	6940693	6941693	NM_001177360	-	nonPcG
chr9	122922577	122923577	NM_009544	+	nonPcG
chr17	10839883	10840883	NM_016694	+	nonPcG
chr16	13902645	13903645	NM_001039533	-	nonPcG
chr7	141193504	141194504	NM_001130443	-	nonPcG
chr10	79793071	79794071	NM_001161747	+	nonPcG
chr16	13902660	13903660	NM_001289562	+	nonPcG
chr14	50930349	50931349	NM_001033271	-	nonPcG
chr1	72306920	72307920	NM_009533	+	nonPcG
chr12	83921434	83922434	NR_073563	-	nonPcG
chr9	113930433	113931433	NM_001083319	+	nonPcG
chr12	99882942	99883942	NM_030172	-	nonPcG
chr4	126429042	126430042	NM_153402	-	nonPcG
chr1	106759242	106760242	NM_027534	-	nonPcG
chr8	111743349	111744349	NM_009954	-	nonPcG
chr2	163994696	163995696	NM_018753	+	nonPcG
chr4	22357042	22358042	NM_172988	+	nonPcG
chr9	64737256	64738256	NM_017382	-	nonPcG
chr10	80702192	80703192	NM_027829	+	nonPcG
chr2	170130720	170131720	NM_001033299	-	nonPcG
chr7	141193629	141194629	NM_001172064	+	nonPcG
chr8	71568426	71569426	NM_011977	+	nonPcG
chr15	12320995	12321995	NM_025673	+	nonPcG
chr14	52196739	52197739	NM_033618	-	nonPcG
chr16	97962121	97963121	NM_001081684	-	nonPcG
chr4	59581062	59582062	NM_001301367	+	nonPcG
chr4	149166207	149167207	NM_001081274	-	nonPcG
chr12	108792810	108793810	NM_009537	+	nonPcG
chr1	136233780	136234780	NM_028872	-	nonPcG
chr7	128461013	128462013	NM_009383	-	nonPcG
chr8	70315274	70316274	NM_001163282	+	nonPcG
chr11	74925371	74926371	NM_001002764	+	nonPcG
chr10	81267671	81268671	NM_018758	+	nonPcG
chr17	56302836	56303836	NM_001111079	+	nonPcG
chr7	127708266	127709266	NM_009746	-	nonPcG
chr13	119487884	119488884	NR_027974	-	nonPcG
chr3	129830896	129831896	NM_026578	-	nonPcG
chr12	4842802	4843802	NM_173416	+	nonPcG
chr11	120098231	120099231	NM_183137	-	nonPcG
chr1	179803515	179804515	NM_026375	-	nonPcG
chr17	48409320	48410320	NM_001110832	-	nonPcG
chr1	163994281	163995281	NM_201364	-	nonPcG
chr10	42501553	42502553	NM_017472	+	nonPcG
chr15	84987471	84988471	NM_001033273	-	nonPcG
chr14	55745184	55746184	NM_026819	-	nonPcG
chr19	8838746	8839746	NM_010316	-	nonPcG
chr10	67284781	67285781	NM_001036293	-	nonPcG
chr18	31609402	31610402	NM_026165	-	nonPcG
chr14	55745192	55746192	NM_026403	+	nonPcG
chr10	61383023	61384023	NM_013753	-	nonPcG
chr16	31662942	31663942	NM_001252435	+	nonPcG
chr2	164070602	164071602	NM_025996	-	nonPcG
chr13	43171001	43172001	NM_001252639	-	nonPcG
chr10	63338532	63339532	NM_019812	-	nonPcG
chr7	19271354	19272354	NM_001282021	-	nonPcG
chr5	20951322	20952322	NM_001080977	-	nonPcG
chr9	75409683	75410683	NR_040719	+	nonPcG
chr16	17131883	17132883	NM_022324	-	nonPcG
chr10	123196519	123197519	NM_001301628	-	nonPcG
chr5	104458956	104459956	NM_008861	+	nonPcG
chr17	46202125	46203125	NM_030715	-	nonPcG
chr1	86064118	86065118	NM_027357	+	nonPcG
chr16	5146608	5147608	NM_001127725	+	nonPcG
chr5	136116190	136117190	NM_011293	+	nonPcG
chr12	17544372	17545372	NM_013614	+	nonPcG
chr1	163994444	163995444	NM_027279	+	nonPcG
chr6	87913475	87914475	NM_173737	+	nonPcG
chr4	154160184	154161184	NM_026388	-	nonPcG
chr14	105258172	105259172	NM_001190989	+	nonPcG
chr17	74527794	74528794	NM_007566	+	nonPcG
chr4	43983003	43984003	NM_001002787	+	nonPcG
chr3	116594457	116595457	NM_001289568	+	nonPcG
chr6	42264484	42265484	NM_007610	+	nonPcG
chr2	157134722	157135722	NM_001139520	-	nonPcG
chr13	32338044	32339044	NM_146041	-	nonPcG
chr11	96788635	96789635	NM_007622	+	nonPcG
chr10	81266426	81267426	NM_025317	-	nonPcG
chr9	101251332	101252332	NM_001161362	-	nonPcG
chr19	46396395	46397395	NM_001025391	+	nonPcG
chr10	88378911	88379911	NM_001004164	+	nonPcG
chr1	63445403	63446403	NM_001177600	+	nonPcG
chr18	33213316	33214316	NM_133774	-	nonPcG
chr11	75347932	75348932	NM_001102611	+	nonPcG
chr4	134286753	134287753	NM_001163794	-	nonPcG
chr5	100039493	100040493	NM_001163035	+	nonPcG
chr2	112239340	112240340	NM_207206	+	nonPcG
chr4	53439912	53440912	NM_133891	+	nonPcG
chr11	120098433	120099433	NM_001110242	+	nonPcG
chr1	134414877	134415877	NM_028320	+	nonPcG
chr14	26533240	26534240	NM_032008	-	nonPcG
chr17	46202354	46203354	NM_028198	+	nonPcG
chr1	131137734	131138734	NM_145508	-	nonPcG
chr6	71440137	71441137	NM_024288	-	nonPcG
chr4	135855570	135856570	NM_001080387	+	nonPcG
chr8	106059102	106060102	NM_010901	+	nonPcG
chr5	130002328	130003328	NM_010368	-	nonPcG
chr14	65358175	65359175	NM_199029	+	nonPcG
chr11	74925298	74926298	NM_001163311	-	nonPcG
chr12	105784201	105785201	NM_011112	+	nonPcG
chr12	110695895	110696895	NM_010480	-	nonPcG
chr16	22857344	22858344	NM_026400	+	nonPcG
chr7	127244025	127245025	NM_177362	+	nonPcG
chr13	44730273	44731273	NM_001205044	+	nonPcG
chr5	123930188	123931188	NM_001134767	+	nonPcG
chr5	142629083	142630083	NM_178398	+	nonPcG
chr15	81744347	81745347	NM_001081016	+	nonPcG
chr11	75347883	75348883	NM_001164223	-	nonPcG
chr12	3571890	3572890	NM_001162465	+	nonPcG
chr8	105937892	105938892	NM_013640	-	nonPcG
chr14	105427058	105428058	NR_045859	+	nonPcG
chr15	77841675	77842675	NM_022410	-	nonPcG
chr5	129908039	129909039	NM_026916	+	nonPcG
chr7	126584507	126585507	NM_138310	+	nonPcG
chr4	155846816	155847816	NM_001302342	+	nonPcG
chr10	81290767	81291767	NM_013769	-	nonPcG
chr19	18631313	18632313	NM_017375	-	nonPcG
chr15	101266345	101267345	NM_010444	+	nonPcG
chr5	29568741	29569741	NM_133907	+	nonPcG
chr2	158767598	158768598	NM_027975	+	nonPcG
chr10	41518999	41519999	NM_016898	+	nonPcG
chr2	126151504	126152504	NM_029455	-	nonPcG
chr17	48409499	48410499	NM_001289490	+	nonPcG
chr17	28621954	28622954	NM_016795	-	nonPcG
chr4	125084633	125085633	NM_001290701	+	nonPcG
chr2	126151640	126152640	NM_026981	+	nonPcG
chr16	22857069	22858069	NM_001081368	-	nonPcG
chr18	3507456	3508456	NM_026505	+	nonPcG
chr17	10839691	10840691	NM_027032	-	nonPcG
chr7	113513333	113514333	NM_001285831	+	nonPcG
chr9	120571016	120572016	NM_025974	+	nonPcG
chr11	75630519	75631519	NM_008916	+	nonPcG
chr17	46772134	46773134	NM_025966	+	nonPcG
chr17	46496288	46497288	NM_207161	+	nonPcG
chr5	88675080	88676080	NM_001098476	-	nonPcG
chr6	8258641	8259641	NM_026632	-	nonPcG
chr7	140035890	140036890	NM_027201	+	nonPcG
chr7	79391837	79392837	NM_145946	+	nonPcG
chr8	124020809	124021809	NM_133966	-	nonPcG
chr5	125178714	125179714	NM_001253904	-	nonPcG
chr12	24831098	24832098	NM_001083341	+	nonPcG
chr7	140035850	140036850	NM_001286011	-	nonPcG
chrX	13846056	13847056	NM_001284503	-	nonPcG
chr15	10714335	10715335	NR_045063	+	nonPcG
chr5	115340746	115341746	NM_026933	+	nonPcG
chr4	148591012	148592012	NM_009272	+	nonPcG
chr2	92433569	92434569	NM_009963	-	nonPcG
chr6	8258787	8259787	NM_001302353	+	nonPcG
chr18	32162588	32163588	NM_011946	+	nonPcG
chr2	71786438	71787438	NM_001277970	+	nonPcG
chr3	116859066	116860066	NM_001113478	+	nonPcG
chr2	61592596	61593596	NM_001164071	+	nonPcG
chr9	113740972	113741972	NM_001286599	+	nonPcG
chr3	94786015	94787015	NM_001037711	-	nonPcG
chr2	140066305	140067305	NM_001159640	-	nonPcG
chr8	111909699	111910699	NM_019950	-	nonPcG
chr5	107986577	107987577	NM_026062	-	nonPcG
chr3	41562882	41563882	NM_172303	+	nonPcG
chr19	42128493	42129493	NM_027106	-	nonPcG
chr6	124414363	124415363	NM_001277330	-	nonPcG
chr4	126752929	126753929	NM_011986	-	nonPcG
chr17	12909500	12910500	NM_001034866	-	nonPcG
chr4	126753054	126754054	NM_001035525	+	nonPcG
chr7	44869288	44870288	NM_133949	-	nonPcG
chr19	46395235	46396235	NM_016860	-	nonPcG
chr11	58903725	58904725	NM_011758	-	nonPcG
chr7	44997079	44998079	NM_029410	-	nonPcG
chr4	101507475	101508475	NM_001164584	+	nonPcG
chr8	123065007	123066007	NM_153176	+	nonPcG
chr17	25874999	25875999	NM_026686	+	nonPcG
chr13	68581747	68582747	NM_027123	+	nonPcG
chr13	81657305	81658305	NM_030257	+	nonPcG
chr5	120648311	120649311	NM_013832	+	nonPcG
chr6	117906281	117907281	NM_001166430	+	nonPcG
chr11	121259486	121260486	NM_001080932	+	nonPcG
chr4	83323689	83324689	NM_027238	-	nonPcG
chr7	44524169	44525169	NM_146189	-	nonPcG
chr11	121672651	121673651	NM_178664	-	nonPcG
chr15	99457248	99458248	NM_001001884	-	nonPcG
chr12	24650870	24651870	NM_178357	+	nonPcG
chr13	38527414	38528414	NM_001289599	-	nonPcG
chr4	118290897	118291897	NM_011213	-	nonPcG
chr18	34220483	34221483	NM_007462	+	nonPcG
chr5	92897492	92898492	NM_001077596	+	nonPcG
chr5	92434699	92435699	NM_183392	-	nonPcG
chr4	25799503	25800503	NM_010243	-	nonPcG
chr4	45011912	45012912	NM_001163283	-	nonPcG
chr13	13954173	13955173	NM_178640	+	nonPcG
chr1	171502977	171503977	NM_019484	+	nonPcG
chr19	18631515	18632515	NM_145497	+	nonPcG
chr11	69671923	69672923	NM_001159375	-	nonPcG
chr14	19750756	19751756	NM_008695	+	nonPcG
chr6	95718346	95719346	NM_011507	-	nonPcG
chr5	115340661	115341661	NM_029645	-	nonPcG
chr9	55511743	55512743	NM_145615	-	nonPcG
chr17	28080084	28081084	NM_013687	-	nonPcG
chr7	142532616	142533616	NM_011288	+	nonPcG
chr6	55037500	55038500	NM_180678	+	nonPcG
chr11	60045989	60046989	NM_001290011	-	nonPcG
chr12	99884014	99885014	NM_028354	+	nonPcG
chr9	108648880	108649880	NM_011790	-	nonPcG
chr2	76369483	76370483	NM_153405	+	nonPcG
chr17	34605360	34606360	NM_001163379	+	nonPcG
chr2	32981556	32982556	NM_019488	-	nonPcG
chr7	44997147	44998147	NM_016849	+	nonPcG
chr12	79089170	79090170	NM_029988	-	nonPcG
chr11	4849044	4850044	NM_001252251	-	nonPcG
chr13	68581669	68582669	NM_172480	-	nonPcG
chr10	11342944	11343944	NM_010146	+	nonPcG
chr8	71536937	71537937	NM_198095	-	nonPcG
chr8	104641228	104642228	NM_026753	-	nonPcG
chr13	65112482	65113482	NM_001083901	-	nonPcG
chr10	67126757	67127757	NM_207221	+	nonPcG
chr11	5261110	5262110	NM_032396	-	nonPcG
chr7	127195577	127196577	NM_001285905	-	nonPcG
chr3	37723860	37724860	NM_198657	-	nonPcG
chr19	6941360	6942360	NM_007522	+	nonPcG
chr7	79659695	79660695	NM_029835	+	nonPcG
chr10	63023349	63024349	NM_001079824	-	nonPcG
chr7	35753954	35754954	NM_178704	-	nonPcG
chr13	75706983	75707983	NM_138953	+	nonPcG
chr2	121139927	121140927	NM_001290811	+	nonPcG
chr2	26603917	26604917	NM_026212	-	nonPcG
chr13	24831158	24832158	NM_019551	+	nonPcG
chr10	76344791	76345791	NM_001081419	-	nonPcG
chr3	157946965	157947965	NM_001013806	+	nonPcG
chr17	32166352	32167352	NM_008716	-	nonPcG
chr13	46727349	46728349	NM_175749	-	nonPcG
chr2	91182547	91183547	NM_001177719	-	nonPcG
chr12	21416936	21417936	NM_011739	-	nonPcG
chr2	30807476	30808476	NM_170592	+	nonPcG
chr5	21784782	21785782	NM_011188	+	nonPcG
chr19	10524709	10525709	NM_025333	-	nonPcG
chr16	4879351	4880351	NM_145359	-	nonPcG
chr9	77916864	77917864	NM_134255	+	nonPcG
chr19	10524743	10525743	NM_001164272	+	nonPcG
chr5	100038722	100039722	NM_016690	-	nonPcG
chr3	121814715	121815715	NM_008991	-	nonPcG
chr10	108161899	108162899	NM_027892	+	nonPcG
chr4	86748054	86749054	NM_184088	+	nonPcG
chr9	56160570	56161570	NM_019793	-	nonPcG
chr17	34981353	34982353	NM_001204274	+	nonPcG
chr3	37419096	37420096	NM_001291044	-	nonPcG
chr11	119267466	119268466	NM_001159324	+	nonPcG
chr19	5963706	5964706	NM_008893	-	nonPcG
chr1	86154279	86155279	NM_030184	+	nonPcG
chr13	85288986	85289986	NM_145452	-	nonPcG
chr9	75408859	75409859	NM_027418	-	nonPcG
chr9	20642306	20643306	NM_013911	-	nonPcG
chr17	24689449	24690449	NM_011522	-	nonPcG
chr13	55444571	55445571	NM_001286063	+	nonPcG
chr16	78301170	78302170	NM_001025192	+	nonPcG
chr19	46075346	46076346	NM_001039351	+	nonPcG
chr17	46327523	46328523	NM_170680	-	nonPcG
chr5	21055297	21056297	NM_011203	-	nonPcG
chr2	119593795	119594795	NR_015473	+	nonPcG
chr4	151057453	151058453	NM_009498	-	nonPcG
chr10	85916229	85917229	NM_001302887	-	nonPcG
chr7	30973303	30974303	NR_038860	+	nonPcG
chr9	96195774	96196774	NM_001184706	+	nonPcG
chr17	35821212	35822212	NM_133662	+	nonPcG
chr9	44498635	44499635	NM_030256	+	nonPcG
chr14	50924448	50925448	NM_009687	+	nonPcG
chr19	6340659	6341659	NM_001291787	+	nonPcG
chr2	154612867	154613867	NM_199304	+	nonPcG
chr3	37419779	37420779	NM_001163511	+	nonPcG
chr5	31251205	31252205	NM_027221	+	nonPcG
chr5	24576967	24577967	NM_001190443	-	nonPcG
chr11	120572436	120573436	NM_011032	-	nonPcG
chr11	101315750	101316750	NM_011192	+	nonPcG
chr9	107634842	107635842	NM_008138	-	nonPcG
chr8	13889771	13890771	NM_025556	-	nonPcG
chr17	23802686	23803686	NM_175229	+	nonPcG
chr15	84922927	84923927	NM_016714	+	nonPcG
chr11	70844260	70845260	NM_001291141	+	nonPcG
chr11	88998902	88999902	NM_009546	+	nonPcG
chr1	74661253	74662253	NM_001014974	+	nonPcG
chr9	8133794	8134794	NM_001045524	-	nonPcG
chr6	135253836	135254836	NM_001080553	-	nonPcG
chr7	73557895	73558895	NR_037569	-	nonPcG
chr16	38452189	38453189	NM_007414	-	nonPcG
chr1	151500323	151501323	NM_011277	-	nonPcG
chr10	79776773	79777773	NM_031380	+	nonPcG
chr5	21784665	21785665	NM_009584	-	nonPcG
chr2	121140198	121141198	NM_177846	-	nonPcG
chr1	182019480	182020480	NM_001083120	-	nonPcG
chr1	125560515	125561515	NM_028787	+	nonPcG
chr4	139622393	139623393	NM_175438	+	nonPcG
chr5	8422337	8423337	NM_001289595	+	nonPcG
chr9	65293759	65294759	NM_001044389	+	nonPcG
chr8	33929363	33930363	NM_001042674	-	nonPcG
chr9	50659280	50660280	NM_145614	-	nonPcG
chr13	24830989	24831989	NM_025790	-	nonPcG
chr6	124917446	124918446	NM_026988	-	nonPcG
chr3	115887682	115888682	NM_027193	+	nonPcG
chr5	29434166	29435166	NM_001033457	+	nonPcG
chr2	166995799	166996799	NM_001109905	-	nonPcG
chr4	88722008	88723008	NM_172871	-	nonPcG
chr1	78510559	78511559	NM_026713	+	nonPcG
chr6	38433424	38434424	NM_177185	+	nonPcG
chr7	30972969	30973969	NM_001164184	-	nonPcG
chr14	50924393	50925393	NM_133676	-	nonPcG
chr2	52741649	52742649	NM_019667	-	nonPcG
chr7	126695499	126696499	NM_175103	+	nonPcG
chr1	9699709	9700709	NM_001290397	-	nonPcG
chr9	123020825	123021825	NM_001164823	+	nonPcG
chr16	96127225	96128225	NM_008251	-	nonPcG
chr15	99874956	99875956	NM_001113545	-	nonPcG
chr10	95563667	95564667	NM_027722	-	nonPcG
chr11	78165050	78166050	NM_009423	-	nonPcG
chr11	52003720	52004720	NM_001166656	+	nonPcG
chr13	100832927	100833927	NM_022885	-	nonPcG
chr1	180640649	180641649	NM_001103182	+	nonPcG
chr1	37996708	37997708	NM_172054	-	nonPcG
chr19	14596713	14597713	NM_001302951	-	nonPcG
chr7	127232630	127233630	NR_030674	-	nonPcG
chr7	19165627	19166627	NM_001080815	-	nonPcG
chr18	44828164	44829164	NM_001163013	+	nonPcG
chr6	83794556	83795556	NM_019542	+	nonPcG
chr19	8836966	8837966	NM_001136064	+	nonPcG
chr10	84576446	84577446	NM_146008	+	nonPcG
chr7	126582736	126583736	NM_009907	-	nonPcG
chr16	16212844	16213844	NM_026163	+	nonPcG
chr7	30231573	30232573	NM_027259	+	nonPcG
chr14	103649742	103650742	NM_198014	+	nonPcG
chr18	74215711	74216711	NM_028868	+	nonPcG
chr16	33062020	33063020	NM_172823	+	nonPcG
chr7	80370875	80371875	NM_172903	-	nonPcG
chr19	37549917	37550917	NM_175353	+	nonPcG
chr7	30231529	30232529	NM_025548	-	nonPcG
chr11	72207053	72208053	NM_026559	+	nonPcG
chr5	41843815	41844815	NM_001081422	-	nonPcG
chr5	38684326	38685326	NM_001081144	-	nonPcG
chr11	32204914	32205914	NM_030093	+	nonPcG
chr9	51076594	51077594	NM_001033534	-	nonPcG
chr13	6648271	6649271	NM_001291071	-	nonPcG
[truncated: 18,634 more rows]

## Sheet: Figure 6f
E2f6					Zic2					Hspg2
UNT	4h dTAG	4h IAA	4h dTAG/IAA		UNT	4h dTAG	4h IAA	4h dTAG/IAA		UNT	4h dTAG	4h IAA	4h dTAG/IAA
5	6	20	4		31	29	10	13		34	17	13	47
8	0	26	1		23	10	39	11		37	11	9	30
9	6	25	7		12	28	28	21		38	36	12	28
7	8	8	3		8	85	37	6		49	28	12	12
2	5	17	4		9	6	6	7		5	16	27	38
8	9	13	3		29	16	8	4		10	25	17	32
0	4	7	4		12	1	7	18		23	33	31	20
2	5	33	2		22	15	64	34		30	8	42	12
7	12	17	0		4	5	41	8		2	20	32	26
4	19	20	0		7	51	33	6		25	9	36	13
24	5	23	2		33	4	13	12		41	18	22	10
8	1	7	2		15	12	7	7		30	27	19	19
3	0	22	6		6	6	44	7		43	23	20	16
13	6	21	2		26	0	20	9		69	24	40	26
25	3	13	0		5	23	19	0		37	12	30	20
6	3	15	0		22	17	9	0		19	27	45	22
1	2	33	0		7	8	27	5		31	38	23	31
4	9	20	3		1	32	10	3		19	13	14	25
14	3	24	1		39	23	36	8		38	25	50	33
1	1	16	2		16	1	14	6		28	10	47	34
14	26	34	0		6	22	51	4		38	9	12	41
14	3	7	5		2	6	10	14		36	12	46	27
8	5	27	8		21	62	14	13		23	17	44	8
6	17	19	4		45	33	24	4		32	30	19	22
7	15	24	16		8	4	30	30		33	32	27	19
13	8	13	1		7	38	17	2		19	36	21	9
11	6	39	14		14	9	39	32		32	24	15	19
1	8	11	5		12	48	33	8		20	28	10	9
16	14	18	4		7	24	33	10		39	23	23	19
3	9	26	2		4	2	25	2		32	43	13	14
6	17	4	1		6	23	8	4		33	37	29	30
21	18	14	4		2	18	25	7		38	21	29	29
8	4	12	1		12	12	4	11		25	13	29	19
9	12	16	4		15	1	36	8		31	14	28	32
14	5	18	5		2	3	9	20		42	5	30	17
7	1	7	3		13	3	26	9		32	10	24	39
11	3	8	5		18	4	30	4		31	15	23	41
9	12	10	8		16	4	20	9		48	17	29	23
12	10	7	7		2	0	10	20		30	23	28	15
17	1	7	4		3	8	7	8		35	21	24	14
9	6	33	1		1	27	42	3		34	12	35	29
3	6	24	2		2	4	31	2		34	15	23	26
1	9	27	2		6	83	50	6		16	28	41	25
10	14	0	3		4	44	4	24		20	18	39	34
1	4	20	2		2	13	41	3		33	18	32	25
3	8	24	2		2	43	41	14		30	21	22	26
2	6	6	3		3	36	12	23		28	29	44	11
4	2	17	6		13	10	39	14		33	18	28	23
6	3	4	8		2	6	14	35		26	28	10	17
4	8	14	3		37	11	21	2		30	27	12	33
20	8	11	6		8	4	14	1		41	28	19	24
11	7	14	3		3	14	17	8		31	23	28	32
2	7	10	7		1	9	16	3		31	23	15	23
4	5	44	6		4	20	28	18		20	25	12	32
14	4	20	7		24	3	22	11		30	29	43	31
7	17	9	1		14	24	24	6		21	12	15	2
4	6	12	3		15	7	8	11		51	4	34	29
3	2	21	8		15	1	24	19		21	21	42	46
6	3	5	1		8	0	20	21		25	6	39	32
3	5	23	7		6	1	32	10		46	15	31	29
7	8	17	5		12	3	18	16		40	8	26	28
5	12	11	3		3	3	18	4		19	19	49	26
9	6	31	0		6	4	60	5		20	24	20	26
4	9	16	0		4	5	15	0		26	11	41	16
15	7	23	0		15	23	18	3		26	19	36	17
13	10	15	2		8	44	11	1		23	21	10	20
0	4	20	0		1	5	13	4		25	22	23	29
5	3	20	6		6	0	19	5		16	29	10	9
6	6	16	10		30	10	31	4		45	24	27	9
5	15	6	8		13	15	26	22		38	29	23	12
14	1	20	13		21	1	28	12		48	13	25	36
6	3	12	4		10	3	13	9		26	19	24	45
2	20	2	3		13	6	5	1		41	10	20	19
2	2	9	6		5	25	8	26		24	7	13	45
10	14	46	8		20	1	45	9		52	24	30	9
4	3	24	4		21	5	69	12		51	4	15	9
12	3	18	2		16	4	65	15		49	16	48	15
8	4	33	0		1	11	50	4		39	11	41	25
8	10	29	1		23	2	14	6		43	23	38	17
8	14	32	3		21	2	24	10		18	26	37	9
9	0	12	1		4	1	26	9		33	24	19	41
9	7	7	2		34	5	21	15		21	31	28	20
9	3	2	2		24	10	8	10		13	43	21	30
3	19	15	2		20	3	36	9		35	39	43	19
15	9	15	3		5	3	7	25		25	19	30	8
5	8	22	6		25	41	10	4		42	38	29	21
4	15	15	12		4	32	15	13		19	34	20	20
8	4	12	4		1	5	23	9		58	16	35	31
9	4	2	13		6	6	30	26		20	11	38	14
6	7	44	5		15	2	23	16		31	28	49	37
3	5	13	1		1	10	17	5		23	9	23	39
5	17	22	5		5	23	9	5		46	35	28	26
13	18	26	3		20	12	23	1		22	43	14	39
3	13	40	0		9	25	65	4		44	21	55	30
4	12	14	1		30	69	23	0		40	29	32	21
10	12	30	1		11	16	66	13		37	26	49	28
4	8	15	3		9	39	13	13		36	13	41	26
3	6	14	2		19	6	32	3		11	23	46	33
10	4	12	11		47	2	37	16		42	31	30	17
2	3	14	0		12	13	7	7		27	21	28	47
2	12	37	2		12	10	53	4		28	2	24	38
9	3	28	1		10	0	24	3		2	24	33	33
2	3	14	7		3	0	16	16		17	12	17	32
10	4	12	8		11	5	17	10		26	20	24	13
5	13	24	1		3	20	7	2		26	30	34	19
4	0	12	4		5	10	31	24		28	8	3	21
3	1	12	0		6	3	12	2		25	5	21	25
5	3	19	1		1	1	39	4		40	34	23	26
1	9	25	2		7	10	24	9		23	39	6	12
8	3	23	0		7	16	46	6		13	24	43	25
10	3	14	1		19	6	6	2		25	27	40	29
5	3	14	3		6	15	8	8		27	29	54	15
1	3	25	2		6	1	28	10		26	29	52	40
7	5	11	2		10	2	24	4		28	19	33	39
14	13	23	1		8	25	30	15		23	23	8	18
9	6	23	5		37	12	38	3		15	5	20	28
8	9	41	2		2	12	55	3		31	24	39	23
2	5	27	2		22	31	45	20		34	23	21	27
7	13	29	2		2	11	34	5		47	37	29	25
6	6	28	0		5	3	72	3		14	32	20	26
12	2	16	7		27	4	53	19		22	26	29	28
6	4	8	0		6	7	24	4		37	43	31	28
4	6	19	6		8	2	34	3		40	20	29	47
10	3	10	5		19	4	37	10		45	42	29	36
10	5	14	3		6	2	10	5		25	41	25	29
2	1	18	2		16	6	39	0		22	27	44	35
5	6	24	2		6	3	45	1		56	18	35	33
10	5	8	8		2	5	5	7		31	23	32	27
3	2	1	7		23	5	5	18		51	27	29	40
4	3	4	12		8	12	21	26		30	22	65	5
1	4	19	5		4	18	44	10		31	26	47	36
1	6	14	7		6	29	37	8		30	30	46	22
7	6	14	2		1	8	14	5		56	20	48	28
5	9	29	5		1	17	28	11		22	45	21	38
2	5	25	6		4	11	55	4		35	43	37	23
5	2	24	0		13	4	21	1		36	18	30	42
7	13	14	2		6	12	14	6		17	31	23	16
4	7	17	0		5	50	26	6		16	35	18	14
11	12	4	0		18	11	10	3		35	34	52	39
8	6	25	1		36	2	44	7		20	20	53	51
16	6	14	1		3	2	24	10		20	28	27	37
10	13	12	1		5	61	39	7		27	43	27	51
2	4	17	7		11	3	31	12		19	28	25	29
2	7	11	3		3	10	14	8		38	45	29	22
10	3	16	15		15	1	37	8		26	44	16	45
2	14	4	4		2	23	7	9		15	45	50	31
7	1	13	7		11	6	17	17		1	42	26	27
8	4	21	9		18	57	22	19		18	48	14	40
4	3	15	8		1	12	15	16		22	41	38	9
3	2	12	2		4	1	31	11		22	39	34	36
7	2	18	7		31	7	11	18		20	45	37	12
4	3	36	3		9	8	28	6		33	43	51	17
1	10	14	0		2	0	16	5		32	16	53	17
9	13	27	2		1	4	87	7		21	25	25	13
15	7	23	1		5	16	16	7		14	31	20	9
13	9	14	1		0	3	18	11		17	33	59	13
19	7	19	8		51	0	14	20		22	32	52	34
14	5	29	7		10	34	23	12		19	31	26	17
7	3	17	6		17	16	45	13		21	35	52	34
11	1	25	2		40	4	39	28		15	31	32	14
10	3	10	12		16	17	12	14		23	47	28	34
14	3	14	2		10	16	69	11		26	21	28	36
8	6	9	3		5	19	2	2		23	21	11	34
12	5	14	7		14	0	48	9		32	36	18	51
13	10	21	7		29	7	55	26		31	28	17	27
4	4	29	8		26	17	16	6		33	21	39	27
9	4	22	3		16	1	23	9		24	42	26	37
12	13	15	6		14	31	9	8		13	18	12	27
2	3	19	8		11	1	19	5		35	35	21	32
3	4	48	0		13	2	11	4		5	26	16	6
0	2	31	9		9	39	25	13		49	35	41	19
3	0	26	9		5	9	22	29		24	36	44	21
6	3	26	7		18	23	63	12		14	25	42	42
6	5	40	3		5	2	34	9		15	27	20	25
6	3	19	3		25	1	88	12		25	40	46	20
14	4	13	9		12	7	9	26		14	42	37	34
13	15	23	8		21	26	29	23		30	26	28	31
7	2	14	3		14	7	20	13		19	35	47	26
11	6	25	0		22	3	46	6		21	58	37	29
7	5	19	0		30	11	45	0		32	48	32	30
7	10	7	0		7	0	51	3		66	27	46	28
11	6	20	1		33	3	31	2		40	21	40	47
21	2	20	1		2	4	4	5		17	21	37	38
9	9	14	7		3	0	58	17		48	35	25	21
5	6	15	2		6	8	33	13		59	22	16	13
2	4	14	3		34	5	18	10		34	1	11	11
7	9	33	3		49	83	21	12		9	15	15	27
12	5	15	3		12	10	15	7		29	21	29	19
8	10	30	5		7	2	63	14		43	28	17	16
7	4	29	4		8	2	5	15		30	43	36	12
6	10	22	3		4	32	13	21		20	42	39	31
15	14	36	3		21	2	45	9		5	25	40	40
8	7	22	3		3	2	44	4		26	29	35	26
5	14	37	0		14	12	66	6		45	44	48	38
13	5	31	2		13	49	51	1		28	26	35	33
0	3	27	4		0	17	28	10		40	19	32	40
2	8	7	5		13	31	9	10		39	46	34	31
16	3	12	2		3	3	7	7		34	30	38	30
1	9	12	6		12	50	9	6		20	46	66	15
6	9	10	1		5	1	31	3		28	37	20	19
5	5	8	3		13	12	10	20		30	51	36	36
13	3	12	3		19	30	42	7		60	29	25	20
0	10	15	1		8	47	16	11		31	29	23	34
6	2	19	0		14	23	12	4		52	24	31	46
1	2	25	1		16	9	32	2		42	27	19	34
6	7	3	1		0	38	8	9		33	51	22	3
8	4	21	0		20	0	68	6		16	34	36	28
4	7	19	1		1	2	24	32		48	31	26	26
0	6	25	6		27	0	25	3		36	50	35	40
1	10	23	7		8	1	7	2		34	53	33	30
6	9	14	3		21	2	30	6		29	30	30	35
1	7	20	2		8	3	34	1		32	32	40	44
4	7	33	0		5	0	12	3		13	43	27	22
3	17	3	0		15	0	8	4		12	27	32	23
8	6	16	1		24	8	19	1		33	27	22	12
0	9	11	2		0	2	36	2		40	30	24	32
5	15	15	0		11	23	23	0		44	17	29	29
4	14	14	1		1	2	35	0		30	29	27	40
1	12	19	3		7	6	24	5		26	32	35	24
4	7	0	3		2	8	0	10		46	26	22	14
0	16	23	4		17	6	32	10		51	25	41	20
5	10	14	10		1	29	15	10		27	35	18	21
5	16	19	9		18	22	53	25		21	28	36	21
8	3	28	2		0	15	78	2		40	26	44	25
11	17	17	4		5	6	16	4		56	30	32	25
6	2	18	0		1	5	36	9		46	16	25	23
7	0	8	7		4	3	15	3		25	21	62	31
7	6	13	5		0	21	36	17		46	32	30	46
2	0	5	5		4	1	12	8		55	49	17	36
2	2	20	3		6	3	31	13		28	29	13	32
8	3	11	3		12	2	18	7		35	45	37	34
1	2	18	0		7	11	16	6		16	27	15	24
1	6	25	3		1	23	51	5		33	39	25	51
15	9	25	2		21	15	33	8		19	38	33	10
11	15	12	5		24	9	19	20		41	52	25	10
7	4	10	0		2	4	6	6		21	36	24	10
6	3	16	6		0	2	11	22		35	19	38	26
6	9	17	2		1	36	5	9		22	22	47	24
7	6	24	2		6	2	19	7		36	31	41	24
4	10	23	1		2	3	35	3		22	22	32	29
0	11	16	3		6	1	16	5		38	25	38	33
2	9	27	1		24	0	31	3		0	14	41	33
2	14	19	2		5	57	23	6		51	22	32	39
23	3	21	5		14	11	44	21		8	40	17	44
3	2	19	2		1	2	17	6		40	35	24	58
2	4	22	0		11	1	53	1		39	17	11	39
3	1	17	0		16	0	78	1		18	21	29	11
0	5	17	1		3	46	44	7		20	17	20	38
5	4	33	1		7	3	35	3		19	53	20	18
2	12	20	2		8	6	17	13		29	33	29	24
0	3	20	1		5	2	12	3		15	18	29	11
1	14	11	14		10	1	16	26		28	33	41	22
6	9	9	6		7	11	9	10		33	47	13	14
8	2	3	6		10	4	6	9		25	8	14	23
4	0	12	1		21	22	7	3		19	12	37	26
2	9	3	5		6	10	15	10		13	28	38	15
10	5	6	3		2	14	5	8		37	18	33	42
23	8	17	8		5	11	36	6		19	30	35	32
8	12	22	4		3	3	55	11		24	36	40	28
6	10	4	0		7	2	4	14		13	46	36	32
9	12	12	10		8	2	13	8		33	46	5	39
18	1	20	3		2	2	41	12		23	29	17	33
5	4	35	2		0	11	65	6		29	45	35	63
1	14	29	1		10	5	43	2		24	41	37	50
9	2	31	0		4	14	20	9		26	39	12	19
2	10	16	0		16	5	11	4		26	28	31	52
7	15	28	0		1	10	38	3		44	43	41	29
2	6	18	3		1	11	48	18		29	8	28	26
9	10	10	5		25	13	11	14		13	30	23	36
6	4	1	7		20	8	3	6		25	22	15	22
8	8	6	3		1	1	20	6		37	25	17	37
17	0	11	5		27	1	10	13		47	15	27	29
3	4	16	10		2	4	7	7		27	24	22	16
7	4	10	7		17	6	28	16		34	23	28	10
13	15	17	11		3	1	28	7		37	33	33	32
10	5	5	2		2	14	8	14		35	31	40	32
12	2	17	4		1	26	42	10		28	20	62	45
4	4	22	1		37	7	22	2		58	34	27	20
7	5	17	3		4	1	24	11		12	9	28	21
9	19	24	5		10	5	53	14		30	34	44	36
8	14	33	3		27	0	23	1		13	44	31	11
7	1	6	2		5	30	25	11		16	50	21	42
12	9	19	3		3	16	20	17		27	34	30	25
9	4	29	3		32	1	20	22		30	36	25	46
10	6	21	3		2	0	28	9		28	48	22	44
4	2	19	1		1	9	33	8		28	11	24	26
1	13	18	6		0	2	13	4		35	10	17	37
2	4	22	5		4	7	27	10		41	10	31	21
6	9	7	3		6	29	11	5		52	33	30	11
4	4	16	3		10	11	52	12		36	18	41	31
4	14	11	2		20	43	5	4		49	31	23	27
2	6	24	1		24	5	25	8		37	18	21	17
5	1	9	9		9	3	9	13		46	14	31	9
6	4	39	0		10	2	33	4		22	31	45	18
3	6	22	11		10	3	34	2		9	15	27	10
0	6	11	3		3	29	4	4		13	21	50	23
2	10	21	4		2	7	58	13		13	21	43	15
2	3	6	3		0	27	51	17		11	25	38	15
4	11	11	6		23	1	31	7		29	55	48	27
14	11	30	0		0	7	10	11		32	35	29	39
1	9	17	5		11	26	11	1		34	15	32	39
4	6	11	9		12	33	19	16		17	6	32	28
1	10	44	1		10	12	62	4		31	21	44	41
9	13	19	7		21	43	47	3		27	5	46	31
7	7	13	1		2	7	21	6		25	33	15	33
7	5	32	0		30	2	74	0		41	33	14	29
13	9	23	2		2	39	22	1		32	37	10	31
5	11	19	1		18	38	30	5		36	49	35	48
2	5	20	2		1	4	55	3		43	42	21	36
4	6	21	0		6	18	12	3		29	47	14	47
1	9	31	3		7	1	46	16		16	21	24	33
7	1	9	3		5	29	17	5		35	29	44	31
3	4	26	5		2	47	45	13		23	50	14	52
6	2	18	1		3	2	5	7		25	39	11	28
2	7	32	8		8	2	30	5		26	23	46	6
3	19	30	4		8	9	52	5		17	33	36	17
7	5	18	4		4	3	4	3		49	34	44	24
5	13	17	4		10	15	30	2		48	7	26	29
6	14	31	4		35	28	21	35		22	2	42	34
14	11	28	0		8	28	52	11		28	23	18	39
8	1	24	1		5	7	37	1		26	8	38	49
15	11	12	2		10	23	6	5		38	24	25	23
5	4	10	0		3	3	23	4		31	24	32	32
6	3	19	0		11	5	14	11		15	14	33	24
3	14	3	0		1	25	22	6		13	36	45	17
6	4	11	2		1	3	27	5		21	45	46	28
7	13	9	2		3	18	23	17		29	35	55	27
7	5	22	3		2	3	12	8		44	48	9	18
11	4	20	3		13	9	28	3		40	37	24	32
5	10	12	6		21	10	48	9		54	30	27	34
6	17	15	5		14	10	30	11		43	39	26	25
4	2	26	5		1	80	13	0		42	36	23	33
4	3	14	0		45	3	29	11		32	34	47	38
2	14	17	2		4	1	5	0		14	42	33	33
8	5	35	0		9	5	51	2		51	5	40	18
10	5	24	1		4	5	6	3		33	37	33	30
21	4	19	3		9	2	14	5		56	29	24	33
5	0	8	5		11	8	12	21		12	33	40	37
3	1	20	4		9	13	35	11		51	30	17	35
5	6	30	11		0	3	24	14		34	42	48	23
4	8	7	5		8	5	18	7		34	48	49	31
2	7	14	9		7	4	34	6		11	34	31	15
6	10	21	7		31	1	36	14		8	38	51	34
12	1	9	5		20	13	12	2		34	31	17	23
7	3	8	4		3	25	25	8		20	52	32	20
10	9	11	1		59	40	20	2		43	48	53	12
10	5	12	3		33	24	9	8		40	23	30	29
7	6	9	11		10	16	11	10		38	23	53	45
7	4	7	3		13	34	11	24		22	18	32	41
19	5	4	3		8	9	4	0		12	16	30	34
8	8	6	6		4	14	14	12		12	37	18	27
4	2	18	10		7	1	33	18		35	11	22	58
13	1	16	5		12	3	32	11		26	31	15	35
10	4	12	2		7	72	31	6		41	59	27	41
3	10	28	4		19	26	7	4		40	51	20	8
3	5	19	2		4	6	11	16		47	39	32	6
6	8	39	3		0	10	24	9		31	30	36	22
5	4	12	4		8	2	36	18		27	33	48	10
5	2	9	10		12	19	18	29		49	35	27	32
2	7	22	1		5	7	30	1		32	33	26	29
6	6	8	2		31	4	25	11		41	30	37	19
4	18	8	13		0	2	11	55		8	43	16	17
4	2	12	4		7	3	15	10		25	27	19	32
5	7	9	11		3	2	28	8		30	17	16	45
14	2	24	1		1	28	23	9		32	16	39	10
8	8	17	3		29	7	21	5		34	20	48	27
10	10	13	6		2	24	68	8		48	16	18	18
12	6	18	1		16	1	39	23		22	19	16	28
4	12	16	6		0	6	14	5		26	15	41	27
8	1	15	3		26	3	25	9		20	33	24	18
7	2	41	12		4	13	41	36		20	33	15	26
14	8	18	2		9	6	30	7		33	43	3	27
3	4	18	0		6	10	13	15		28	32	12	43
4	4	32	2		0	9	35	14		27	42	31	49
3	2	18	1		54	8	11	2		25	32	22	32
16	32	25	2		45	51	30	10		40	36	40	50
9	4	44	2		5	6	30	7		37	25	36	45
7	18	18	6		3	4	21	0		49	41	32	27
10	10	23	7		23	5	29	6		49	6	30	22
7	1	30	2		22	0	16	6		55	16	36	40
3	3	29	4		5	2	37	1		43	38	39	23
14	7	17	0		9	3	13	7		15	29	52	18
6	6	24	3		3	4	30	5		47	39	43	23
15	12	6	1		27	5	19	9		49	36	35	11
19	15	11	1		6	28	36	5		25	42	39	14
12	4	20	4		8	5	32	24		21	41	12	14
17	6	32	1		22	4	42	2		30	38	44	32
8		33	4		7		51	1		10	14	26	25
16		22	1		29		17	1		16	58	41	22
6		24	3		5		10	1		23	23	46	41
5		16	5		3		43	8		13	44	37	37
5		29	6		18		67	5		30	31	36	32
18		17	2		7		21	3		29	45	18	32
8		28	10		19		16	2		40	19	34	35
14		16	8		22		59	6		27	18	17	5
12		26	6		7		35	11		24	14	35	30
20		14	9		1		73	5		30	13	38	12
0		25	0		21		23	1		36	28	34	22
10		29	4		11		20	7		34	17	39	20
8		8	1		19		13	2		51	14	26	20
2		0	3		26		8	9		24	17	45	36
5		23	2		25		75	8		28	19	53	36
4		29	3		4		54	0		1	23	29	34
11		13	3		31		32	2		15	52	27	31
1		19	3		5		15	12		24	12	24	36
2		18	3		6		17	13		21	26	15	25
23		22	1		1		31	10		32	16	19	35
16		11	3		18		21	8		28	43	28	39
10		9	3		12		9	5		31	35	19	15
8		24	3		8		48	17		32	44	10	26
7		21	8		18		18	12		33	24	39	21
10		10	2		10		5	2		40	37	38	29
2		35	3		16		20	2		24	50	20	28
5		24	2		3		46	10		31	33	47	6
2		22	0		11		33	4		28	26	46	15
14		20	5		14		28	4		25	19	14	7
11		22	1		11		38	0		28	27	43	25
8		34	1		2		30	3		41	23	40	24
12		29	0		11		18	0		44	35	43	25
6		25	0		3		20	1		35	39	39	16
7		9	2		28		12	3		36	22	53	31
7		11	3		8		24	8		49	25	42	33
6		10	0		15		21	7		53	18	42	43
5		16	4		22		39	2		38	24	25	31
10		21	0		16		50	11		53	15	10	42
5		27	8		2		25	9		74	35	17	45
6		13	2		22		7	16		10	14	7	35
9		40	1		1		28	4		22	28	23	22
3		24	3		11		10	1		41	36	31	40
6		18	2		0		21	11		56	56	11	8
14		11	11		34		43	13		21	25	29	9
8		39	7		9		65	16		24	21	37	41
12		11	0		4		18	9		32	17	48	23
6		26	1		5		46	4		32	13	12	42
5		27	0		3		41	7		25	14	28	41
11		18	5		3		40	18		35	5	37	24
11		10	5		12		52	6		24	10	24	32
6		13	12		3		38	10		11	18	40	38
7		2	11		19		9	27		47	17	30	27
9		18	7		10		19	8		40	10	40	51
1		25	5		1		52	3		7	24	59	20
3		16	9		1		35	2		43	43	14	14
9		18	4		18		29	10		39	19	18	15
4		13	2		10		30	12		22	21	24	28
0		33	0		2		34	15		34	31	15	29
7		21	0		35		26	15		15	20	12	27
10		19	0		4		55	3		31	6	40	37
2		32	2		1		51	16		34	31	16	16
		32	3				32	26		23	15	11	39
		17	1				24	1		36	4	38	32
		25	0				73	1		47	25	27	20
		20	6				16	5		16	7	23	36
		17	9				44	28		42	27	30	30
		9	10				16	6		17	12	39	19
		34	6				46	6		18	31	48	23
		8	6				13	34		38	35	11	22
		6	1				9	5		52	32	53	12
		14	1				20	8		52	38	25	18
		27	3				24	3		33	28	31	17
		36	5				43	11		18	32	44	17
		23	2				18	16		22	35	23	25
		30	8				48	24		31	26	31	13
		25	5				44	14		51	27	24	17
		31	4				51	26		48	16	32	18
		22	2				19	5		36	25	28	13
		30					49			47	28	28	30
		18					48			19	10	39	35
		11					28			3	7	43	24
		16					26			31	34	15	25
		16					33			17	23	43	38
		10					21			30	27	18	34
		24					67			13	23	36	12
		30					67			46	25	21	30
		13					17			33	41	26	39
		16					44			18	41	25	28
		16					66			51	25	24	23
		10					20			42	24	41	45
		25					49			34	27	33	49
		9					11			42	26	12	30
		17					58			70	27	22	31
		13					11			42	28	15	36
		43					43			15	25	31	32
		17					47			49	25	45	32
		9					35			37	31	15	16
		15					33			47	31	11	28
		50					45			24	31	32	31
		25					31			16	35	27	20
		16					34			41	44	29	32
		17					36			36	21	22	25
		24					39			8	20	30	28
		26					39			22	25	30	54
		14					41			47	22	20	34
		12					21			44	35	45	21
		20					45			22	18	34	15
		21					21			33	11	30	41
		17					40			44	26	29	33
		34					36			31	7	41	23
		15					11			32	12	63	36
		20					15			36	21	43	43
		25					31			24	20	29	30
		15					15			36	20	5	28
		16					9			44	14	25	17
		17					60			22	23	33	42
		15					16			35	21	39	13
		17					16			29	35	27	24
		24					52			22	36	35	24
		14					27			24	40	22	30
		18					23			27	31	44	11
		17					33			33	33	30	23
		24					16			24	17	40	19
		19					54				26	14	23
		23					52				20	42
		11					8				32	27
		9					15				14	30
		16					69				34	44
		11					11				35	26
		10					14				22	56
		29					43				41	24
		32					51				40	34
		7					4				41	25
		13					23				24	47
		6					21				24	41
		15					51				14	22
		10					9				32	21
		28					38				37	7
		14					8				18	34
		35					16				33	37
		26					57				41	38
		17					17				18	24
		33					36				27	37
		11					18				37	61
		22					22				22	14
		31					55				41	33
		20					52				46	30
		18					20				33	27
		11					61				40	61
		20					42				17	42
		20					85				6	21
		8					56				16	20
		11					24				0	42
		12					5				26	35
		12					35				0	31
		19					21				18	31
		33					49				28	30
		18					24				38	35
		17					10				36	24
		16					17				29	22
		38					52				26	31
		23					10				21	42
		17					69				20	21
		22					7				29	33
		19					20				30	21
		25					20				25	40
		18					24				41	27
		16					3				30	22
		23					31				21	42
		25					19				35	23
		22					33				29	33
		11					7				22	42
		8					10				36	35
		26					22				52	43
		26					37				46	32
		21					20				42	23
		3					3				18	10
		8					27				45	41
		40					57				18	52
											19	32
											9	21
											14	28
											33	16
											47	31
											30	29
											41	36
											24	11
											21	45
											27	28
											31	31
											35	27
											34	56
											35	41
											21	34
											33	15
											35	30
											29	24
											18	28
											34	14
											37	26
											18	38
											5	61
											34	27
											39	23
											25	43
											23	27
											28	37
											19	26
											34	10
											22	27
											31	9
											24	26
											14	19
											15	37
											23	18
											21	23
											38	41
											24
											20
											19
											48
											46
											24
											22
											23
											21
											19
											32
											18
											48
