# Supplementary material for: The Polycomb system sustains promoters in a deep OFF state by limiting pre-initiation complex formation to counteract transcription
Source: Nat Cell Biol. 2024 Sep 11;26(10):1700–11. doi: 10.1038/s41556-024-01493-w (PMC11469961; doi:10.1038/s41556-024-01493-w)
Supplement: Supplementary file 10 — Numerical data used to produce plots in respective figure. [file 41556_2024_1493_MOESM10_ESM.xlsx]

## Sheet: Sheet1
E2f6			Zic2			Hspg2
parental	MS2		parental	MS2		parental	MS2
8	10		7	12		72	29
7	8		4	14		9	35
6	13		0	0		31	12
3	21		3	13		18	23
9	8		6	0		26	3
10	7		8	1		28	0
13	6		0	5		27	13
12	5		6	16		41	10
9	12		23	0		14	2
20	5		15	16		33	35
5	13		25	1		47	30
19	13		2	1		17	42
1	39		57	0		33	41
10	35		29	0		22	4
14	25		0	0		33	30
14	2		11	2		68	3
6	11		38	2		55	35
4	11		2	1		52	8
9	4		27	5		66	41
9	6		6	15		50	5
8	8		20	0		54	25
5	29		0	0		59	19
6	11		6	1		70	9
17	11		0	2		53	15
7	21		18	3		36	6
5	9		18	12		41	27
6	25		1	4		29	8
8	2		26	29		30	66
10	6		0	33		33	75
8	2		24	0		37	10
15	9		3	8		48	11
8	25		16	0		25	9
10	2		6	8		35	17
4	14		24	13		48	16
10	19		7	3		54	14
12	14		0	0		37	22
5	11		6	0		46	24
9	19		2	2		43	49
9	13		9	3		75	64
10	11		0	0		76	48
21	17		14	2		39	42
17	3		5	0		74	24
7	29		33	5		42	14
12	6		26	11		18	31
18	8		0	0		39	18
11	4		0	1		15	91
5	8		7	2		15	20
11	5		31	1		14	30
4	13		22	0		38	17
10	3		4	1		7	26
8	14		0	1		71	24
15	4		0	1		38	39
12	7		4	1		14	8
6	1		21	7		40	13
10	11		3	23		23	8
7	18		2	2		45	25
14	18		22	14		32	32
13	14		2	0		64	15
12	18		0	0		52	48
10	19		2	33		4	13
9	8		2	2		50	21
15	0		4	18		10	56
14	20		0	0		45	44
13	16		45	21		17	10
5	13		1	2		50	37
15	11		0	6		43	17
16	3		0	14		55	26
16	11		3	5		55	7
7	12		1	0		52	26
8	10		0	1		65	4
7	17		1	3		39	16
23	10		1	10		62	50
13	16		0	1		66	23
17	9		2	10		31	93
10	9		0	2		27	20
8	12		0	0		57	3
13	14		9	1		18	33
23	5		10	2		29	2
25	8		1	4		34	12
3	4		1	4		55	26
24	6		1	1		67	25
4	28		2	4		20	52
15	27		5	1		56	16
6	12		6	3		3	44
8	11		19	3		52	16
6	27		19	1		51	34
3	7		9	0		42	43
4	6		12	0		42	16
9	23		10	7		57	20
15	11		1	4		42	28
11	10		2	0		39	14
3	27		1	3		26	67
8	13		27	1		30	34
14	1		0	0		66	21
10	3		0	17		28	24
6	17		0	2		32	31
4	18		13	7		26	70
22	11		3	5		30	60
20	12		2	0		26	17
10	14		33	0		49	10
12	26		4	7		44	47
7	21		6	17		69	23
3	23		12	6		68	41
8	29		12	12		25	34
11	16		1	1		19	57
7	6		0	0		24	45
13	20		8	2		20	19
7	13		2	0		38	18
6	5		7	13		40	45
14	18		1	10		40	29
8	17		1	23		42	47
1	19		18	2		43	8
7	17		31	13		58	24
4	8		2	13		21	2
7	17		0	9		30	10
14	13		2	3		41	25
4	6		49	15		75	37
8	12		38	1		38	31
15	4		56	1		38	103
15	57		1	3		36	22
22	12		0	15		17	103
5	13		34	7		26	24
7	5		55	5		50	66
9	16		0	0		60	7
12	14		24	0		45	52
12	22		6	14		30	16
17	10		29	3		40	52
19	6		42	2		42	6
12	18		4	0		64	37
15	14		10	4		21	13
14	8		0	8		31	19
6	15		6	7		19	32
9	7		4	3		4	48
3	0		3	6		45	8
7	18		17	10		29	3
13	24		11	1		36	39
6	21		1	0		36	54
25	17		2	7		36	19
18	16		5	1		20	23
12	2		2	2		55	19
6	9		1	3		28	55
3	8		1	2		5	45
10	7		2	3		35	3
5	12		4	2		50	0
17	6		5	0		23	42
12	16		1	5		68	20
10	14		2	14		40	11
10	3		8	0		38	28
6	8		1	17		60	40
11	7		1	0		62	39
4	5		2	2		34	64
3	13		39	0		37	34
9	11		14	0		51	59
5	10		0	17		61	58
8	11		25	9		64	6
5	37		41	1		61	29
11	8		58	9		59	104
10	5		68	0		25	15
11	22		1	0		54	17
24	26		0	19		55	22
6	10		17	0		28	27
8	4		0	1		10	14
12	5		0	32		12	0
6	30		20	0		27	2
21	24		0	1		9	4
6	8		4	11		18	58
28	4		0	0		41	27
10	2		2	0		59	16
8	10		1	16		34	18
18	5		30	4		29	19
14	8		24	0		57	46
9	14		3	9		60	14
9	24		2	5		60	13
13	17		5	8		46	34
22	7		0	26		21	27
15	20		4	8		82	42
8	13		15	12		20	44
1	28		40	5		43	28
9	9		9	2		23	54
8	14		1	6		33	26
10	25		21	1		55	19
7	24		2	0		47	10
13	14		0	0		35	36
15	13		2	1		20	20
13	4		9	7		37	65
4	25		2	1		63	28
9	15		3	11		58	9
16	12		10	3		54	25
14	15		2	3		56	4
29	25		1	0		47	11
8	10		6	12		30	3
11	7		3	2		31	34
10	12		2	1		49	8
6	30		0	1		41	6
4	8		2	0		25	29
4	3		5	37		41	29
4	9		15	0		30	49
7	4		22	0		44	13
11	11		7	3		55	20
13	4		1	1		56	30
7	27		11	4		9	22
15	18		6	2		45	37
13	7		0	3		30	75
4	10		25	0		25	28
1	9		1	8		75	14
8	20		3	12		43	22
8	14		2	7		48	13
12	3		1	2		57	7
17	10		13	0		65	3
18	25		23	0		3	0
6	48		40	26		50	0
22	6		60	1		32	46
17	9		6	3		35	36
22	14		3	10		41	27
6	8		8	13		59	0
8	19		0	1		41	16
10	6		8	6		43	44
9	4		0	14		63	20
4	9		0	0		39	0
12	26		4	0		34	44
6	18		18	0		38	17
5	11		35	1		64	4
7	27		6	11		34	28
20	23		14	0		30	14
8	14		0	16		39	82
11	28		5	5		53	60
7	30		2	9		44	58
19	10		3	1		35	5
13	11		5	11		74	29
12	5		71	15		76	0
31	17		4	4		31	8
11	17		1	6		42	11
9	36		0	0		26	39
8	17		15	38		28	38
9	12		0	0		32	41
11	7		16	11		38	38
17	14		19	1		19	52
4	28		2	0		0	43
8	7		3	0		44	50
2	10		2	9		47	43
5	17		55	5		59	16
7	14		1	8		47	11
7	10		2	6		36	6
19	18		14	3		32	8
11	3		0	1		32	25
12	7		2	1		21	12
4	13		1	13		27	40
15	11		2	2		33	34
7	16		5	1		43	35
7	16		5	0		71	7
20	27		3	1		56	71
18	5		0	10		16	24
19	12		0	1		43	32
6	2		24	0		44	6
15	12		2	16		51	31
10	17		6	0		60	25
12	10		3	1		32	9
18	9		2	1		44	64
7	10		9	0		61	24
12	13		0	1		40	12
3	3		7	0		43	5
0	9		8	5		38	26
12	6		15	1		34	13
2	19		9	1		23	54
11	8		1	1		31	77
8	6		30	0		35	1
6	4		10	2		30	12
2	8		4	29		51	28
4	19		6	15		25	24
14	5		0	1		42	13
16	11		3	5		76	33
14	27		1	28		52	17
4	13		1	1		36	15
13	5		0	1		25	14
11	18		10	0		78	10
11	3		0	21		77	38
12	7		5	0		4	40
8	8		25	2		30	6
11	7		2	0		40	6
7	21		7	5		46	24
13	11		1	5		53	52
12	6		11	0		42	21
3	2		1	3		48	17
3	16		1	1		54	12
13	2		0	20		34	56
10	10		8	2		39	40
4	10		2	9		48	10
7	12		0	16		31	48
2	1		4	1		49	34
14	22		0	2		48	4
12	15		1	1		67	9
2	9		13	0		58	44
13	21		6	19		38	32
7	10		2	0		44	27
26	5		2	1		33	27
10	11		10	9		41	15
13	16		1	2		29	17
2	12		7	10		30	50
14	25		1	0		18	46
1	23		8	5		3	24
6	7		0	0		40	3
6	12		2	0		42	13
4	14		0	0		33	49
1	1		5	15		36	44
13	12		8	1		49	9
9	5		1	14		35	36
13	13		31	6		56	23
14	10		38	13		25	14
2	5		30	2		51	11
7	17		11	3		32	40
9	13		0	0		32	16
10	4		3	0		44	10
1	18		8	3		45	17
9	13		24	8		45	36
16	11		5	0		33	15
5	6		20	1		35	38
10	10		0	1		39	11
6	17		1	2		47	7
1	8		7	1		28	30
6	19		41	2		47	70
13	8		0	3		29	20
7	9		1	0		79	15
15	4		17	4		31	39
12	13		1	0		47	13
10	7		2	2		52	44
2	8		12	0		38	6
6	15		1	0		44	32
2	6		2	2		52	65
13	12		1	2		14	48
10	3		57	1		22	25
21	17		1	2		28	38
10	22		0	0		45	48
6	10		0	0		66	6
9	37		8	0		59	59
12	23		0	2		62	19
8	10		1	0		49	2
10	6		3	0		69	12
10	16		68	0		28	35
9	11		0	4		51	34
4	5		0	2		39	45
5	14		7	0		67	69
7	7		6	0		38	60
6	7		0	0		24	30
14	4		0	1		42	31
13	10		0	5		64	32
7	15		3	0		39	14
5	21		3	0		33	0
9	2		2	0		49	24
11	8		10	7		44	21
21	4		0	0		14	42
4	14		0	0		36	52
5	2		70	5		60	45
4	10		44	3		76	88
4	6		8	1		26	37
12	2		38	1		45	12
4	14		0	11		41	22
10	1		3	1		46	19
1	6		6	26		30	20
7	7		36	5		29	4
12	9		0	3		33	2
5	0		6	0		21	39
5	12		9	9		65	38
10	19		0	2		41	21
15	10		0	2		55	17
14	1		41	4		28	35
11	8		1	3		47	13
8	16		4	0		16	11
6	26		0	7		78	39
10	5		2	1		43	0
5	19		1	2		15	61
13	9		5	29		38	22
10	4		10	5		30	32
4	17		2	0		26	25
4	28		1	6		28	5
7	12		27	0		22	22
17	3		13	19		68	69
8	14		14	10		66	15
5	17		14	0		24	4
20	11		1	1		29	3
4	25		5	5		43	33
8	10		12	1		28	35
6	15		6	4		56	15
21	10		32	22		44	20
4	12		5	3		29	17
12	17		43	0		52	36
5	10		1	4		37	27
7	12		9	1		73	24
7	16		0	2		74	0
21	32		12	0		80	0
9	7		1	12		38	0
5	12		0	5		15	30
5	5		19	11		44	10
11	22		39	2		61	9
6	15		1	21		53	0
18	11		0	6		43	18
11	13		5	0		24	0
14	9		3	9		81	1
6	23		2	1		15	19
14	4		0	1		19	18
9	24		17	2		29	12
19	7		2	0		12	4
17	7		2	0		16	40
9	7		0	2		33	5
8	14		3	0		22	17
10	6		49	15		34	24
13	23		14	0		45	0
6	20		4	0		17	22
8	18		67	6		26	33
10	16		11	5		17	0
6	7		3	1		44	0
8	17		29	0		45	10
15	20		16	11		74	31
17	4		3	4		24	7
2	10		1	5		83	0
9	2		0	1		6	21
16	15		1	8		28	6
6	20		46	1		58	51
4	17		58	2		60	18
9	11		1	13		17	32
12	6		9	1		11	3
8	13		0	10		17	31
9	41		1	17		13	42
11	10		1	1		45	15
4	22		14	9		45	43
16	11		32	8		55	26
18	7		0	4		58	39
4	6		18	0		97	27
5	17		39	1		33	22
13	17		29	0		29	69
14	7		27	6		15	39
6	11		7	1		31	62
16	5		4	1		43	11
10	14		4	15		40	6
9	16		16	13		49	11
7	25		10	21		39	22
16	3		3	4		52	17
12	21		1	1		44	8
11	19		1	1		53	17
2	5		3	5		21	12
3	16		3	9		19	67
12	3		1	7		49	38
8	17		12	12		67	36
13	13		7	2		72	48
9	3		0	2		30	15
5	10		3	1		43	26
11	27		4	1		27	30
10	21		19	2		35	8
10	2		10	0		35	11
7	2		3	0		38	31
11	1		1	6		20	22
12	7		3	1		61	20
5	3		0	0		26	24
13	25		0	0		40	15
5	4		2	6		23	1
5	12		16	3		21	54
2	32		16	1		20	0
6	11		11	5		8	18
1	15		3	9		21	53
15	14		6	5		45	13
18	24		16	13		26	1
10	30		4	6		56	17
14	9		5	0		32	90
21	2		1	3		41	15
10	15		42	7		18	45
17	7		0	12		24	26
9	4		22	27		35	26
15	18		4	0		33	9
5	8		18	0		41	2
16	2		1	3		20	0
5	6		13	0		59	0
6	18		2	0		35	15
11	4		5	2		42	47
6	10		0	0		29	15
13	8		0	9		67	51
5	15		14	18		33	23
9	5		2	0		30	31
13	9		3	0		45	21
2	4		1	1		23	0
7	16		6	0		27	0
12	8		5	8		39	0
18	0		21	1		32	11
12	6		28	0		1	12
8	6		9	0		33	13
7	7		7	7		60	26
27	22		2	0		28	39
13	21		1	5		17	45
5	9		10	22		26	60
15	12		2	0		40	3
7	16		5	0		42	40
9	28		2	0		44	14
8	11		6	0		44	25
2	7		5	0		41	26
4	4		3	0		50	31
9	9		17	2		20	2
4	4		7	4		35	13
12	13		5	8		65	21
4	8		74	5		41	16
15	6		16	2		22	23
16	12		9	0		52	78
10	9		27	3		33	22
15	3		12	3		37	27
11	15		12	5		40	10
7	6		3	0		44	21
9	19		43	2		68	38
13	6		0	4		15	28
4	8		39	0		24	1
6	19		0	1		24	36
24	11		12	5		68	5
9	15		4	0		30	48
9	30		1	0		57	13
2	13		0	1		41	35
8	15		10	3		18	14
4	12		11	1		6	1
6	15		1	0		60	6
3	10		9	9		54	34
21	16		1	1		20	15
8	5		22	0		40	12
10	6		4	7		10	9
6	11		3	17		55	25
10	9		0	6		54	8
12	35		0	11		34	16
15	5		17	9		57	12
7	6		0	1		27	32
23	10		7	0		56	14
1	16		6	0		38	35
9	4		40	0		35	21
4	2		4	0		23	22
9	13		2	1		28	31
7	19		11	0		47	34
18	14		6	0		46	57
14	2		0	22		38	54
25	2		2	1		42	26
8	8		4	0		39	23
6	20		1	0		31	15
8	6		2	2		40	27
10	29		6	22		42	23
10	9		1	3		34	36
5	11		29	0		41	7
3	15		27	1		43	75
4	7		10	2		20	35
4	30		9	1		24	17
7	4		22	5		88	4
6	11		2	0		5	24
16	16		35	0		59	15
9	7		42	3		43	5
8	3		0	3		27	14
22	14		2	16		28	18
6	24		1	0		31	16
13	11		49	0		13	6
11	12		0	4		27	1
8	32		72	0		39	6
10	17		19	11		29	11
6	18		2	2		35	2
13	32		10	3		0	0
7	30		1	2		24	28
9	5		39	0		76	11
16	5		22	3		50	20
5	9		49	1		42	13
15	6		15	1		43	26
17	24		0	0		33	2
6	11		13	2		30	48
4	14		2	7		24	19
12	21		0	5		34	34
8	27		0	0		16	40
7	10		5	4		25	3
8	11		3	10		15	4
5	4		0	2		24	12
10	26		11	10		57	26
8			0	2		46	29
12			6	6		20	28
16			3	1		25	27
5			1	2		33	56
9			6	1		49	9
33			18	1		22	46
7			58	1		10	11
6			14	1		53	3
19			2	3		31	18
11			7	0		24	34
5			2	1		32
4			0	0		55
10			15	6		49
21				4		25
6				2		68
15				9		39
3				1		53
15				15		56
				0		46
				3		20
				1		30
				0		30
				0		52
				0		49
				0		26
				1		62
				6		34
				3		22
				3		38
						47
						53
						28
						33
						1
						46
						56
						39
						46
						73
						32
						44
						37
						36
						46
						31
						56
						30
						22
						8
						51
						61
						32
						40
						44
						41
						32
						33
						45
						38
						25
						19
						50
						5
						34
						23
						15
						22
						23
						40
						20
						20
						24
						52
						45
						68
						40
						36
						18
						38
						34
						27
						26
						28
						51
						40
						23
						58
						20
						45
						35
						22
						33
						42
						19
						47
						45
						34
						7
						40
						52
						47
						30
						70
						10
						22
						75
						41
						61
						47
						56
						40
						18
						51
						34
						31
						35
						35
						43
						40
						6
						59
						7
						20
						54
						61
						48
						38
						54
						59
						46
						21
						52
						41
						38
						24
						29
						10
						37
						31
						23
						51
						28
						66
						47
						28
						38
						58
						42
						37
						58
						51
						48
						26
						45
						42
						38
						19
						49
						48
						59
						33
						74
						38
						45
						60
						54
						38
						3
						40
						31
						18
						21
						35
						42
						5
						8
						33
						31
						22
						37
						48
						63
						37
						33
						6
						34
						19
						30
						47
						52
						48
						21
						21
						48
						20
						45
						39
						31
						37
						19
						45
						10
