# Supplementary material for: The Polycomb system sustains promoters in a deep OFF state by limiting pre-initiation complex formation to counteract transcription
Source: Nat Cell Biol. 2024 Sep 11;26(10):1700–11. doi: 10.1038/s41556-024-01493-w (PMC11469961; doi:10.1038/s41556-024-01493-w)
Supplement: Supplementary file 11 — Numerical data used to produce plots in respective figure. [file 41556_2024_1493_MOESM11_ESM.xlsx]

## Sheet: Sheet1
Zic2			E2f6
average transcripts per colony	colony size		average transcripts per colony	colony size
1	2-cell		2	2-cell
1	2-cell		4	2-cell
9.5	2-cell		26	2-cell
8.5	2-cell		22.5	2-cell
15.5	2-cell		23	2-cell
27	2-cell		16.5	2-cell
5.5	2-cell		20	2-cell
9.5	2-cell		19.5	2-cell
21.5	2-cell		22	2-cell
40	2-cell		10.5	2-cell
5.5	2-cell		25.5	2-cell
8	2-cell		10.5	2-cell
5.5	2-cell		14	2-cell
1.5	2-cell		15	2-cell
8.5	2-cell		21.5	2-cell
27	2-cell		9	2-cell
0	2-cell		11	2-cell
16	2-cell		20.5	2-cell
3	2-cell		15	2-cell
10.5	2-cell		15	2-cell
14.5	2-cell		14.5	2-cell
4.5	2-cell		15.5	2-cell
17.5	2-cell		16	2-cell
14	2-cell		24	2-cell
1.5	2-cell		13	2-cell
1	2-cell		18	2-cell
5.5	2-cell		13.5	2-cell
19.5	2-cell		17.5	2-cell
9.5	2-cell		7.5	2-cell
1	2-cell		9	2-cell
0.5	2-cell		9.5	2-cell
1	2-cell		13	2-cell
19.5	2-cell		2	2-cell
5	2-cell		20	2-cell
3.5	2-cell		8.5	2-cell
0.5	2-cell		19	2-cell
28	2-cell		12	2-cell
2.5	2-cell		26.5	2-cell
2.5	2-cell		21	2-cell
10.5	2-cell		13.5	2-cell
11	2-cell		18.5	2-cell
12	2-cell		25.5	2-cell
0.5	2-cell		10.5	2-cell
9.5	2-cell		8.5	2-cell
25	2-cell		8.5	2-cell
34	2-cell		7.75	4-cell
6.5	2-cell		15	4-cell
1.5	2-cell		16.25	4-cell
11	2-cell		21.75	4-cell
13.5	2-cell		14.75	4-cell
1.5	2-cell		16.5	4-cell
9.5	2-cell		8.25	4-cell
12	2-cell		16.75	4-cell
0	2-cell		17	4-cell
4.5	2-cell		9.5	4-cell
1.5	2-cell		16.25	4-cell
0.5	2-cell		14.5	4-cell
1	2-cell		12.75	4-cell
3	2-cell		14.25	4-cell
0	2-cell		13.25	4-cell
1.5	2-cell		6.5	4-cell
0.5	2-cell		6	4-cell
6.5	2-cell		14	4-cell
22.5	2-cell		16	4-cell
4.5	2-cell		10.75	4-cell
7.5	2-cell		12	4-cell
4	2-cell		13.25	4-cell
1.5	4-cell		7	4-cell
3.75	4-cell		10.25	4-cell
23.5	4-cell		13.75	4-cell
5.5	4-cell		10.25	4-cell
1.25	4-cell		19.75	4-cell
9	4-cell		11.25	4-cell
3.5	4-cell		11.25	4-cell
23.25	4-cell		11	4-cell
34.5	4-cell		9.25	4-cell
11.75	4-cell		20.25	4-cell
3	4-cell		7.5	4-cell
25	4-cell		18	4-cell
26.25	4-cell		23	4-cell
1.25	4-cell		8.25	4-cell
11.25	4-cell		17.75	4-cell
10.75	4-cell		20.25	4-cell
9.5	4-cell		12.25	4-cell
2.25	4-cell		22.25	4-cell
38	4-cell		23.5	4-cell
27.25	4-cell		13.5	4-cell
3.5	4-cell		15.75	4-cell
74.75	4-cell		13.75	4-cell
22.75	4-cell		18.25	4-cell
38	4-cell		13	4-cell
7.5	4-cell		24.5	4-cell
35.5	4-cell		16.75	4-cell
3.25	4-cell		19.5	4-cell
34.5	4-cell		21.25	4-cell
2.5	4-cell		16	4-cell
0.25	4-cell		16	4-cell
5.75	4-cell		14.5	4-cell
2.5	4-cell		11.25	4-cell
73.25	4-cell		15.5	4-cell
8.5	4-cell		17.25	4-cell
9.5	4-cell		10.5	4-cell
2.75	4-cell		14.75	4-cell
22.75	4-cell		31.75	4-cell
40	4-cell		14.25	4-cell
1	4-cell		16.25	4-cell
6	4-cell		14	4-cell
7	4-cell		11.25	4-cell
1.5	4-cell		14	4-cell
32.5	4-cell		15.75	4-cell
11.25	4-cell		24.25	4-cell
7.5	4-cell		23	4-cell
0.75	4-cell		9.75	4-cell
6.25	4-cell		12.75	4-cell
2.75	4-cell		10.25	4-cell
9.5	4-cell		13.5	4-cell
10	4-cell		3.5	4-cell
14.75	4-cell		10.75	4-cell
3.25	4-cell		7.75	8-cell
3.5	4-cell		14.875	8-cell
2	4-cell		13.5	8-cell
14.25	4-cell		21.125	8-cell
9.5	4-cell		9.875	8-cell
24.5	4-cell		15.625	8-cell
5	4-cell		13.875	8-cell
5	4-cell		13.875	8-cell
12.5	4-cell		14.25	8-cell
1.5	4-cell		11.75	8-cell
2.75	4-cell		11	8-cell
8	4-cell		21.5	8-cell
1.25	4-cell		12.75	8-cell
11.125	8-cell		18.75	8-cell
12.625	8-cell		20	8-cell
12.125	8-cell		15.75	8-cell
16.25	8-cell		16.25	8-cell
23.5	8-cell		18.5	8-cell
12.875	8-cell		15.25	8-cell
3.875	8-cell		16.625	8-cell
21.25	8-cell		24.5	8-cell
17.125	8-cell		16.5	8-cell
15.25	8-cell		21	8-cell
33.125	8-cell		19.25	8-cell
24.625	8-cell		20.75	8-cell
52.75	8-cell		26.5	8-cell
47.875	8-cell		18.75	8-cell
57	8-cell		32.875	8-cell
3.5	8-cell		17.75	8-cell
47.75	8-cell		16.625	8-cell
35.375	8-cell		24.5	8-cell
20.25	8-cell		13.125	8-cell
6.75	8-cell		20.625	8-cell
16.5	8-cell		12.625	8-cell
42.75	8-cell		21.75	8-cell
4.75	8-cell		16.875	8-cell
6.375	8-cell		8	8-cell
8.625	8-cell		13.75	8-cell
2.75	8-cell		13.5	8-cell
7.875	8-cell		12.625	8-cell
23	8-cell		13.75	8-cell
10.875	8-cell		9.625	16-cell
13.75	8-cell		7.4375	16-cell
6.625	8-cell		15.0625	16-cell
21.75	8-cell		13.4375	16-cell
23.125	8-cell		16.625	16-cell
8.125	8-cell		17.875	16-cell
18.625	8-cell		12.75	16-cell
12.5	8-cell		8.625	16-cell
27.875	8-cell		17.5	16-cell
6.75	8-cell		19.875	16-cell
25.5	8-cell
9.875	8-cell
2.125	8-cell
8.75	8-cell
8.5625	16-cell
25.6875	16-cell
6.75	16-cell
10.9375	16-cell
10.1875	16-cell
7.3125	16-cell
8.4375	16-cell
9.875	16-cell
11.5625	16-cell
19.8125	16-cell
12.4375	16-cell
57.5	16-cell
12.0625	16-cell
13.875	16-cell
8.625	16-cell
11.1875	16-cell
7.4375	16-cell
41.875	16-cell
14.75	16-cell
4.625	16-cell
10.3125	16-cell
