# Supplementary material for: The Polycomb system sustains promoters in a deep OFF state by limiting pre-initiation complex formation to counteract transcription
Source: Nat Cell Biol. 2024 Sep 11;26(10):1700–11. doi: 10.1038/s41556-024-01493-w (PMC11469961; doi:10.1038/s41556-024-01493-w)
Supplement: Supplementary file 12 — Numerical data used to produce plots in respective figure. [file 41556_2024_1493_MOESM12_ESM.xlsx]

## Sheet: Extended Data Figure 3a
DAPI/cell	GFP/cell
249.619	214.547
152.238	164.483
234.809	204.411
341.012	292.935
302.677	228.616
281.283	123.369
254.276	205.848
245.35	241.702
206.884	158.859
350.692	237.734
240.892	221.373
315.041	232.34
685.714	310.439
149.863	121.618
175.342	202.219
510.785	428.548
208.62	185.046
163.846	107.905
282.979	189.356
295.27	174.824
196.418	175.068
442.733	160.228
157.138	108.185
281.923	208.435
268.978	178.802
332.634	210.171
154.613	99.3892
147.589	148.401
274.548	199.822
266.808	178.278
367.552	353.172
200.265	137.797
312.459	178.484
397.317	270.317
200.251	149.595
179.176	101.643
346.84	181.419
214.765	155.182
358.337	208.121
193.69	152.236
544.235	302.642
150.546	111.997
181.018	156.584
184.02	177.083
328.898	311.46
126.507	125.177
350.711	283.712
203.438	147.672
259.867	176.556
382.034	233.894
228.601	127.834
193.132	141.49
456.573	135.132
279.821	187.146
305.291	262.266
216.964	171.167
489.65	191.611
216.427	111.742
400.843	244.284
231.129	115.035
389.657	198.868
328.909	193.108
223.172	156.077
251.444	165.097
170.716	164.457
208.119	165.674
140.374	106.993
202.991	160.417
195.918	202.647
284.944	157.235
182.16	127.763
290.874	170.152
193.659	115.449
207.249	141.606
304.268	190.549
447.824	231.596
219.227	144.612
250.546	154.258
242.913	202.932
219.342	127.882
366.298	230.868
242.975	160.647
416.363	236.274
277.879	207.096
202.27	166.653
347.905	191.638
165.233	137.006
171.607	130.838
589.464	415.692
382.923	219.249
356.879	166.732
289.792	252.198
514.738	159.727
444.837	243.032
170.461	119.563
284.615	195.235
165.799	124.964
287.957	201.477
163.753	119.281
372.658	311.099
285.182	185.091
295.28	152.141
372.813	283.706
394.342	269.411
308.997	192.02
214.735	225.736
472.591	297.964
369.845	195.488
429.668	307.964
299.53	227.893
267.8	262.141
177.275	126.118
256.169	185.188
338.501	344.142
302.799	266.239
190.274	187.073
381.083	375.998
157.286	117.574
254.11	207.956
211.617	189.074
431.1	307.568
269.075	185.902
455.447	398.348
215.154	137.557
263.959	158.02
295.889	223.439
376.512	287.274
269.533	196.993
190.788	174.112
157.272	110.91
180.224	99.6024
292.216	234.341
179.27	154.645
176.806	180.915
251.231	231.465
458.358	238.304
388.889	224.582
325.361	95.0333
148.892	114.053
322.358	278.357
391.2	213.324
209.63	159.852
427.52	187.686
451.75	223.391
294.224	270.217
372.555	280.595
226.984	128.423
209.083	162.264
201.862	155.94
163.902	106.639
356.365	252.906
217.125	161.437
186.333	163.585
183.23	118.62
413.604	354.77
201.232	112.686
308.902	175.033
407.769	228.827
327.705	177.877
464.312	259.543
288.807	187.101
157.34	117.343
316.735	287.204
300.957	205.046
365.523	256.687
389.969	243.45
327.515	136.953
241.899	153.741
178.556	183.313
233.5	146.25
235.155	139.317
318.235	203.736
406.25	281.059
419.608	244.972
386.676	240.349
351.954	208.223
338.19	201.741
251.236	202.25
636.477	308.681
546.691	266.042
413.67	221.209
305.039	195.647
174.192	92.6396
341.917	322.858
158.33	106.498
407.244	211.346
320.445	153.285
203.772	87.4878
227.29	131.191
178.899	150.502
367.454	225.997
304.796	253.852
260.26	193.228
204.302	146.105
212.749	149.135
168.127	141.84
188.649	183.852
339.716	300.026
321.525	207.652
195.73	135.993
225.449	114.49
383.327	295.462
277.005	226.259
438.89	213.894
263.918	135.657
215.542	91.9698
341.93	282.18
224.693	254.444
155.496	166.679
186.675	161.734
297.643	188.057
438.61	300.378
466.078	324.541
222.928	126.765
249.28	177.528
193.79	49.243
277.666	146.146
462.872	269.309
301.584	263.251
211.486	114.958
183.028	154.668
324.735	218.302
332.111	292.471
269.886	168.435
170.516	162.921
333.76	286.439
374.587	263.101
342.337	321.42
210.578	204.129
415.493	320.435
309.664	159.081
222.684	163.345
449.826	337.399
202.624	169.211
428.077	275.725
146.185	115.749
147.673	96.1052
369.409	276.045
169.227	135.526
378.711	371.096
384.021	326.809
213.619	170.983
156.154	109.186
292.287	188.973
201.178	151.187
407.108	238.924
370.717	245.056
194.243	164.669
330.979	303.105
305.63	184.652
268.703	155.656
202.348	164.323
261.403	216.331
235.399	246.049
170.139	145.628
330.648	265.165
205.302	166.012
390.634	258.76
254.259	202.642
278.978	258.351
189.021	125.57
310.953	248.447
235.188	143.453
468.967	318.785
233.144	157.989
177.938	108.424
156.026	118.874
262.945	165.819
357.768	198.468
181.214	141.214
262.789	132.927
261.707	191.356
201.978	118.206
329.724	286.125
309.98	84.8895
201.271	145.276
210.299	170.425
208.923	154.332
228.332	198.335
294.425	196.233
350.173	267.513
215.316	83.3855
170.295	140.351
312.739	288.409
244.897	206.095
265.984	171.937
185.079	130.118
345.538	210.637
297.337	230.712
374.684	153.503
218.496	201.434
225.715	98.8382
239.478	177.646
149.626	127.057
359.364	250.235
240.374	172.924
245.392	215.229
193.502	174.86
404.462	240.099
257.095	169.09
432.841	149.645
230.798	67.5122
192.889	98.4134
199.904	94.0198
197.506	114.723
489.288	276.002
298.409	160.772
236.473	132.394
228.979	130.76
221.462	119.822
451.896	337.369
403.503	203.641
348.776	177.651
176.953	102.835
160.134	111.775
326.258	247.675
157.22	110.977
170.294	118.924
178.1	114.686
204.946	172.712
395.589	241.231
208.065	142.233
209.593	122.659
221.287	155.134
466.662	310.978
245.792	140.968
358.821	162.923
267.866	156.584
284.454	218.294
210.543	188.781
222.206	107.371
157.317	204.673
336.874	357.962
164.404	113.524
288.969	225.882
309.517	191.257
243.385	197.351
274.254	176.894
332.056	233.377
315.053	130.436
241.269	52.4455
255.767	148.328
165.107	127.915
245.468	165.629
180.742	148.119
261.413	153.72
368.805	183.104
296.506	233.645
404.367	172.765
409.285	223.328
301.163	169.388
723.09	334.946
325.787	162.213
455.24	200.648
241.36	133.759
279.635	157.808
260.276	154.874
161.689	94.0257
257.639	102.009
303.395	176.043
175.271	99.3621
303.102	166.611
202.432	160.024
380.558	229.758
305.372	147.222
197.115	113.53
264.677	143.934
427.547	194.251
250.713	119.56
197.289	72.5793
210.964	86.8884
391.162	185.678
242.837	140.329
149.731	79.7367
283.291	151.993
217.241	101.113
244.01	157.269
177.918	137.686
165.638	144.289
476.395	394.829
251.078	230.936
505.569	150.671
438.018	246.82
392.29	308.722
334.581	252.698
320.738	179.033
216.109	128.416
239.522	160.161
162.673	86.3234
243.362	222.306
376.127	252.387
275.279	124.401
261.269	157.909
225.929	182.783
218.532	159.536
400.245	256.355
182.636	126.023
499.985	259.36
209.174	143.182
185.156	115.795
333.162	209.912
225.973	147.955
224.988	173.627
179.173	189.602
281.823	247.51
377.474	315.465
345.548	307.3
240.013	282.896
169.103	128.801
309.17	198.901
274.272	235.737
217.431	134.811
293.232	101.319
258.232	190.179
318.894	154.159
451.917	328.951
309.101	201.482
252.083	216.262
436.198	320.94
246.605	198.548
567.749	241.906
180.301	132.461
195.805	161.847
175.332	132.893
252.191	215.814
324.671	234.818
184.214	150.138
358.855	294.499
203.759	107.63
272.063	200.408
212.393	136.811
231.38	212.468
324.044	230.256
225.727	156.054
181.891	153.054
359.03	323.995
210.627	205.433
156.511	148.154
291.649	257.9
188.163	192.493
218.624	191.224
756.744	461.277
276.368	188.14
246.612	196.294
359.784	241.196
370.137	206.693
348.681	319.238
377.352	268.269
146.552	115.008
175.636	178.617
171.065	119.264
153.6	98.667
354.404	286.648
250.022	154.408
179.931	153.07
197.961	129.322
228.093	192.443
210.541	139.367
318.987	295.273
292.713	277.615
269.678	248.248
431.472	299.877
167.589	183.416
172.623	157.822
184.084	244.825
256.885	166.879
258.735	232.824
191.185	202.542
379.784	267.583
419.484	446.437
312.742	199.844
219.527	114.497
210.173	147.285
274.391	144.125
352.749	239.398
306.964	228.297
329.86	269.178
515.056	328.257
633.406	373.221
209.893	204.755
233.06	163.784
431.717	265.817
229.628	138.835
455.505	346.507
154.756	135.935
342.575	176.138
183.706	161.643
161.155	100.578
231.576	190.435
342.712	238.526
208.238	159.172
257.601	162.462
284.595	173.509
314.849	246.444
240.987	161.439
189.709	148.215
178.81	137.595
199.646	119.304
191.87	129.411
385.599	283.478
351.729	176.611
275.265	176.439
296.738	237.532
248.565	171.684
383.884	235.836
237.552	206.197
302.721	195.921
158.215	115.475
176.745	159.118
252.138	145.907
203.966	172.577
357.001	243.39
225.756	161.013
383.288	276.266
203.57	117.799
366.37	267.844
218.599	155.63
165.546	113.67
214.609	154.86
187.563	83.5101
240.5	140.493
348.316	172.255
190.041	143.454
464.043	322.036
271.553	178.059
271.55	200.581
446.059	252.208
428.036	264.307
325.253	128.089
395.051	200.085
349.778	151.394
315.288	171.722
263.857	178.914
160.835	186.808
193.379	142.88
177.524	122.374
721.247	502.516
289.368	203.81
320.083	237.17
308.263	168.905
233.546	121.748
348.932	211.296
202.572	147.143
206.678	215.754
292.961	271.585
241.352	229.376
230.169	165.806
414.115	229.79
417.113	245.539
204.304	139.499
268.164	259.577
175.805	117.763
214.958	128.757
608.481	433.818
177.481	94.9213
227.411	179.961
183.194	119.602
297.713	216.579
399.973	325.466
289.435	330.388
404.88	293.296
406.209	281.442
167.133	148.767
286.61	237.352
246.861	258.818
277.726	244.034
379.999	343.64
267.023	236.319
272.764	245.306
455.746	333.134
69.6715	51.1337
408.548	327.006
488.958	348.806
441.284	273.295
201.01	140.099
264.468	228.655
187.005	159.569
235.934	162.94
368.018	387.883
256.661	237.256
276.17	211.544
622.341	396.048
198.098	182.309
414.483	291.893
197.652	147.57
401.861	289.798
358.542	271.704
279.821	201.104
246.694	161.964
276.59	210.122
188.381	123.603
324.613	146.546
361.393	234.317
301.882	189.208
172.938	124.44
154.896	149.194
288.883	209.458
221.453	178.012
278.426	195.028
186.621	95.2786
156.984	117.7
415.91	254.938
207.734	175.839
219.552	127.594
305.59	233.501
242.666	199.909
208.322	156.433
271.313	158.275
228.336	176.213
203.489	140.318
424.733	137.909
444.864	305.044
266.831	180.546
345.982	218.4
336.107	94.48
235.244	156.834
209.604	129.701
352.751	187.752
231.375	175.883
176.082	139.373
206.274	167.82
149.331	123.227
293.437	215.36
254.592	179.994
179.147	147.819
234.209	122.973
175.154	87.6403
227.75	154.336
374.227	199.331
596.033	286.711
242.795	148.439
261.631	122.834
306.032	261.116
144.594	108.015
673.708	546.605
270.345	182.133
187.066	119.769
314.759	193.26
264.019	163.517

## Sheet: Extended Data Figure 3b
individual measurements of GFP intensity:	1	2	3	4	5	6	7	8	9	time	Mean GFP intensity	stdev			example 1			example 2
	0.988326	0.989864	0.985297	0.975346	0.965631	0.984086	1.01219	1.00641	0.994771	1	0.989102	0.0143422		time (min)	uncorrected	corrected		uncorrected	corrected
	1.00799	1.00437	1.00774	1.00769	1.01805	1.0074	0.991238	0.992725	0.99228	2	1.00328	0.00918795		0	0	0		0	0
	1.00369	1.00577	1.00696	1.01696	1.01631	1.00852	0.996574	1.00086	1.01295	3	1.00762	0.00688383		4	0	0		0	0
	0.998765	0.984194	1.00595	1.00587	1.02749	1.01597	0.985534	0.998035	1.01319	4	1.00389	0.0140674		8	0	0		0	0
	0.989127	0.974596	1.00612	1.00712	1.02774	1.01589	0.978488	0.999721	1.00991	5	1.00097	0.0174144		12	1.3791	1.40696		0	0
	0.988436	0.954987	0.99453	0.997668	1.0176	0.913564	0.939997	1.00148	1.01185	6	0.980012	0.0355729		16	1.13134	1.15998		0	0
	0.972036	0.937841	0.998346	0.986035	1.01995	0.86103	0.915077	1.00862	1.0039	7	0.966982	0.0524928		20	2.06269	2.1255		0	0
	0.963459	0.897351	0.995785	0.993862	1.02916	0.876604	0.945543	0.998003	0.993457	8	0.965914	0.0506953		24	1.63582	1.69409		0	0
	0.964352	0.905738	0.993922	0.986519	1.01711	0.808167	0.902096	0.996861	0.996538	9	0.952367	0.0676892		28	3.67463	3.82459		0	0
	0.963751	0.891314	0.989277	0.995247	1.0277	0.815777	0.920342	0.999913	0.986976	10	0.954477	0.0669271		32	3.57612	3.74072		0	0
	0.961286	0.909309	0.98738	0.986463	1.02624	0.817863	0.918386	1.0011	0.983989	11	0.954668	0.0635926		36	2.09552	2.20296		0	0
	0.956611	0.914166	0.992552	0.977753	1.02305	0.822831	0.913916	0.99924	0.98509	12	0.953912	0.0614792		40	0	0		0	0
	0.946517	0.901443	0.993005	0.97276	1.01669	0.815967	0.913356	0.986198	0.978446	13	0.947154	0.0617857		44	0	0		0	0
	0.955029	0.888906	0.982439	0.966475	1.00441	0.819963	0.911776	0.979631	0.967337	14	0.941774	0.0580761		48	0	0		0	0
	0.93531	0.884876	0.979833	0.963372	1.00032	0.821392	0.913282	0.974877	0.96572	15	0.937665	0.0563946		52	0.61194	0.656311		0	0
	0.936077	0.872529	0.968357	0.962511	0.989822	0.816865	0.918844	0.96847	0.969189	16	0.933629	0.0562006		56	0	0		0	0
	0.935171	0.863062	0.96976	0.964491	0.985413	0.813012	0.912817	0.96532	0.968924	17	0.930885	0.0581866		60	1.65075	1.78823		1.3194	1.42929
	0.924038	0.862751	0.965727	0.976418	0.988267	0.812814	0.908572	0.9574	0.960705	18	0.928521	0.0583627		64	1.49851	1.63145		2.17612	2.36918
	0.937491	0.863917	0.956812	0.95795	0.95989	0.754195	0.872265	0.965963	0.958305	19	0.914088	0.071478		68	2.34627	2.56723		1.66866	1.8258
	0.927796	0.868914	0.950827	0.952923	0.948153	0.712945	0.861014	0.968459	0.968395	20	0.906603	0.082858		72	0.958209	1.0537		3.38209	3.71914
	0.913891	0.850868	0.944368	0.942984	0.957892	0.729432	0.875698	0.96056	0.949635	21	0.902814	0.0754307		76	0	0		1.52537	1.6858
	0.913082	0.846981	0.944111	0.941827	0.936894	0.680385	0.846713	0.959622	0.942489	22	0.890234	0.0891702		80	0.695522	0.772524		1.36716	1.51852
	0.907071	0.84201	0.927711	0.936438	0.940421	0.69427	0.867974	0.951207	0.951495	23	0.890955	0.0829385		84	0	0		0.937313	1.0463
	0.910382	0.834607	0.938276	0.936683	0.926027	0.69628	0.866085	0.94693	0.95291	24	0.889798	0.0826054		88	0.886567	0.994616		0	0
	0.906016	0.82666	0.939507	0.924711	0.91113	0.646789	0.84233	0.94829	0.942924	25	0.876484	0.0964037		92	2.45672	2.76994		1.01194	1.14096
	0.89989	0.817316	0.927291	0.921037	0.917736	0.662136	0.85622	0.945618	0.947644	26	0.87721	0.0911803		96	2.09851	2.37792		0	0
	0.90133	0.811718	0.930441	0.922353	0.918208	0.664509	0.856389	0.939482	0.94417	27	0.876511	0.090454		100	4.23284	4.82047		0	0
	0.901333	0.818586	0.93069	0.913123	0.898103	0.620329	0.828249	0.949355	0.940294	28	0.866673	0.103184		104	2.24179	2.56581		0	0
	0.895462	0.811691	0.92035	0.913671	0.899499	0.636532	0.841362	0.939233	0.934374	29	0.865797	0.0958295		108	1.27164	1.46274		0	0
	0.89769	0.810087	0.912959	0.902859	0.903298	0.640896	0.837244	0.948487	0.931807	30	0.865036	0.0946773		112	1.52836	1.76684		0	0
	0.896475	0.804411	0.910689	0.892433	0.905291	0.642648	0.835884	0.946381	0.925484	31	0.862188	0.0932894		116	3.09851	3.59995		0	0
	0.892765	0.797296	0.900172	0.902349	0.914321	0.642042	0.828812	0.938938	0.92301	32	0.859967	0.0935702		120	2.10448	2.45731		0	0
	0.893067	0.795168	0.899713	0.902445	0.920986	0.644337	0.835066	0.939784	0.923376	33	0.861549	0.0934661		124	4.62687	5.42968		0	0
	0.885386	0.790268	0.878045	0.902617	0.928021	0.640963	0.830167	0.937414	0.915316	34	0.856466	0.0935972		128	5.54925	6.54475		1.27463	1.50329
	0.886942	0.777402	0.880333	0.893828	0.898406	0.598583	0.80201	0.939378	0.915088	35	0.843552	0.105584		132	1.84478	2.18662		1.21194	1.43652
	0.888354	0.772713	0.881	0.884453	0.895937	0.573116	0.79192	0.937768	0.90532	36	0.836731	0.112316		136	2.01791	2.40383		0.743284	0.885434
	0.878415	0.766269	0.890103	0.878732	0.900398	0.54482	0.785122	0.939195	0.898883	37	0.831326	0.121111		140	2.35224	2.81614		0.970149	1.16148
	0.871289	0.764617	0.878084	0.87219	0.900679	0.553509	0.802006	0.931065	0.880048	38	0.828165	0.114557		144	1.96119	2.35974		0.78209	0.941025
	0.87618	0.75966	0.890088	0.869902	0.892256	0.524239	0.777007	0.929297	0.87989	39	0.822058	0.124618		148	2.99701	3.62414		1.95821	2.36796
	0.87138	0.759383	0.871041	0.87318	0.90411	0.536658	0.79268	0.922311	0.881238	40	0.823554	0.11935		152	4.82985	5.86977		1.39701	1.69781
	0.868803	0.757158	0.872106	0.885229	0.91105	0.539335	0.78797	0.920729	0.88824	41	0.825624	0.120368		156	5.2	6.35129		1.76418	2.15477
	0.887046	0.75838	0.869349	0.882874	0.881368	0.504969	0.757764	0.923433	0.886421	42	0.816845	0.130664		160	0.662687	0.813464		1.77015	2.1729
	0.853393	0.744341	0.872216	0.870864	0.883481	0.5141	0.772723	0.918317	0.881999	43	0.812382	0.12499		164	1.09552	1.35152		1.63582	2.01808
	0.853111	0.746002	0.860338	0.870853	0.861422	0.488534	0.745912	0.916502	0.88189	44	0.802729	0.131491		168	0	0		0.719403	0.89196
	0.853494	0.744666	0.855399	0.860526	0.861948	0.49935	0.757323	0.921747	0.873437	45	0.803099	0.126903		172	2.38209	2.96827		0.686567	0.855515
	0.845818	0.737844	0.861185	0.851514	0.860934	0.500793	0.75669	0.918136	0.862055	46	0.799441	0.125139		176	2.6209	3.28221		0	0
	0.844142	0.738032	0.854127	0.850076	0.863712	0.502541	0.756077	0.916637	0.862237	47	0.79862	0.124075		180	3.80597	4.79019		0	0
	0.844451	0.73638	0.848311	0.83851	0.858033	0.503006	0.75619	0.91854	0.862137	48	0.796173	0.123042		184	0	0		0	0
	0.835698	0.731448	0.850909	0.840458	0.8533	0.49994	0.751392	0.917455	0.851644	49	0.792472	0.123184		188	0	0		0	0
	0.831326	0.729007	0.855578	0.830401	0.854653	0.499558	0.757007	0.907385	0.851082	50	0.790666	0.121702		192	1.0597	1.3539		0	0
	0.825384	0.722314	0.850203	0.826339	0.843106	0.498609	0.757102	0.909209	0.846493	51	0.786529	0.120874		196	2.38507	3.0625		1.67164	2.14643
	0.826263	0.720418	0.850116	0.82797	0.843676	0.499273	0.757092	0.907691	0.842217	52	0.786079	0.120487		200	3.63582	4.69189		1.64179	2.11867
	0.817917	0.715417	0.849772	0.831095	0.832209	0.498749	0.752235	0.899537	0.84464	53	0.782397	0.119427		204	4.2806	5.55164		0.635821	0.824615
	0.814446	0.714891	0.839411	0.820234	0.82395	0.498288	0.751617	0.889301	0.843634	54	0.777308	0.116514		208	6.35821	8.28749		1.51343	1.97266
	0.817563	0.714125	0.842909	0.812485	0.812755	0.466563	0.726886	0.89841	0.843891	55	0.770621	0.127579		212	0.973134	1.27477		1.2	1.57196
	0.811141	0.701513	0.826696	0.807751	0.817689	0.477897	0.738065	0.884186	0.83357	56	0.766501	0.120732		216	0	0		1.14627	1.5091
	0.807717	0.701061	0.831607	0.805715	0.807838	0.453843	0.718882	0.887344	0.827513	57	0.760169	0.128186		220	0	0		0	0
	0.799608	0.692579	0.82448	0.801397	0.809262	0.464035	0.730428	0.873262	0.826066	58	0.757902	0.122493		224	0	0		0	0
	0.786196	0.690573	0.824555	0.796804	0.809284	0.464779	0.732019	0.871117	0.819463	59	0.754977	0.12096		228	2.53731	3.39094		0	0
	0.787244	0.684853	0.824157	0.795646	0.804057	0.470835	0.731395	0.86696	0.816255	60	0.753489	0.11852		232	1.5194	2.04075		0	0
	0.791629	0.687669	0.82062	0.791007	0.785268	0.432473	0.70709	0.86717	0.817251	61	0.744464	0.129504		236	0	0		0	0
	0.786513	0.678723	0.813838	0.786838	0.794992	0.443341	0.721169	0.859381	0.811833	62	0.74407	0.124605		240	0	0		1.12239	1.52266
	0.782717	0.680192	0.812879	0.777645	0.79213	0.444541	0.718991	0.855894	0.809696	63	0.741632	0.122907		244	0	0		1.01791	1.38784
	0.773944	0.672368	0.807589	0.781552	0.789837	0.450209	0.716383	0.850621	0.808813	64	0.739035	0.120419		248	0	0		0.98209	1.34572
	0.775973	0.669706	0.802978	0.777709	0.784387	0.445741	0.714576	0.844559	0.807234	65	0.735874	0.120482		252	0	0		0.853731	1.1757
	0.769177	0.663574	0.795009	0.775511	0.774334	0.444718	0.711662	0.843194	0.809892	66	0.731897	0.119946		256	2.09851	2.9044		1.26269	1.7476
	0.766489	0.661533	0.796057	0.76677	0.763536	0.412797	0.688671	0.842559	0.807683	67	0.7229	0.129149		260	1.00299	1.39512		0	0
	0.757965	0.655851	0.786733	0.768816	0.757443	0.422247	0.698246	0.838237	0.799158	68	0.720522	0.124081		264	7.01493	9.80645		0	0
	0.754031	0.648515	0.783321	0.767353	0.751593	0.420851	0.697448	0.832528	0.800141	69	0.717309	0.123762		268	7.18507	10.0947		0	0
	0.752072	0.650128	0.780963	0.758019	0.75604	0.421696	0.695815	0.832754	0.791402	70	0.715432	0.122253		272	1.99403	2.81555		0	0
	0.74937	0.6496	0.782475	0.754715	0.73814	0.38771	0.674544	0.833129	0.791544	71	0.706803	0.132329		276	0	0		0	0
	0.744692	0.641148	0.778949	0.74528	0.739344	0.4014	0.688301	0.827547	0.785761	72	0.705825	0.126446		280	0	0		1.01493	1.44747
	0.742981	0.634838	0.774912	0.748658	0.736156	0.4022	0.687914	0.814343	0.782786	73	0.702754	0.124534		284	0	0		0.991045	1.42049
	0.737561	0.633216	0.767555	0.744511	0.725178	0.402138	0.686079	0.810318	0.774102	74	0.697851	0.122263		288	0	0		1.06866	1.53941
	0.734748	0.633097	0.762207	0.739492	0.723653	0.402081	0.680573	0.807415	0.776393	75	0.695518	0.121449		292	1.62985	2.35959		1.06866	1.54713
	0.72571	0.625943	0.756003	0.727375	0.720958	0.400786	0.679332	0.797993	0.771638	76	0.689527	0.119464		296	1.6597	2.41485		1.20299	1.75033
	0.727701	0.626799	0.757807	0.723651	0.719408	0.401065	0.681389	0.795838	0.763473	77	0.68857	0.118401		300	3.43582	5.02415		1.0209	1.49284
	0.727566	0.626026	0.754589	0.717969	0.703181	0.371965	0.660597	0.794781	0.762067	78	0.67986	0.126437		304	3.59104	5.27745		0.889552	1.3073
	0.720778	0.616617	0.743766	0.71356	0.705199	0.380781	0.668169	0.787672	0.754065	79	0.676734	0.121533		308	4.61493	6.81616		0.743284	1.09782
	0.717075	0.619806	0.750105	0.703059	0.694456	0.361166	0.646809	0.778033	0.753925	80	0.669381	0.126229		312	9.60299	14.2545		1.97313	2.92889
	0.707274	0.610352	0.74576	0.697184	0.697904	0.36718	0.659459	0.769112	0.747273	81	0.666833	0.122331		316	11.6269	17.3452		1.65373	2.46708
	0.708785	0.609516	0.747585	0.693312	0.69356	0.367171	0.658492	0.761643	0.737669	82	0.664193	0.120827		320	6.40896	9.60896		1.62687	2.43916
	0.702805	0.603053	0.745203	0.693965	0.690637	0.368956	0.656834	0.759605	0.735101	83	0.661795	0.119727		324	9.1403	13.7728		0.910448	1.37188
	0.700911	0.603627	0.735669	0.690263	0.686132	0.367386	0.655565	0.757826	0.730124	84	0.658612	0.118474		328	2.75821	4.17695		0	0
	0.699641	0.597753	0.738273	0.685349	0.669376	0.349569	0.635649	0.759071	0.728442	85	0.651458	0.12405		332	1.4806	2.25341		0	0
	0.694755	0.588868	0.725125	0.682618	0.678245	0.354879	0.648253	0.751461	0.715158	86	0.648818	0.119829		336	1.00299	1.53416		0	0
	0.691071	0.587705	0.721298	0.686279	0.66967	0.354616	0.64123	0.746145	0.710617	87	0.645403	0.118538		340	5.01194	7.70464		0	0
	0.702844	0.587595	0.720992	0.694774	0.660571	0.335028	0.628356	0.747026	0.709859	88	0.643005	0.125537		344	1.62985	2.51806		0	0
	0.681995	0.584604	0.707691	0.685158	0.654876	0.329886	0.623461	0.746532	0.705163	89	0.635485	0.124263		348	0.916418	1.42293		0	0
	0.675877	0.580092	0.707206	0.68233	0.660988	0.333777	0.63032	0.738068	0.696083	90	0.63386	0.121406		352	1.73433	2.7064		0	0
	0.675295	0.579144	0.706713	0.673943	0.648989	0.328634	0.615469	0.737062	0.695193	91	0.628938	0.122244		356	1.41791	2.22373		0	0
	0.676555	0.575965	0.696043	0.681306	0.63802	0.328651	0.610671	0.735292	0.6916	92	0.626011	0.121485		360	3.0806	4.85555		0	0
	0.668613	0.572368	0.700507	0.680575	0.647273	0.327658	0.618036	0.729543	0.683369	93	0.625327	0.120807		364	6.77612	10.7339		0.674627	1.06866
	0.665475	0.570117	0.690713	0.678982	0.640248	0.327049	0.612839	0.723068	0.675187	94	0.620409	0.11884		368	9.10746	14.4992		0	0
	0.663723	0.567746	0.68977	0.674305	0.637856	0.327339	0.613139	0.722657	0.667777	95	0.618257	0.117935		372	8.17612	13.0817		0	0
	0.659518	0.564648	0.686053	0.672667	0.636101	0.32794	0.609509	0.709203	0.658462	96	0.613789	0.115391		376	3.34627	5.38085		0	0
	0.650254	0.562574	0.68559	0.671114	0.630592	0.327439	0.60735	0.706286	0.658339	97	0.61106	0.114667		380	1.13731	1.83798		0	0
	0.65162	0.55893	0.682877	0.66877	0.628962	0.327786	0.605831	0.705927	0.648355	98	0.608784	0.113901		384	1.77015	2.87503		0	0
	0.65122	0.552969	0.67806	0.673179	0.625029	0.327142	0.604271	0.69913	0.647704	99	0.606523	0.113523		388	0	0		0	0
	0.650306	0.5512	0.671448	0.663913	0.622222	0.326111	0.601658	0.697915	0.6386	100	0.602597	0.112155		392	0	0		0	0
	0.641667	0.552891	0.672448	0.661183	0.620863	0.326465	0.599968	0.691088	0.632342	101	0.599879	0.110424		396	0	0		0	0
	0.644152	0.545193	0.668128	0.654662	0.61904	0.326481	0.599144	0.686208	0.626172	102	0.596575	0.109413		400	0	0		0	0
	0.64133	0.538177	0.659025	0.65351	0.613763	0.327606	0.597687	0.679106	0.61912	103	0.592147	0.107435		404	1.16418	1.9387		0	0
	0.642861	0.537413	0.66059	0.653598	0.597619	0.324925	0.593607	0.674971	0.618726	104	0.589368	0.107799		408	4.98209	8.33822		0	0
	0.632845	0.537848	0.648564	0.651079	0.598481	0.327961	0.593628	0.658853	0.613637	105	0.584766	0.103392		412	6.00597	10.1022		0	0
	0.627405	0.530588	0.650199	0.641897	0.602101	0.323974	0.591714	0.655141	0.605612	106	0.580959	0.103632		416	2.96716	5.01587		0	0
	0.623574	0.528112	0.642811	0.647278	0.600479	0.322166	0.590925	0.652327	0.597916	107	0.578399	0.103446		420	1.30149	2.21115		0.964179	1.63807
	0.618971	0.525937	0.637995	0.643853	0.597164	0.31986	0.589579	0.648033	0.590293	108	0.574632	0.102723		424	0	0		1.13134	1.93171
	0.619689	0.525464	0.640341	0.634837	0.580549	0.322328	0.580761	0.648914	0.586548	109	0.571048	0.101035		428	0.683582	1.17303		0	0
	0.609152	0.521177	0.630343	0.629201	0.590151	0.320852	0.58663	0.644513	0.579874	110	0.567988	0.0996453		432	0	0		0	0
	0.606821	0.515665	0.62802	0.626995	0.575227	0.319509	0.579543	0.641839	0.577233	111	0.563428	0.0991282		436	0	0		0	0
	0.60609	0.516241	0.631506	0.622158	0.577806	0.318267	0.577963	0.638982	0.569999	112	0.562112	0.0989877		440	1.03284	1.79914		0.847761	1.47675
	0.599524	0.513466	0.630724	0.608775	0.574223	0.314791	0.576565	0.636336	0.566417	113	0.557869	0.0984506		444	3.66269	6.41216		1.12239	1.96493
	0.599539	0.510397	0.620669	0.606519	0.571886	0.316549	0.575599	0.633096	0.561407	114	0.555073	0.0965972		448	3.25672	5.73002		0	0
	0.592275	0.508523	0.624035	0.603599	0.569117	0.317803	0.577344	0.632616	0.553335	115	0.553183	0.0959398		452	3.36418	5.94877		0	0
	0.590097	0.502089	0.621065	0.599183	0.570698	0.318643	0.576184	0.629972	0.55277	116	0.551189	0.0951336		456	2.56418	4.55688		0	0
	0.588265	0.50001	0.612025	0.59401	0.56964	0.317259	0.574227	0.627135	0.544246	117	0.547424	0.0940821		460	3.54627	6.33377		0	0
	0.585285	0.496465	0.614422	0.591376	0.567932	0.316786	0.573496	0.624845	0.540675	118	0.545698	0.0940463		464	0	0		0	0
	0.583069	0.493564	0.604322	0.581111	0.559312	0.319032	0.572189	0.622325	0.538701	119	0.541514	0.091401		468	0	0		0.764179	1.37857
	0.583382	0.490554	0.602419	0.58044	0.561181	0.316991	0.570784	0.618199	0.532704	120	0.539628	0.0916207		472	0	0		1.06866	1.93751

## Sheet: Extended Data Figure 3c
	Raw GFP read out intensity:
490nm set intensity:	R1	R2	R3		average normalized GFP read out intensity	stdev
0	1419605	1428777	1422464		0.0025678	0.00051179
5	37369223	27073765	41096472		0.0617182	0.00203782
10	86901134	62815246	95044495		0.143154	0.004838
15	136588281	98897739	148653531		0.224757	0.00737056
20	179352867	130074283	195205361		0.295287	0.0094432
25	222762008	161504762	241550104		0.366263	0.0118054
30	258436627	189248766	281598025		0.426984	0.0116351
35	291417169	215263078	318416999		0.483284	0.0111195
40	324568835	241168104	355865022		0.539917	0.0108187
45	352785818	263964290	388897059		0.589253	0.00969296
50	383235754	286898511	421738420		0.639857	0.0104457
55	408531474	307041868	451025801		0.683706	0.00975544
60	432331955	326498440	478358597		0.72522	0.00862426
65	456253745	346382642	506209602		0.767377	0.00712118
70	477182944	363550904	530921422		0.804267	0.00598183
75	497018697	380086562	554782168		0.839645	0.00460955
80	520380620	396620142	578584826		0.876989	0.00643159
85	537719906	411670497	599637490		0.908449	0.00459443
90	555597886	427165860	621659465		0.941029	0.00266848
95	572399239	441322137	640621145		0.970475	0.00171313
100	588623769	455103450	660930857		1	0

## Sheet: Extended Data Figure 3d
Zic2	E2f6	Hspg2
147.946	268	493.348
172.41	428	222.502
230.074	874	239.976
365.788	564	200.951
281.913	632	205.61
507.91	562	178.817
342.49	429	242.306
160.178	801	408.891
243.471	585	280.748
244.053	436	248.713
248.713	406	210.27
263.274	738	205.028
263.274	567	528.879
509.657	685	432.772
166.003	342	403.066
165.42	651	290.068
305.212	342	315.114
479.952	765	250.46
312.784	722	438.597
382.68	584	357.051
178.817	1064	212.6
324.433	489	167.168
393.747	500	383.845
214.93	678	242.306
193.961	686	239.976
240.558	832	342.49
152.024	431	278.419
535.868	661	290.65
250.46	658	408.308
249.878	299	299.387
166.003	695	279.001
194.544	466	312.202
385.592	665	249.295
418.793	730	228.909
171.827	483	428.695
197.456	656	244.053
302.3	393	216.095
247.548	393	354.139
251.043	797	383.845
148.529	399	221.337
295.893	801	355.304
284.243	443	339.577
680.902	588	203.863
364.624	677	259.78
410.638	877	486.941
165.42	522	398.989
247.548	470	232.986
354.722	342	475.292
144.451	595	428.695
287.156	475	325.016
421.705	462	252.208
673.33	477	328.511
176.487	793	310.454
188.136	618	420.54
369.866	609	366.953
132.22	596	247.548
304.047	593	237.064
299.97	501	350.644
154.936	822	255.702
140.957	385	246.383
415.298	385	448.499
351.227	376	276.671
159.596	422	393.747
286.573	451	157.266
451.411	720	166.585
528.879	278	349.479
139.209	374	358.799
367.536	249	429.277
274.924	728	260.362
271.429	302	292.398
467.72	487	284.243
253.955	631	174.157
304.63	416	539.363
153.188	274	420.54
265.022	380	286.573
297.057	228	286.573
327.928	497	447.334
179.399	496	399.571
536.451	403	252.79
559.75	405	310.454
257.45	811	227.162
448.499	531	376.273
614.501	914	432.19
251.043	341	256.285
216.677	442	421.123
463.643	797	412.968
306.377	286	308.707
440.927	550	453.158
136.297	789	382.68
136.297	302	426.947
203.281	413	463.643
224.249	721	331.423
151.441	318	451.993
269.099	840	204.445
248.13	489	505.58
287.738	372	453.158
292.398	431	511.405
495.096	676	448.499
235.316	480	310.454
680.902	974	269.099
210.27	469	199.203
152.606	824	203.863
380.35	686	192.796
401.319	306	485.194
416.463	395	302.3
146.199	704	299.387
138.044	375	424.617
246.965	770	446.751
246.965	237	394.912
405.979	532	282.496
181.147	404	326.181
181.147	443	225.414
389.67	398	251.043
290.068	410	207.358
472.38	582	258.615
304.047	793	334.335
432.19	577	341.907
272.594	494	518.977
249.295	537	439.762
447.916	882	485.776
516.065	235	279.001
358.216	528	249.295
383.845	1044	488.106
476.457	856	172.41
202.116	259	200.951
173.575	527	424.035
242.888	521	434.519
306.377	453	126.978
365.206	1053	443.839
278.419	292	655.274
410.638	470	386.175
259.78	558	345.402
158.431	579	432.772
601.105	590	455.488
265.604	841	281.913
287.738	422	283.078
485.776	946	374.525
401.319	375	439.179
226.579	392	652.944
371.031	759	273.759
243.471	515	485.194
279.001	455	728.665
295.31	430	250.46
382.097	649	163.09
300.552	625	231.239
333.17	894	241.141
196.873	486	329.676
291.233	443	436.267
564.992	893	203.281
202.698	451	428.695
268.517	322	205.028
416.463	436	435.102
223.667	871	229.491
397.824	534	200.368
231.239	750	365.206
397.824	432	330.84
168.333	674	443.839
193.961	649	511.987
318.609	800	294.728
525.384	531	274.924
272.011	1005	355.304
594.697	364	556.255
509.075	472	304.63
191.631	494	344.237
352.974	471	597.61
443.256	579	324.433
259.197	568	564.992
281.913	670	467.72
385.01	651	594.697
597.027	746	280.748
200.368	431	299.97
297.64	539	277.254
489.854	322	368.701
541.111	1395	161.343
143.287	555	421.705
210.853	480	220.172
174.157	1020	724.005
763.03	903	173.575
638.965	758	336.083
566.739	636	382.097
295.31	562	225.997
368.118	485	225.997
397.242	656	288.903
362.294	631	298.222
553.925	317	438.597
395.494	438	594.115
175.905	1199	351.809
500.92	950	443.839
235.899	611	491.019
395.494	508	368.701
225.997	470	442.091
527.131	366	231.239
537.616	421	181.147
279.584	845	132.802
348.897	489	306.377
633.14	713	238.811
229.491	839	256.867
503.25	417	253.955
322.686	711	318.609
450.246	500	214.93
273.759	877	334.335
516.065	652	187.554
396.077	318	259.78
155.518	745	439.762
302.882	378	305.212
365.788	642	432.772
205.61	669	153.188
465.973	799	695.464
529.461	477	297.057
407.144	541	295.893
411.221	673	375.108
272.594	785	419.375
358.216	456	277.254
193.379	352	249.878
352.974	321	385.01
365.206	1005	432.772
247.548	717	539.363
150.859	572	277.254
247.548	616	539.363
556.255	895	239.393
556.255	895	234.734
269.099	390	327.346
407.726	390	319.774
179.399	386	348.314
167.168	1228	351.227
454.906	544	189.301
241.141	491	245.801
177.652	730	211.435
340.742	505	262.692
251.625	784	170.08
253.373	642	436.849
167.168	773	224.832
329.676	849	273.176
130.472	424	379.185
183.477	778	198.621
241.723	713	591.785
451.993	863	367.536
207.94	512	418.793
285.408	326	403.066
267.934	445	344.237
387.34	608	362.876
308.707	535	494.513
244.636	724	530.626
389.087	777	359.964
175.905	600	256.867
204.445	549	518.394
312.202	864	251.625
312.202	666	382.68
696.046	833	159.013
241.723	753	482.282
145.034	364	763.03
436.849	560	349.479
323.268	922	140.957
474.127	601	545.188
316.861	626	318.609
259.78	486	327.928
388.505	636	470.632
158.431	919	267.934
210.27	704	313.367
414.133	280	316.861
146.199	379	330.84
144.451	332	689.639
195.126	560	249.878
365.788	498	345.402
246.965	474	566.157
312.202	417	417.628
303.465	762	417.628
457.818	626	306.959
346.567	494	279.584
282.496	336	473.545
414.716	823	153.771
607.512	657	398.989
164.838	521	236.481
346.567	808	153.771
415.298	313	308.707
415.298	1188	471.797
598.192	378	420.54
287.738	324	338.995
262.692	518	187.554
445.586	347	301.717
211.435	454	284.243
418.21	349	290.65
181.147	644	290.65
274.924	314	273.176
686.727	444	198.621
	567	661.099
	622	211.435
	425	211.435
	601	311.037
	394	407.726
	445	573.146
	338	344.82
	749	294.728
	832	441.509
	595	429.86
	609	188.136
	537	383.845
	565	510.24
	530	447.334
	530	551.013
	745	356.469
	312	251.625
	685	431.025
	255	438.014
	379	312.202
	983	273.759
	271	347.15
	280	397.824
	454	227.162
	437	460.73
	405	315.114
	422	333.17
	837	269.099
	551	278.419
	614	418.793
	749	360.546
	451	499.173
	485	330.84
	738	264.439
	465	269.099
	777	210.853
	406	358.799
	743	379.768
	767	238.228
	348	436.267
	426	527.714
	707	523.054
	646	212.6
	327	440.344
	528	456.071
	603	164.255
	283	213.182
	754	138.044
	692	358.799
	517	426.365
	523	352.974
	576	203.863
	569	414.716
	703	291.233
	643	223.667
	337	494.513
	497	279.584
	441	344.237
	327	315.696
	420	425.2
	725	554.507
	727	167.168
	563	167.168
	502	276.089
	1150	305.794
	480	274.924
	482	170.08
	430	179.399
	763	398.407
	668	361.711
	586	221.337
	587	223.084
	805	213.182
	411	163.09
	475	203.281
	299	306.959
	276	203.281
	468	246.383
	507	451.411
	665	416.463
		468.885
		404.814
		385.592
		481.117
		412.968
		457.818
		280.748
		234.151
		500.338
		513.152
		277.836
		422.288
		332.588
		313.367
		421.705
		390.252
		251.043
		412.968
		253.373
		351.809
		394.912
		524.802
		402.484
		353.557
		390.252
		260.945
		348.897
		244.053
		277.836
		471.797
		408.891
		312.202
		368.701
		220.754
		503.833
		373.36
		401.901
		323.851
		216.677
		403.649
		412.386
		330.84
		426.947
		235.899
		496.843
		418.21
		269.682
		277.836
		319.191
		323.851
		458.4
		347.732
		369.283
		418.793
		364.041
		487.524
		251.043
		303.465
		465.39
		325.016
		517.23
		546.935
		389.087
		365.206
		447.334
		285.991
		341.325
		217.842
		392.582
		593.533
		340.16
		440.344
		436.267
		234.734
		404.231
		578.971
		383.262
		383.262
		479.369
		652.944
		284.243
		158.431
		529.461
		470.05
		147.946
		156.101
		279.584
		197.456
		173.575
		208.523
		273.759
		542.276
		378.02
		351.809
		239.393
		232.404
		363.459
		227.162
		232.404
		289.485
		323.268
		323.268
		211.435
		375.108
		275.506
		291.815
		548.683
		329.676
		266.187
		285.408
		201.533
		461.313
		293.563
		716.433
		228.909
		223.667
		643.625
		255.12
		264.439
		270.264
		701.871
		435.102
		332.588
		479.952
		283.661
		512.57
		373.36
		217.26
		205.028
		214.347
		288.321
		199.786
		345.402
		510.822
		257.45
		208.523
		254.537
		156.101
		215.512
		373.36
		257.45
		190.466
		172.41
		403.066
		403.066
		258.615
		410.638
		460.73
		147.364
		216.677
		139.792
		375.69
		269.682
		329.093
		218.425
		269.099
		468.302
		241.141
		297.64
		538.781
		205.028
		210.27
		318.026
		220.172
		345.402
		368.701
		242.306
		345.402
		308.707
		377.438
		320.356
		320.356
		285.991
		456.071
		339.577
		322.686
		339.577
		285.991
		262.11
		350.062
		452.576
		365.788
		190.466
		311.037
		248.13
		158.431
		140.957
		355.887
		357.051
		465.39
		173.575
		143.287
		277.254
		273.759
		224.249
		310.454
		238.228
		264.439
		208.523
		340.742
		182.894
		373.943
		266.769
		266.187
		351.227
		133.385
		199.203
		334.335
		269.099
		377.438
		403.649
		435.684
		260.945
		383.845
		394.329
		383.845
		371.031
		506.745
		474.71
		506.745
		259.197
		318.026
		365.788
		617.414
		199.203
		266.187
		481.117
		496.261
		303.465
		249.295
		289.485
		506.745
		433.354
		366.953
		260.945
		431.607
		320.939
		548.1
		168.915
		428.112
		304.047
		290.65
		383.845
		228.327
		365.788
		365.788
		337.83
		492.766
		347.732
		696.629
		487.524
		348.897
		242.888
		382.097
		412.968
		485.776
		173.575
		209.688
		348.314
		291.815
		383.262
		297.64
		297.64
		342.49
		580.718
		432.19
		446.169
		288.903
		560.332
		496.843
		452.576
		333.17
		616.249
		212.6
		630.81
		347.732
		316.861
		421.705
		717.598
		225.997
		308.124
		378.603
		282.496
		479.952
		216.677
		425.2
		185.224
		193.379
		407.726
		419.958
		274.341
		346.567
		330.258
		232.986
		280.748
		257.45
		305.212
		182.312
		182.312
		291.815
		272.011
		361.129
		192.214
		338.995
		497.426
		299.387
		304.63
		341.325
		289.485
		240.558
		204.445
		285.991
		407.144
		145.034
		273.176
		291.233
		246.383
		426.947
		429.277
		243.471
		200.951
		246.383
		270.264
		309.872
		470.05
		332.588
		429.86
		418.21
		192.796
		407.726
		262.11
		262.11
		329.093
		363.459
		343.655
		217.842
		380.35
		524.219
		159.596
		207.358
		167.75
		505.58
		352.392
		442.674
		388.505
		329.093
		149.694
		134.55
		173.575
		133.967
		225.414
		229.491
		234.151
		585.378
		299.97
		322.104
		178.234
		231.821
		252.208
		334.335
		440.927
		446.751
		184.642
		343.655
		351.227
		230.656
		163.673
		298.222
		345.985
		297.64
		439.179
		327.346
		198.038
		146.199
		182.312
		221.919
		192.796
		316.861
		316.861
		309.872
		142.704
		376.855
		152.024
		443.839
		168.333
		357.051
		357.051
		306.959
		428.695
		193.961
		355.887
		330.258
		252.79
		187.554
		315.114
		304.63
		381.515
		519.559
		507.91
		223.084
		138.044
		251.043
		215.512
		298.805
		198.621
		249.295
		570.816
		523.054
		139.792
		162.508
		409.473
		282.496
		558.002
		312.784
		203.281
		269.099
		177.07
		372.778
		295.893
		238.228
		202.698
		415.298
		241.723
		638.382
		146.199
		392.582
		253.955
		431.025
		431.025
		165.42
		320.356
		369.283
		312.202
		286.573
		286.573
		189.301
		361.711
		297.057
		478.204
		470.05
		182.312
		440.344
		396.077
		346.567
		470.632
		276.089
		382.68
		351.227
		380.933
		212.018
		497.426
		199.203
		497.426
		182.312
		317.444
		180.564
		431.025
		592.368
		316.279
		383.845
		137.462
		421.705
		189.884
		352.974
		385.592
		210.853
		320.939
		485.776
		309.289
		143.287
		161.343
		161.343
		206.775
		304.047
		525.966
		565.574
		178.234
		231.239
		322.104
		479.952
		343.072
		424.035
		156.683
		234.734
		418.793
		500.92
		378.603
		253.373
		178.817
		348.314
		368.701
		403.066
		328.511
		426.365
		410.056
		292.398
		473.545
		613.336
		151.441
		186.389
		284.243
		175.905
		209.688
		202.698
		149.694
		323.851
		369.283
		433.354
		287.156
		467.137
		364.041
		291.233
		618.579
		281.913
		409.473
		146.199
		275.506
		389.67
		437.432
		205.61
		377.438
		192.796
		375.69
		298.805
		228.909
		164.255
		515.482
		174.157
		293.563
		286.573
		405.396
		273.176
		149.694
		202.116
		333.753
		408.891
		393.164
		296.475
		146.199
		186.971
		352.392
		372.778
		352.392
		369.866
		241.723
		291.815
		217.842
		276.671
		243.471
		276.671
		143.869
		514.317
		624.986
		410.638
		237.064
		322.686
		405.979
		189.884
		386.175
		253.955
		231.239
		311.037
		308.707
		380.35
		161.343
		273.176
		227.744
		185.807
		263.857
		394.329
		185.807
		164.838
		491.019
		263.274
		438.014
		250.46
		262.692
		209.688
		290.65
		334.918
		252.208
		274.341
		248.713
		147.364
		309.289
		201.533
		442.091
		333.17
		285.991
		244.053
		404.231
		187.554
		446.169
		385.592
		348.314
		351.227
		284.826
		356.469
		136.879
		364.041
		179.399
		140.374
		344.237
		371.031
		315.114
		354.722
		160.178
		427.53
		274.924
		296.475
		437.432
		157.266
		302.3
		258.615
		220.172
		359.381
		377.438
		229.491
		322.104
		210.853
		495.096
		431.025
		389.67
		334.335
		361.129
		379.768
		215.512
		174.74
		174.74
		251.625

## Sheet: Sheet4
	Figure 3e						Figure 3f
examples:		top-left	top-right	bottom-left	bottom-righ		-
	time (min	transcription (intensity)	transcription (intensity)	transcription (intensity)	transcription (intensity)		transcription (intensity)
	0	312	0	0	356		312
	4	329	0	0	347		329
	8	336	0	0	0		336
	12	281	0	0	0		281
	16	347	0	0	0		347
	20	729	0	0	0		729
	24	847	0	0	0		847
	28	660	0	0	0		660
	32	569	0	0	526		569
	36	528	0	0	216		528
	40	318	0	0	0		318
	44	0	0	0	0		0
	48	338	0	0	294		338
	52	643	0	0	706		643
	56	547	0	572	453		547
	60	0	0	371	815		0
	64	0	0	371	0		0
	68	0	0	280	0		0
	72	0	0	363	0		0
	76	0	0	550	0		0
	80	0	0	530	0		0
	84	626	0	700	0		626
	88	316	0	771	0		316
	92	0	223	1093	0		0
	96	0	225	1968	0		0
	100	0	220	2245	0		0
	104	0	0	2423	0		0
	108	0	0	1280	634		0
	112	0	0	1563	292		0
	116	0	487	1518	292		0
	120	0	288	2324	417		0
	124	0	296	1312	0		0
	128	641	243	1295	0		641
	132	648	263	1349	0		648
	136	486	305	1522	0		486
	140	380	339	960	0		380
	144	1042	341	0	0		1042
	148	639	238	427	0		639
	152	368	0	0	336		368
	156	510	0	0	427		510
	160	467	0	0	0		467
	164	757	0	405	0		757
	168	797	287	387	0		797
	172	1117	379	180	0		1117
	176	1062	584	0	293		1062
	180	1490	956	0	268		1490
	184	2487	530	0	533		2487
	188	1777	987	0	267		1777
	192	1999	1308	0	0		1999
	196	1587	964	0	0		1587
	200	957	1180	0	231		957
	204	240	411	0	451		240
	208	525	0	223	460		525
	212	529	0	0	331		529
	216	870	0	267	0		870
	220	1090	0	264	0		1090
	224	877	0	0	0		877
	228	0	378	0	0		0
	232	0	273	328	0		0
	236	534	323	0	0		534
	240	1268	301	456	0		1268
	244	1266	0	306	0		1266
	248	1970	0	416	0		1970
	252	2646	0	321	282		2646
	256	2883	0	587	331		2883
	260	2313	0	491	398		2313
	264	2697	0	611	305		2697
	268	1665	0	556	237		1665
	272	1132	0	715	0		1132
	276	1717	310	497	263		1717
	280	1594	0	1135	0		1594
	284	0	0	1229	248		0
	288	0	424	1856	373		0
	292	0	441	1734	235		0
	296	0	313	1291	425		0
	300	0	263	1078	0		0
	304	0	0	931	0
	308	559	0	1854	0
	312	298	0	1890	0
	316	511	0	757	0
	320	621	0	958	0
	324	608	0	1035	223
	328	473	0	560	445
	332	521	0	648	589
	336	0	0	1185	416
	340	0	0	716	860
	344	0	0	1128	212
	348	0	0	345	0
	352	0	0	306	0
	356	0	0	0	0
	360	0	0	0	0
	364	0	0	0	0
	368	0	235	0	0
	372	0	383	0	0
	376	0	332	0	0
	380	0	0	0	0
	384	0	0	0	0
	388	0	0	0	0
	392	0	0	0	0
	396	0	0	0	0
	400	0	0	0	0
	404	340	0	0	0
	408	0	0	0	557
	412	0	0	0	283
	416	0	0	0	421
	420	0	0	0	313
	424	333	0	0	363
	428	0	0	0	0
	432	0	264	0	0
	436	0	298	0	191
	440	215	0	0	363
	444	0	0	0	248
	448	0	0	0	603
	452	0	0	297	552
	456	0	0	220	552
	460	0	337	293	260
	464	0	305	326	260
	468	0	331	439	230
	472	0	700	507	323
