# Supplementary material for: The Polycomb system sustains promoters in a deep OFF state by limiting pre-initiation complex formation to counteract transcription
Source: Nat Cell Biol. 2024 Sep 11;26(10):1700–11. doi: 10.1038/s41556-024-01493-w (PMC11469961; doi:10.1038/s41556-024-01493-w)
Supplement: Supplementary file 13 — Numerical data used to produce plots in respective figure. [file 41556_2024_1493_MOESM13_ESM.xlsx]

## Sheet: Extended Data Figure 4a,b
a	Time between ON-periods						b	Number of ON-periods per 8h movie
	Zic2			E2f6				Zic2			E2f6
	UNT	IAA		UNT	IAA			UNT	IAA		UNT	IAA
	6	5		24	23			7	11		4	5
	8	14		26	10			4	8		8	2
	10	9		10	17			4	9		5	11
	10	17		14	27			2	9		4	9
	38	14		27	13			2	4		3	10
	24	4		8	8			1	11		4	7
	10	21		9	12			3	2		2	5
	5	9		16	10			5	2		6	5
	13	8		6	7			10	5		7	15
	11	5		27	10			4	3		3	10
	6	4		23	4			3	4		3	1
	9	24		20	7			3	9		2	5
	11	5		7	7			4	4		2	1
	8	7		9	9			4	13		4	8
	8	8		9	8			5	8		4	3
	11	50		15	4			4	10		7	7
	12	8		10	22			2	1		6	6
	5	6		20	5			2	2		2	4
	4	4		19	11			3	7		5	3
	4	8		21	17			1	10		2	4
	7	9		10	15			1	4		2	5
	8	6		13	11			9	12		2	4
	19	15		10	10			1	7		5	7
	12	9		40	12			7	7		4	6
	4	6		8	18			5	6		3	6
	19	19		13	7			2	5		9	10
	14	4		6	5			2	5		3	1
	7	9		20	8			14	8		4	13
	10	4		22	19			2	8		4	3
	11	12		12	8			10	1		7	7
	12	13		11	8			1	3		1	5
	6	14		16	16			5	2		10	8
	57	17		10	8			7	3		3	5
	28	18		9	10			11	1		6	9
	19	8		52	23			10	7		2	1
	18	78		10	25			1	5		10	4
	4	13		7	6			5	2		4	8
	8	18		8	12			7	6		5	7
	5	11		6	42			11	8		9	10
	4	5		17	12			1	4		7	5
	6	5		8	11			3	13		8	3
	5	10		5	7			3	9		9	6
	7	4		17	10			6	2		4	9
	15	4		8	10			13	9		9	9
	7	5		5	7			7	12		8	11
	4	11		17	31			5	6		9	11
	6	6		12	4			11	4		2	7
	86	11		11	6			5	3		3	9
	4	10		5	4			6	3		1	6
	6	7		21	5			4	15		8	8
	6	5		13	9			1	1		4	11
	12	16		13	14			8	5		4	8
	6	8		5	4			1	2		1	7
	4	7		10	7			5	4		4	1
	6	6		8	8			5	6		4	9
	4	13		14	15			3	5		4	8
	6	8		39	6			3	10		9	10
	4	7		19	4			4	5		1	8
	10	6		18	4			2	9		6	7
	24	6		12	6			9	7		10	3
	4	9		9	17			7	3		6	12
	17	7		22	13			4	2		6	11
	6	17		19	18			12	1		8	10
	12	8		5	7			12	5		11	5
	10	10		23	5			8	3		7	10
	7	6		9	14			8	3		1	7
	10	6		20	7			3	5		8	3
	24	5		5	5			3	7		10	4
	4	13		6	12			3	5		7	4
	17	8		34	17			5	5		8	4
	6	8		47	13			11	2		6	3
	12	6		8	18			11	3		6	8
	10	4		16	7			3	2		8	2
	7	6		39	5			3	4		5	2
	5	16		8	14			5	1		8	4
	9	5		13	7			6	9		4	8
	7	8		7	5			4	4		2	9
	4	8		4	12			3	7		1	9
	21	6		6	23			4	3		1	6
	6	11		8	45			3	8		6	11
	32	4		8	5			7	9		6	5
	13	4		8	12			2	4		2	11
	11	20		5	23			10	9		8	3
	4	9		4	45			12	2		2	10
	11	14		8	5			5	7		5	7
	9	4		22	12			5	2		3	3
	8	4		29	10			7	4		8	8
	6	7		32	19			3	7		7	6
	4	9		8	15			4	1		5	10
	14	13		6	17			8	14		11	4
	8	6		9	11			5	13		6	9
	13	7		39	9			6	8		1	11
	5	4		12	16			9	8		11	6
	16	9		4	4			5	3		9	3
	7	13		20	48			7	11		2	7
	6	10		7	5			3	4		3	3
	4	7		9	6			6	8		5	5
	4	9		39	28			11	8		6	6
	6	13		12	15			13	8		7	11
	8	6		4	15			9	11		3	4
	7	7		20	6			13	7		8	6
	6	4		7	7			10	5		4	8
	9	9		9	50			2	7		6	6
	4	13		15	6			2	8		2	13
	14	10		7	10			3	5		1	11
	9	12		8	9			3	6		2	1
	5	7		8	60			3	11		4	4
	20	5		6	6			3	4		12	1
	12	22		4	25			5	7		6	5
	7	10		23	64			3	13		6	7
	6	25		4	5			2	7		3	6
	9	7		8	7			6	2		8	10
	4	7		47	8			2	5		6	8
	14	10		8	5			3	5		2	8
	9	13		47	13			4	3		1	6
	5	9		12	13			4	6		4	5
	20	29		28	32			2	8		2	5
	12	5		8	29			11	5		1	6
	7	5		15	25			2	15		4	6
	10	5		6	33			10	6		5	1
	18	23		14	30			7	6		5	1
	17	6		14	20			3	5		1	11
	9	4		14	18			6	9		5	5
	6	10		8	4			1	4		5	2
	9	6		30	19			6	2		7	11
	4	7		11	11			4	1		2	8
	8	11		5	6			2	6		3	9
	64	4		6	12			4	5		3	8
	7	20		4	13			3	1		4	10
	13	17		29	18			3	11		6	5
	6	9		4	17			6	4		5	9
	10	9		14	18			4	9		5	9
	14	12		8	12			11	3		2	9
	13	4		21	4			8	6		5	6
	7	4		9	20			3	2		1	9
	12	7		7	16			6	3		1	9
	10	5		15	45			6	2		2	11
	4	12		17	12			6	11		1	2
	10	9		10	4			7	1		1	4
	10	4		7	4			3	9		9	3
	15	31		23	7			7	2		4	5
	4	10		11	13			7	1		4	5
	6	6		13	6			4	2		2	9
	12	23		9	12			2	2		4	4
	4	11		39	6			8	6		8	8
	13	16		13	6			6	2		3	6
	6	10		6	12			9	8		5	9
	10	7		15	4			3	3		8	7
	10	5		19	4			5	9		2	7
	15	5		10	7			3	9		2	9
	4	5		8	13			9	4		1	10
	6	31		7	6			3	4		3	10
	12	5		6	12			8	4		6	6
	4	12		15	6			6	3		8	10
	13	7		6	6			5	4		8	11
	6	4		22	12			4	4		8	4
	6	62		4	10			7	3		2	11
	8	4		6	10			5	11		7	5
	10	15		7	11			5	10		4	1
	9	15		6	4			7	4		3	5
	12	6		12	10			3	4		7	6
	8	6		24	6			12	8		7	4
	8	26		25	7			6	2		2	5
	27	9		12	5			5	1		3	2
	7	6		8	9			2	6		3	2
	11	4		7	4			1	7		2	4
	6	10		11	12			5	4		1	4
	4	12		4	25			8	9		6	6
	10	23		5	8			3	7		6	7
	8	10		5	21			1	2		6	2
	8	6		12	5			2	2		8	3
	7	7		5	20			4	11		8	4
	4	9		21	13			3	1		3	1
	14	30		18	4			1	8		3	2
	18	12		24	5			13	1		5	2
	7	23		12	7			9	6		2	4
	6	10		11	13			6	5		9	7
	4	6		31	48			1	10		6	6
	10	7		17	24			9	9		4	2
	8	9		7	13			7	8		5	1
	8	30		4	9			1	8		4	1
	7	5		5	9			4	2		6	1
	4	5		4	28			8	4		8	6
	14	5		5	6			8	3		8	3
	18	15		5	7			6	3		1	4
	7	13		12	37			1	2		6	2
	6	15		5	65			2	7		5	3
	7	13		21	5			4	7		5	1
	68	5		18	27			3	5		11	1
	6	8		24	9			7	6		4	7
	6	10		4	4			5	2		7	2
	7	31		42	13			2	8		1	4
	6	4		15	23			7	8		9	3
	4	31		42	13			7	1		5	6
	12	5		15	6			3	7		4	6
	10	6		6	12			6	4		10	7
	11	6		33	13			5	8		2	3
	5	9		20	6			5	8		10	5
	10	4		7	4			3	13		1	12
	4	18		19	13			10	2		9	1
	8	14		6	23			5	4		4	8
	13	9		5	13			1	12		7	7
	14	14		18	6			4	5		7	8
	4	34		12	12			5	5		3	7
	5	16		10	13			8	6		5	10
	9	9		11	6			1	4		6	12
	8	39		37	33			2	2		8	10
	5	8		13	8			4	8		2	10
	12	6		11	13			4	2		3	4
	4	5		37	9			3	2		1	8
	10	4		13	5			7	8		4	12
	6	6		4	18			5	4		7	8
	6	27		8	11			1	2		10	9
	13	5		8	4			7	10		6	10
	7	8		10	18			3	5		2	6
	5	10		15	28			7	10		2	10
	33	4		66	13			10	1		3	10
	9	7		7	22			8	6		4	1
	5	7		4	7			2	6		4	6
	11	6		63	10				3		9	5
	4	4		8	21				3		7	7
	5	11		20	21				7		9	3
	11	15		21	6				2		7	4
	4	4		15	6				3		12	8
	12	9		6	13				3		11	3
	9	5		18	10				5		15	1
	8	26		9	7				6		7	3
	4	22		8	28				10		7	6
	10	4		8	10				1		7	7
	14	8		20	21				10		6	5
	5	7		21	6				8		10	6
	5	6		15	6				1		8	2
	6	6		6	6				11		15	3
	10	23		18	23				2		4	2
	6	97		9	64						5	8
	79	6		8	11						3	5
	8	4		9	9						5	3
	28	41		6	12						6	8
	4	7		15	21						6	8
	8	6		9	27						8	7
	28	13		27	4						6	7
	4	7		10	8						3	7
	4	10		5	16						7	2
	5	8		16	14						5	12
	6	20		6	6						10	1
	4	6		23	10						4	7
	4	7		4	4						5	11
	4	6		5	6						2	6
	22	9		10	8						3	4
	4	14		14	24						2	7
	5	11		9	22						2	9
	6	11		6	6						4	4
	4	4		15	7						6	9
	4	7		9	6						4	1
	4	5		27	4						7	6
	22	12		4	16						4	6
	6	52		13	7						1	6
	7	9		15	38						2	11
	12	14		5	23						5	5
	4	28		51	12						8	7
	24	17		4	8						8	6
	7	4		5	7						9	10
	42	14		15	8						1	11
	5	14		8	4						9	3
	6	12		11	9						7	3
	7	14		12	17						8	14
	54	5		8	6						6	8
	4	11		23	9						11	5
	26	10		10	7						5	2
	9	5		18	12						7	8
	11	7		8	12						6	8
	4	7		6	7						5	8
	5	8		5	6						8	7
	16	4		6	13						6	1
	8	5		8	9						8	1
	8	9		4	11						4	8
	15	5		7	17						5	3
	12	10		5	10						1	6
	11	15		7	15						8	11
	15	5		6	30						7	3
	16	5		49	14						2	7
	4	11		8	8						3	3
	24	10		16	30						7	4
	16	5		5	8						5	5
	10	7		7	12						2	2
	7	7		6	8						4	11
	7	8		49	7						14	14
	15	4		8	8						6	9
	11	5		16	4						5	4
	4	9		16	9						7	4
	4	5		9	17						7	1
	17	10		8	15						14	10
	8	15		14	20						5	5
	9	5		14	9						12	2
	16	4		13	33						6	8
	4	4		12	10						8	9
	5	76		11	7						7	9
	6	17		7	8						1	8
	7	8		14	29						8	6
	4	7		6	13						7	9
	7	37		5	16						8	6
	9	32		6	10						5	7
	5	14		11	7						8	3
	11	5		22	8						7	1
	9	4		11	7						11	7
	6	5		35	12						4	4
	8	18		10	12						15	5
	5	55		6	7						1	4
	4	14		4	6						7	3
	21	19		20	13						5	7
	9	12		8	9						6	9
	6	10		10	11						11	2
	4	5		15	17						8	7
	35	5		8	10						5	6
	13	9		36	27						6	8
	6	36		6	17						10	4
	9	10		7	8						11	3
	20	9		16	12						11	8
	6	5		5	6						6	12
	4	5		4	12						6	2
	9	29		18	8						7	7
	5	16		12	5						3	12
	4	7		21	28						9	5
	15	7		11	4						8	7
	52	18		24	4						6	12
	12	9		16	27						8	9
	9	6		37	17						3	6
	4	19		8	5						6	3
	25	20		13	28						6	8
	6	5		8	4						12	6
	8	8		5	4						2	4
	7	5		19	27						2	6
	10	9		18	17						3	11
	7	22		11	7						5	1
	13	30		10	10						1	3
	4	5		53	17						8	3
	10	11		7	9						2	5
	14	4		6	18						7	2
	4	8		8	10						8	3
	10	4		24	16						6	1
	10	9		5	6						4	4
	8	9		13	18						11	4
	9	9		9	11						3	1
	10	7		13	10						6	4
	11	10		5	7						11	4
	6	4		19	12						2	2
	6	9		6	10						9	1
	15	7		15	6						10	5
	6	8		55	13						14	7
	11	6		11	4						4	1
	10	6		11	7						6	2
	4	5		11	29						5	1
	14	8		6	12						10	8
	10	23		25	9						11	3
	8	6		19	10						5	6
	5	5		5	13						8	7
	10	11		29	4						5
	5	47		12	4						7
	10	6		39	24						9
	7	7		8	18						4
	7	8		6	10						12
	9	10		29	8						4
	74	4		66	18						6
	8	7		15	15						8
	4	6		6	12						6
	11	8		7	9						10
	11	12		16	5						6
	6	10		6	7						11
	19	4		10	8						8
	23	10		20	14						12
	7	27		7	18						11
	90	9		6	21						9
	9	7		7	15						7
	11	52		9	7						7
	7	16		29	11						9
	60	7		7	9						10
	16	52		8	12						9
	71	16		28	12						11
	5	4		12	6						9
	12	10		17	4
	7	8		7	16
	10	5		4	4
	11	47		7	9
	32	10		7	16
	9	12		6	12
	12	4		11	16
	14	12		11	8
	6	9		7	9
	9	69		41	4
	15	7		16	8
	9	9		19	6
	6	5		4	8
	6	19		33	11
	5	20		6	4
	4	10		5	16
	6	6		14	4
	20	19		9	8
	14	6		9	4
	10	12		9	10
	10	10		8	19
	4	8		15	8
	4	10		8	8
	7	5		5	43
	8	6		6	12
	13	4		13	11
	6	7		5	18
	30	4		12	9
	10	12		8	8
	4	7		29	11
	9	11		13	8
	8	11		5	15
	7	6		12	19
	15	27		8	9
	7	10		29	12
	18	34		6	4
	7	8		6	8
	5	11		10	7
	12	7		11	15
	11	7		9	8
	10	11		10	7
	9	6		15	42
	6	4		5	10
	15	4		8	4
	6	20		24	6
	15	7		7	27
	5	5		10	9
	8	9		8	5
	10	6		4	4
	7	5		7	14
	7	11		14	22
	12	10		7	18
	12	7		4	6
	5	10		5	31
	40	14		10	9
	26	4		12	7
	7	10		9	12
	15	17		4	13
	4	7		6	8
	5	23		4	11
	5	10		5	10
	5	4		18	15
	17	10		21	69
	10	17		12	12
	11	7		32	9
	13	23		9	73
	7	10		8	6
	10	5		13	7
	6	10		7	11
	11	8		35	6
	46	5		14	27
	28	8		8	10
	6	5		82	18
	17	4		5	10
	34	4		22	13
	18	4		18	12
	11	5		4	18
	7	7		19	11
	10	15		13	15
	7	6		4	6
	8	17		5	7
	13	5		4	10
	11	4		6	10
	6	23		13	8
	5	5		4	5
	17	5		19	16
	9	4		9	20
	7	4		5	5
	6	7		7	12
	4	6		7	17
	7	6		16	11
	8	8		4	4
	11	8		19	9
	6	6		10	5
	7	14		10	6
	17	9		8	13
	9	4		9	9
	4	4		11	9
	5	5		4	19
	6	14		11	4
	5	17		4	9
	14	4		4	11
	11	11		5	11
	4	5		9	9
	8	8		5	13
	4	14		5	22
	4	11		10	22
	9	88		14	12
	11	4		12	22
	9	11		64	10
	8	4		4	5
	16	8		64	14
	4	11		15	15
	8	10		6	8
	9	7		5	10
	43	6		6	7
	10	22		5	7
	7	15		7	4
	6	11		13	6
	6	9		5	26
	7	9		10	15
	9	4		6	6
	8	13		12	6
	14	46		6	4
	7	4		34	6
	9	11		55	6
	4	9		4	4
	7	7		10	15
	24	9		5	8
	4	4		9	38
	4	19		9	45
	4	14		23	5
	4	7		70	5
	11	40		5	15
	13	7		16	30
	26	5		16	6
	13	14		9	6
	5	7		7	7
	42	4		24	8
	21	10		8	8
	7	16		6	5
	4	6		6	16
	27	11		4	10
	15	15		8	7
	23	8		6	25
	15	7		6	10
	23	11		4	9
	7	5		8	5
	4	7		6	7
	37	10		6	24
	13	10		4	5
	8	4		27	6
	5	4		5	12
	4	19		17	8
	19	6		26	11
	28	7		13	4
	4	5		7	10
	8	11		18	7
	16	12		12	7
	6	10		6	9
	14	7		7	13
	4	7		33	25
	5	4		11	6
	10	22		14	7
	4	6		10	7
	18	11		7	5
	4	10		18	18
	8	47		15	8
	5	5		36	6
	5	8		4	11
	6	10		27	14
	10	46		20	7
	8	6		11	6
	10	7		14	12
	12	4		31	12
	6	6		8	4
	7	4		7	5
	11	7		11	8
	14	4		15	5
	37	11		9	22
	10	8		18	6
	4	23		20	20
	15	9		15	14
	4	5		9	15
	17	6		18	8
	12	20		20	15
	4	19		25	13
	15	4		34	19
	10	9		8	7
	8	14		19	26
	33	4		16	9
	13	11		34	5
	19	5		8	5
	13	6		19	23
	6	39		16	17
	56	11		34	13
	5	8		8	4
	14	10		19	18
	4	15		16	14
	7	4		25	9
	11	16		25	4
	8	37		25	19
	14	4		4	16
	4	11		11	50
	7	8		14	5
	11	7		9	5
	8	7		20	6
	14	9		19	13
	6	8		16	11
	13	14		7	11
	9	13		6	10
	18	9		19	11
	47	6		11	14
	10	6		21	15
	8	4		47	23
	68	4		36	16
	93	7		7	50
	4	56		7	13
	10	8		5	4
	29	5		12	18
	17	7		53	8
	4	10		16	6
	7	8		6	13
	17	7		4	7
	12	8		8	12
	10	19		7	11
	21	6		5	4
	11	23		5	22
	16	11		17	12
	7	7		5	8
	8	71		7	8
	12	14		40	7
	9	6		8	16
	6	18		7	6
	10	20		9	5
	7	31		5	6
	9	25		15	10
	9	26		13	5
	32	16		19	15
	4	12		5	5
	6	4		7	5
	26	5		19	8
	10	10		19	13
	10	12		7	6
	6	14		5	17
	7	12		22	6
	16	59		23	6
	7	8		15	11
	4	10		7	12
	11	7		4	5
	21	9		12	10
	8	4		5	15
	8	6		8	7
	15	6		12	15
	10	11		7	10
	13	5		7	11
	4	7		24	6
	4	5		9	11
	9	6		18	12
	23	4		11	5
	13	11		24	10
	23	5		9	15
	10	5		14	7
	5	15		16	15
	8	12		9	10
	5	17		18	11
	6	20		11	8
	45	8		24	10
	5	6		9	15
	20	44		14	8
	5	9		16	10
	10	10		25	15
	5	8		4	9
	6	9		19	5
	7	4		7	25
	10	57		15	8
	20	4		12	12
	7	24		20	7
	11	25		9	14
	10	6		22	14
	5	9		30	5
	8	10		5	28
	5	4		55	17
	11	11		5	5
	12	21		7	30
	8	20		9	23
	15	6		14	6
	42	7		9	14
	8	7		10	11
	9	7		5	8
	9	9		23	13
	9	19		8	10
	14	4		6	10
	6	28		6	6
	12	18		4	24
	13	7		12	6
	12	10		15	13
	10	16		70	10
	6	18		18	6
	5	7		63	33
	10	10		13	5
	23	16		13	6
	24	12		8	6
	11	16		8	6
	9	8		23	28
	8	14		52	5
	8	5		9	13
	14	8		7	14
	5	12		12	5
	12	11		30	9
	60	6		33	12
	15	15		7	18
	12	10		7	7
	13	21		12	4
	11	53		30	55
	8	8		33	8
	12	7		7	38
	9	6		6	9
	9	7		18	5
	9	22		9	49
	14	12		4	20
	6	14		11	5
	12	16		8	10
	13	5		19	20
	15	34		12	13
	15	13		5	21
	20	8		11	6
	25	22		11	9
	10	12		10	20
	8	9		17	13
	15	8		11	21
	19	10		16	6
	8	26		5	9
	6	9		18	20
	11	5		30	13
	66	5		10	21
	5	12		14	6
	5	5		4	9
	7	18		23	20
	20	7		8	13
	7	5		7	21
	5	25		10	6
	19	8		17	9
	4	11		7	7
	4	5		8	8
	8	5		12	15
	6	12		8	10
	4	5		11	9
	52	18		9	9
	12	7		20	16
	15	5		20	21
	10	25		5	5
	20	8		11	4
	7	11		17	18
	5	4		17	11
	19	14		32	17
	6	12		9	34
	13	12		11	8
	57	4		4	5
	6	10		32	4
	6	22		5	9
	4	4		17	10
	52	11		28	4
	12	11		12	17
	15	5		5	7
	10	8		6	7
	10	10		15	9
	23	4		20	24
	8	39		10	11
	15	6		19	4
	8	14		4	7
	6	11		7	13
	9	11		10	23
	8	14		13	4
	4	14		13	16
	10	10		6	5
	8	6		8	7
	14	6		10	4
	11	11		6	8
	8	14		12	15
	9	6		13	11
	4	6		4	15
	7	17		6	25
	24	6		8	5
	34	7		10	6
	17	6		6	6
	9	47		12	6
	10	4		13	5
	5	6		4	13
	5	8		9	8
	34	4		11	5
	17	8		4	10
	9	5		32	6
	10	6		30	25
	12	6		9	15
	33	50		26	5
	4	6		8	11
	19	31		21	12
	7	39		7	5
	5	10		14	23
	9	9		36	21
	7	16		30	18
	8	5		6	5
	7	42		10	6
	8	6		8	11
	7	6		10	20
	18	4		14	5
	7	12		10	9
	9	42		13	12
	63	21		6	17
	31	4		8	15
	63	31		9	23
	31	39		24	10
	9	10		7	6
	6	4		33	9
	9	12		27	26
	9	19		5	6
	6	4		9	20
	8	8		12	6
	5	10		11	17
	4	6		4	9
	9	4		27	5
	19	16		5	8
	14	14		9	22
	5	8		12	15
	9	10		11	5
	5	11		4	15
	11	6		6	4
	19	7		9	5
	14	17		23	7
	6	4		4	39
	14	10		8	14
	9	13		8	28
	10	8		23	11
	8	4		15	6
	19	27		5	9
	4	15		6	8
	7	4		7	10
	10	4		4	10
	8	6		5	15
	19	15		24	21
	4	11		39	9
	7	5		5	12
	14	5		26	6
	6	8		13	13
	5	18		8	4
	31	17		19	18
	6	4		6	7
	6	11		8	5
	12	11		4	4
	16	19		12	9
	8	7		21	10
	11	10		5	4
	5	4		7	17
	19	5		15	7
	16	7		4	7
	15	6		46	9
	8	5		12	24
	11	18		4	11
	5	6		4	11
	19	11		5	40
	16	13		5	20
	15	5		7	5
	9	9		15	4
	38	4		4	18
	9	8		46	11
	13	17		12	17
	25	8		4	34
	11	25		4	12
	4	4		5	13
	13	9		9	7
	5	12		6	34
	5	5		12	23
	13	9		7	10
	25	4		19	6
	11	59		9	9
	4	6		11	26
	13	17		25	6
	5	12		26	20
	5	5		15	6
	6	7		5	12
	16	8		8	13
	4	7		5	7
	9	20		8	11
	14	5		9	6
	6	5		6	9
	16	10		44	8
	4	9		24	10
	9	5		13	9
	14	12		4	16
	31	7		24	4
	8	8		8	5
	9	7		29	7
	6	20		51	39
	15	5		24	14
	31	5		26	6
	14	10		20	11
	6	9		32	20
	14	5		6	5
	20	12		23	9
	19	9		19	12
	11	4		9	17
	7	7		38	15
	37	10		7	8
	31	46		20	13
	9	10		16	19
	11	5		10	10
	51	9		13	14
	8	4		20	13
	4	7		7	12
	4	10		15	13
	6	46		13	12
	9	10		5	5
	7	5		11	9
	4	7		5	10
	5	14		11	10
	5	5		39	5
	34	7		21	8
	12	6		34	8
	7	8		10	13
	5	6		15	26
	5	10		20	4
	7	5		4	6
	7	30		26	8
	7	22		6	9
	8	8		14	26
	12	5		7	5
	6	5		5	7
	8	5		5	7
	22	5		11	9
	17	17		6	11
	4	8		27	24
	11	12		9	20
	16	10		18	11
	12	7		19	12
	18	33		11	11
	11	10		8	8
	4	11		6	9
	7	18		6	13
	6	7		21	14
	9	14		20	5
	5	17		39	6
	4	14		55	23
	6	19		13	15
	9	13		7	11
	9	12		27	42
	6	12		11	10
	8	9		6	7
	12	10		6	9
	9	10		6	5
	6	6		14	8
	8	17		7	22
	12	12		10	15
	77	14		7	5
	7	22		7	15
	5	8		8	5
	18	4		8	9
	8	9		7	4
	44	22		7	4
	4	13		4	13
	4	9		38	12
	6	8		12	13
	5	16		9	14
	10	5		27	4
	18	15		4	13
	7	6		8	16
	7	32		9	22
	4	6		7	9
	6	4		14	5
	5	34		15	9
	10	7		13	4
	18	9		7	4
	7	7		6	13
	7	5		14	12
	54	9		15	13
	9	9		32	14
	7	7		23	4
	7	14		8	13
	8	45		8	8
	6	12		10	10
	85	40		27	37
	4	9		8	9
	18	22		14	8
	8	19		4	10
	10	5		4	37
	4	11		6	9
	8	8		7	20
	15	12		5	11
	5	6		9	4
	8	19		22	19
	17	6		7	14
	6	4		10	7
	6	9		5	4
	8	10		10	8
	17	7		4	17
	6	8		4	7
	6	11		6	14
	7	30		11	8
	7	14		9	11
	10	9		6	9
	4	10		4	31
	7	7		5	20
	6	8		5	9
	5	11		15	51
	15	30		5	29
	11	14		7	4
	14	11		7	37
	10	6		5	7
	4	6		9	8
	13	4		12	52
	15	4		15	6
	4	6		4	16
	15	13		29	33
	19	16		5	5
	19	54		30	32
	10	19		5	13
	8	7		13	15
	13	4		9	9
	9	8		6	6
	4	15		5	27
	9	26		20	23
	8	5		9	12
	7	15		8	16
	4	12		7	20
	5	4		10	4
	20	14		10	70
	9	14		11	5
	10	34		23	4
		4		15	70
		8		28	5
		10		7	15
		4		4	20
		10		18	5
		6		14	11
		13		4	58
		9		11	12
		9		4	5
		6		7	7
		9		12	16
		10		7	34
		7		10	17
		8		10	7
		6		7	10
		9		26	4
		58		11	5
		15		8	43
		13		20	7
		7		29	7
		6		6	7
		7		4	7
		7		22	7
		8		10	16
		6		6	19
		8		8	17
		9		6	10
		12		11	9
		44		7	75
		10		6	7
		15		5	6
		28		13	6
		10		8	47
		7		9	6
		5		4	37
		8		4	6
		23		4	37
		4		7	6
		4		7	37
		50		56	7
		13		24	9
		4		9	13
		8		9	5
		15		4	16
		18		38	45
		10		4	49
		4		9	34
		8		9	7
		39		12	19
		6		62	21
		5		17	28
		4		6	10
		86		4	8
		64		13	8
		33		15	10
		5		17	22
		10		6	29
		7		4	6
		15		13	8
		7		15	7
		14		15	6
		27		13	7
		38		10	5
		4		46	9
		5		8	12
		10		5	42
		16		7	30
		5		19	4
		20		24	37
		7		23	28
		11		15	12
		8		8	9
		12		44	8
		16		17	4
		8		14	5
		51		6	11
		34		5	7
		4		4	8
		5		32	11
		4		6	8
		14		16	5
		5		7	11
		8		12	22
		5		5	12
		6		7	4
		36		11	5
		17		17	11
		5		14	7
		4		21	8
		14		4	11
		5		9	8
		8		13	5
		5		9	11
		6		39	22
		36		39	12
		17		6	8
		6		11	4
		9		12	8
		7		4	8
		7		46	8
		10		19	21
		11		7	15
		8		27	8
		19		54	24
		11		17	7
		16		5	32
		17		20	11
		10		10	16
		6		25	16
		21		7	6
		12		5	10
		6		6	5
		9		6	5
		16		17	8
		14		8	9
		7		32	16
		11		15	7
		22		5	10
		9		18	8
		7		5	47
		6		47	9
		12		9	15
		39		5	22
		6		4	17
		15		33	13
		10		5	8
		18		4	7
		8		33	5
		10		42	9
		33		28	8
		6		5	5
		8		13	4
		6		21	15
		8		23	11
		20		4	5
		36		8	11
		4		12	18
		13		9	17
		7		4	12
		6		14	7
		8		18	5
		6		8	15
		8		15	22
		20		19	17
		36		4	13
		4		20	8
		13		7	7
		7		7	5
		24		11	9
		18		8	8
		5		20	6
		7		4	4
		10		12	4
		6		22	4
		13		5	8
		8		7	13
		11		11	5
		12		8	13
		9		20	17
		11		4	4
		7		12	14
		7		22	15
		6		5	11
		6		15	11
		12		7	5
		9		6	8
		11		35	7
		7		12	11
		7		11	13
		6		7	14
		6		4	9
		15		6	5
		27		9	9
		16		19	9
		9		6	5
		8		32	6
		6		32	10
		5		11	10
		4		7	7
		5		20	4
		10		4	9
		64		13	7
				21	9
				10	10
				15	13
				11	4
				27	20
				16	4
				27	23
				10	10
				16	10
				11	8
				4	28
				5	18
				29	7
				8	8
				6	4
				5	7
				11	14
				4	6
				6	9
				57	11
				6	11
				8	9
				5	5
				11	14
				10	11
				8	17
				8	33
				15	12
				4	7
				26	14
				50	6
				8	9
				6	11
				4	11
				8	9
				6	4
				4	13
				11	13
				19	4
				9	10
				10	19
				11	5
				8	12
				7	5
				13	18
				14	13
				14	13
				31	4
				7	10
				11	19
				8	5
				20	12
				4	5
				12	18
				22	8
				12	9
				8	13
				37	53
				10	13
				6	4
				5	4
				6	11
				10	14
				6	22
				5	5
				6	33
				12	5
				4	21
				11	8
				5	23
				50	43
				6	7
				4	4
				5	34
				23	22
				7	13
				18	4
				7	8
				7	15
				6	17
				5	10
				20	20
				7	55
				10	20
				27	55
				7	6
				6	6
				9	8
				5	7
				21	13
				5	9
				7	50
				7	6
				6	6
				8	23
				9	18
				4	11
				9	13
				14	21
				7	28
				9	6
				8	6
				6	8
				10	14
				11	5
				13	6
				6	25
				6	5
				6	9
				6	28
				4	29
				9	8
				4	14
				6	20
				13	10
				12	4
				34	15
				30	22
				29	36
				6	12
				7	4
				14	9
				16	8
				29	66
				20	8
				4	6
				35	14
				6	10
				10	15
				20	6
				6	16
				10	12
				7	11
				5	14
				11	11
				14	9
				12	4
				4	7
				4	18
				6	8
				4	30
				9	13
				7	8
				6	12
				12	8
				16	5
				7	9
				7	9
				7	6
				6	27
				7	27
				4	10
				4	16
				5	10
				7	11
				6	11
				12	10
				12	5
				10	6
				7	12
				25	16
				5	4
				20	9
				13	8
				24	10
				19	13
				4	15
				9	4
				5	5
				8	6
				7	12
				5	16
				35	4
				25	9
				9	8
				20	10
				7	13
				5	15
				35	4
				25	12
				9	7
				20	5
				25	8
				4	8
				7	7
				11	8
				12	5
				10	8
				26	8
				19	4
				15	12
				5	13
				5	4
				15	10
				4	23
				10	4
				16	13
				15	6
				5	8
				5	36
				15	4
				4	21
				6	6
				28	4
				7	8
				7	5
				30	23
				8	7
				15	20
				12	15
				10	4
				6	20
				10	14
				19	18
				15	7
				6	19
				27	4
				4	8
				19	9
				14	14
				5	12
				12	4
				11	9
				4	8
				10	9
				4	18
				13	31
				15	15
				5	12
				4	4
				23	9
				10	8
				10	9
				8	18
				7	31
				7	15
				6	18
				7	5
				5	22
				10	6
				12	4
				6	23
				7	19
				11	4
				8	5
				4	6
				10	11
				8	7
				7	13
				7	14
				6	31
				7	18
				5	17
				10	11
				12	6
				6	5
				7	13
				11	11
				8	6
				4	6
				29	15
				8	18
				5	41
				16	17
				18	23
				4	13
				13	7
				9	9
				7	12
				21	5
				6	21
				14	14
				13	15
				5	5
				11	5
				17	12
				5	6
				6	5
				5	9
				5	13
				7	5
				4	15
				4	14
				13	6
				9	24
				6	9
				7	13
				22	4
				6	7
				34	17
				9	11
				9	9
				10	8
				17	10
				54	17
				8	8
				7	28
				7	14
				21	86
				4	5
				21	5
				10	4
				6	4
				8	8
				21	7
				7	6
				5	4
				10	18
				15	9
				5	18
				4	4
				5	8
				7	9
				24	4
				7	4
				26	4
				13	16
				4	5
				7	7
				6	20
				4	4
				5	18
				5	8
				8	24
				5	11
				7	5
				17	8
				6	17
				6	6
				19	17
				9	4
				11	8
				10	14
				9	4
				8	12
				11	14
				11	35
				6	10
				13	8
				35	8
				8	18
				17	15
				12	4
				13	7
				28	15
				10	10
				9	5
				10	13
				12	4
				14	4
				4	11
				7	10
				16	5
				9	13
				9	4
				8	4
				14	11
				19	10
				11	5
				10	13
				5	4
				10	4
				20	11
				8	18
				17	9
				7	6
				10	10
				14	8
				30	13
				10	7
				13	8
				7	10
				8	20
				16	8
				12	4
				17	25
				6	39
				6	6
				12	7
				11	22
				10	8
				5	12
				12	6
				14	7
				14	16
				19	5
				10	8
				5	8
				15	7
				5	14
				4	9
				9	9
				11	9
				5	23
				12	15
				11	92
				12	9
				13	37
				8	10
				16	16
				17	12
				5	55
				60	21
				13	4
				16	49
				5	5
				60	5
				13	7
				16	6
				5	20
				5	10
				9	13
				12	7
				18	7
				5	11
				37	4
				6	17
				62	9
				6	15
				4	8
				4	6
				10	10
				13	5
				15	4
				6	4
				6	7
				12	9
				9	4
				5	4
				11	26
				10	13
				36	10
				18	7
				6	9
				12	28
				4	7
				4	14
				4	12
				7	10
				18	6
				10	24
				7	65
				20	6
				4	24
				5	65
				4	11
				8	13
				8	6
				9	15
				7	5
				65	11
				8	6
				5	22
				8	13
				10	8
				74	8
				21	21
				19	59
				7	13
				5	7
				6	8
				16	11
				6	7
				9	6
				4	13
				13	8
				42	12
				10	11
				16	8
				28	35
				6	8
				7	4
				10	8
				6	14
				7	8
				8	9
				12	6
				5	15
				4	5
				9	9
				22	29
				12	7
				5	16
				10	24
				6	6
				7	10
				8	11
				7	7
				8	20
				9	8
				9	6
				10	9
				4	41
				5	8
				5	9
				13	8
				4	11
				16	4
				22	7
				28	6
				9	7
				7	13
				14	25
				15	8
				5	22
				4	17
				19	5
				30	14
				4	21
				8	10
				13	8
				6	9
				5	15
				13	24
				13	21
				14	24
				10	21
				9	7
				12	8
				8	6
				20	6
				5	15
				18	7
				5	29
				11	7
				5	5
				12	17
				8	22
				71	21
				8	17
				7	4
				6	10
				6	18
				11	5
				13	27
				17	25
				10	5
				14	5
				4	6
				7	16
				34	5
				28	33
				12	13
				44	10
				27	7
				11	4
				5	7
				5	10
				5	12
				11	96
				17	10
				5	8
				5	5
				10	15
				5	31
				20	20
				9	20
				37	29
				33	6
				10	33
				9	4
				6	14
				7	11
				6	16
				7	9
				4	17
				4	5
				11	10
				13	26
				11	13
				12	18
				7	30
				57	5
				8	5
				15	7
				22	12
				6	9
				22	16
				11	20
				21	16
				11	10
				15	6
				12	8
				7	6
				5	6
				8	10
				15	19
				22	17
				6	11
				22	6
				11	9
				12	76
				4	17
				4	7
				7	11
				13	49
				6	8
				12	6
				6	9
				6	12
				12	12
				21	7
				27	8
				4	7
				8	10
				7	11
				12	6
				12	4
				7	6
				6	13
				13	16
				9	25
				11	28
				17	4
				10	5
				5	7
				7	10
				12	7
				9	11
				16	5
				20	7
				16	8
				5	14
				15	4
				5	10
				4	10
				9	4
				11	5
				5	8
				12	6
				11	7
				12	5
				13	6
				4	19
				5	5
				5	5
				8	4
				5	12
				7	9
				17	9
				6	8
				6	10
				19	4
				7	15
				10	27
				17	4
				7	10
				8	23
				12	30
				8	12
				11	6
				7	11
				7	4
				4	27
				38	9
				12	23
				9	6
				12	7
				9	40
				5	9
				7	17
				8	16
				14	9
				7	22
				10	4
				17	17
				9	16
				18	20
				10	9
				16	6
				6	4
				13	10
				4	5
				7	5
				29	13
				12	17
				9	16
				10	20
				13	9
				4	6
				22	4
				6	10
				7	5
				6	5
				4	13
				16	6
				7	26
				38	11
				7	6
				8	22
				15	33
				10	22
				9	8
				9	6
				16	4
				21	15
				5	4
				4	15
				7	11
				10	32
				17	4
				9	11
				18	32
				10	4
				16	11
				6	32
					4
					14
					30
					56
					6
					14
					26
					38
					38
					20
					11
					48
					10
					14
					5
					21
					26
					20
					9
					14
					5
					21
					26
					20
					9
					77
					77
					11
					12
					8
					9
					10
					12
					42
					27
					25
					28
					13
					4
					22
					4
					5
					15
					10
					35
					4
					16

## Sheet: Extended Data Figure 4c,d
c								d
	Zic2			E2f6					Zic2		E2f6
	simulated avg # ON-periods	Sum diff.exp.vs.sim:		simulated avg # ON-periods	Sum diff.exp.vs.sim:				16		10
	4	0.5491		4	0.66809				14		11
	5	0.458639		5	0.535722				3		10
	6	0.358927		6	0.585857				8		9
	7	0.302254		7	0.26997				9		8
	8	0.208986		8	0.602679				5		14
	9	0.226053		9	0.150519				9		8
	10	0.341885		10	0.178237				8		10
	11	0.338729		11	0.199384				13		14
	12	0.286835		12	0.141728				10		10
	13	0.386446		13	0.229104				12		9
	14	0.596297		14	0.346239				7		17
	15	0.576494		15	0.455548				9		9
	16	0.571922		16	0.394514				11		12
	17	0.532565		17	0.430949				6		6
	18	0.566975		18	0.452003				6		11
	19	0.595204		19	0.503671				3		10
	20	0.647561		20	0.53274				12		10
	21	0.752514		21	0.496304				5		9
	22	0.733311		22	0.555251				8		11
	23	0.739566		23	0.579809				7		13
	24	0.75298		24	0.612805				6		11
	25	0.799984		25	0.681516				5		12
	26	0.857464		26	0.61908				11		15
	27	0.751553		27	0.656421				12		7
	28	0.831259		28	0.630945				11		4
	29	0.860473		29	0.665805				9		3
	30	0.886427		30	0.687855				9		15
									4		13
									8		8
									14		11
									12		2
									10		8
									13		16
									13		7
									6		7
									6		5
									4		8
									7		11
									10		6
									12		10
									8		8
									10		15
									6		8
									7		5
									8		5
									6		8
									3		7
									6		12
									11		9
									15		10
									9		10
									5		10
									16		13
									3		8
									12		11
									7		10
									16		13
									6		14
									9		9
									5		10
									7		11
									9		11
									13		3
									6		6
									6		17
									8		9
									7		9
									10		5
									8		12
									9		6
									10		7
									10		11
									6		13
									8		12
									9		9
									11		6
									6		9
									10		5
									9		7
									4		9
									11		9
									13		10
									9		16
									6		8
									9		6
									14		14
									8		7
									6		11
									9		13
									10		10
									9		10
									7		6
									11		16
									8		13
									8		12
									10		9
									9		7
									8		11
									18		7
									5		11
									12		8
									7		8
									8		10
									10		13
									6		11
									7		8
									8		14
									4		13
									10		9
									6		11
									7		7
									4		6
									8		6
									5		10
									6		10
									8		11
									10		10
									6		18
									5		12
									14		11
									7		18
									10		9
									7		12
									5		4
									10		16
									11		5
									11		9
									10		9
									5		10
									11		12
									11		11
									16		18
									13		6
									10		3
									9		8
									7		3
									11		11
									9		6
									15		10
									4		21
									13		11
									8		7
									5		9
									7		14
									11		12
									8		11
									8		8
									13		4
									13		11
									8		20
									8		8
									11		7
									6		11
									3		9
									6		5
									9		14
									8		8
									13		11
									6		6
									7		16
									8		7
									7		5
									8		8
									7		9
									7		11
									4		8
									9		9
									8		9
									9		10
									6		9
									11		11
									7		8
									13		7
									14		11
									11		6
									13		14
									13		8
									9		11
									8		6
									5		12
									9		12
									9		8
									10		7
									12		11
									6		6
									7		8
									8		8
									6		13
									11		9
									15		12
									4		10
									13		12
									16		10
									10		10
									7		12
									9		8
									10		4
									13		10
									8		8
									10		6
									11		6
									11		11
									12		8
									11		9
									9		10
									9		9
									13		7
									5		2
									12		6
									9		7
									9		13
									9		11
									10		7
									7		9
									7		5
									10		9
									11		11
									7		8
									8		15
									8		7
									13		8
									7		5
									14		9
									10		14
									10		9
									10		11
									10		12
									7		8
									9		8
									7		12
									9		10
									8		9
									11		13
									8		8
									9		7
									4		9
									7		10
									9		15
									6		9
									4		5
									16		5
									14		13
									9		12
									12		16
									10		11
									5		7
									10		8
									9		12
									8		4
									5		8
									9		10
									10		9
									5		13
									4		10
									8		5
									10		8
									13		8
									7		10
									3		17
									12		9
									8		8
									13		8
									11		8
									7		10
									7		5
									6		7
									15		10
									7		14
									8		12
									10		9
									7		11
									7		8
									8		4
									9		7
									4		7
									6		9
									5		10
									10		7
									10		14
									12		10
									12		10
									10		14
									16		4
									10		10
									12		10
									9		15
									5		13
									14		4
									9		6
									6		10
									12		6
									10		14
									7		12
									14		12
									11		5
									3		9
									5		15
									8		13
									8		7
									8		11
									6		14
									7		7
									3		8
									9		14
									9		6
									6		8
									13		7
									14		7
									12		6
									10		11
									6		9
									4		13
									8		8
									12		11
									6		5
									8		11
									8		9
									5		12
									10		13
									12		9
									13		5
									13		10
									5		5
									11		5
									9		13
									10		10
									10		11
									9		12
									10		10
									11		7
									5		5
									8		8
									8		10
									14		7
									9		10
									11		9
									5		7
									14		8
									9		12
									9		8
									11		15
									6		7
									14		5
									7		6
									9		16
									9		15
									7		6
									8		6
									13		10
									15		10
									8		7
									4		7
									9		14
									7		11
									11		10
									12		13
									9		8
									4		10
									10		12
									8		11
									8		8
									13		7
									11		13
									7		11
									6		11
									12		4
									8		2
									15		9
									9		13
									8		11
									7		9
									8		9
									14		9
									10		9
									9		9
									15		5
									9		9
									5		11
									12		9
									7		10
									9		7
									7		7
									11		10
									8		7
									9		7
									6		9
									11		8
									11		5
									7		5
									8		8
									11		9
									11		10
									7		12
									11		6
									9		6
									8		13
									7		9
									8		5
									16		9
									9		8
									10		8
									10		7
									11		6
									5		15
									10		14
									5		3
									14		7
									13		9
									10		6
									12		5
									11		18
									9		12
									15		16
									9		10
									11		10
									7		13
									8		7
									5		13
									7		9
									11		9
									17		9
									15		13
									10		8
									10		8
									15		9
									5		10
									4		8
									8		11
									6		13
									7		10
									7		9
									13		8
									8		9
									14		12
									9		6
									6		7
									7		9
									10		8
									6		16
									8		6
									8		12
									4		17
									4		7
									9		5
									5		10
									11		8
									16		9
									6		12
									11		16
									16		7
									6		13
									10		10
									13		2
									12		9
									3		8
									11		8
									4		10
									15		11
									9		9
									17		10
									1		9
									10		9
									5		5
									11		8
									7		8
									15		7
									6		10
									9		11
									12		9
									6		8
									5		9
									10		9
									9		12
									10		10
									9		8
									10		8
									9		16
									9		7
									11		9
									5		8
									7		12
									11		7
									5		6
									11		14
									9		7
									5		6
									7		9
									9		6
									5		11
									8		6
									13		7
									9		5
									7		8
									13		9
									8		10
									7		11
									8		4
									7		9
									6		9
									7		13
									10		9
									15		6
									12		6
									12		7
									7		8
									3		11
									14		11
									7		6
									7		6
									12		7
									7		9
									8		6
									15		6
									3		9
									6		11
									9		15
									9		10
									10		10
									12		8
									13		12
									12		5
									11		8
									3		10
									8		10
									7		11
									9		7
									10		13
									13		6
									9		15
									9		13
									16		9
									7		10
									9		12
									5		9
									9		4
									6		10
									13		12
									11		12
									10		11
									10		7
									11		8
									9		10
									13		13
									8		11
									4		10
									9		8
									5		10
									12		12
									7		7
									7		12
									10		9
									6		5
									9		7
									9		11
									10		5
									8		14
									7		7
									14		8
									13		7
									12		13
									6		6
									14		6
									7		6
									8		11
									7		5
									7		8
									9		8
									8		11
									15		14
									10		8
									14		11
									10		11
									13		10
									8		14
									7		9
									3		10
									8		13
									9		10
									5		15
									7		6
									5		12
									9		9
									8		6
									6		5
									8		9
									11		8
									5		6
									11		10
									11		12
									6		7
									11		9
									10		14
									11		9
									16		8
									9		12
									5		8
									7		9
									12		7
									5		7
									11		13
									11		12
									8		11
									3		7
									7		10
									8		13
									13		7
									7		8
									8		11
									10		6
									4		9
									6		16
									9		15
									9		6
									5		6
									12		5
									5		9
									5		17
									12		12
									9		4
									8		5
									13		12
									7		9
									7		14
									6		4
									11		6
									10		8
									9		9
									6		19
									7		7
									6		12
									8		6
									5		10
									7		11
									8		7
									8		6
									3		7
									8		6
									14		12
									14		10
									8		8
									8		11
									7		10
									6		10
									8		11
									9		10
									6		14
									13		10
									8		11
									14		12
									15		8
									6		14
									10		6
									6		6
									14		9
									9		7
									12		11
									9		15
									10		12
									4		10
									11		11
									8		19
									11		7
									12		12
									10		11
									10		6
									11		5
									13		9
									6		11
									4		9
									10		13
									11		11
									10		8
									7		8
									3		12
									9		9
									11		12
									11		6
									8		8
									11		5
									16		10
									11		5
									6		7
									10		6
									6		9
									17		12
									10		11
									7		15
									7		6
									7		7
									8		11
									11		19
									11		8
									8		7
									4		3
									5		11
									7		6
									8		8
									12		11
									11		8
									5		9
									12		9
									16		12
									7		12
									11		9
									4		9
									10		8
									8		8
									5		9
									7		15
									5		8
									3		13
									13		7
									14		6
									7		5
									16		12
									11		9
									11		15
									11		3
									12		5
									7		10
									8		12
									9		2
									10		4
									12		10
									7		8
									8		11
									11		13
									10		13
									4		10
									7		9
									6		12
									6		9
									10		5
									7		4
									7		7
									9		16
									10		6
									6		5
									8		12
									13		10
									6		12
									9		6
									9		7
									10		13
									12		18
									4		6
									13		9
									4		4
									9		5
									15		10
									9		9
									7		8
									15		9
									8		11
									4		6
									7		11
									13		7
									10		6
									13		13
									7		11
									11		8
									7		15
									4		11
									2		8
									8		11
									9		9
									8		8
									10		12
									14		8
									5		8
									8		9
									10		11
									9		7
									11		13
									10		10
									13		4
									9		13
									10		8
									10		13
									7		10
									9		8
									5		5
									9		22
									5		9
									7		11
									10		9
									6		8
									7		9
									13		13
									12		10
									8		8
									7		10
									10		11
									8		13
									12		14
									5		6
									8		5
									7		11
									9		11
									14		12
									9		6
									8		12
									5		10
									11		8
									7		12
									9		11
									7		11
									13		10
									5		7
									7		8
									8		9
									7		13
									8		10
									3		8
									6		9
									14		8
									14		4
									7		7
									5		5
									12		10
									9		7
									8		5
									11		9
									8		6
									7		6
									9		5
									11		14
									11		6
									13		10
									9		13
									5		5
									5		9
									12		8
									6		9
									8		10
									15		11
									9		7
									8		11
									9		4
									14		10
									13		9
									6		9
									9		4
									12		12
									11		13
									9		9
									10		10
									8		6
									10		5
									7		10
									11		10
									13		12
									6		6
									9		9
									6		11
									8		8
									7		13
									12		10
									9		6
									11		8
									9		14
									15		11
									7		6
									9		7
									8		7
									14		11
									11		9
									6		12
									13		7
									16		12
									7		6
									12		8
									7		7
									4		9
									8		7
									9		13
									9		7
									8		9
									10		9
									4		12
									8		6
									9		6
									8		12
									8		6
									10		12
									11		8
									11		7
									1		12
									9		11
									9		5
									6		10
									12		8
									10		8
									5		4
									9		7
									8		8
									6		9
									13		3
									8		12
									7		10
									4		14
									9		13
									12		6
									10		12
									5		9
									8		7
									7		9
									6		14
									13		9
									7		6
									7		9
									9		12
									8		13
									8		4
									10		10
									5		8
									10		6
									4		14
									12		11
									8		15
									6		8
									7		6
									7		4
									5		8
									7		6
									9		13
									4		7
									5		8
									11		17
									10		7
									9		8
									11		11
									8		7
									18		12
									5		10
									14		8
									8		11
									12		8
									13		11
									11		6
									7		13
									11		13
									9		13
									9		3
									10		8
									9		10
									5		7
									11		4
									8		9
									7		12
									6		7
									7		6
									8		6
									4		15
									8		10
									12		11
									13		7
									10		10
									7		8
									14		6
									9		7
									9		10
									6		10
									9		9
									4		11
									10		7
									9		8
									10		6
									8		9
									8		9
									6		10
									8		12
									12		14
									8		5
									9		8
									10		13
									13		10
									4		11
									8		7
									15		8
									10		10
									5		8
									8		17
									4		11
									8		13
									9		10
									13		5
									6		5
									8		10
									7		9
									5		9
									7		15
									5		7
									6		13
									8		9
									9		7
									9		2
									9		6
									10		10

## Sheet: Extended Data Figure 4e,g
e											g
	Zic2			E2f6			Hspg2						Zic2					E2f6
	UNT	TRP		UNT	TRP		UNT	TRP					UNT		IAA			UNT		IAA
R1	17.1793	4.15234		13.0947	7.411		40.5179	33.1845					assumed transition probability	sum difference	assumed transition probability	sum difference		assumed transition probability	sum difference	assumed transition probability	sum difference
R2	11.6221	4.32717		9.92662	5.37831		44.3304	27.495					0.05	0.851806	0.3	0.617714		0.05	1.28322	0.25	0.509383
R3	12.1944	3.83164		13.8578	8.31723		34.3809	13.1231					0.1	0.646718	0.35	0.579781		0.1	0.867174	0.3	0.592889
													0.15	0.544194	0.4	0.511161		0.15	0.629474	0.35	0.462864
													0.2	0.578524	0.45	0.471805		0.2	0.583822	0.4	0.490716
													0.25	0.580233	0.5	0.484596		0.25	0.392567	0.45	0.462864
													0.3	0.693165	0.55	0.451149		0.3	0.387385	0.5	0.437457
													0.35	0.730019	0.6	0.417739		0.35	0.485522	0.55	0.459259
													0.4	0.750019	0.65	0.474991		0.4	0.547482	0.6	0.461235
													0.45	0.815806	0.7	0.505556		0.45	0.552551	0.65	0.450667
													0.5	0.89433	0.75	0.542979		0.5	0.711628	0.7	0.458148
													0.55	0.941165	0.8	0.562018		0.55	0.717182	0.75	0.481037
													0.6	1.03278	0.85	0.582018		0.6	0.865377	0.8	0.476123
															0.9	0.554347				0.85	0.502395
															0.95	0.616729				0.9	0.507679
																				0.95	0.535309
