# Supplementary material for: The Polycomb system sustains promoters in a deep OFF state by limiting pre-initiation complex formation to counteract transcription
Source: Nat Cell Biol. 2024 Sep 11;26(10):1700–11. doi: 10.1038/s41556-024-01493-w (PMC11469961; doi:10.1038/s41556-024-01493-w)
Supplement: Supplementary file 14 — Numerical data used to produce plots in respective figure. [file 41556_2024_1493_MOESM14_ESM.xlsx]

## Sheet: Extended Data Figure 5c
	TAF1		TBP		TAF11		MED14		TFIIB		NC2b		Rpb1		Cdk7		Cdk9		NELF-B
	UNT	IAA	UNT	IAA	UNT	IAA	UNT	IAA	UNT	IAA	UNT	IAA	UNT	IAA	UNT	IAA	UNT	IAA	UNT	IAA
	0.13652	0.087736	0.33211	0.49794	0.28184	0.9362	-0.0053521	0.73927	-0.0068577	-0.013078	1.2565	0.73524	-0.015779	-0.043202	-0.023399	-0.073819	3.0169	0.1337	2.0254	-0.010404
	0.80714	1.2898	-0.0029594	1.2854	0.67584	-0.078602	0.50227	0.029202	0.61216	0.83163	0.14173	0.6888	0.25798	0.0082669	0.95095	0.43313	1.6607	0.063321	0.55594	0.064397
	1.7157	0.39023	2.1015	-0.0055946	0.22285	0.18972	0.47254	0.15926	0.50771	0.061876	-0.068329	-0.024345	0.39435	0.49272	0.15851	0.98377	2.3395	0.096764	0.062743	0.30502
	0.02964	0.19298	-0.067556	0.10487	1.8586	3.8561	0.45526	0.91981	-0.067186	0.05501	-0.069867	-0.028328	2.24	0.089793	0.42501	1.1546	1.4351	0.42805	0.58355	0.58574
	0.53424	-0.0018046	-0.043875	0.44071	0.48077	2.5622	0.60358	0.44162	0.33836	0.0079169	-0.068641	-0.048891	0.47166	0.38324	1.8846	1.1315	5.0796	0.15646	2.9017	-0.033738
	1.2512	0.39831	0.10738	0.90362	0.98864	0.7381	0.84097	0.39508	0.14905	0.038023	-0.0051796	0.27124	0.90308	-0.025141	1.259	0.19608	0.94495	0.59655	2.7548	1.8165
	0.1861	1.6115	1.1883	0.87981	0.18388	2.219	0.17945	0.43547	-0.083079	-0.0029625	0.012701	0.076628	3.1571	2.5446	1.3407	-0.0048682	2.8273	0.077836	0.48439	1.5451
	1.5345	0.055932	1.5898	0.027673	0.9908	0.20605	0.022847	0.89091	0.018569	0.20118	-0.059309	0.28296	0.034511	0.16081	0.55327	0.33172	2.6019	2.534	1.9942	0.92031
	0.45575	0.76557	0.9241	0.18019	-0.045298	0.65591	1.0452	0.036121	0.01346	0.033059	0.7133	0.99409	1.1327	1.1151	0.495	0.63118	2.2324	0.025049	0.71738	0.18542
	0.14453	1.4932	-0.059655	0.51288	1.011	1.2408	0.7339	0.75717	1.4031	0.57369	1.5059	0.72578	1.1161	0.012029	-0.088848	0.50953	0.012428	2.6083	1.5241	-0.083644
	0.012741	0.75727	-0.094193	0.14596	1.1765	0.078039	-0.013057	0.44359	0.078832	0.08615	0.64894	-0.049092	1.7407	0.40555	-0.088666	0.77566	2.671	3.1527	0.47204	0.8318
	0.61378	0.2647	0.12484	1.3272	1.4452	0.041346	0.26635	0.39148	1.0216	0.093593	0.23794	0.11436	1.3202	0.24523	2.3097	0.73339	1.122	0.18489	1.7578	1.4957
	0.51587	0.0079806	-0.064961	0.041046	0.27782	0.22316	-0.083124	1.2924	0.13817	1.2431	0.0022899	-0.023168	0.41988	0.10458	-0.092049	0.31211	0.5025	1.1583	2.6702	0.68534
	0.27773	0.36132	0.71407	-0.040736	4.7656	0.83639	1.2465	0.63024	0.17815	0.0077325	0.80191	-0.060042	2.1104	1.0848	0.83135	0.73606	2.4829	0.44843	1.9447	1.3887
	0.44296	0.56582	0.8322	0.032444	2.7548	0.78357	0.40055	0.74087	0.35441	0.018811	0.53606	0.089641	0.29327	0.035289	0.73118	1.4682	-0.028368	-0.052224	2.3971	0.31151
	0.10802	0.20967	0.34845	1.1361	0.0060831	1.0493	0.79748	0.010283	0.32789	0.61487	-0.030528	0.072058	2.7905	0.052733	0.59857	0.14185	0.20956	0.82171	0.5423	0.054757
	0.29307	-0.04536	-0.052954	-0.027121	0.31828	0.018279	1.3551	0.35655	1.3614	-0.024392	-0.03549	0.064526	2.3911	4.6529	0.58588	1.7696	1.568	0.025559	1.7313	1.0033
	-0.018809	0.60126	0.090092	-0.05803	0.3683	0.032702	0.11863	0.04683	0.73183	-0.014384	0.95008	0.43854	3.5521	0.33883	0.17711	0.056227	0.19354	-0.03489	1.1889	1.4278
	0.22324	0.21403	0.91355	0.087848	0.85287	0.026598	0.1149	-0.022583	0.11947	0.16249	0.057051	-0.051275	0.049612	1.2377	0.81395	0.043531	-0.04407	2.2236	0.87876	-0.020849
	0.87018	0.22737	0.48156	0.2606	0.8232	1.2733	0.88899	0.13921	0.29692	-0.038035	-0.065202	-0.08198	0.67913	0.80007	1.0054	0.46217	0.49619	0.61506	2.0473	0.16056
	0.13775	1.0198	-0.0023635	0.047622	0.7649	0.12603	0.34849	0.074574	0.7902	0.21814	0.24019	0.020392	0.91711	0.055996	0.77207	0.34877	1.0742	0.72197	0.84575	0.22337
	0.54247	0.26445	0.43585	0.09262	1.1938	1.0062	0.11148	0.78011	0.85755	-0.022051	0.16521	0.36093	0.27156	0.40524	1.3098	0.59113	1.7692	0.11884	1.5689	0.8453
	0.067039	0.37745	3.5918	0.23402	0.23518	0.095093	0.097642	0.69277	0.81916	-0.019864	-0.042451	-0.077157	2.4661	1.4614	2.3148	0.54181	1.3737	0.046954	0.47524	0.5727
	0.5017	1.4488	-0.023911	1.6209	0.028313	0.94545	0.42722	0.63652	0.90984	-0.055482	0.25387	-0.026341	-0.051242	0.13506	0.95848	0.48009	1.8623	0.23868	0.19997	0.34884
	-0.063706	0.10297	-0.051927	0.20251	0.67413	0.32369	0.16166	1.744	0.54798	0.074483	0.55341	-0.062945	0.94298	-0.0070651	0.91085	0.37267	0.51537	0.12583	0.17494	0.86094
	0.21297	0.99525	0.23321	1.5769	0.12002	0.17918	0.61915	0.85953	0.67525	0.037611	0.11103	0.091114	0.3397	0.22713	1.1674	0.42479	0.94556	0.35388	0.58316	0.17899
	0.30962	0.5929	0.063474	0.051769	0.34175	0.57051	0.72975	0.37237	1.2017	1.9503	0.29118	0.046418	0.38792	-0.063296	1.0144	1.0858	1.6591	1.2079	2.1466	0.88305
	0.32148	0.95731	-0.01117	-0.015725	2.1926	2.5467	0.24785	1.0012	0.32945	1.9595	0.89119	-0.072499	-0.077862	1.8319	-0.078069	0.33722	0.10276	2.6456	2.8449	2.0419
	0.21018	0.80793	0.90774	0.88104	1.2625	-0.013966	0.13096	0.97566	0.12762	0.033465	-0.027965	0.22204	0.16577	0.20794	1.0999	1.2907	0.76267	2.2563	1.2245	1.5356
	0.33647	0.051866	1.0385	1.5664	1.641	1.4164	0.034858	1.1824	0.30554	0.11935	0.00061454	0.17099	0.018602	2.3065	0.76859	0.66302	1.0946	1.9488	1.7525	1.2482
	0.31026	0.82896	-0.036505	0.88455	1.0805	0.91364	0.23222	0.27111	1.0942	0.019016	0.54315	1.4283	0.19166	0.34249	0.94457	0.7248	0.043098	2.8691	0.29274	3.516
	0.01508	1.4286	0.68214	0.68554	2.3381	-0.0054634	0.18118	0.8681	0.57323	0.3266	0.12577	0.0028359	0.35788	0.28418	0.94169	1.0772	1.289	0.42443	2.5952	0.38181
	1.4416	1.0011	0.35138	1.4735	0.3041	2.397	0.25644	-0.042572	0.22039	0.63935	-0.057618	1.0659	0.11025	0.37537	0.085383	1.0208	1.4165	0.10931	2.6275	0.45355
	0.41852	0.3466	0.20251	0.048982	0.041662	0.20814	0.17143	0.69037	-0.023214	0.94935	-0.071728	0.070929	0.051738	0.27537	0.2612	0.81166	0.2262	0.02173	0.36144	0.019394
	1.5576	0.095463	0.56761	-0.0242	0.68484	0.22346	1.212	0.57032	0.76407	0.10155	-0.042403	1.253	-0.033256	0.0034339	1.3445	0.90941	1.9382	0.237	0.094909	0.59395
	1.1755	0.096554	0.26883	0.43804	0.040715	0.041803	0.39724	0.4001	0.7004	-0.048829	0.37511	0.28555	0.033034	0.024128	0.51269	0.73391	1.8882	0.20382	-0.029185	0.56232
	0.10563	0.059126	-0.012822	0.14611	3.773	1.5368	0.091631	0.68092	1.3752	1.3625	0.92837	-0.048402	0.10611	0.38965	0.42099	0.79547	1.6538	2.9825	0.038996	1.5386
	-0.019619	-0.070471	-0.0027101	0.63929	0.38445	0.21998	0.11958	0.91381	0.054091	-0.049231	0.89111	0.63953	0.12957	0.35981	0.91632	1.007	0.055351	0.11157	2.1874	1.2371
	0.65607	0.88885	0.0152	0.067306	2.2509	0.58641	0.59142	1.0623	0.070709	1.1846	0.39271	-0.0087326	1.0368	0.069821	1.9173	1.3075	1.2474	0.65322	1.3634	0.93335
	-0.020779	0.28534	1.3007	2.3019	0.58217	0.11892	1.3242	-0.019991	0.40512	0.13374	-0.013457	0.46541	-0.0032027	0.10712	1.2027	0.11981	1.6136	0.38764	2.3136	0.37739
	-0.063906	0.23001	0.11094	0.038468	0.68583	-0.028043	0.070591	-0.021855	0.048621	0.13199	0.14844	-0.034887	0.011833	2.872	-0.0060207	0.032481	1.1736	3.5397	0.025506	-0.068859
	0.91155	0.14776	0.36874	0.18164	0.33833	0.20725	-0.046101	0.80278	0.02738	0.33247	1.0742	0.1644	-0.091179	1.0317	0.041054	0.28607	1.4772	0.067072	1.8433	2.0452
	-0.059315	0.038957	1.2887	0.089935	0.45375	1.1692	0.12393	0.16268	-0.0021191	2.0039	1.072	0.45205	1.0533	-0.022036	0.35121	1.2488	3.1368	0.03164	0.13712	0.45052
	0.12699	0.12183	-0.053038	-0.014044	0.43641	1.4918	-0.070952	0.13533	1.0777	1.1681	1.0822	0.48435	1.042	0.19319	-0.0036416	0.76731	2.5518	0.74235	1.0456	0.74659
	0.51687	1.0765	0.0027628	0.32246	2.5593	1.6988	1.3215	-0.010064	0.12472	1.1569	1.1612	0.45525	-0.053796	0.18762	0.36502	0.2646	-0.037067	3.3763	0.017977	0.4098
	0.53711	0.016018	-0.039728	1.8202	0.50789	1.2732	0.12202	1.3703	0.024217	0.47734	0.40156	0.34144	-0.03132	0.18447	0.047585	1.0182	0.74809	3.2673	1.7763	-0.0090438
	0.6798	0.73788	2.5943	0.24656	0.23491	1.5374	0.08628	0.14158	0.33358	1.2471	1.2202	0.043865	-0.0037728	0.13374	0.046354	0.20521	0.87806	1.4055	1.0744	0.71943
	0.9684	0.2427	0.26637	0.79784	2.6395	0.98979	0.1762	0.21231	0.091944	1.7611	0.39281	0.10864	0.49664	0.021649	1.1328	0.69607	3.1325	1.2139	1.2193	1.8465
	0.75282	1.044	1.4408	0.021502	1.2951	1.9118	0.73883	-0.054255	0.48362	1.0273	0.6177	0.080146	0.22631	1.7399	0.14141	0.1402	2.997	0.73209	1.5161	1.0078
	1.0102	0.080701	3.3904	1.0227	2.1718	0.83856	0.50437	1.2643	0.42532	1.2617	-0.096329	0.025471	0.35443	-0.01126	0.053277	0.11385	2.1354	0.44593	0.0068164	0.67732
	0.21107	1.1304	1.2759	0.45914	-0.052084	3.1246	1.0234	0.067022	0.3614	0.20068	0.23892	-0.029519	-0.059376	-0.08564	0.038167	0.42326	0.078571	0.636	-0.019195	1.4844
	0.31365	0.27459	1.5064	0.22846	0.67341	0.58119	0.50587	0.066908	0.80842	0.68509	0.014598	-0.0062094	0.97259	0.0069297	0.59279	0.16709	2.1998	0.064665	-0.0013905	1.3095
	0.15126	0.44805	0.0069754	-0.025753	0.30933	1.1582	0.30168	0.36645	0.97729	0.49609	0.96287	0.0018112	0.23339	0.082357	0.062185	0.66316	0.82159	5.3305	0.0097461	0.57248
	0.73925	0.69251	1.5555	-0.045757	0.058466	1.3919	0.62914	0.00734	0.36187	0.047949	0.5266	0.043419	0.21656	-0.050337	0.58094	-0.027822	1.4426	1.4697	1.1755	0.36714
	0.11351	1.4293	0.063614	-0.060941	1.0146	0.77279	0.68226	0.49235	-0.062763	0.48774	-0.023342	0.070231	-0.04684	-0.016995	-0.040724	0.084621	3.9531	2.6133	1.8465	0.98694
	1.1527	0.48899	0.45451	-0.015148	0.29067	1.7656	0.54379	0.15752	0.45915	0.28178	0.54024	0.331	-0.033905	0.54228	0.026714	0.77621	0.85377	2.6167	2.5463	-0.084766
	1.1704	0.8397	0.13803	0.56635	0.80227	2.5091	0.363	-0.027646	0.10921	0.12553	0.7154	0.81757	0.057738	0.94891	0.54682	0.75251	3.4751	0.61501	0.1547	3.481
	0.56458	0.91906	1.1627	-0.044444	0.72081	1.5956	0.31611	1.7486	0.11838	0.89609	0.48959	0.18035	-0.0087698	0.15835	1.3308	1.0254	2.007	1.7057	0.99587	2.3324
	1.0206	0.0034573	-0.05238	0.48346	1.938	-0.036719	0.50718	-0.052896	0.25597	0.078068	0.097915	-0.0087925	0.025691	1.0999	-0.046223	0.077196	1.8909	0.52928	-0.047768	0.031241
	0.26721	0.16675	1.4509	0.022886	0.49533	0.061799	0.1359	-0.00069655	1.3742	-0.05172	-0.0016555	0.24644	0.379	0.48075	-0.066999	0.14282	1.579	0.0089185	-0.0043534	0.66479
	0.17622	0.53555	-0.037637	0.21853	0.68206	3.1196	0.85631	-0.049666	0.21449	0.23107	-0.046336	0.15595	0.028154	2.2936	1.3013	-0.089716	4.4418	0.60926	0.065496	0.79157
	-0.0091998	0.13256	-0.091602	0.29086	1.0577	1.8176	1.8346	-0.023956	1.3244	0.73233	0.39567	0.013092	0.32734	-0.048285	0.13218	0.0056657	0.73433	0.1282	0.1875	0.96134
	0.043243	0.88978	-0.066322	0.44939	0.99095	0.84963	1.0268	0.54738	0.99379	0.42287	-0.013999	1.31	3.4451	-0.071557	0.14743	0.12397	1.1025	1.2669	-0.020775	-0.050167
	0.52561	0.286	0.032106	0.14288	0.42872	0.028817	0.18295	1.2026	1.9207	0.34258	0.83687	-0.0086644	-0.0091132	0.0002347	1.5281	0.042287	2.2078	0.01071	3.1975	2.2722
	0.033568	0.57202	-0.019033	0.1218	1.7103	-0.086736	1.1466	0.008793	0.55649	0.72903	0.6959	0.54119	0.052683	-0.014088	0.97989	1.157	4.2001	-0.091641	0.16603	-0.0273
	1.1601	0.13033	0.13031	0.00044153	0.77023	0.14962	0.25301	0.36724	0.78031	0.74184	1.774	1.4015	0.60845	0.028798	0.24795	0.31173	1.6348	1.1284	1.4927	0.59728
	0.17824	0.58125	-0.034092	0.45964	1.1775	0.10355	0.44806	0.77569	1.8922	0.026319	0.34095	0.39319	0.17221	0.036495	0.83493	0.15619	2.7698	0.085178	2.7488	1.5596
	0.15486	0.21124	-0.015838	0.56895	0.091251	1.6262	0.0043434	0.044216	0.16943	-0.031738	0.12166	0.45588	0.0017162	0.48926	0.63003	0.64852	2.0682	-0.0030028	1.7895	0.80185
	0.38379	0.35181	0.092435	0.26035	1.809	0.45059	0.061195	0.27711	1.0797	-0.080439	1.4584	1.8785	0.80753	0.020944	0.068373	1.2241	2.3827	2.3711	0.40343	2.8414
	1.9612	0.58335	-0.051937	0.55088	1.8368	0.95611	0.095432	0.010694	0.25635	0.71079	0.58098	1.5976	-0.046582	1.5652	1.2602	0.35108	1.246	0.6811	1.391	0.38906
	0.43425	0.42908	0.54446	1.4186	1.1015	0.10836	0.66625	-0.014842	1.2069	0.60533	0.4976	0.56873	0.2708	0.15629	0.35627	0.91666	2.3799	-0.0042566	-0.026416	0.10231
	1.0278	0.13373	2.1216	0.66153	3.0056	-0.030436	0.60766	-0.072602	0.11416	0.31402	0.28284	0.38705	0.0011194	-0.056603	1.2497	0.24324	1.5521	0.17101	2.0416	1.5335
	0.97907	0.39268	0.0181	-0.064494	1.1191	2.022	0.36104	-0.06856	0.12984	1.8638	0.28275	0.99573	-0.052312	0.032378	-0.045919	0.25456	3.1405	0.21752	0.87155	0.15324
	1.5904	0.70438	0.2728	0.094778	2.5556	0.76782	0.78245	-0.017295	1.0429	0.036821	0.052883	0.13343	-0.062605	-0.033179	0.37342	0.46304	0.29789	1.2874	0.83893	1.2226
	0.79488	0.14069	0.077013	0.24295	0.85597	2.073	0.89274	0.40258	1.1429	0.32971	-0.030268	0.61481	0.053805	1.1261	0.072419	1.0492	0.081886	1.1702	0.16224	0.44828
	1.5556	0.030752	0.13541	0.30497	3.0006	0.016497	0.97756	0.43299	0.0092972	0.59138	0.16995	-0.041535	0.68569	0.2297	0.53859	-0.0037603	3.2357	0.052827	0.044098	0.76754
	0.18811	-0.085392	0.0079586	0.010468	0.0066974	-0.075138	0.28016	0.080882	0.17635	-0.036427	1.01	0.098913	-0.062081	0.41218	0.46245	0.35274	3.9687	0.81116	1.7638	1.0305
	0.26755	0.98591	0.49801	-0.048737	1.6028	4.2462	0.020116	-0.086993	0.98747	-0.045097	1.2818	-0.065236	0.031623	0.017056	0.99767	-0.074169	1.0222	0.20936	-0.023774	1.7946
	0.041879	-0.017564	1.7017	0.209	0.74495	0.13524	0.57293	0.58008	0.96842	0.078578	0.34384	-0.072559	0.017091	0.51578	0.31295	-0.072703	0.097325	0.45679	-0.035315	1.7578
	0.29924	1.1124	0.080266	0.012286	0.66215	0.19039	0.2462	1.154	1.0613	0.26572	0.25424	-0.0070451	-0.051076	-0.034961	0.040705	0.59682	1.1448	2.1483	-0.043134	0.27594
	1.1734	0.0185	1.3025	-0.0074186	0.25147	0.41627	0.35366	0.31689	0.53386	0.035067	0.89267	-0.027241	0.13506	0.027509	-0.092393	0.57153	2.5046	1.8968	-0.015112	1.6758
	0.79753	0.60223	0.62849	-0.0077455	0.77986	1.9892	0.48606	0.36982	0.03042	0.98133	-0.019476	0.066566	0.53751	1.0454	-0.0050245	0.2649	1.2669	0.22955	0.89372	0.66873
	-0.038915	1.0944	0.15751	0.0014984	1.5295	1.8252	0.31477	0.81051	0.0050012	0.23603	0.018659	0.56838	0.040985	0.078611	0.82368	0.23353	2.6322	0.21226	0.010163	0.2932
	0.15724	1.3778	0.26001	0.093873	0.49334	0.57968	-0.044108	0.8711	0.65469	2.0604	0.11504	0.1104	-0.081457	0.14553	-0.069009	0.73173	-0.041741	0.23809	0.23004	1.4558
	0.23589	1.4096	0.48876	0.26352	0.021086	2.0533	0.29117	0.19762	0.2019	0.43447	0.64032	0.71322	-0.0039138	0.043911	0.030835	0.2204	-0.039693	1.1008	0.077322	1.3793
	-0.071859	0.3714	0.33438	0.086924	2.6429	0.4267	0.52676	0.10707	0.4462	-0.04898	1.1808	0.85394	0.0013211	-0.020171	0.20254	0.67559	0.73717	0.14575	0.82707	0.63636
	0.31482	0.25451	0.025552	0.19139	1.1201	2.1318	0.40847	0.011895	0.25133	0.11224	0.0073118	0.22541	0.094426	0.34938	-0.0013196	0.6785	1.1588	0.0034066	1.3198	1.1978
	-0.05429	1.5262	0.3619	0.11799	0.044221	1.8855	0.62537	0.95122	0.57498	1.1009	0.10408	0.36732	0.049907	-0.035594	1.4481	0.013782	0.31042	0.08616	1.8956	1.4033
	0.28377	0.05698	0.14534	0.10165	1.1014	0.42409	0.44126	0.035076	0.58039	1.1474	0.11243	-0.021171	-0.035397	-0.039163	0.015314	0.095672	-0.042778	0.06923	1.383	0.58446
	0.64611	0.60152	0.92728	0.18835	0.72977	0.36016	0.7096	0.046862	0.5302	0.76682	-0.068099	0.6591	0.29095	0.020699	0.0058246	0.57553	1.6366	0.41318	0.0062942	1.8403
	0.54257	0.011452	0.15147	-0.048217	1.7101	2.7113	0.86869	0.0056364	0.27639	0.51156	0.096794	-0.02937	-0.036887	-0.0062085	-0.074432	0.13852	-0.02179	0.15865	0.77724	0.92317
	0.89313	0.44071	2.9586	0.030735	2.5617	0.82295	1.3574	0.70985	1.9077	0.18898	1.0669	-0.05629	0.022317	0.00087983	0.18881	1.1658	1.0097	0.36953	2.1496	0.33985
	0.53378	-0.018034	0.0063508	0.27795	0.99209	0.07348	0.91062	0.090471	0.22371	1.4126	0.26384	0.70824	-0.059911	1.3339	0.11017	0.67571	1.0504	0.038005	0.028759	2.3021
	0.1177	0.13558	1.3621	1.0876	0.66316	0.66787	1.1134	0.72598	0.66686	0.064163	-0.03978	1.1921	0.033953	0.022782	0.045031	0.033564	1.6509	0.46698	0.80531	1.0287
	0.36835	0.76059	1.0251	0.027228	0.31556	3.2058	0.84325	0.045906	0.42119	0.57243	1.0921	0.60556	0.1691	0.99986	0.020264	0.3181	0.0044763	1.0646	0.012287	1.6783
	0.13714	0.050841	-0.064431	0.23116	1.9207	4.1014	0.66425	0.47967	0.5711	1.4038	-0.06647	1.0123	0.034024	0.10648	0.046979	0.29289	2.8883	0.04557	2.9495	0.89963
	-0.048616	-0.059909	-0.066365	0.18974	1.5608	3.9517	0.2326	0.17141	0.29677	1.4553	0.26082	0.011209	-0.043459	0.044089	-0.0079396	0.38073	0.66153	0.15337	1.4589	0.89071
	1.0485	0.035195	0.14944	1.1355	0.5184	1.298	-0.046915	0.13471	1.08	1.5572	0.039727	0.034547	0.13973	0.020126	0.0016875	0.44064	3.2556	3.5811	0.051216	2.094
	0.68952	0.83556	0.025031	-0.0044525	-0.033143	-0.034492	0.42707	0.19377	0.92546	-0.075215	0.76919	0.52368	-0.056842	0.066927	0.10841	0.22654	1.5883	0.65123	0.72967	0.42245
	0.65224	0.38572	0.20927	0.093224	1.4886	1.9022	0.029705	0.048521	0.045304	1.1938	0.87291	1.6706	0.31398	0.022557	0.087775	0.39143	3.4247	0.37634	-0.032622	0.57866
	0.068331	-0.083633	0.21708	0.19544	2.1942	0.088846	0.15627	0.88208	1.0836	-0.079665	0.96258	0.18499	-0.053083	0.48115	0.018434	0.53545	0.60362	-0.0031989	-0.010125	2.0578
	-0.057059	0.082637	0.19438	0.02029	0.40378	0.76037	0.66954	0.6926	1.7476	-0.056127	0.58265	-0.054187	-0.033583	0.3358	0.14869	0.0050025	0.39497	0.2135	2.8202	0.31804
	-0.050939	-0.021449	0.2406	0.079839	1.639	2.0703	-0.046793	0.0048661	0.36578	0.058402	0.95922	0.058617	1.418	0.0034651	-0.013809	0.90411	1.6325	-0.009852	2.1803	0.94346
	0.050556	-0.015198	0.29502	0.31762	0.54152	0.76814	0.023171	0.10336	0.12554	0.36459	-0.074862	0.83313	-0.053199	0.077199	-0.03578	0.50729	2.511	0.13843	-0.018313	2.1042
	0.94668	1.8892	0.01563	1.1513	1.039	1.1045	0.13772	0.36569	0.85893	-0.0052764	0.20704	-0.037121	0.049643	-0.060578	0.8972	0.90227	0.34142	0.03843	0.60629	1.3682
	-0.07849	0.50037	0.33399	-0.052559	0.85237	1.3541	0.61462	0.1777	0.020711	0.02708	0.39506	0.3372	-0.062044	4.2254	1.2237	0.068771	1.0609	0.2847	2.3929	1.1483
	1.0919	0.15536	0.022287	0.058979	1.7507	0.25627	0.20443	0.82024	-0.081659	0.98171	1.5605	0.39578	3.0257	0.22801	0.58337	1.6136	0.10457	0.15244	1.6942	0.65383
	0.27461	0.23304	-0.025057	0.25694	1.5269	1.4072	0.87269	0.43002	-0.027307	0.62774	0.62619	0.43745	0.71647	1.2389	0.0528	0.62899	2.4597	0.49679	2.1367	3.231
	0.51867	0.056263	-0.046249	0.54853	2.2766	0.2504	0.95216	0.088969	0.05691	0.071946	0.29439	0.22914	2.0425	1.2628	0.13215	0.66501	0.87714	0.13537	0.25906	4.5591
	0.22797	0.80861	-0.050899	-0.0042964	1.882	1.3783	-0.017696	0.74218	0.75214	0.1459	0.84986	0.96652	2.8292	0.016366	0.29506	0.15927	1.6658	0.33966	1.6244	0.64261
	0.18713	0.66811	0.021087	0.42174	1.2137	1.9155	0.012259	0.37225	0.091019	0.12659	0.40098	0.44524	0.042869	0.2925	0.072517	0.16149	1.0153	0.78651	2.4019	-0.041968
	0.15829	0.49953	1.6738	1.0485	0.69751	1.2411	0.61813	0.60092	-0.028276	0.45963	0.34069	0.070099	0.0054942	0.9134	-0.041161	0.043995	1.0705	0.032002	0.23037	1.2491
	0.14067	0.51899	0.066344	0.9115	0.3017	1.6885	0.49151	1.0002	-0.054492	-0.040583	0.21505	0.019705	-0.057683	-0.083306	0.81925	0.29333	1.3719	3.0989	-0.034127	3.1093
	0.00038324	0.84509	0.045615	2.7882	2.14	2.5604	-0.057509	0.54095	0.02429	0.58973	0.39535	0.32865	0.022138	0.78678	0.025339	0.19772	-0.046444	1.3782	0.13082	1.9802
	0.40796	0.91791	2.2359	0.27786	3.5965	0.19907	0.86696	1.1582	0.55592	0.2265	0.3092	0.38696	2.4125	1.123	0.77554	0.56826	0.98968	0.06736	0.01402	-0.043631
	0.59582	0.067328	-0.001145	1.1216	0.35913	0.70792	-0.026392	0.10223	0.46333	1.0563	0.25013	0.1847	2.5942	0.42356	0.9727	0.1467	0.34422	0.035659	0.090779	0.66875
	0.33802	1.3483	-0.066578	0.47764	0.72875	0.19318	0.014594	0.14133	-0.057724	0.18839	0.28433	0.58825	0.18333	0.076333	1.0864	0.83476	2.7772	0.17452	0.18346	0.59653
	0.50372	0.22271	0.58036	0.30392	0.74409	0.71254	1.2354	0.61455	-0.0085977	1.2373	0.24282	0.15456	2.2668	0.094549	0.15956	0.13365	3.2061	0.98181	1.8551	1.866
	1.0876	0.71023	0.56718	0.81058	0.68827	1.5839	0.048422	0.81815	0.63481	0.4213	0.65138	0.32113	0.85141	1.2693	1.0794	0.27095	1.3673	0.20566	-0.04867	2.0814
	0.40166	0.63012	0.075831	0.84368	0.30009	0.65321	0.33583	-0.066004	1.0498	0.66761	0.58051	0.10816	-0.036201	0.83811	1.5483	0.33928	2.3699	0.095415	1.2736	1.448
	0.53768	0.51024	0.036192	0.46166	1.5748	0.9554	0.062704	0.88306	0.36304	0.66725	1.1327	0.03009	0.061394	0.64754	0.1236	0.11034	2.2395	0.31007	0.10682	1.43
	0.13439	0.87686	0.010407	0.43486	0.13335	0.55905	0.077463	0.082079	0.071191	0.95813	0.32062	0.21081	0.72219	0.018177	0.25234	0.085479	0.74269	-0.0044307	0.16529	1.2096
	0.34689	0.72252	-0.065536	0.48515	1.8806	1.9937	0.6467	0.43334	0.54829	0.94287	1.2953	-0.061084	0.11886	1.1136	0.026448	0.093525	4.0165	0.63327	1.0312	3.9551
	0.45641	0.61928	0.55124	1.5453	0.18425	0.0082182	0.74924	0.14176	0.76831	0.93175	-0.052163	-0.041958	0.063528	0.2842	0.24077	0.38167	3.1488	0.048987	-0.046141	2.8806
	-0.017432	0.33972	0.064019	0.21567	-0.087729	0.36013	0.026283	0.19177	0.40744	0.51668	0.86898	0.64725	0.16396	-0.009544	0.93755	1.439	0.93578	0.32116	0.93653	2.171
	0.66836	0.28441	-0.032245	0.063142	-0.0055164	0.63931	0.34303	1.3567	1.0639	0.26921	0.016264	0.16806	0.087277	0.071052	0.11531	0.28894	3.2698	0.4486	1.0693	0.47262
	2.3749	0.69244	1.2089	0.15543	0.3967	-0.026462	0.77603	0.18659	0.30753	1.5752	-0.012893	0.3671	-0.062692	1.5598	0.64738	0.34852	2.6689	0.011627	0.89638	1.9305
	0.33801	0.27683	0.56979	0.34644	0.27765	1.8957	0.11028	0.38845	0.71169	0.38997	0.064389	-0.069798	2.214	0.010187	0.52879	0.10966	2.2683	-0.030871	1.5778	0.24285
	0.94444	0.30177	-0.049917	0.50897	1.643	0.961	0.48929	0.18586	0.32671	1.2317	-0.034285	0.11991	0.69974	0.061734	-0.009722	0.51975	1.1107	0.63628	2.7881	1.4014
	0.5116	0.41799	2.2397	0.77044	0.42276	1.5369	1.5683	0.18065	0.15167	0.80599	0.16764	0.2847	0.056765	0.85981	1.3676	0.18259	2.7103	1.0821	0.51844	0.34386
	0.062771	0.45864	0.20866	0.091386	1.1334	0.19749	0.38161	0.39037	0.38194	0.99051	-0.057394	0.093383	0.55112	0.83459	0.37313	0.30134	0.093084	0.15565	5.8895	1.5851
	0.66852	1.6932	1.4665	0.093913	0.1928	0.57627	-0.02031	0.23615	0.0457	1.1269	-0.083053	0.15399	-0.0089052	0.97615	0.7411	0.60753	2.1308	0.88623	0.053901	0.11398
	0.85576	0.24553	0.50183	0.19882	0.39171	0.2603	0.033777	0.26162	0.008003	0.22976	-0.0060096	-0.01797	-0.065469	0.22922	1.0955	0.22603	1.2092	0.71288	0.82556	-0.040532
	0.29077	0.78558	0.60758	2.1159	1.0032	0.41198	0.0052842	0.1393	0.73172	-0.032064	0.10204	-0.052714	1.015	-0.048256	0.56495	0.43453	1.1215	0.0049791	1.8582	1.5902
	0.23537	0.36364	0.92469	0.51698	1.035	0.84212	0.1658	0.30892	1.0519	0.041407	0.061857	1.3008	1.8205	0.51604	0.68216	0.19361	4.1495	0.021995	0.11631	0.10367
	0.28364	0.13813	0.026495	0.17081	0.019517	2.7164	0.32045	0.057475	0.35849	0.93532	-0.046325	0.010975	0.4915	2.5895	0.029607	0.12507	2.1355	-0.016121	5.4874	1.1223
	0.19575	1.1963	2.0517	0.403	0.19082	2.2294	0.52821	0.098958	0.094957	0.54924	-0.078007	0.2303	3.5027	0.52326	0.28846	0.0056099	1.831	0.26206	0.24546	1.6026
	0.13411	0.60755	0.51369	-0.0021794	0.15693	0.78743	-0.017301	-0.022098	1.2976	1.0093	0.24853	0.12529	0.048362	2.7784	0.193	0.29125	0.33002	0.24627	2.6245	0.94914
	0.021047	1.0907	1.1569	0.3024	2.1294	0.12537	0.25326	0.15467	1.323	1.0427	0.15291	0.13566	-0.0059063	-0.049713	0.22266	-0.049761	0.14166	0.32039	0.30726	0.041504
	-0.032502	1.1183	0.74608	0.65007	0.54322	0.30962	0.17667	0.19044	0.61788	2.0284	0.37495	0.55518	-0.018584	0.077187	0.3496	0.057424	2.3982	3.2905	1.4144	0.030837
	0.42505	0.93858	-0.022498	0.14954	0.44167	1.79	0.083421	0.2693	0.31794	0.032325	0.036954	0.010975	2.1723	0.8426	0.17582	0.063	1.8655	2.0852	0.030348	1.0902
	0.14069	1.4463	0.0064241	0.70874	0.14395	1.3625	0.56287	0.28156	0.76482	0.20667	-0.057613	0.29899	0.62549	0.18362	0.94138	-0.0022625	0.87453	0.22431	0.17776	2.093
	0.11905	0.64916	0.52012	0.70914	0.16243	0.79378	0.34907	0.34324	0.67976	0.81483	0.85832	0.83081	-0.03233	-0.0449	0.55496	0.017812	1.6919	0.11152	2.9468	2.7757
	0.70491	0.23642	1.4808	0.29991	-0.056496	0.43558	0.481	0.29081	1.5179	0.20912	-0.040359	0.56237	0.31463	-0.0061669	1.3377	-0.0071908	4.1527	3.8373	2.0441	1.845
	0.2352	0.10495	0.11713	4.6205	0.023902	0.015056	0.26669	0.96216	0.71544	0.5908	0.65937	0.34038	-0.0064309	-0.060539	1.1381	0.070225	1.3739	0.91648	-0.015798	0.45109
	1.1761	0.0013522	1.9292	0.12873	0.23372	3.5011	0.40727	0.49309	0.89104	1.9713	0.021306	0.10437	0.1907	0.28968	1.7928	0.298	2.2503	-0.044093	1.3588	0.064564
	0.38257	0.28791	0.0080922	1.8562	0.018425	0.76943	0.69667	0.37549	0.32397	1.0391	0.004652	0.61404	-0.037181	0.068795	0.23529	0.078659	0.92264	-0.016395	-0.030075	1.8138
	0.14436	0.065239	0.34273	-0.024606	1.5028	-0.0095108	0.68143	0.12084	0.47969	1.9469	-0.069075	0.13818	0.8866	-0.04403	0.73806	-0.015966	1.887	0.10732	0.74295	1.27
	0.49709	0.38521	0.63885	0.25275	0.0036932	1.9822	0.21238	0.24887	1.0733	0.7558	1.2912	0.066717	0.055318	1.6444	0.038711	0.042355	1.6875	1.0232	0.2585	1.8509
	0.23448	0.3888	0.76309	0.80742	2.5344	0.12193	0.51408	0.10462	0.079434	0.017771	-0.047836	0.3738	2.3405	0.37758	-0.0076583	0.25295	5.0288	0.11844	1.1663	0.94677
	0.01832	0.0060785	0.46066	0.1361	0.18188	1.0904	-0.024344	0.19075	0.1499	-0.010091	0.28964	0.47649	3.2402	0.040535	-0.020874	0.13196	1.7833	0.38205	0.62717	3.2823
	0.36356	0.55622	0.17545	0.28853	-0.036377	1.9217	0.83907	0.39563	0.77688	0.32273	-0.013327	0.012882	3.4995	0.0035156	0.92369	0.056406	2.7053	0.0095333	1.5922	3.6641
	-0.093049	1.1307	-0.059839	0.047017	0.16786	0.42063	0.036754	0.18821	0.35252	-0.016538	0.068273	0.22874	2.2951	1.3464	0.30533	0.10917	0.34217	0.32161	0.82238	0.041014
	0.12454	0.072892	-0.052643	0.30458	0.22445	0.35748	0.20631	0.82773	0.90011	0.11794	0.85755	0.27862	1.4805	0.75727	0.050312	0.045713	2.391	0.68451	0.40986	3.907
	0.37209	0.16977	1.5904	1.5804	0.36993	1.5806	0.091197	0.27783	0.59157	0.12759	-0.010659	0.48373	0.18025	1.8785	0.13134	0.01459	1.2391	-0.060458	0.30724	2.1375
	1.0218	0.57769	-0.031765	0.14821	0.20083	0.3065	0.12817	0.47778	0.16447	0.48568	0.34258	0.025059	0.40623	-0.016994	0.036038	0.45307	0.13158	2.0406	0.1962	2.1459
	0.38036	0.1319	0.65091	1.2532	0.73192	-0.055671	0.043067	0.58456	0.25401	0.52019	0.3109	1.2111	-0.0467	0.19882	0.04098	0.065399	1.6859	0.032819	1.7563	0.13466
	0.24857	0.26708	0.77924	0.17599	2.2872	0.072536	0.34572	0.7299	1.2489	2.2616	0.74048	0.17783	-0.045753	0.81783	0.95536	0.057663	2.0243	0.046683	0.11342	1.27
	0.87595	0.15927	0.44045	0.051178	0.65953	0.60815	0.058189	1.0891	0.41881	-0.050372	0.51027	0.07147	1.8838	1.7479	1.1579	0.65273	1.0228	0.1405	1.7798	0.13656
	1.0718	1.1831	1.5458	0.022158	0.23441	-0.070463	0.068648	-0.052327	0.091846	0.66971	-0.092799	0.15275	0.20397	1.3349	0.057842	0.041431	1.4062	1.7369	1.1937	0.4048
	0.40324	0.23799	0.38232	-0.0029201	1.0765	0.48234	0.85859	0.30912	0.22723	1.309	0.53191	0.078756	0.79831	0.86215	0.95169	-0.025781	1.9366	0.23134	-0.034973	0.45995
	0.5866	0.01215	1.0296	0.22335	0.05391	0.21165	0.18217	1.2752	0.072147	0.59631	0.57444	-0.068453	1.6071	-0.040253	0.26325	-0.0015509	1.0648	0.1965	0.043701	1.5509
	-0.044433	0.76261	1.2659	-0.059282	-0.029256	1.4161	0.087396	0.47284	0.66038	0.83642	-0.041996	0.057576	-0.063823	1.3736	0.26445	0.73257	1.6747	1.3115	1.8266	0.45579
	0.85329	0.37372	0.5009	0.050239	2.5622	0.70131	0.86022	-0.010068	0.55514	1.2915	-0.012364	0.64982	0.28392	-0.026466	0.24586	-0.046336	0.57772	0.15058	0.57682	0.59436
	0.10402	0.077042	0.59726	0.020034	0.20081	2.7417	0.47578	0.72193	0.48633	0.50938	0.32445	0.58752	0.38778	-0.025718	0.72604	0.11674	2.3392	0.1595	0.9302	1.528
	-0.045133	-0.0026574	1.612	0.19196	2.1235	1.6658	0.049531	0.198	0.92924	0.31058	-0.0019952	0.60218	0.077395	1.7161	0.30232	0.46957	-0.052159	1.4891	1.8946	0.21914
	0.33816	0.84422	-0.067187	0.045136	1.3177	0.0082679	0.67897	0.53949	0.80918	0.45726	0.47689	0.62516	0.65707	-0.064417	1.0498	0.86516	0.97263	0.037396	1.176	1.3971
	0.616	0.41228	0.63213	0.12293	2.3676	0.34057	0.81537	0.66431	0.39971	0.27501	-0.055021	-0.072804	1.6268	0.77436	0.70617	0.39946	0.69619	1.2723	2.5137	0.11497
	0.066318	-0.054444	0.28556	2.0973	-0.070167	-0.010743	-0.031798	0.22832	0.34765	1.0448	0.52903	1.0372	1.8345	0.24391	0.18024	0.62677	1.8206	0.82558	1.9306	0.73453
	0.33772	-0.033098	0.33051	0.71319	0.69116	0.87769	0.63756	0.2429	0.78869	0.057958	0.95796	-0.014634	0.97799	0.36669	0.37636	0.1227	0.53047	-0.075205	2.0124	0.93633
	0.68793	0.4181	0.52278	0.082755	3.4068	0.33494	-0.054483	0.64489	0.1162	-0.08129	1.1308	0.047711	-0.057489	0.61258	0.014567	-0.063196	1.7747	0.41145	1.1982	3.9762
	1.5692	0.38434	0.40701	0.93123	3.2589	0.54204	0.75517	0.29498	0.09383	0.066271	0.68403	0.70209	0.46739	-0.05075	0.30308	0.11102	0.36914	0.41968	1.0192	0.37433
	-0.0022145	0.043055	0.44624	0.089948	1.0177	0.50858	-0.0048694	0.74235	-0.065591	0.73775	0.80872	0.58087	-0.015484	0.26876	1.348	0.045411	0.90375	0.71168	2.0705	2.1148
	1.6083	1.6658	0.72502	0.18994	1.5995	0.45199	0.32807	0.24878	0.043912	-0.0090895	1.4899	0.14721	1.8405	0.53711	0.11172	0.33959	1.6083	0.047133	0.28775	0.025569
	1.7646	0.088944	0.28786	0.62701	0.29794	0.85127	0.43923	1.0842	0.11616	0.30563	0.69057	0.40409	1.69	1.5675	0.096346	0.040889	0.67423	2.6371	0.077731	0.76192
	-0.033615	0.23637	0.074069	0.097812	1.1842	1.0432	0.46362	0.83273	0.12366	0.054995	0.051029	0.11097	0.23143	1.2206	0.075396	0.17372	2.0526	1.9919	0.069614	1.6008
	0.082811	-0.0041604	-0.018922	1.2589	2.809	0.018181	0.043575	0.77831	2.3427	1.2881	0.10959	0.097565	3.025	0.098101	-0.014056	-0.011766	-0.028524	0.080416	1.013	1.2503
	0.13947	0.13994	0.59052	0.064649	0.19484	1.8706	0.34355	0.28251	0.051683	0.13793	0.22254	0.16091	2.8931	0.49373	1.4467	0.21759	0.44762	3.431	-0.090169	1.9155
	0.46828	-0.02364	0.071184	0.16469	0.88913	-0.036631	0.037029	0.26277	0.15665	1.2756	1.0931	0.37494	-0.022012	-0.0085513	0.034541	0.2913	0.71137	0.61414	0.74405	-0.035455
	0.85174	0.33751	0.084194	0.045799	0.26068	-0.016183	0.1203	0.83839	0.38768	0.73263	0.0014601	0.72073	1.819	-0.064667	-0.0012003	0.242	2.6149	3.7656	0.27075	1.1612
	0.071553	0.63102	0.0018503	0.18934	-0.011853	2.8646	-0.062629	0.89173	0.051824	0.94183	1.0852	0.069386	0.13693	0.75827	1.6799	0.12917	0.14862	0.075791	0.041162	1.1125
	0.013964	0.40852	-0.065322	0.033707	2.1956	1.3055	0.73904	-0.072674	0.032275	1.0318	0.0070775	0.21977	2.3796	0.023949	0.034732	0.4928	-0.065475	0.87885	0.84908	0.057604
	-0.039488	0.76204	1.6629	0.80266	0.067321	1.1962	0.75544	0.89871	1.1904	1.3883	0.035861	1.2591	0.63941	0.4431	0.029355	1.5419	2.9482	2.2664	2.6017	1.0516
	0.31036	0.27896	0.66639	-0.085597	2.3643	0.38935	0.45698	0.72343	0.43665	1.0973	0.16758	1.0504	1.693	0.087628	0.7618	0.45148	2.5098	3.0491	0.66083	0.061516
	0.095726	0.17655	0.011547	0.10033	1.364	-0.043593	0.36136	0.9536	0.076661	1.412	-0.004938	0.52912	1.0347	0.64817	0.39435	0.27321	3.1938	0.67048	1.7958	0.48402
	0.21291	0.53359	-0.061408	1.6355	2.5126	-0.05037	0.19365	0.39732	1.5351	0.50909	0.044167	-0.054761	1.0963	0.50334	0.31024	0.36921	2.7926	2.918	1.113	0.081707
	0.63574	1.3663	0.96933	0.15789	0.47752	-0.032234	0.27283	0.36139	1.6766	-0.0075947	0.8608	0.51156	1.2027	0.026751	0.055083	0.35569	2.5748	0.20873	0.67962	1.8734
	0.46685	0.5044	2.5683	0.26182	3.3926	0.35247	0.51564	0.079861	0.58396	0.85804	0.20743	0.28505	0.42924	0.069579	-0.055343	0.5878	0.10139	3.8846	3.7013	1.2068
	0.26995	0.05444	-0.0089886	0.66356	4.5344	0.035229	1.1555	-0.061059	1.1719	1.3534	0.4202	-0.011304	0.11047	2.5064	-0.054685	0.19735	1.7683	0.10015	1.8511	1.4433
	0.086186	0.77037	-0.039894	1.6215	0.19981	0.10306	-0.082754	0.064331	0.6508	1.1279	-0.059274	-0.0056926	0.021541	0.69227	-0.0617	0.18672	1.9214	0.9289	0.36761	0.026772
	0.22964	-0.017518	0.39863	2.0776	0.23579	0.078637	0.50766	0.73667	1.414	0.82148	-0.059015	0.022761	1.4632	0.17906	-0.031336	0.89887	4.306	4.341	2.1455	2.2957
	0.38745	0.85523	0.095552	1.3636	0.14186	0.70434	0.073895	0.021108	0.97465	1.7137	1.9309	0.25326	0.016499	3.6422	0.46861	0.04481	2.2757	1.041	0.9109	-0.021655
	0.51892	0.16389	1.7392	1.3352	1.7733	0.047463	0.090159	0.90765	0.63687	-0.03038	0.013637	0.58663	1.0087	0.099757	0.21968	0.83017	0.4443	0.04876	-0.019601	1.1972
	0.27397	1.4963	0.71176	0.60893	0.23317	1.0282	0.17906	0.74775	0.34084	0.64761	-0.062573	0.018878	0.42855	2.3845	0.87888	0.89064	2.0448	3.7572	1.2554	0.73875
	0.30107	-0.020325	1.8649	0.43397	0.73685	0.094947	-0.027125	-0.04521	0.33875	0.80312	0.037906	-0.057301	-0.031125	-0.030244	0.45606	0.09675	3.449	1.934	0.020759	2.0688
	0.78906	0.71718	-0.032367	0.5736	3.3585	0.081165	0.035675	0.71234	1.2175	1.9435	-0.017813	0.029763	-0.016634	0.0055591	0.17614	0.18221	1.0466	1.4305	-0.012946	0.54908
	0.59867	0.10687	1.2232	-0.043126	0.14109	0.026941	0.010106	0.046187	0.037712	0.12507	0.10346	-0.030624	1.4973	1.1607	1.0658	0.20362	1.2013	2.1559	1.857	0.66858
	0.44553	0.29214	1.2943	-0.035836	0.71708	0.77603	0.32739	1.5744	0.41747	1.002	0.23444	0.02133	2.1522	-0.057785	0.47815	0.12814	2.1077	-0.02553	0.46622	2.4154
	0.56186	0.101	0.30083	0.3009	1.8094	0.030349	0.12375	1.1346	1.0063	0.47581	-0.021881	0.029295	0.16904	1.6005	0.28001	0.64138	3.134	0.57401	2.2382	0.91662
	0.077625	0.3283	-0.011432	0.13847	1.6195	2.8982	-0.017012	1.4169	1.3818	1.1391	0.032649	1.0765	3.0192	0.039455	0.39873	0.66145	-0.024268	1.0287	0.33906	2.0503
	0.28941	0.029039	1.4601	0.63147	0.36602	0.7375	0.19008	-0.07642	0.83472	1.7778	0.17256	-0.013474	0.98278	0.09925	0.34288	0.028131	0.57643	2.1852	0.074679	1.9699
	0.16949	0.076683	1.1532	-0.069625	0.37909	4.0006	-0.037533	0.015787	1.258	2.0812	0.90193	-0.045694	0.26712	0.94536	2.1703	-0.087754	2.0502	3.1056	0.29311	2.0851
	0.21801	0.19419	0.094014	-0.030696	0.61111	-0.083684	-0.089244	-0.066062	0.64655	1.113	0.41163	0.8031	-0.045205	1.2676	1.195	0.34319	1.4621	1.3292	0.5825	0.55961
	0.05893	1.1126	0.29	0.092111	2.4762	2.4939	0.22364	0.077475	0.72793	0.26479	0.23508	0.079316	-0.0092063	0.039777	1.4128	0.56174	0.21867	2.4953	-0.00037993	0.21641
	0.041058	0.41501	-0.036048	0.28742	0.84432	0.33233	0.066946	0.49408	0.11017	1.0208	0.53803	0.73813	0.15008	0.19917	2	0.081589	1.0962	0.15327	1.4259	1.4137
	0.015431	1.1092	1.3077	-0.058486	2.1434	1.5426	-0.07225	0.5377	0.16192	0.88467	0.39004	0.34554	0.10546	0.61154	1.0347	1.2028	1.2008	4.7825	0.10625	1.0147
	0.039264	0.19603	0.27893	0.33252	2.2215	0.66647	0.88893	0.31383	0.23321	0.011356	-0.078045	-0.023976	1.4969	3.3518	0.78675	0.55712	0.49555	2.7874	0.14483	0.1219
	0.024421	1.3382	0.85828	1.0741	0.30238	0.08189	0.14246	0.37936	0.44811	0.9109	0.78732	0.38567	1.202	-0.029082	1.1715	0.21076	-0.071486	3.8981	0.91737	0.69304
	-0.0016199	0.0041683	0.27926	0.60001	1.9159	0.1213	0.17279	1.1125	0.69927	0.039191	1.1381	-0.014168	-0.035328	0.0035281	0.83098	1.0491	0.34791	1.7938	-0.056806	1.0543
	0.0041133	0.80867	-0.054287	0.1528	0.51373	1.7565	0.04067	0.55388	0.5199	0.049104	-0.032785	0.38679	1.7366	-0.031788	0.71632	0.37731	0.56269	0.52559	0.032792	0.73848
	0.12418	0.021523	2.1392	-0.013902	0.83208	0.59982	0.056164	0.85617	0.80305	0.027544	0.17938	0.25589	0.10527	0.40584	1.113	0.63565	0.99642	1.5254	-0.056916	0.40414
	0.98133	0.3273	0.55154	-0.035458	0.15461	0.064766	-0.097748	0.19816	0.83881	0.21226	0.2336	-0.030791	0.64827	1.9497	0.62854	0.22391	0.62495	2.8933	-0.048401	1.3207
	0.053875	0.23752	-0.045324	-0.029693	0.1775	0.15187	0.34905	1.0061	0.62036	0.42653	0.65156	0.76386	0.18154	0.20332	1.1712	0.20456	0.31783	-0.081887	0.069804	0.28507
	0.19186	0.44262	1.3386	-0.050856	0.09587	0.18857	0.082032	0.014049	0.052336	0.43595	0.82103	0.84457	4.6179	0.36095	1.3476	0.517	2.2321	3.9612	1.5026	0.30989
	0.028134	0.77602	-0.076963	0.28307	1.9531	0.059205	0.57594	0.013783	0.76545	1.3548	0.4253	-0.04472	0.016303	0.35933	0.19552	0.38512	0.68338	1.8101	1.2623	1.925
	0.70677	0.26563	0.60685	2.0765	0.15423	0.023235	0.52374	0.29708	0.37205	0.72837	-0.061361	0.11817	0.96705	2.1781	0.67341	0.5475	0.41777	-0.06867	0.052011	0.1739
	0.19092	0.11962	3.2798	0.018811	-0.084834	1.5908	0.45169	0.30589	0.46747	0.58747	-0.032265	0.5154	1.3646	-0.027172	0.67566	0.38086	0.99367	2.9169	0.41975	0.60392
	0.9866	-0.03305	-0.034023	0.52962	-0.010183	-0.045093	0.19999	0.22109	0.0084546	1.4701	0.29878	0.14231	0.1261	-0.008723	0.53371	-0.05938	2.1898	1.5187	2.22	-0.063984
	0.0069675	0.031226	1.9862	0.73558	1.9872	0.58216	1.4029	0.053511	1.6437	1.2986	1.568	1.0548	-0.040108	0.25743	0.80215	0.2071	3.1493	0.96101	0.83111	-0.047167
	-0.0087786	0.21834	0.2116	-0.06433	0.1389	0.46478	1.3169	2.0487	0.47768	0.1618	0.49377	0.57188	0.29635	-0.016664	0.16113	0.85371	1.667	1.2541	0.021047	3.0904
	1.0983	0.21224	0.50987	0.032686	0.47121	0.68736	-0.052771	0.72096	0.73949	0.63815	-0.032842	0.040467	1.7306	1.3432	0.056782	0.80343	0.33918	0.62779	-0.018267	0.25707
	1.1509	0.022086	0.22745	-0.011023	0.24404	1.5023	0.10033	0.43598	0.3235	1.37	0.12734	0.084416	0.96732	-0.019975	1.4383	0.24047	3.7852	2.0766	0.12377	1.4254
	0.25044	0.67378	1.9007	0.037487	0.28636	0.17007	0.12117	0.22802	1.4581	0.6	0.44229	0.23329	1.4553	0.23882	1.4169	1.0339	4.839	2.7532	-0.066085	0.44177
	1.7781	-0.089295	1.6294	-0.048109	0.80039	2.0249	0.022598	0.65778	0.79424	-0.050127	0.57287	-0.017225	-0.080793	1.8453	1.3105	0.51326	3.6551	0.070611	0.053957	0.56845
	0.014444	0.86396	1.0744	-0.060131	1.775	2.9152	1.0566	0.7466	2.1013	1.0647	-0.021894	-0.054909	-0.046058	0.27958	0.015435	0.55098	0.89692	0.31405	0.090316	0.51297
	0.17327	0.61234	1.7377	0.45446	0.087184	0.67835	1.1799	0.11106	0.96505	-0.029654	-0.0018434	0.49612	-0.0040272	0.14533	1.4583	0.18814	0.55208	0.034955	-0.0081023	1.8014
	0.10055	1.733	-0.010983	0.28517	1.4752	0.15852	0.27394	0.56131	0.43563	0.36962	1.262	0.71379	0.51026	-0.032165	1.0915	1.2777	-0.07196	1.4313	0.29254	0.036049
	0.53004	-0.049357	-0.094605	0.061084	4.4406	5.0106	0.71282	0.085103	0.1937	1.3562	0.60312	0.65888	-0.071111	1.1031	0.9153	0.50339	3.0486	3.1131	0.25042	0.36104
	0.52423	-0.02389	-0.027864	0.25283	2.5243	3.2622	0.27361	0.39488	1.9629	0.65499	0.2344	0.16196	1.879	-0.035112	0.18894	0.30772	1.2826	3.7333	0.77163	2.0993
	0.38846	0.17095	0.54287	0.28261	0.036844	0.25059	0.33896	0.21904	0.71373	-0.021342	0.51827	-0.015975	0.074909	1.6725	0.10241	1.5845	0.28104	0.34872	0.5931	2.4146
	0.61309	0.56608	-0.050793	0.15803	1.3321	0.17409	1.3264	0.22991	0.09703	0.17392	0.016178	0.066229	-0.020554	0.64623	0.31431	0.90679	3.3273	0.22961	0.2498	0.028508
	0.51679	-0.088528	0.017816	0.49188	0.6833	1.3454	0.18901	0.0083252	0.83131	0.71138	0.16785	0.097019	2.3543	0.35488	0.86014	0.99071	-0.022857	1.4157	0.57823	-0.0037532
	1.4692	1.0376	1.073	0.17648	0.045734	0.86231	-0.050319	0.36405	0.21876	0.9252	0.07262	0.38662	0.004356	-0.060779	0.47193	0.22425	2.0383	0.43785	0.68719	0.34265
	1.366	-0.023643	2.4829	1.6633	-0.0069901	2.1629	1.1986	0.65599	0.59096	0.40487	0.25809	0.1561	0.36574	0.034852	0.40811	0.11755	1.9306	0.059356	0.29779	0.37721
	0.52752	0.87706	0.75875	0.28914	2.7194	3.0586	-0.015829	-0.0091244	0.32322	0.94596	-0.033574	0.58416	1.2291	1.2565	0.73132	-0.0067299	0.69124	-0.051156	1.2384	0.75642
	0.88641	0.53106	0.42759	-0.042413	1.6205	0.96189	-0.074136	0.66529	1.521	0.73291	0.25528	0.058659	0.38489	-0.0022363	1.4078	0.093584	1.3398	0.39044	-0.036099	2.1727
	0.74835	1.3996	0.87859	0.70754	0.47655	0.70843	1.2667	0.33782	0.95406	1.3024	1.8651	0.039711	0.23186	0.0495	0.51045	1.007	0.97457	0.14691	0.084345	0.67726
	1.4503	-0.031441	0.13017	0.81965	1.5801	-0.084105	0.072833	1.144	-0.06091	0.23984	0.00035021	-0.078435	0.65076	1.9833	0.63112	0.30044	3.5096	-0.012991	1.1933	2.2405
	0.48166	0.29959	0.13558	-0.075091	-0.059038	0.84631	0.38339	-0.027509	0.6251	2.1745	-0.048234	0.24045	1.3064	0.043202	-0.075811	0.2789	-0.016012	1.3161	1.2542	2.8066
	0.10476	0.044902	0.11362	0.66241	3.0263	0.022245	0.026278	0.13873	0.31456	1.0075	0.42872	0.052011	0.29563	0.11331	0.48336	1.1373	0.64114	1.1904	4.5183	1.0375
	0.034631	-0.035707	0.38483	0.075602	3.355	-0.061148	0.28657	0.99735	0.24171	0.043634	0.17506	0.19511	4.2282	3.0265	0.20303	0.36166	0.81735	1.6754	0.15936	0.038734
	0.14196	0.06251	0.52701	-0.0166	0.053982	2.2499	0.72101	0.1886	1.0311	0.61608	0.01105	-0.065366	0.43967	-0.030029	1.7143	0.43953	0.71538	2.2662	0.069946	0.011657
	0.60529	0.08318	0.12017	0.47279	0.96601	1.0673	-0.069829	0.37437	0.2769	0.42449	-0.020219	0.87027	0.46182	-0.041535	0.10781	0.25469	0.29269	-0.025833	0.086496	0.49826
	0.30875	1.0454	0.0043253	0.4069	1.8055	0.95178	0.27789	0.06019	0.10109	0.050841	2.0957	0.14151	0.29769	-0.014941	-0.041104	0.12372	1.2108	2.481	0.89973	2.9643
	0.12153	0.34835	0.041212	0.59675	0.19688	0.55995	0.56501	0.58006	-0.026848	0.0010363	0.64712	0.30236	0.85148	0.01304	-0.0041985	0.59867	2.7694	0.16586	0.63484	0.85888
	0.35278	1.5648	1.3501	-0.059122	1.393	1.2926	0.76194	-0.019834	0.51686	0.5959	-0.053719	0.012343	0.20872	0.16588	0.218	0.45185	3.9388	-0.029765	0.19307	-0.012661
	0.20775	1.3464	1.532	0.25183	1.9557	0.19086	0.14421	0.90033	-0.064277	1.0065	0.6369	1.0069	0.015591	0.061136	0.53368	0.046312	2.869	0.14292	0.18703	0.23459
	0.12184	0.83977	0.10622	1.175	1.471	0.067533	0.28251	0.043724	-0.042468	0.80542	-0.034408	0.38972	0.0017794	0.057081	0.53957	-0.058973	0.26186	1.1595	1.0373	0.48978
	0.38728	0.51665	-0.0051084	0.43208	0.65397	1.3781	-0.018809	0.012291	1.0146	-0.033063	0.63926	-0.01419	0.023631	1.1056	1.3247	1.3919	0.56372	0.1977	0.22992	1.6594
	0.45087	-0.084071	-0.036697	0.49908	0.23522	0.070844	0.76213	0.48269	-0.037744	0.50721	0.56246	0.31997	-0.026823	2.3535	0.78337	-0.019586	0.74203	1.1471	0.23384	1.6195
	0.013026	0.13921	0.096957	2.2079	1.6488	1.7597	0.28799	-0.062856	0.37848	1.7554	1.1871	0.98776	-0.016156	0.0045423	0.19445	0.086943	3.2214	0.038759	0.063937	1.8621
	0.046484	-0.0021242	1.8281	2.2061	1.2432	0.18902	-0.039864	0.65768	0.038645	-0.011218	0.77653	0.72891	0.27623	-0.022202	0.77591	1.2934	1.7535	0.49714	1.0657	3.3307
	0.080182	0.51828	0.7985	-0.021589	0.63988	2.1114	0.64086	0.29422	1.4022	0.024184	-0.015112	0.73103	0.19825	-0.073314	0.78856	0.90676	1.6362	0.19358	1.0666	0.97599
	0.079071	0.25659	2.3026	-0.038897	1.3451	1.6077	0.3824	0.38235	1.0371	1.8242	0.95501	0.39328	0.22504	0.012427	0.015857	0.82561	2.6967	0.20787	1.0305	1.6716
	0.4818	0.7694	0.7338	0.44871	0.77767	2.294	0.23797	0.78741	-0.032873	0.8775	0.15174	0.080909	2.1445	0.0082988	0.60834	-0.021641	2.6508	-0.05936	0.37625	3.1607
	1.2301	0.48317	0.85092	0.51154	1.4313	2.796	0.44781	-0.0079773	-0.0029236	0.60538	0.10639	0.8012	-0.048472	-0.059115	0.5122	1.6004	0.70413	0.27458	1.8042	0.67562
	0.45443	0.29708	-0.043483	1.8863	0.86004	0.062608	0.454	0.16758	2.8745	0.50632	0.47224	1.1559	0.37184	0.20979	0.85152	0.036628	1.2905	0.089901	0.014972	0.89643
	0.2163	0.42107	0.17822	0.32182	2.689	0.25246	0.098867	0.85883	1.2434	-0.071896	0.36215	0.72819	0.5761	0.55952	0.53844	1.3841	1.3724	1.6359	0.31285	2.0444
	0.18472	0.42505	-0.071674	1.0863	2.1073	0.36739	0.151	0.43398	0.72266	0.80866	0.13642	0.042575	1.8433	-0.0071632	0.18414	-0.035623	3.8651	5.0119	2.1753	0.91125
	0.10853	0.56548	0.96113	0.04556	0.59834	0.70137	0.86536	1.4528	0.028632	0.77122	0.90583	0.33286	1.6406	0.067871	0.94773	-0.0044329	1.7867	4.0453	1.7818	1.1928
	0.77888	0.6692	0.047315	1.6049	1.5927	0.83764	0.30358	0.41081	0.51615	0.6361	0.25179	0.29557	0.93691	0.66174	1.1758	0.006197	2.2187	4.3231	1.6123	0.7069
	0.14099	0.47703	0.50708	0.076827	0.39127	-0.034045	0.66568	0.12156	0.26104	0.80121	0.60789	0.43413	0.8075	0.16018	0.63177	0.8258	2.6223	0.018395	0.0038243	1.2058
	0.75849	0.73567	0.0050431	0.7006	1.9651	-0.034838	0.83096	0.016576	0.51106	0.35189	0.029192	0.88307	3.5196	-0.043742	0.14462	0.68978	1.7655	0.99908	-0.069743	0.47803
	0.92759	0.41143	0.98073	0.016905	0.7776	0.12718	1.2981	0.042327	0.98183	0.68206	0.98756	0.16644	-0.049525	-0.013296	2.0356	0.81997	0.3662	0.047779	0.090464	1.123
	0.34682	-0.011684	0.06598	-0.036181	0.17221	0.33979	1.1532	0.72947	0.65841	1.2928	1.6167	0.89693	-0.012154	1.6493	1.2426	1.227	3.0967	-0.037061	-0.075083	0.38392
	0.16003	0.11641	1.9024	-0.023133	0.006953	0.043021	0.11416	0.42838	0.50272	0.93287	-0.011873	0.21272	0.28382	0.82496	0.82107	-0.041822	4.2715	-0.0007131	-0.065029	2.293
	1.0643	0.80942	0.13114	0.31543	1.3477	0.79463	2.2127	0.81156	1.0018	1.8111	-0.030526	0.1004	-0.066753	0.01861	0.38101	0.81215	1.0378	1.1981	-0.063756	0.73186
	-0.037727	0.0092667	0.4241	0.10811	3.0582	-0.017739	0.11509	0.182	0.012386	0.77811	0.03423	0.3338	-0.051955	1.8323	0.53815	0.29231	-0.075969	0.32469	0.35301	0.87387
	0.42446	0.30695	0.68969	2.609	1.2474	0.44492	0.61904	0.15939	0.81774	-0.0046248	0.50349	0.17644	1.5305	1.3538	0.31569	0.034587	1.1266	0.24149	0.56151	1.5302
	0.42179	0.06621	0.67797	1.0374	0.24626	2.316	0.25202	0.83954	0.45592	1.1907	0.5338	0.48912	2.4303	0.057902	0.48588	0.6559	2.0253	-0.014727	2.0232	1.8997
	1.7136	0.055864	0.18438	-0.024824	0.55439	0.72931	0.30002	-0.043697	0.036297	0.42998	0.8417	1.1284	-0.029848	1.118	0.21411	1.1089	-0.04215	0.92555	0.29972	0.52603
	0.14115	0.46679	0.80857	1.9057	0.57454	2.0592	0.11012	0.34031	0.56644	0.3162	0.58986	1.3957	0.66056	0.20879	1.2622	0.23204	1.7329	0.062636	0.12259	1.0274
	0.45133	0.039836	0.29954	-0.00041218	0.54388	1.3391	0.33762	0.062494	0.67933	0.076791	0.80755	0.95876	0.043774	0.041216	0.58586	-0.035146	3.3566	0.21243	0.64661	1.777
	1.5512	0.085458	2.3138	1.5556	-0.043393	-0.021004	0.10904	0.90731	1.7155	0.62366	0.14177	0.63057	0.20414	0.87676	0.27214	0.30001	2.4121	0.75272	0.0048721	0.62348
	0.017139	0.38293	0.92973	-0.03279	0.066489	0.019391	0.065736	0.49337	0.89887	0.49766	0.19594	0.023769	1.2487	0.42236	1.6329	0.22107	2.5358	0.12017	0.61197	1.4664
	0.64714	0.59323	1.4213	0.22706	0.033144	0.10859	0.98228	0.24997	0.44954	0.96917	0.76104	0.055065	-0.018988	-0.0012281	0.37237	0.37226	2.4068	0.14095	0.19699	0.98189
	0.43593	0.16078	0.08324	-0.01717	1.0765	-0.04898	0.5909	1.1675	2.1374	0.81155	1.7546	0.16305	-0.012727	0.27059	1.6797	0.16113	0.030553	3.9737	0.14995	2.2289
	0.84283	0.019029	0.45255	0.94762	0.73083	0.34327	0.16988	0.22969	0.39241	1.0984	1.2144	0.85336	4.8896	3.3666	0.98845	0.0059097	0.33848	0.058032	0.70308	-0.00903
	1.7442	0.25823	0.083262	0.36353	0.20287	0.026518	0.97502	0.3411	1.2492	1.4202	0.57551	-0.031776	0.65254	0.019682	0.62534	0.37893	1.0376	0.84966	3.1338	0.85034
	0.0099057	-0.041935	0.38584	0.038467	0.080038	2.3945	0.11804	0.91606	0.70225	-0.027356	0.1065	0.9959	0.023653	-0.0038822	0.86849	0.1015	4.4256	3.2461	4.1278	2.0819
	0.80861	0.35717	2.3268	3.1801	-0.018237	0.494	-0.0024459	-0.043953	0.1194	0.54973	-0.053981	0.55749	-0.0094372	-0.031869	1.2364	0.023118	0.83693	1.8423	-0.061587	0.24881
	0.21175	-0.033545	0.25719	0.80395	1.333	0.011607	0.55369	0.0054542	0.098721	0.38717	0.25174	0.5464	0.64599	1.2892	2.1557	0.50899	3.7547	2.1456	0.33986	1.1173
	0.45316	-3.9625e-05	0.40652	-0.051675	2.7213	0.50107	0.65345	0.53159	0.3409	1.5263	1.1393	0.65422	1.8964	0.092703	1.0648	0.54575	4.3608	0.040178	2.4274	1.4597
	0.39194	0.63324	-0.029194	1.8168	0.77946	0.81454	0.76111	0.80774	1.0475	1.2065	0.42356	1.0627	0.12363	0.036339	1.7147	0.15411	3.0494	0.1969	1.6852	1.1334
	-0.090276	0.52618	0.31377	0.22037	2.2243	-0.020554	0.67806	0.27625	0.14001	0.27052	0.018032	-0.037876	-0.052182	1.4896	1.2157	0.081066	0.32046	0.31771	1.7934	1.1365
	0.61567	0.31559	0.921	0.31808	0.15614	0.30022	0.30361	0.0041509	0.46111	1.4254	0.88022	0.19676	0.60636	-0.026791	1.2587	0.21536	0.14965	-0.081068	0.75611	2.4119
	0.15087	0.17546	0.43845	0.55771	0.93808	0.80118	0.1299	1.5318	0.72892	0.59842	0.080209	-0.015454	-0.017026	0.62798	0.15274	0.54775	0.07577	0.033581	1.6214	0.40617
	-0.071325	-0.046732	0.88107	0.19623	0.64224	2.133	-0.079872	0.99798	0.54604	1.5436	1.4289	-0.039365	-0.02825	0.0054811	1.8132	0.4931	0.27856	0.019139	2.0449	4.4436
	0.09755	0.57982	0.0057968	0.65015	0.36487	2.4709	0.65985	0.32837	0.9338	0.24545	0.68146	-0.035131	0.027712	0.69649	1.1044	1.3399	3.1305	-0.075776	0.56158	1.1682
	1.5173	-0.0071145	0.344	0.94162	2.4023	0.55249	0.057727	0.48276	0.54104	1.1841	1.3723	0.74368	-0.062342	2.1288	0.38061	0.45367	0.32262	0.0082869	2.7619	2.2227
	0.33662	0.16303	-0.00025778	0.35373	0.138	0.56205	0.059117	1.6707	1.4174	0.65916	0.38769	0.4546	-0.024861	0.21462	-0.0087472	0.41603	2.0488	0.99331	0.19275	1.4849
	0.2463	0.44821	0.48556	0.6124	0.10771	0.30118	0.23194	1.6415	1.0482	1.0967	0.15955	0.4429	0.04998	0.53685	0.52091	0.86163	2.9295	0.18307	0.57722	0.79783
	0.9378	0.086191	0.24081	0.56528	0.34712	1.0526	0.33579	0.74797	0.21715	0.69208	-0.016568	-0.056234	1.9926	0.018268	0.23161	0.15196	1.189	0.24969	0.38313	1.0859
	0.12211	0.3813	-0.026944	0.050458	0.30778	0.61941	0.58088	1.159	0.50003	0.94691	0.46906	0.15432	1.1881	0.24215	0.0014706	0.47879	1.8449	0.12117	0.52818	1.4024
	0.28483	0.11307	-0.074166	0.41302	0.67757	0.16323	-0.0088738	0.45691	0.4059	0.32791	0.27544	0.095729	0.04742	0.27048	0.043834	0.3132	4.4765	0.23156	-0.042761	0.73635
	0.026489	0.88262	0.11898	0.036045	2.1216	1.3579	0.13015	1.2849	0.38242	0.99538	0.094543	-0.019341	-0.021354	0.29963	0.17735	2.003	0.079325	3.317	2.5704	0.16057
	2.0239	0.37559	0.03031	0.7608	0.29	0.034618	0.069919	-0.038402	0.20603	0.97332	-0.058147	0.57761	-0.043898	0.20893	0.20569	0.37546	0.62824	1.1452	1.2125	1.3281
	-0.061109	-0.027099	0.11605	0.43925	0.69462	0.6678	0.14488	0.35604	0.53984	0.70162	1.1576	0.007732	1.1398	0.09529	0.041328	0.15739	2.0179	-0.010384	2.7551	1.4192
	1.3308	0.85584	1.8512	2.2113	2.3493	1.0612	0.3308	0.11954	0.10157	1.0558	0.757	0.2657	2.5903	0.048022	0.7461	0.41938	1.2405	0.090539	0.50974	0.023871
	0.43874	0.9035	1.2165	0.65758	0.82055	-0.072745	0.79221	0.37705	0.32462	0.91292	0.38514	-0.039502	0.5937	0.19256	0.27126	0.98209	1.5895	1.4259	0.11471	1.2251
	1.0161	0.93313	0.54279	2.3189	1.9122	0.82633	0.21947	-0.068153	0.66069	0.83364	0.16398	0.24782	1.6852	1.5634	0.29498	0.31707	1.2352	-0.017405	1.6409	2.501
	0.022033	0.047651	0.38017	0.26542	0.42944	0.36013	0.5317	0.65791	0.40168	1.6304	0.73013	0.40507	1.3456	1.2204	1.6755	0.58634	2.1419	0.093344	0.14072	1.801
	0.071772	-0.062402	0.083609	0.04255	0.59083	0.1809	0.48757	1.0726	0.034984	0.55525	1.3377	0.2185	1.4462	2.6345	0.483	1.3543	0.51013	0.1457	0.36607	1.2184
	0.32033	0.023955	0.29365	1.3508	-0.026949	1.5257	0.76587	0.092206	0.017565	1.0409	0.26179	0.2883	-0.059025	0.288	1.1417	0.42976	0.70886	0.014121	0.472	1.3986
	0.81142	0.055026	1.5058	1.5311	0.28308	1.9294	0.43321	0.28041	0.10928	1.3768	0.14882	0.028485	-0.002685	0.47579	0.5074	0.61307	5.3336	1.9152	0.77917	0.8016
	0.43138	0.0095797	1.81	2.1419	0.75163	2.9327	0.065862	1.498	0.69193	1.2428	-0.031965	-0.07676	-0.028723	-0.013023	0.60193	0.81004	1.0488	0.4674	-0.0032444	0.97737
	0.70461	0.94716	0.96903	-0.02409	1.7988	0.088577	0.17184	0.031893	0.56344	0.076768	0.06683	-0.043624	-0.031429	0.19668	0.23106	0.30166	0.71508	0.10581	2.8086	0.059595
	0.22127	1.1996	1.6795	0.10461	2.3189	0.90989	1.419	1.3312	0.49623	0.003294	0.57003	0.42487	2.13	0.18553	0.65644	0.42156	0.12342	-0.026912	1.0176	0.85356
	0.27499	1.2174	0.97847	1.7685	1.4645	0.30578	0.73603	0.42853	0.68897	1.5282	-0.032158	1.1781	-0.0029939	-0.012151	0.052162	0.56628	-0.059969	0.10336	-0.048061	3.1668
	0.096403	0.37036	-0.053772	0.16419	0.58288	0.09514	0.78389	0.26794	0.17021	1.5939	-0.036538	0.17665	2.0729	0.043016	0.43538	0.13462	1.045	0.0088504	0.63616	1.3002
	0.47861	-0.031394	1.2449	-0.0012516	0.77345	0.91919	0.19168	0.52082	0.22837	0.408	-0.0011618	-0.033227	0.26263	-0.001162	1.6692	1.1623	2.3375	0.43487	0.13059	2.0816
	0.025775	0.015827	0.87714	2.8208	1.5116	0.22184	0.88491	0.055774	0.64274	0.18445	0.033659	0.99252	-0.043952	-0.04382	0.21125	0.14707	0.85338	0.10693	0.73292	1.4774
	0.8433	0.15317	1.1906	0.22261	0.65536	0.2071	0.10699	1.1087	0.33769	0.059224	-9.3964e-05	0.85589	0.16256	0.1457	0.81453	0.82729	0.063029	0.32691	-0.038813	3.1398
	0.31513	0.31437	0.52158	0.11732	0.020271	0.13001	0.32338	-0.051233	0.58632	1.6974	0.78651	1.8071	2.2883	-0.0012535	0.97005	0.95371	0.69575	0.075698	1.0844	0.94165
	-0.037393	0.60066	0.49501	0.4305	-0.044399	0.88042	0.80774	0.36283	-0.032639	0.39072	0.62771	0.13301	1.0444	0.23054	0.9669	0.28049	1.6263	0.52883	1.3023	1.099
	0.23413	1.2996	0.11043	0.0095432	0.67674	0.50346	0.1455	0.73947	0.40993	0.33038	1.483	0.036301	0.017171	0.51929	0.97199	0.18437	1.1126	0.68302	1.7064	1.743
	0.18862	1.709	-0.019197	0.62922	0.4588	0.1987	0.57766	0.74147	0.9313	0.37903	1.2109	0.26782	0.44835	0.0083653	1.3913	1.4942	0.14476	0.040501	0.98905	-0.00040434
	0.5788	0.45229	1.2133	0.24632	1.648	0.090572	0.35818	0.0067191	0.51227	1.6226	1.0068	0.61037	1.3607	-0.021502	0.68862	0.1401	1.351	0.03164	1.156	1.1786
	0.64055	0.881	0.15981	-0.028902	0.51828	1.2641	0.092972	0.70487	1.7928	1.2136	0.038607	-0.044829	-0.0027108	0.76352	0.28193	2.1061	1.1794	0.13219	1.4617	1.1227
	0.88249	0.23314	-0.062111	0.28124	0.8516	-0.04986	0.17226	-0.01304	0.22967	1.4702	0.7877	0.085761	-0.065523	0.70404	1.0374	-0.0069188	3.9316	0.38516	1.0045	0.29086
	0.79825	0.12094	0.25548	1.0279	4.021	1.178	0.010959	0.045934	0.38571	0.50793	1.5246	-0.055669	0.024623	-0.0098103	1.0578	0.40483	-0.068355	0.1787	1.8838	2.5649
	0.1587	-0.024863	2.3505	0.15788	3.9942	0.11953	0.80554	0.17777	1.4863	0.56621	1.4545	0.93288	0.058529	3.3239	0.36877	0.80238	0.23487	1.8476	1.4547	1.7224
	0.030093	0.41028	0.19441	0.18542	0.51395	-0.079698	0.49666	-0.048354	0.097947	0.94882	1.021	-0.07148	0.073319	1.6618	1.3307	0.3839	0.95167	0.1773	2.4464	0.14495
	0.61957	1.7269	1.3115	0.12873	2.1072	2.6087	0.23747	-0.043465	1.5859	0.79662	-0.030448	1.443	-0.033053	0.85074	0.15422	0.45173	-0.019656	0.31312	1.157	2.0583
	0.94425	0.64606	-0.037361	0.49921	1.3406	3.3841	-0.063777	0.78137	0.42247	-0.0039819	0.55705	0.097158	0.065213	2.2004	0.81503	0.026722	0.60179	0.048872	2.326	1.0623
	0.6908	0.44097	0.21683	1.8194	0.17332	0.86095	1.547	1.3092	-0.027759	1.3247	0.57072	0.098456	-0.057299	3.2121	0.7761	0.90838	0.63014	0.15767	-0.074428	-0.012879
	0.5162	1.2079	-0.055533	1.037	0.43756	3.473	0.27894	0.047149	0.92138	0.012019	0.41083	-0.037229	-0.041115	0.34164	1.2058	0.45143	0.21906	0.013524	0.98002	1.3179
	0.018979	0.10193	-0.027255	2.9108	1.1272	0.83886	0.1381	0.13708	0.067952	0.81534	-0.039736	0.26332	0.37831	1.1377	1.0979	0.36394	0.28295	0.35713	0.31152	0.27329
	0.15087	0.39051	-0.026252	0.62966	1.2476	2.5289	0.292	0.93997	0.75921	0.61649	0.26174	-0.017198	0.077621	-0.053019	1.1127	0.45192	0.5702	-0.018063	2.1034	2.4145
	0.46218	0.093026	-0.072668	-0.075598	0.55517	-0.045814	1.2341	1.176	0.098726	1.457	0.14599	0.040018	-0.021141	3.5142	0.60108	1.7966	1.5962	0.15331	0.44033	0.48821
	0.018071	0.035026	-0.027781	-0.035221	0.21355	0.032699	1.0786	1.2058	1.4539	0.52014	0.33685	0.057312	0.67681	0.45382	1.1642	1.0823	2.1059	0.064705	0.19732	1.9634
	0.40659	0.53226	-0.0098729	0.15862	0.63748	1.7281	-0.036025	0.84851	1.3184	0.49032	0.37369	0.77397	-0.061904	2.0677	0.23467	0.28012	5.4477	0.05705	1.0124	1.0692
	0.4977	0.37406	-0.016496	0.3721	2.8547	2.6763	0.53065	1.4703	1.8672	1.0366	0.11475	1.1898	3.2173	0.88081	1.6775	1.1958	-0.022897	0.082283	3.1577	0.36529
	0.70163	0.22402	-0.030739	0.037294	1.0306	1.2111	0.24576	1.5317	1.2704	0.73943	0.63278	-0.035494	1.5262	0.7533	1.2574	0.023327	0.17041	-0.078295	-0.052817	0.57981
	1.4231	0.51925	-0.023985	1.8352	0.5343	1.8225	0.34615	0.34841	0.60023	0.067277	-0.051648	-0.035191	1.9061	0.071846	-0.047463	2.0785	0.52334	4.6957	0.25523	0.94516
	1.4839	0.80807	-0.0085714	0.65779	0.19886	2.796	0.88246	0.55129	0.10237	0.69493	0.42202	0.41524	0.076201	2.4608	2.0828	1.0748	0.91418	0.23053	1.5737	0.42478
	0.18645	0.49575	0.14113	-0.075277	-0.061739	1.6348	0.27023	0.89453	0.23355	0.92623	1.5813	-0.059996	0.041314	0.34923	0.59742	1.0265	0.040629	0.74597	1.345	1.308
	1.9316	0.86073	-0.0087581	0.44966	0.15395	0.10508	0.043136	0.85681	0.0073728	1.4827	1.1916	-0.015777	-0.026452	0.11082	0.13725	0.11302	0.074108	0.27022	0.29054	0.746
	0.83349	0.0048624	0.048232	1.5303	1.9883	0.83937	0.28261	0.070031	0.74601	0.50788	0.13453	0.0032824	-0.025954	1.9035	1.3274	1.1456	1.5021	0.149	0.90324	2.2297
	0.17127	0.68188	2.0975	0.26943	0.54301	-0.015439	0.59719	-0.0029678	1.3032	0.91613	-0.049603	0.42041	1.2604	0.1559	2.6069	2.0238	0.059779	-0.035064	1.7712	1.8509
	0.2116	1.3064	0.50366	0.28565	0.90438	0.29894	1.5863	1.6793	0.8733	0.062246	0.50178	0.8781	-0.048609	0.23635	0.9434	0.63256	3.2514	2.1383	0.34599	1.6311
	0.01063	0.055108	0.44349	-0.011947	0.69303	0.37265	0.0033115	0.4966	0.22274	0.75361	0.16004	0.64877	0.51107	1.9725	0.89817	1.1152	0.73367	0.10466	1.5698	1.9007
	0.42977	0.076595	-0.0046066	0.88568	0.46513	0.83939	0.33119	0.63903	0.13248	0.63289	0.041183	0.025821	1.4947	1.4702	0.58408	0.46884	0.23085	0.12054	2.2936	0.028795
	-0.063584	0.17288	0.18837	0.04273	0.18204	0.023481	0.035077	0.14887	0.16629	0.22164	0.45981	0.078716	0.0072614	0.66385	-0.021824	1.1269	0.088431	0.076966	2.3698	1.2623
	0.64245	0.29409	1.025	0.2489	0.44947	0.10121	1.346	0.019351	0.19387	0.32313	0.32332	1.0911	0.29022	0.73541	0.019681	0.12961	0.54428	0.26637	2.1898	0.23174
	0.62858	0.57955	0.70522	0.22825	0.12111	0.028066	1.2341	0.16683	0.90994	1.9088	1.0075	0.73723	2.2178	0.64819	0.89112	0.62161	0.16018	0.13756	0.71287	1.2258
	0.054032	1.1969	0.018908	-0.029217	2.4393	0.45655	0.29667	0.58485	1.2515	0.72924	0.52701	-0.029809	0.69738	0.68801	0.013477	1.0634	0.7499	0.13443	1.5023	0.70239
	0.11177	0.0075836	0.15211	0.69893	-0.012296	0.3362	0.17682	0.87612	1.4391	0.83027	1.2481	0.22177	2.0816	0.42547	0.078472	0.1313	0.41118	0.068308	1.0814	0.86977
	0.44922	0.70757	0.40485	0.15217	1.324	0.92862	0.40247	0.057082	0.2513	0.46039	0.38318	0.081539	1.1456	0.59506	0.064041	1.3488	0.021962	0.11703	2.0257	0.8958
	0.088645	0.24913	-0.006937	0.36615	1.4597	0.30467	-0.0060213	0.17139	0.68265	0.48218	1.5011	0.27131	0.091149	3.0254	0.68238	0.79848	3.2991	0.060525	1.4365	0.82151
	0.32728	0.183	1.1795	0.68097	-0.045051	0.35957	0.96176	0.61219	0.31338	0.40815	0.70102	1.3187	-0.030734	1.7823	1.1298	-0.05557	0.041636	0.090698	0.43998	0.46724
	0.55148	1.2177	0.10288	0.28556	-0.080757	1.0364	-0.015518	-0.011538	0.98882	0.63264	0.48973	1.0351	0.41655	0.0038063	0.27226	0.56041	1.0589	0.22225	0.97159	0.64319
	0.603	1.5645	0.51229	0.10858	0.027963	0.81582	0.11527	-0.07412	0.76259	1.374	0.38808	-0.050054	0.2102	0.17728	0.35718	1.3091	4.2526	0.5458	0.41077	0.4611
	0.64375	0.78842	0.1964	0.17418	0.22303	0.358	-0.075833	-0.016231	0.79287	0.43719	0.42109	0.83005	1.3362	1.3681	0.4229	1.0888	-0.031639	0.052225	3.2617	0.67979
	1.8341	0.11727	0.34142	-0.015194	0.33629	-0.086256	0.34047	-0.041394	0.14114	1.5806	0.095946	-0.061099	1.9541	0.99075	0.3699	0.43548	2.9695	0.049698	1.6159	1.1766
	0.64542	1.486	-0.046579	0.88674	1.3678	0.68439	-0.0025657	0.40951	1.535	1.1846	-0.0025279	0.26302	3.3513	0.17006	-0.091197	0.50772	0.068185	0.097432	1.7499	1.2886
	0.19598	0.29779	-0.071735	1.4271	0.17965	1.4634	-0.054518	1.033	1.6366	0.44	0.80115	-0.080983	1.3994	0.57578	0.93038	2.6994	-0.081685	1.0519	-0.011273	1.2593
	0.3179	0.33964	0.10671	0.10841	-0.019227	0.15614	0.37738	0.36722	1.0121	0.4074	0.79181	0.97919	-0.037524	0.22032	1.5442	0.34146	0.056112	0.038928	3.3844	1.6449
	0.057276	0.00044756	-0.0093896	1.2903	0.70471	-0.036365	0.35146	0.1412	0.92843	0.42405	0.26769	-0.048755	-0.072038	0.36967	0.088219	0.50191	2.2537	0.01866	1.0716	1.0837
	0.22141	0.44015	0.048638	0.1637	0.9656	0.78113	0.091864	-0.013897	0.75418	0.53513	0.21264	0.1236	-0.032372	1.0213	0.87611	1.1748	0.0029868	0.16597	1.9677	1.8956
	0.39871	0.026216	0.59986	0.20818	-0.020368	0.13607	-0.023478	-0.059608	0.92616	0.61337	0.66814	0.27511	0.79804	1.8354	0.79269	0.16967	3.6977	0.29108	0.70269	1.5135
	0.45782	0.20851	0.054323	0.15856	0.19253	0.68086	1.1378	0.58674	0.85934	0.46513	0.21079	1.6402	3.7901	3.0002	0.48446	0.081374	3.8225	-0.018813	0.99535	0.68974
	0.081642	0.15582	-0.0059441	1.5231	0.57419	1.4	0.3857	0.99126	-0.056062	0.51346	0.050919	0.73967	-0.011317	0.65123	0.16536	0.10359	2.8544	-0.037296	1.6868	1.6639
	0.26248	0.024578	0.5885	1.4265	1.2047	-0.026801	-0.083967	0.52452	1.2526	0.60224	0.70704	0.38051	1.0102	-0.027685	0.049673	0.025585	0.20326	0.023072	2.0457	0.92722
	0.13353	0.21415	2.7618	-0.067552	1.3752	-0.019627	0.20713	0.36905	1.2088	0.51411	-0.029231	0.22808	0.068318	1.1204	-0.069193	1.0663	-0.091439	-0.028918	2.0876	0.59841
	0.26845	0.96958	0.31089	0.54274	2.0611	0.0080976	-0.016599	2.3192	1.3824	0.93491	0.46686	0.36939	-0.029613	1.0152	0.47421	0.55494	2.1255	0.11955	1.6542	-0.043655
	-0.020499	0.098846	0.36516	1.6546	0.52207	1.9767	-0.0038426	0.30485	0.86259	0.64	0.59356	2.1472	1.1975	0.008102	0.85117	0.089113	0.011155	0.016082	0.92831	2.3966
	0.1829	0.40726	0.068506	0.96875	0.60018	0.20469	0.34528	1.5707	0.84689	1.1808	0.35213	0.4069	1.5073	1.3753	-0.028435	0.25559	0.033387	0.034455	1.6952	3.4449
	0.2166	0.192	0.36977	0.66861	2.2762	1.2864	0.64559	0.92994	0.82551	1.0187	1.3582	1.0902	2.3927	2.1689	0.14674	0.17612	0.17245	1.2653	0.68777	0.24049
	0.24421	0.85061	1.4845	-0.065964	0.27495	2.1142	0.12254	0.77355	1.1394	0.79778	0.90483	1.5916	1.4473	-0.053276	0.32705	0.19185	-0.09265	0.11078	0.47473	0.14896
	0.39217	0.1282	0.79076	0.064142	0.61979	0.35721	0.15518	0.16649	0.38772	0.48947	0.83779	0.054977	-0.0056617	-0.024493	0.50985	0.17192	3.9816	0.00023902	-0.051324	-0.05763
	1.6877	1.2842	0.54544	1.3931	0.29394	0.72412	0.60918	1.0546	1.4274	0.55592	0.18016	0.96197	-0.035554	0.016785	0.63396	0.089973	2.8689	0.011476	0.10234	-0.024981
	-0.012338	0.11525	0.49908	0.61987	0.1219	0.99312	0.030584	1.0534	1.7691	0.36396	1.2023	0.71322	0.62026	0.25637	0.70522	1.521	0.14239	0.030827	2.0323	1.8599
	1.161	0.87009	0.98953	0.31421	0.060314	0.12972	0.29823	0.36064	-0.072497	0.98303	0.64878	1.1059	-0.040072	0.55681	0.317	0.086688	1.4669	-0.052584	0.88769	0.27754
	0.0045111	0.022173	-0.088646	0.022344	-0.052334	0.10562	1.4994	0.28323	1.5031	1.2916	0.39452	0.9211	0.98901	0.59534	1.3821	0.070475	2.231	1.2683	1.3279	0.98802
	0.30879	0.32206	-0.0083036	-0.030902	0.18485	0.85917	0.58048	0.019621	0.035652	0.69694	0.057162	0.97222	0.64841	2.5189	1.6575	0.7155	0.034149	0.075392	-0.016879	0.24737
	0.14164	1.3967	0.203	0.52906	0.14114	1.731	0.21166	0.69331	0.36283	1.6692	-0.070272	0.043271	0.74784	0.61791	1.2064	0.68752	2.4886	0.10716	0.51213	0.86216
	-0.034127	0.52294	0.29905	-0.073262	2.6698	1.04	0.81536	0.14495	0.19109	0.89566	0.51598	1.2314	-0.025412	1.4541	0.48114	1.2192	0.61124	0.054329	0.080092	2.0503
	0.15491	0.36019	-0.016269	-0.028752	-0.037734	1.7985	0.48223	0.15973	1.0645	1.4304	0.98701	0.78489	0.017993	0.63039	1.632	0.49092	3.0794	1.8191	0.0073721	0.8817
	1.1991	0.1662	0.71499	2.5511	1.3114	4.6564	0.49763	0.42942	0.77435	1.6043	0.9497	1.2758	0.10981	0.55147	0.096369	0.70363	0.012461	1.8643	0.12662	0.1967
	-0.020231	1.1067	2.2178	0.003876	0.090943	1.5193	-0.011379	0.75714	0.41636	1.025	0.94522	0.71464	0.14356	0.064579	0.1166	0.59589	-0.085504	-0.019472	1.7225	1.2838
	-0.056105	0.062003	0.080309	-0.038107	0.44943	0.078575	-0.022917	0.67661	-0.012778	0.70671	0.070312	1.4753	-0.008986	0.82967	0.035409	0.028353	-0.040041	0.14904	1.5959	0.24214
	0.52503	0.76108	0.040748	-0.016811	0.013246	0.034393	0.48853	0.22483	0.25069	0.039847	-0.084354	0.055099	0.16419	0.37609	0.38429	1.0077	0.20069	0.0051708	0.43473	0.022932
	0.24723	0.19385	-0.067109	-0.029026	2.167	0.084358	0.70186	0.30275	1.5581	0.39793	-0.048213	0.21871	0.92101	-0.06146	0.2176	0.045466	1.1629	0.045694	1.2632	2.7337
	0.11047	0.41206	0.68494	2.1637	0.61157	2.3213	0.21804	0.87481	0.93787	1.9593	1.5327	0.2353	1.3893	0.82201	0.73344	0.20802	0.16584	0.016228	-0.027503	2.6561
	0.41679	0.020778	-0.015971	0.45038	0.35232	0.86366	0.26433	0.01185	1.7154	0.052431	0.58841	0.65962	1.1756	1.9362	0.14096	0.93787	0.020044	0.84002	1.9235	0.8501
	0.073507	0.71482	0.55896	1.7914	0.47302	0.79167	0.048533	0.3479	1.4486	-0.046966	1.9271	1.0736	1.0651	-0.0056615	0.15546	0.81146	6.0335	0.01694	1.2806	0.45989
	0.92111	0.68806	0.12587	1.6415	1.3018	0.094039	-0.0063481	0.075761	-0.081004	-0.042028	-0.066735	0.5643	1.5757	0.10299	0.17681	0.015668	0.19173	0.067315	0.78934	0.22032
	0.77083	0.18475	0.062044	0.43145	1.8803	0.18565	1.2171	-0.032827	0.14759	1.3639	0.51805	0.060108	-0.042896	0.63859	0.023824	1.1805	-0.081949	0.20038	-0.036427	0.7918
	0.32783	0.38793	0.36081	1.691	0.93963	0.47239	0.77603	1.0974	1.1345	1.3039	0.51667	0.162	-0.024768	0.1235	-0.041574	1.1783	0.062465	0.13429	0.49387	1.8672
	0.21265	0.95268	-0.075181	-0.042343	0.4469	2.2362	-0.087679	0.042829	1.4335	0.074413	-0.064957	0.7392	2.664	0.5614	1.6172	0.040083	-0.087035	0.0034447	0.11067	0.20866
	0.7161	0.34388	0.10105	0.40341	0.012258	-0.049007	0.33353	0.99882	0.95186	0.15433	0.069486	0.062817	0.97739	0.18621	-0.047627	1.3822	1.5709	0.0012494	2.246	2.6565
	0.055655	-0.042736	0.039569	1.2568	1.9564	0.91852	0.41706	1.2315	1.0064	0.11666	0.72797	0.062438	0.58247	0.67852	0.16299	0.34126	0.6569	-0.020324	1.7959	0.54009
	0.31775	0.79723	0.41128	1.4815	4.465	0.12348	-0.063487	0.88201	0.35673	0.76605	0.089454	1.0029	0.55341	-0.02296	-0.047402	0.95405	0.014751	-0.010669	-0.0043383	0.29194
	0.88322	0.91053	0.44443	0.46016	1.1589	0.076302	0.22112	0.60292	0.52372	1.8848	1.4566	-0.0096344	2.3059	2.9025	0.13328	0.32361	0.098851	-0.0098435	1.736	0.17014
	0.80268	0.42342	-0.027444	-0.072395	0.84614	0.012289	0.5529	0.067119	0.3652	0.40513	0.25746	0.028499	0.031488	1.0991	0.28786	1.1243	0.0081423	0.0081393	1.445	0.50993
	0.71235	0.26448	1.1011	0.080441	0.61554	0.12383	0.43074	0.69807	0.41706	0.95343	1.2136	-0.053219	0.13703	2.1015	0.39026	0.82854	-0.05182	1.0981	0.12807	0.83812
	1.3247	0.81141	1.3738	0.020368	0.57341	2.0774	0.3095	0.632	0.79607	0.042871	-0.051687	0.10709	0.53575	0.20567	0.71897	0.2162	1.0349	0.0078649	0.42212	1.173
	0.42049	0.096083	0.51405	0.0030957	0.28772	-0.0028475	0.0062508	0.72447	0.50107	0.14232	0.70999	0.35701	-0.043225	-0.081934	-0.042636	0.1326	0.11675	1.4565	0.52551	2.1945
	2.2836	0.10005	-0.058986	-0.067441	0.5742	2.9891	0.11252	0.47604	0.65696	1.7357	0.048585	0.53357	0.0040428	1.5437	1.5236	0.59341	-0.065865	0.46854	1.4336	0.15767
	0.4016	0.43332	0.18515	0.25654	2.19	0.41489	0.00042938	-0.040339	0.14959	1.6676	0.83871	0.28673	-0.058613	0.11845	1.8356	1.1655	2.3706	0.015664	1.1835	1.0169
	0.65031	0.16566	0.20621	1.2983e-05	0.15332	-0.00022877	0.0080177	0.72497	0.50135	1.8423	0.4604	-0.029839	0.9411	-0.068351	0.54771	0.10222	1.2403	0.21313	0.03981	1.2619
	-0.0040779	0.099581	0.66024	0.021743	1.371	0.75349	0.062162	0.66347	2.0884	2.9239	0.6004	0.50248	1.1087	0.21533	0.089134	1.9082	0.49346	0.038706	1.457	0.55702
	0.022204	0.19189	0.78856	0.079692	7.457	1.2456	0.35098	1.5464	0.018566	1.9882	0.31264	0.49337	1.3758	1.071	1.1656	0.17297	2.1692	0.93385	0.61419	-0.062733
	-0.094912	1.6051	0.61661	0.34888	1.3376	0.50367	0.54352	0.72478	0.37293	0.22566	0.78222	0.031847	-0.060071	0.11411	0.43947	0.56966	0.05594	0.45461	1.0993	0.85079
	-0.084788	0.46387	0.20074	0.61107	0.25569	0.041085	-0.028669	0.42897	0.8197	0.81492	0.76809	0.40305	0.96297	1.2706	0.7549	1.6941	2.1606	2.0636	2.3118	2.0604
	-0.026116	1.0286	0.38689	1.8659	-0.048693	0.50929	1.4237	1.4709	1.0768	1.2391	0.67328	-0.090292	0.4827	0.21456	0.62576	0.25658	-0.07224	0.82265	1.8199	0.49147
	0.55604	0.94675	-0.064343	2.6859	0.22772	1.7328	0.74608	0.25587	1.1338	0.64478	-0.010585	0.023829	1.7477	1.4564	0.56219	0.89502	3.5305	0.15394	3.9725	0.44023
	-0.0069114	0.0033887	1.0038	0.57618	-0.083769	-0.0075198	0.34032	0.29468	0.48333	0.67718	1.1197	0.69062	1.5179	1.1412	0.8724	0.16343	1.8816	2.203	1.2767	0.015699
	0.48052	0.095912	0.57241	0.087014	1.3995	-0.0012107	1.4065	1.2339	0.086081	-0.013235	1.6099	0.65349	1.0891	3.396	0.78289	1.4568	2.4294	0.47746	1.1693	1.0278
	0.35251	0.5312	0.27912	-0.0073641	0.018055	0.1438	0.42169	0.2684	1.3189	0.066503	0.82286	0.069544	-0.017095	0.9798	0.85924	0.37044	1.0875	0.19416	3.6354	1.3945
	0.007017	0.039295	-0.010012	2.4404	1.1707	0.78132	1.1441	0.1639	0.82578	0.23294	0.36959	-0.031951	3.9133	0.016738	0.25176	-0.073063	-0.068732	1.3346	1.884	0.75666
	0.090576	-0.093709	-0.025943	0.3276	1.9497	2.5421	0.44598	0.88553	0.89054	-0.027097	1.0486	0.75195	0.13055	0.14123	0.1119	0.1461	-0.019199	0.30636	-0.012101	0.82189
	0.18434	0.73772	0.914	0.27963	0.3027	-0.018882	0.40928	0.68891	0.58205	-0.0036261	1.952	1.3737	1.1729	2.211	1.1346	1.1105	0.81306	0.71682	1.5873	0.84658
	0.01768	0.239	1.7304	0.60275	0.37894	-0.00059314	0.57371	0.89751	1.4135	-0.048204	1.3087	0.019558	-0.024254	0.77999	0.017505	-0.060872	1.0514	0.74937	1.756	1.1926
	0.12695	0.3355	1.3418	1.8118	0.26284	0.067009	0.045768	0.9941	1.1987	0.3816	0.11918	0.35816	0.77465	-0.0068734	1.4648	0.14729	2.0665	0.5049	1.7464	1.2473
	0.05751	0.024237	1.3904	0.28592	0.97763	1.5023	1.1759	0.15616	0.35107	0.42193	0.88082	0.67816	0.090264	0.096001	0.73414	-0.064643	1.438	0.18529	-0.0010883	0.53306
	0.9526	-0.042585	0.23336	1.5298	-0.0021242	-0.019984	0.54136	1.5162	0.52822	0.12806	0.44064	1.0106	0.90314	1.268	0.22984	0.34785	-0.016884	1.7658	0.78419	1.5803
	0.059534	0.76288	0.19816	-0.081436	0.5431	1.7821	0.27925	0.55151	1.2412	1.0813	0.88612	0.11549	-0.042495	-0.022339	0.37326	0.74391	2.1544	0.18967	-0.0099505	1.8735
	0.0096128	1.142	0.28975	0.17318	-0.044254	-0.043664	0.85852	0.41093	0.82567	1.5209	0.47284	0.34089	2.2601	0.0085853	1.3953	1.8889	-0.034993	-0.0010186	0.76059	0.82142
	0.32973	0.79858	-0.0049743	0.12703	2.1016	0.079308	0.66606	0.48258	0.96823	-0.027112	0.88141	-0.01899	0.94016	0.040184	1.1512	2.0736	2.7378	0.58375	1.4956	0.93849
	0.57488	0.0614	0.19313	0.20582	0.026122	-0.072236	0.29976	0.96162	0.71891	1.055	1.2835	2.2489	0.095708	-0.039306	1.0815	2.3111	3.5277	0.61683	1.651	2.1638
	0.40934	0.97453	-0.078804	-0.013975	0.19985	0.12801	0.12933	0.51943	0.62628	1.9189	0.015939	0.70135	0.77257	0.079735	0.49587	-0.052266	2.6384	0.051868	0.40514	1.5794
	1.1075	0.38299	-0.017092	1.0523	0.8395	0.99553	0.2269	1.0322	1.1044	-0.0091638	0.59876	-0.067856	0.63529	0.87753	1.3639	-0.026253	-0.04623	0.20851	1.7654	-0.071953
	0.089626	0.24084	0.73543	-0.074833	1.1704	1.0767	0.73199	0.36216	0.77224	1.237	0.033284	0.54713	0.22268	1.1622	0.80666	0.87754	0.6133	0.39241	2.8286	1.8763
	0.22024	0.27398	0.14594	0.0763	0.014886	0.040149	-0.014752	0.96366	0.51207	-0.013611	0.18313	0.18648	2.0417	0.89601	1.1438	0.94595	2.0904	0.29114	1.6239	1.2856
	0.24175	0.1582	-0.028341	0.73946	0.044492	1.1244	0.50999	0.14948	0.7218	-0.015644	0.018752	0.46317	0.29748	0.87651	0.60533	1.8884	0.21371	1.7955	0.17494	0.34366
	0.76301	0.045931	-0.029402	0.15343	0.10581	-0.065471	0.51004	0.28189	0.30825	2.0891	0.093272	1.5302	3.6789	0.75596	1.1041	1.5506	2.3908	1.189	0.40279	1.383
	1.0111	0.82683	0.0085976	0.15931	0.74109	0.69209	0.0083898	-0.052175	0.49643	1.6371	-0.011341	2.9207	2.9836	0.17384	0.25231	0.66992	-0.018939	0.80696	1.4839	1.2155
	0.52173	0.30216	0.22071	1.2672	0.11407	0.37608	0.091034	0.55525	0.84687	1.4149	0.26632	0.75187	0.17744	-0.030833	0.54372	1.7764	0.076223	2.3783	1.6183	1.5325
	0.12294	0.39443	-0.032165	-0.034517	0.77385	1.1426	0.47448	0.33529	1.0485	1.7882	0.028964	0.20545	0.9559	0.09054	-0.01953	0.38036	1.7281	0.95899	0.92704	0.20217
	1.8593	0.084862	1.0577	0.089167	0.63054	0.060374	-0.068439	0.057615	0.41094	0.42143	-0.079573	0.34881	0.13904	0.93086	0.069832	1.14	0.02075	-0.0015997	1.1949	1.0685
	0.52121	0.3534	0.072083	0.11868	0.66972	0.93674	0.17492	0.28877	0.33415	0.94777	0.96649	0.69293	-0.019073	0.068292	0.034156	0.24553	0.98632	0.34089	2.8051	0.75204
	0.41673	0.06209	1.2152	0.010325	1.0122	0.45887	0.33519	0.84855	0.16081	0.014558	0.21556	1.1467	0.18671	3.3327	0.12073	-0.08386	0.43634	0.11503	0.42387	0.73678
	0.094342	-0.010553	1.4769	3.3744	-0.004405	0.059609	0.5318	0.51991	0.24523	1.3943	0.20985	0.055159	-0.011809	1.6336	0.10254	1.4254	0.065275	1.1772	1.3668	1.1311
	0.27277	-0.019681	0.17726	0.69809	0.26534	0.78223	0.55252	0.61407	0.86705	0.15904	1.0481	1.1549	0.2081	0.26201	0.54907	0.43918	2.3964	1.6464	1.1088	0.89358
	0.069736	0.87055	0.02437	0.36648	0.17524	0.12914	1.2317	0.21004	1.8214	0.10385	0.58372	1.5813	0.12456	-0.011407	0.74851	1.9776	0.19259	0.058889	1.3775	0.41313
	0.55521	-0.071306	-0.0046415	0.063461	0.26255	0.83855	0.72919	0.23178	0.15013	0.75357	-0.0078552	1.486	0.015777	0.017633	-0.040437	0.40348	1.752	0.25312	3.0851	0.19772
	0.18117	0.035495	0.16291	0.048488	0.52377	1.6107	0.054084	1.6894	1.1674	0.53973	0.0070667	0.18585	0.41496	0.45047	2.0892	1.7355	0.00078891	0.33828	0.58263	0.2322
	0.69652	-0.001737	0.44529	0.025486	1.5754	0.18811	0.64248	0.15941	1.0255	0.95359	0.65819	0.35194	0.18239	-0.01991	0.65958	1.7056	-0.073279	-0.035048	0.39373	0.21451
	0.02686	0.79061	0.49028	-0.068497	0.30984	0.12851	0.57881	0.37348	0.40593	1.3431	-0.038634	1.7627	1.416	0.24007	0.41673	-0.017958	3.1418	0.18761	1.9951	1.6519
	0.61356	0.88855	1.0039	0.56128	1.941	2.231	-0.015723	0.25631	0.80807	1.4446	0.82059	1.2054	-0.022904	0.12374	1.1196	0.34902	-0.037309	0.55147	0.17925	1.7018
	0.20499	0.91338	0.0075635	2.1398	0.77564	-0.069929	0.68786	0.44123	0.82478	0.57589	0.2465	0.70937	0.67261	0.15936	-0.073877	0.077098	0.086338	0.079404	2.0706	0.68844
	0.60777	-0.023551	0.48566	0.10613	-0.012778	0.053235	0.75844	0.49536	1.521	0.15263	0.019871	-0.010449	2.4584	-0.03093	0.72476	0.36951	0.026788	0.043557	2.3233	0.30402
	0.44645	0.90976	-0.022301	-0.0226	0.14959	-0.02546	-0.037788	0.47184	0.48055	0.59541	0.86718	0.37891	0.19697	-0.033476	-0.0079838	0.9845	2.0733	0.30777	0.026527	0.042091
	-0.018177	0.59892	0.39043	0.049664	0.31053	1.5332	0.31213	-0.044604	0.4716	1.3497	0.066806	0.058716	1.4259	1.5321	0.13172	-0.030607	2.1222	0.7548	2.1394	1.3304
	0.14895	0.12803	-0.072983	2.3453	1.4375	1.0182	0.50525	0.085472	1.1071	0.48797	0.89489	0.0088879	0.26845	0.10754	-0.04197	-0.049738	-0.059836	0.073907	1.6213	0.95103
	-0.083788	0.152	0.82542	2.6914	0.37077	-0.012564	0.33344	0.66367	0.40396	0.60412	0.7482	0.078149	0.055282	-0.0594	0.69297	0.98303	0.42042	0.065256	1.0247	0.71747
	0.45523	0.054372	0.29063	0.62809	0.74606	0.26605	0.21576	0.26059	0.51982	1.5444	0.015529	0.43866	1.0552	-0.033525	0.79143	1.0169	4.052	0.099416	0.82342	0.052843
	0.62562	0.065419	0.20816	0.50772	0.02749	0.53496	0.77807	0.19986	-0.0089239	0.36368	-0.017908	-0.052539	0.077636	0.79041	-0.065034	0.18737	-0.062957	0.51828	0.13214	0.02255
	1.807	0.065775	3.1148	0.91223	2.1497	1.1121	0.70903	0.67569	1.2078	0.89212	0.34162	0.71772	1.0593	0.12088	0.22577	0.91299	-0.065074	0.14343	0.38085	0.67498
	0.43263	0.14871	0.24678	0.1389	0.17525	1.4822	1.2176	0.52739	0.30424	2.0129	0.12554	0.61401	0.54505	2.6005	0.14501	-0.049316	0.3287	-0.023754	0.78447	2.7641
	0.63985	0.061799	0.60677	1.7331	1.4556	2.7488	0.30617	0.54725	0.61488	0.65651	-0.085949	1.5002	0.18353	0.0062833	-0.027868	0.78033	0.089769	0.41465	0.26877	0.49082
	-0.035816	0.53024	-0.015952	-0.0063454	0.61069	0.090436	1.106	0.43067	0.16896	1.0625	0.11889	0.24203	2.1447	0.010382	1.386	0.60686	3.8574	0.022568	1.2794	0.33648
	0.9942	0.01559	0.72978	0.6854	1.7512	0.41555	0.48931	0.45047	0.98207	1.4421	-0.03968	0.24889	0.17239	0.039024	0.9964	0.38475	2.5626	0.14157	0.10549	0.23184
	0.059093	0.21661	0.4946	1.2186	1.4152	0.25933	0.024502	1.4357	0.67493	1.9211	0.9058	0.0051593	2.1905	1.312	1.2891	0.66069	-0.0066354	-0.0055465	1.5027	-0.0013482
	0.86674	1.0534	-0.0064292	0.46709	1.7845	0.76098	0.33783	0.098023	0.71661	0.34993	0.34592	0.096487	0.68304	0.059152	0.25439	0.54103	3.9731	1.8755	0.45711	0.44909
	0.8279	0.68777	0.12287	1.0297	1.2248	0.14848	0.48062	1.568	1.0495	0.20174	0.50087	0.027642	0.3931	1.5418	-0.086783	0.59903	0.66223	0.29036	0.28503	0.64948
	0.28473	0.10862	0.27282	0.062661	0.010702	-0.056202	0.23246	0.55385	0.63161	1.0494	0.10206	0.18225	0.16105	0.30633	0.58565	1.1217	0.39039	-0.049523	2.4993	-0.015258
	0.063721	0.20469	0.29422	0.60742	0.039403	0.55659	0.28727	0.79208	0.48182	1.1986	0.11877	0.73378	0.69711	0.073709	0.86086	-0.071385	0.030276	0.17875	1.8382	2.0744
	0.081391	0.99699	1.1814	0.62339	1.7101	-0.011015	0.44543	0.27832	0.58495	0.29964	0.023405	0.051557	0.34464	0.34611	-0.048756	1.7415	3.4712	0.062348	1.6217	0.42362
	1.2147	-0.04912	0.94541	0.48876	4.1553	0.82696	0.31076	0.75835	0.73039	0.61738	0.17454	0.1916	-0.0076592	0.032909	2.5022	-0.054569	3.0861	0.044477	0.52564	0.13884
	0.22385	0.091762	0.14307	0.096337	3.7483	0.22727	1.502	0.65759	1.0627	0.74121	-0.0083782	0.18329	-0.015251	2.7152	1.3743	-0.060965	-0.076161	0.084299	1.9141	0.33673
	0.088683	-0.018329	-0.071284	0.37178	1.2631	-0.010537	0.27521	0.85416	0.95897	0.26578	0.82563	0.26395	0.47277	0.49781	-0.062059	0.20458	0.29784	0.074615	2.4962	2.121
	-0.043832	-0.015488	0.56416	0.72981	0.12929	-0.015856	0.05052	0.20419	0.48854	0.71213	0.4078	0.21072	-0.015557	0.49492	0.61207	0.001554	2.3656	3.7047	0.73615	0.35428
	1.1223	0.039356	-0.025643	0.76121	0.73932	0.11699	0.017887	-0.0089206	0.10036	0.24364	0.33514	-0.080484	-0.059816	2.542	1.6808	2.4992	0.066693	1.4272	0.12713	0.01513
	0.14251	0.56179	0.28809	0.7862	0.032235	-0.035511	0.53088	0.0034871	0.62706	0.53013	0.080893	1.0679	-0.023187	0.2068	1.071	0.95161	0.31527	0.28568	3.0443	-0.053603
	0.027025	0.83473	0.14104	1.9664	-0.07438	1.1188	0.010242	0.47869	-0.055962	0.8604	1.6338	0.68845	0.38985	1.2055	0.12553	0.60357	4.7446	0.085606	2.2238	1.3373
	0.053938	0.036772	0.038061	0.40581	1.6609	-0.036739	0.23894	0.58153	0.074186	0.45979	0.62677	0.20915	0.80879	0.48166	-0.039086	0.88149	1.1106	-0.010177	2.4683	-0.03661
	0.42688	-0.050657	1.3938	0.12641	2.2033	0.0067253	0.47577	0.34409	0.54643	0.91245	0.12849	0.20867	-0.05561	0.055134	1.2662	0.18097	-0.08669	0.081215	1.3042	0.66281
	0.031973	-0.040378	-0.073297	0.84223	0.46101	0.1045	0.22253	0.10787	1.3216	0.36143	0.076935	0.013366	0.20572	2.9231	0.33231	2.4025	0.29373	0.29961	0.57394	0.25277
	0.38162	-0.032674	1.1483	0.86819	0.11836	0.11078	0.84245	0.83089	0.33273	0.13365	0.21273	0.43806	0.66772	0.26699	1.1663	0.84629	0.29493	0.795	0.91644	0.12149
	0.92739	0.75663	0.022302	1.3744	1.8278	0.37379	0.055663	0.64009	0.84659	0.029195	0.91416	0.053174	-0.07252	-0.022709	0.24577	0.50599	1.279	0.11552	3.0837	1.1671
	0.03695	0.71504	-0.041214	0.033084	0.5467	0.52596	0.46738	0.059837	-0.022069	-0.05405	0.88822	0.6417	0.16098	0.23969	0.061309	1.2244	-0.0069338	1.3779	2.0139	0.35689
	0.044045	0.46952	0.8112	1.7909	2.1691	0.24332	0.34139	0.16584	0.49771	-0.04142	0.65078	0.30686	3.5278	0.069057	0.1424	1.1426	1.8813	0.16461	1.5204	0.76446
	0.52339	0.94321	-0.046616	1.9109	0.52736	3.3882	0.47407	0.5287	0.27364	0.4369	-0.082002	0.71706	0.052019	0.087155	1.0192	1.3873	1.0788	0.66939	1.1724	2.3886
	-0.042379	1.3217	1.3182	0.0012302	0.5908	2.0577	0.76245	0.78601	0.95231	-0.0023535	0.30207	0.095332	-0.013042	-0.0070711	0.3565	-0.090276	2.8757	0.13997	1.7336	0.48383
	0.47436	0.60199	0.73076	0.31169	1.0362	2.2864	0.83239	0.0088104	0.55507	1.0757	1.6767	-0.052616	-0.018763	0.3357	0.19495	-0.0016768	0.66267	-0.013102	1.7	1.9688
	0.21311	0.12901	1.022	0.05402	0.69577	3.3539	0.79427	-0.034355	0.46046	0.54805	0.83059	0.6047	0.045141	2.0573	0.83648	0.87899	2.7353	-0.0029826	1.2321	0.8672
	0.70665	1.0442	-0.022178	0.19125	0.021044	2.3152	-0.031287	0.074881	0.47902	1.1059	0.63989	0.08187	-0.0086198	0.36487	0.56132	0.15518	0.0053985	-0.014522	-0.015235	1.3434
	0.0028007	0.56288	0.84524	0.47677	2.8487	0.55028	-0.010551	0.022836	1.1542	0.67634	0.17301	0.50592	0.044302	0.94046	1.0814	0.20824	0.055749	0.35104	0.87471	1.0479
	0.82403	0.29381	0.69864	0.075487	0.088572	4.1692	0.72511	-0.060201	2.054	0.57164	0.017952	0.34058	0.078049	0.11182	1.3425	1.5693	0.65432	0.36644	1.6382	0.67052
	0.78244	0.78424	2.8239	0.13171	0.48585	0.078392	0.094597	0.44784	1.1071	1.5361	0.20013	0.012765	0.12083	0.058435	1.4506	0.34346	1.9541	0.94963	0.88296	2.7932
	1.0702	0.32412	0.0061597	1.3114	0.59434	0.33527	0.54904	-0.0301	0.78767	0.63329	-0.038697	1.3273	-0.071831	0.54994	0.60653	-0.032993	0.5696	0.25391	0.17399	0.76588
	0.58784	1.0288	1.7522	2.0082	1.6674	0.30332	0.22974	-0.043523	0.97494	-0.058896	0.11939	-0.021468	0.0014277	0.52485	-0.062555	0.0017353	1.4503	0.67581	0.30841	0.039503
	0.23822	1.4865	0.082232	-0.0098736	0.060514	1.1456	1.0035	0.033514	0.52052	0.50187	0.26964	0.90303	-0.061134	2.8464	0.0031467	-0.028076	1.0843	2.2789	1.6947	2.048
	1.5172	-0.011263	2.0158	0.2642	0.43395	1.1346	0.85762	0.084632	0.88913	0.23742	0.024795	0.85583	-0.0086809	0.14038	0.91855	-0.0016693	1.5247	0.32985	1.1105	0.059382
	0.38109	0.5344	0.94649	0.4308	0.99037	1.1508	0.66043	0.082544	0.49565	0.47552	0.66837	0.38377	-0.06929	1.9957	-0.058168	0.037342	1.6363	1.2562	1.1738	0.62799
	0.15327	0.94015	0.35494	0.43058	1.2852	1.445	0.60121	-0.062166	0.57767	1.8568	0.12385	0.83336	1.7325	0.010241	0.20951	0.77604	2.2287	0.29067	0.18266	1.4235
	0.72401	0.20747	0.45432	0.97073	0.50707	-0.0033201	-0.040081	1.1951	0.77258	0.37458	-0.022254	0.083975	-0.018988	1.452	-0.021121	-0.089576	2.5691	0.19448	0.66735	0.55914
	0.06873	1.1937	4.0345	-0.025458	0.04167	-0.043227	0.71734	-0.0045936	0.062013	1.3327	0.0014975	0.26199	-0.0093731	-0.042481	0.7974	0.58719	4.3387	0.28066	0.6105	1.5979
	0.68582	-0.02173	0.16476	0.36166	0.9176	1.874	0.32698	0.049053	0.89892	0.26787	-0.024729	-0.072693	1.016	-0.072903	0.026587	1.378	0.3158	1.3801	0.66479	0.79677
	0.34566	0.012451	0.22571	1.4351	-0.026262	0.18812	-0.032074	0.035324	1.0266	-0.017026	-0.039258	-0.03252	2.4418	0.072632	-0.014621	0.014369	1.7726	0.073402	1.1996	1.6723
	0.43942	0.093406	0.82249	0.090791	0.42005	0.11096	1.4049	0.57096	0.56012	0.80878	0.14527	0.085291	0.052135	0.088831	0.72157	1.5265	0.007739	0.31774	0.066754	0.70844
	0.54294	-0.032884	0.0093441	-0.083341	1.5417	0.41819	-0.057282	-0.0008019	-0.02866	1.4249	-0.054571	-0.035752	-0.061609	3.2414	0.023792	1.1205	0.1179	0.098259	0.94864	-0.036724
	0.77802	1.0085	0.59893	0.035392	3.7473	0.83564	0.042639	0.070137	0.84905	0.46646	0.41065	-0.008438	-0.011211	0.97087	0.86596	0.55821	2.9205	0.23171	-0.069379	0.24262
	0.67495	1.2056	1.1396	0.55857	1.1504	1.3044	0.33436	0.012069	0.33924	0.19253	-0.043692	0.55375	0.037568	0.076034	-0.0040864	0.65832	2.4013	0.55445	0.021072	0.77796
	1.0652	0.3133	-0.012757	-0.084763	0.30013	1.3826	0.96356	0.14399	1.0319	0.61795	0.66866	-0.043403	-0.021274	-0.0034317	0.0015788	1.1421	4.9097	0.36997	1.2214	2.1924
	0.54237	0.066345	0.48403	0.057529	0.066269	0.44702	0.21422	1.4676	0.053122	0.27663	0.078325	0.65119	0.041161	0.24864	-0.052245	0.80846	2.3899	0.72387	1.5198	0.77362
	1.3404	0.44882	-0.017986	0.21694	3.148	0.084669	0.6899	0.36402	0.9689	0.19213	-0.041607	2.3622	0.012979	0.14569	-0.018662	-0.016023	-0.058475	1.1126	1.2687	1.4194
	0.77268	0.24467	0.3481	-0.0021376	0.80532	1.9875	-0.025085	-0.075834	0.49201	0.52167	0.028225	0.40067	-0.050503	0.061983	-0.032452	0.7282	0.086552	0.035744	1.6817	1.1537
	0.26896	0.18343	0.63202	-0.049	2.1314	0.70685	0.60356	-0.021546	0.1205	0.57656	-0.043856	0.23539	-0.067984	1.8742	0.6358	0.71964	2.4396	0.82835	0.0083816	0.60616
	0.34263	0.084468	1.2324	1.0335	0.30607	0.00877	0.56217	0.0012683	1.1224	-0.037797	0.023888	0.35005	0.51219	0.91143	1.5792	0.019673	3.8061	0.083473	1.7503	2.7409
	0.42725	0.03338	-0.0059242	0.055356	0.68039	0.45901	0.95054	-0.080875	1.125	0.082204	-0.0077988	0.030594	1.8196	5.2874	0.10329	0.083642	-0.068094	0.15892	3.0634	1.8924
	0.4944	0.16291	0.11076	0.011191	0.17316	-0.028832	0.54473	2.2882e-05	0.6326	0.66352	-0.057681	0.16416	1.3994	0.99641	0.029494	0.23244	2.3232	0.62319	0.055825	0.12775
	1.5572	0.15692	0.0986	0.23136	2.4221	1.6017	0.45033	-0.016361	0.89147	1.1782	-0.052154	-0.024119	0.26673	1.0759	1.0993	1.8548	0.29655	0.77354	0.64734	0.37879
	-0.042007	0.10001	0.19735	0.013842	2.2675	-0.017332	0.2733	0.060549	0.58594	-0.040713	-0.021333	0.1011	1.0104	0.022737	-0.038829	1.0931	1.0337	0.23039	0.79516	2.1641
	0.70379	0.17365	0.44324	0.21158	0.52193	0.3237	0.87972	-0.025875	1.4205	-0.09185	-0.0055969	0.21133	0.68217	-0.037479	-0.07594	0.77731	1.4597	0.41821	0.77823	0.57237
	0.069447	0.16957	1.6609	0.39732	1.0091	1.1099	1.2834	0.054866	0.53357	0.13286	0.086225	0.57744	0.9897	0.15149	1.688	0.85963	0.2383	0.49502	0.401	0.75279
	0.24631	0.1865	0.61193	0.36869	1.3274	-0.018024	0.53126	0.17554	1.0274	0.46082	0.0036923	0.50905	1.8032	0.098438	1.3167	0.15788	4.1672	0.18641	3.8423e-05	0.3059
	1.1359	1.0726	0.52456	-0.035388	2.2985	0.32341	-0.076597	0.30897	0.24177	0.27568	-0.033036	-0.032525	0.13457	0.0086135	-0.06853	0.77119	3.4447	0.93169	0.022188	2.0555
	0.12946	0.58933	-0.047581	0.16456	1.2161	1.1593	0.072588	0.22617	0.45695	-0.082994	0.68842	0.037296	0.26306	0.03438	1.7023	1.0764	0.35865	0.10439	0.62238	0.57344
	-0.078707	0.78925	-0.060973	0.50511	0.47964	1.3288	0.58393	0.49434	0.91698	0.026371	-0.028156	0.13328	0.43123	0.0042451	0.28118	0.075554	2.3498	0.24974	0.87187	0.50405
	1.6182	0.038741	-0.012235	0.11904	0.91473	0.66611	0.13514	0.066629	0.22665	0.37936	0.00070361	0.17652	1.4227	1.2053	-0.019472	0.27602	1.716	0.36898	1.346	0.57757
	0.19542	0.40855	1.7242	-0.058383	0.28449	1.5428	-0.021596	0.077724	0.27732	0.83674	-0.037634	0.76353	1.6788	-0.038027	1.056	1.2549	-0.074603	0.29469	0.95875	1.2514
	1.8297	0.16967	0.30903	-0.023823	2.0228	0.079629	0.51207	1.2847	0.14622	0.084345	0.55791	1.6982	0.78979	0.023291	-0.062519	-0.029954	0.017098	1.0668	0.9605	0.25467
	0.014385	0.12392	1.9701	0.088301	2.1976	0.5465	0.69467	0.014937	1.5627	1.1403	-0.07555	0.013379	0.51083	1.0766	1.697	1.1398	1.2239	2.2168	1.0617	-0.07338
	0.10317	-0.020441	-0.038322	0.10902	0.17131	0.9684	0.5525	0.026416	1.7262	1.6053	-0.067975	-0.039966	0.42202	0.17615	0.32546	0.95299	0.46626	0.51105	1.1298	1.1123
	1.3232	0.16631	0.23405	0.13813	0.36512	-0.033999	0.54243	0.11842	0.56171	0.19388	-0.031838	0.33566	-0.04624	-0.043981	0.52022	-0.0015537	3.2966	1.465	1.4348	0.1903
	0.47155	0.032175	0.17549	0.89801	0.051174	5.8791	0.67383	0.14285	1.1216	0.22797	0.77687	0.22005	-0.0078652	-0.058382	1.3503	0.038624	1.3615	0.79929	1.4391	0.29977
	1.0267	0.23073	0.94561	3.3229	0.18487	0.40476	-0.013315	-0.030751	0.42566	0.84496	-0.05238	1.5947	-0.032125	0.75729	0.40318	-0.056436	1.1361	1.7873	1.0497	2.172
	0.49921	0.22806	0.041038	0.66233	0.37197	0.25018	0.042396	0.046374	0.2225	0.30638	0.4305	-0.01588	0.22918	0.31565	0.76866	0.60439	0.5959	0.80463	0.91021	0.027081
	0.0125	0.080123	0.94441	0.7299	1.7773	0.044484	0.44112	1.1788	0.26221	1.6142	0.074798	1.4464	0.019122	1.6139	0.78779	0.14392	0.66875	0.25872	0.011752	0.51032
	0.063435	-0.0031921	0.3798	0.13472	0.86275	0.13191	0.25001	-0.02351	0.62064	0.010624	-0.030099	0.10863	1.2799	0.040549	0.89538	0.89911	2.4918	0.35003	0.97746	0.52645
	1.4693	0.15342	-0.049221	0.56573	0.033625	0.3867	0.63017	0.02216	0.37285	1.6246	-0.060797	-0.03057	0.48831	3.6663	0.71636	0.81973	1.4809	0.81975	0.80075	1.9814
	0.23535	0.67089	0.86797	0.034481	1.0459	0.13531	0.94986	-0.036128	0.22232	1.3724	0.13842	-0.011706	0.48168	0.45721	0.45305	0.75375	-0.093237	0.73864	0.60508	3.5882
	-0.093769	0.07939	1.4649	1.9934	2.4662	1.7248	0.44265	0.055833	0.76872	0.743	0.17811	0.018194	2.7673	2.3308	0.64241	2.9377	2.0194	0.11563	0.31119	1.6865
	0.4904	0.16311	3.1465	0.16958	5.1428	3.1584	0.11033	0.19931	0.033705	0.15527	-0.039258	-0.054886	0.10836	0.43561	0.087712	2.1023	2.4875	0.12096	0.89219	0.79589
	0.23089	0.28844	1.0191	-0.01432	0.23344	-0.048676	0.75761	0.52234	0.12139	1.0245	0.052294	0.16827	-0.0078021	0.027611	1.6249	0.73715	3.2675	0.62491	1.6307	3.4085
	0.14935	0.42133	0.49928	0.78807	0.15635	0.35401	0.32532	0.85539	0.25883	0.58418	0.2595	-0.022517	-0.02599	2.5099	1.6359	0.71444	-0.031158	0.41124	2.0246	3.1036
	0.29604	0.40733	0.29806	1.0291	0.09651	0.098851	0.59173	-0.037687	0.10621	0.84033	0.16384	0.88228	-0.043202	0.013788	1.4521	0.1279	2.3729	0.91883	0.030527	1.2989
	0.19421	1.823	0.702	-0.069614	0.56493	0.041852	0.41171	0.70889	0.62612	0.78698	0.4657	0.42188	1.6553	0.027426	0.097715	0.82978	1.9285	0.12621	0.74338	-0.076748
	-0.067038	1.3358	0.70756	0.31739	0.10357	0.80843	0.22018	0.0044398	0.70283	1.0463	0.24162	-0.064064	3.7321	0.36814	1.0938	0.93252	0.075958	1.1949	1.5532	0.097639
	0.086238	0.39764	0.74377	0.53758	2.0727	-0.069459	0.05496	0.021262	0.091684	0.070426	0.61917	-0.020473	1.0128	1.0163	1.8182	1.2805	0.45651	0.5928	1.7286	2.3282
	0.76368	0.86437	1.4875	-0.056063	1.7014	0.36915	1.3806	0.28504	-0.016746	0.94726	0.92184	-0.020254	-0.0026663	0.035727	1.0511	0.68541	1.1	1.6407	0.56917	2.3634
	0.022737	0.25892	0.67581	0.10359	0.53958	1.4051	0.25581	0.018785	0.88982	0.2148	0.30711	1.0279	2.4326	0.20134	1.9288	1.1873	0.034265	0.74698	0.95805	1.6116
	0.061741	0.31209	0.81585	2.1245	0.2103	0.95914	0.12541	-0.018293	0.79804	-0.0019098	0.10469	0.67108	0.3405	0.14564	1.0767	0.020806	0.81361	0.32987	0.34724	0.084281
	0.24068	0.17775	0.36796	0.0051675	1.9017	0.034638	0.75295	1.1042	0.32991	0.064922	-0.055001	-0.045285	0.15095	1.7626	0.10649	0.40056	2.4602	0.041788	1.3265	1.6582
	0.094115	0.0708	0.40273	2.4023	0.55652	0.14227	0.20046	0.0049203	0.61992	2.0283	0.3176	-0.029148	-0.035614	7.3534e-05	2.0314	0.01515	1.6024	0.40107	1.8042	1.4748
	-0.028654	0.99046	-0.038466	0.0030815	0.04666	-0.0077535	1.2322	0.98594	1.1025	1.4456	0.4209	0.80041	1.9735	1.9439	2.3478	-0.022173	0.0023229	0.22082	0.17581	0.32853
	0.14271	0.79043	0.4934	0.48558	0.28788	0.4647	0.28532	0.040734	0.54324	0.61032	0.3702	0.73703	0.8394	0.052014	0.71758	0.075515	2.8712	1.5807	-0.035864	1.1878
	0.44115	0.10489	0.11498	1.605	0.47783	0.14676	0.062332	0.00059511	0.48252	1.0759	0.61132	-0.02901	1.8027	2.0273	0.82413	0.019907	0.073949	0.57064	0.027964	0.11519
	0.040679	0.19336	0.2058	0.98397	0.93271	1.4498	0.02243	0.0020388	0.066529	0.96352	-0.0054902	-0.011837	0.016835	0.28475	1.3129	1.5037	0.002442	0.093925	0.32267	0.085812
	0.022913	0.29849	0.016883	1.9462	0.38393	0.045274	0.77102	0.30672	0.38291	-0.066295	0.054812	0.81665	0.17508	2.7182	-0.0088915	1.6322	-0.0505	1.2776	1.8886	0.24739
	0.38825	1.2396	0.097234	0.041124	0.64909	0.99797	0.413	0.27135	0.31848	0.50174	1.1814	0.57818	0.28051	1.2368	0.7411	0.5942	0.37694	0.56616	1.0267	1.3127
	1.0621	0.17167	-0.065902	1.0194	0.20135	0.050318	0.14958	0.0209	0.38675	1.4388	-0.06451	0.66761	1.6707	0.31078	1.3701	0.016141	2.1376	0.12631	0.097197	4.9257
	0.085253	0.010484	0.19052	0.52819	1.0147	1.5384	0.30682	0.92029	0.55974	0.97981	0.028342	0.96131	0.030554	-0.03617	0.8607	0.1084	0.47888	0.28571	0.862	0.84964
	1.6318	0.329	0.36024	0.56037	0.016074	0.12832	0.4633	0.97807	-0.035934	0.19697	0.11532	1.0807	1.2371	0.28148	0.47394	0.17087	0.28119	2.4377	1.6071	-0.063538
	-0.045708	-0.047893	1.5593	0.83455	0.50097	-0.077151	0.25849	0.030429	0.61512	1.3352	0.3801	0.82833	0.99996	0.12898	0.15241	0.20185	0.69241	0.40342	1.083	1.0302
	0.35713	-0.049615	2.3832	0.95529	0.5455	1.1643	0.037701	0.016985	0.14096	1.2359	0.79821	0.10675	1.0836	0.68238	0.64625	0.065938	2.3064	1.6114	0.079084	1.2135
	0.057364	0.14769	0.23956	0.44429	0.52592	0.21826	0.26584	0.93414	-0.038157	0.13378	-0.063634	-0.040975	0.088673	1.9378	-0.09828	0.90233	2.2314	1.2373	0.57892	3.386
	0.10689	0.3488	0.44259	2.7401	0.13175	1.8596	0.41948	0.15143	1.528	1.2547	-0.016953	1.155	0.18225	-0.047316	0.54983	-0.038251	0.053158	2.1375	0.99287	2.1
	2.3788	0.081102	-0.038415	0.62968	1.0898	1.1642	-0.059522	-0.040103	0.50103	0.50619	1.5021	0.22993	0.16136	-0.0036366	0.28319	0.12496	1.2642	-0.02709	-0.024602	2.2794
	1.6196	0.049737	0.58122	0.33111	0.50872	0.14325	0.25938	-0.027341	0.30799	1.2763	0.10938	0.51175	2.1962	0.10021	0.12454	0.49976	1.2984	0.52797	2.8711	1.0346
	0.71701	0.040873	2.9457	0.31103	0.40221	0.86504	0.044505	1.1189	0.49183	-0.056046	0.22471	0.40356	1.521	-0.071887	0.47917	0.072457	0.77928	0.73056	0.036263	0.13531
	1.1305	-0.040823	0.51106	0.23177	-0.01474	0.029506	-0.049361	0.88127	1.2763	1.2476	0.027324	0.85424	0.033429	-0.038488	1.6498	0.91931	-0.022283	0.15597	1.0859	4.0133
	0.29929	0.12754	0.45037	0.26087	2.1132	0.047268	0.053714	0.10864	0.59424	0.084389	-0.086493	-0.011888	0.61656	3.4386	0.26048	0.54755	2.1519	0.15466	1.028	1.9383
	0.1995	1.0723	2.2584	0.73519	-0.016613	1.8455	-0.031575	0.11209	0.45387	0.068733	0.81537	-0.051511	1.0325	-0.026643	0.17955	1.2435	2.1949	0.20288	2.8066	2.1407
	0.24686	0.31287	0.48906	0.39012	1.3255	0.19704	0.38274	0.036536	0.7764	0.1724	0.79394	0.14129	0.081023	2.7639	0.085602	0.96869	1.7192	1.157	1.1909	1.0346
	0.052132	0.56747	0.12579	2.0738	2.2016	0.7026	0.72191	0.85777	0.60872	0.090537	1.1379	0.78503	0.91384	0.39357	0.00097257	0.64073	-0.018479	-0.001564	0.62535	1.3542
	1.5184	0.24568	2.0096	0.14439	2.3491	0.29555	-0.083361	0.60153	1.649	-0.042859	1.1836	0.99971	0.0030235	2.1566	0.02182	1.0248	0.40229	0.17824	0.56405	2.5939
	0.64173	0.17116	0.25379	-0.067081	0.061802	2.4276	-0.0015294	0.1807	0.83151	0.85571	1.1812	0.85563	0.4199	-0.075302	1.3694	0.096322	0.12313	0.25255	3.0048	4.0484
	0.31822	0.052408	1.0781	-0.058512	2.518	0.23783	-0.048405	0.78667	0.902	-0.054156	0.49146	0.25167	0.15222	-0.059009	1.755	0.76529	0.49017	1.2623	1.303	-0.061357
	0.80568	0.31763	0.0096076	0.036655	1.3435	2.6813	0.2669	-0.08517	0.45863	-0.044102	0.0090099	0.19467	1.6349	0.082495	0.025886	0.70892	3.2733	1.0384	0.24561	3.2781
	1.4382	0.023412	0.67235	1.4229	-0.034795	0.066398	0.054065	0.081176	0.99562	-0.036702	0.044438	1.0611	0.05113	0.79227	-0.023839	1.1482	1.2569	1.227	1.0053	0.50527
	0.10571	0.26026	2.07	0.30147	0.80607	1.1463	2.0748	0.15544	0.63669	0.013553	1.0648	0.058454	-0.02462	-0.048123	0.33439	2.1768	0.023487	-0.011895	1.2361	2.0444
	0.32038	0.45561	0.10485	0.56933	0.73668	-0.041939	0.97836	0.048645	0.55627	1.1403	0.015568	0.38473	3.0294	-0.05545	0.08523	0.65541	0.023217	1.9249	0.021303	1.821
	0.47138	0.089897	0.19924	-0.058963	1.5105	0.82069	-0.065986	0.031213	1.0352	0.017603	-0.0049759	0.68185	2.8832	-0.0037846	-0.082134	0.035963	2.6569	-0.0089951	1.401	1.7362
	0.18511	0.18903	0.025846	0.387	1.2852	-0.0043282	0.88709	0.093881	0.53243	0.60499	0.27184	-0.084353	0.1254	0.18974	0.041191	0.0132	3.3089	0.20889	1.0231	0.9755
	0.11918	0.62338	0.65766	0.29301	0.47937	0.33596	0.057942	-0.032557	1.787	0.084129	-0.02468	0.8745	0.042556	2.1918	0.017468	0.17167	0.074913	3.5492	0.16194	3.4323
	0.21234	0.056404	1.3191	2.267	0.93972	1.7491	0.90612	0.10245	0.75314	-0.022156	-0.06123	0.26548	0.98424	1.0763	0.12853	0.011127	0.18757	0.16671	0.67993	1.4716
	0.49139	0.00033952	-0.0022806	0.012859	1.0069	2.7438	1.0742	0.54103	0.75224	0.87948	0.031678	0.57493	1.3402	0.3417	0.021623	0.76171	1.516	0.071721	0.7053	0.66087
	0.16736	0.15367	1.0762	-0.024753	0.34392	0.60233	0.19597	0.42618	0.73312	0.093043	-0.016381	1.2589	1.5645	1.7972	-0.022478	0.27515	1.29	2.3284	0.57945	-0.066648
	0.070094	0.0031366	1.1205	0.015216	0.070585	1.3566	0.2886	0.56279	1.1056	0.13985	-0.036953	0.14712	0.72405	3.9524	0.012835	0.023035	0.84101	0.11157	1.8148	1.8949
	0.29801	0.3477	1.5212	0.36304	0.86175	0.2934	0.095215	1.3706	0.59797	-0.04449	0.91869	0.70097	0.071543	-0.018625	0.031975	1.2759	4.2115	0.083232	0.26936	0.82075
	0.68943	0.093022	1.5819	0.16793	0.10939	2.2486	0.75127	1.3325	-0.040463	-0.033629	0.59667	0.75884	0.8354	5.8751	-0.044875	-0.011474	0.22813	0.092558	1.3506	-0.061752
	0.44405	-0.047749	0.41322	1.5492	0.46389	0.14903	0.52279	0.34268	-0.040111	1.2872	0.38983	0.97767	1.077	0.74066	0.18649	0.98126	-0.0070757	0.93442	-0.013449	1.9561
	0.18071	1.0231	2.4785	-0.0027659	0.089236	2.1013	0.76581	0.69414	0.051526	0.020675	0.64323	0.45883	0.36127	0.076518	-0.090058	0.43963	2.004	0.76194	1.2131	0.077583
	0.1005	-0.014417	0.048885	0.051264	0.40453	0.17763	0.54404	0.047015	1.5479	2.1589	2.518	0.54589	0.20812	-0.052161	-0.031512	0.074727	0.15434	0.58529	1.1636	0.016975
	0.084431	0.13531	0.36166	0.32734	0.73631	0.095475	0.031392	0.79825	0.70692	1.3643	0.70919	0.30367	0.02786	0.75714	0.10764	0.075213	2.0481	0.0018139	2.531	0.66321
	0.065352	0.0039252	0.22805	0.019937	0.065512	1.2109	0.46809	0.50084	0.59032	-0.033335	0.20666	0.53516	1.9571	0.39681	0.070163	0.33475	2.3157	1.8208	0.2683	0.022579
	0.39812	0.62397	1.1873	2.0447	0.63409	0.13918	0.18961	0.22593	0.65995	0.14055	0.032213	0.31339	0.15997	0.19712	0.74492	0.7563	1.1618	0.055534	1.2024	1.2109
	0.38972	0.071967	0.87298	-0.017861	1.3129	0.6209	0.016656	-0.038847	0.58494	-0.023192	0.26756	2.5073	1.1114	0.0095102	0.2852	0.18508	1.5281	0.20099	0.62113	-0.060711
	0.047022	0.03938	1.3953	0.34763	1.4184	0.088752	0.33342	0.62138	0.96481	0.047864	1.2756	0.20325	0.12727	0.10421	0.67234	0.018436	0.14605	0.067195	1.897	-0.02664
	0.18424	0.73136	0.30066	0.66343	0.80748	2.0938	0.11546	-0.041869	0.41284	-0.046229	0.31011	0.50793	0.14474	0.31724	0.2181	0.062305	1.0905	0.59235	2.282	0.61094
	0.19736	0.1349	1.3427	0.11108	0.22223	0.32449	0.14762	-0.018736	0.75407	-0.046002	0.48095	1.4397	2.4934	-0.074262	0.10749	0.11496	2.1649	0.1553	0.7264	0.32016
	0.37344	0.5558	0.57217	1.0331	0.1073	1.8179	-0.0002898	0.41066	0.11957	0.006307	-0.060507	0.90998	0.80655	0.050231	-0.021839	-0.024874	0.5632	0.48774	0.19824	-0.018334
	0.018841	-0.029283	1.007	0.61792	1.2688	0.011609	1.1952	0.25045	0.68748	0.9122	0.87828	1.0466	0.029288	0.34859	1.0436	0.23913	0.69832	-0.028415	2.1242	2.1536
	0.8254	0.60975	2.2576	0.090902	0.46317	0.12753	0.048353	0.10688	0.5023	0.0068426	-0.086071	0.46517	1.4708	0.058996	0.47662	0.060549	0.92598	0.001011	0.0014483	0.40467
	0.16901	0.05303	0.32446	0.20988	0.052703	0.049298	0.044488	0.18027	1.3717	0.11046	0.070887	0.2043	2.1066	0.42077	0.27214	0.031937	2.2882	0.18844	1.6747	3.0022
	0.18829	0.51977	-0.014963	0.41771	0.84757	0.045046	0.19561	0.21372	0.33449	0.9503	1.1386	-0.0369	1.4176	0.37007	1.5827	0.13709	1.6543	0.090152	1.8646	1.3828
	-0.016891	0.052137	0.13715	1.8126	0.60465	0.074352	-0.037448	0.19575	1.3849	-0.023738	0.95605	0.44834	0.73068	0.11748	0.0051766	-0.060093	1.4645	2.9643	0.73499	-0.041095
	-0.071491	0.12827	1.475	0.95597	1.3343	0.84018	0.78225	0.038929	0.27399	0.91694	0.86068	0.21391	2.1365	0.93166	-0.043972	0.1128	1.7749	0.92255	1.9574	0.78129
	0.11691	0.10455	0.2715	0.57452	-0.012857	-0.080401	-0.073148	0.36423	0.018798	1.1501	0.42656	0.54556	0.9594	0.44559	0.2595	0.19571	3.1619	0.10612	0.16267	0.24123
	-0.039974	0.24866	2.276	-0.033777	0.0023819	0.7418	0.049891	0.25717	-0.09059	0.018144	0.74812	0.70067	0.033552	0.22937	0.16712	0.27069	1.3404	0.0051737	2.1241	2.6822
	0.85664	0.74379	0.45174	0.84678	0.68687	0.077523	-0.014935	0.14621	0.72618	1.5104	1.9431	0.8903	0.00093696	4.7195	0.86432	1.826	1.6694	0.047315	0.40324	0.13227
	0.21574	0.96369	0.44598	0.13067	0.36484	0.45123	0.33491	0.03028	0.96305	-0.045064	0.22182	1.0602	2.9148	-0.044451	0.041653	0.308	1.9334	0.12534	0.62373	-0.012856
	0.11952	0.17432	-0.016541	0.5188	0.84467	2.3956	0.34813	-0.03103	0.9087	0.57543	0.047342	1.4853	1.4603	0.1055	0.88124	0.37028	2.5082	0.015399	0.032514	1.6773
	0.61339	0.57081	0.61279	0.24277	0.23539	3.7251	0.55319	-0.046691	0.6645	1.6535	-0.021992	0.18506	0.29624	0.32593	0.022179	1.3385	1.6193	0.3605	0.19334	0.40528
	0.0038691	0.77161	0.41238	-0.019668	0.7435	0.40011	-0.010556	-0.0072573	0.34799	1.0397	1.2096	0.46147	0.070034	0.10775	-0.003232	0.094106	0.72142	0.097038	2.1633	1.9875
	1.5406	0.053402	-0.03856	0.053514	1.0393	0.051888	0.7725	1.0718	2.3993	-0.015023	-0.047935	0.088037	1.4125	-0.082512	-0.046919	0.6981	2.9737	0.41407	0.78829	0.47692
	-0.020918	0.61155	0.35107	1.7747	1.1563	2.5992e-05	0.26784	0.1231	0.71132	-0.035309	-0.059485	0.13286	0.10415	1.9484	0.1303	-0.0083186	0.67294	0.032833	0.51018	3.0459
	0.087578	0.10227	1.0585	0.86311	1.8165	0.056915	1.0151	-0.033604	1.0778	0.74675	-0.045225	0.64869	1.7749	-0.087872	-0.045717	0.088651	0.40669	0.31439	1.1024	0.65766
	0.12387	0.19869	0.74151	1.3418	0.34597	0.10675	0.85456	0.056115	0.42214	1.5903	0.26269	0.64533	1.6564	0.33649	0.50456	0.20367	0.059189	0.088928	2.05	-0.029269
	0.088631	0.61532	0.40679	0.016397	0.49119	1.4001	0.16573	-0.091819	0.13571	1.5726	0.025189	-0.030532	0.07654	0.059539	-0.064948	0.52952	0.65656	0.24412	0.97659	1.1201
	0.54177	0.019717	0.59336	0.81037	0.3794	2.2012	0.97809	-0.038144	0.37364	-0.046668	0.24641	0.505	0.48709	0.46998	0.29489	0.033873	0.95937	0.2384	0.38037	0.10029
	0.075147	0.14828	1.586	-0.030286	1.3043	1.1257	-0.080341	-0.083248	-0.041406	0.79611	-0.042299	0.89459	-0.054777	0.097706	1.0647	0.032023	3.0814	0.093859	0.50516	0.013521
	0.44801	0.16594	0.40325	-0.081864	0.11905	1.3761	0.85457	-0.041012	0.38175	0.87647	0.14688	1.1885	1.5747	0.064191	1.1415	0.20026	2.3594	0.33017	0.42991	0.2117
	0.57318	0.034305	0.055852	2.352	0.25451	0.063988	0.89184	1.0966	0.092736	-0.0054641	-0.026516	0.69376	0.33194	0.13015	1.1163	0.99886	0.59673	-0.037312	0.86321	1.2381
	0.094677	0.14573	0.44516	0.13439	0.57136	2.8034	1.1983	1.4378	0.32125	-0.043216	0.069494	0.07717	1.6251	0.5422	1.0702	0.84767	2.1846	0.34268	0.19915	2.0975
	0.31285	0.47799	-0.0033393	1.0816	1.2357	0.4221	0.025449	0.51138	0.85652	0.615	0.66201	1.139	-0.067848	0.031943	1.8256	-0.018603	2.5825	0.37823	1.9524	2.4002
	0.54723	0.073895	0.25576	0.87694	0.63077	0.71142	0.88878	0.2867	0.43182	0.0014381	0.75431	0.11055	0.73055	0.10568	-0.047615	0.05988	2.5751	0.016539	-0.052979	-0.049766
	0.18196	0.099067	-0.04777	0.14127	1.1854	0.30441	0.24033	0.91598	1.0335	0.34289	0.66517	0.74877	1.7003	0.87912	0.14517	0.074326	3.2089	0.30722	-0.078807	0.097364
	0.17727	0.38339	0.64642	1.4452	0.2256	0.61046	0.49712	0.91146	0.45652	1.0127	0.76076	-0.079856	0.36113	3.0619	1.0597	0.068543	0.56203	0.74695	-0.0038297	0.052124
	0.60026	-0.041502	-0.033128	-0.055677	1.3344	1.1393	0.079785	0.90894	0.25581	1.3107	0.31759	0.58403	0.17472	0.071556	0.94242	0.1159	0.61074	0.067126	1.2306	-0.011701
	0.77348	0.24331	-0.058556	3.0716	0.6747	-0.027771	0.023805	0.19246	0.69598	-0.048492	-0.015111	0.93703	0.72856	1.2746	0.51209	-0.019272	1.9845	0.051514	-0.029716	-0.010719
	0.56972	0.023089	0.099821	0.45282	1.2651	0.36407	0.051159	0.075052	2.0252	0.014708	-0.030292	0.82552	0.9491	1.3998	0.043282	0.12545	2.4088	0.5241	2.4103	3.2992
	0.19624	0.028467	1.1482	0.60368	0.18317	1.2856	0.27421	0.93793	1.0433	1.1693	0.34618	-0.053573	-0.018027	1.2428	0.015926	0.035686	0.50594	0.11085	3.2913	0.094004
	-0.025197	0.47771	1.4594	0.023719	0.15058	1.7526	1.5897	0.12806	0.53286	1.403	0.95863	0.10698	-0.055034	0.098463	0.23346	0.3486	0.82298	0.66737	1.6443	-0.044498
	0.83652	0.071161	0.61519	0.20543	0.73291	1.7749	0.016315	0.36111	0.43173	0.86283	1.5269	0.76055	0.69246	1.1514	1.1504	0.4158	0.9847	0.86544	1.1546	-0.026113
	-0.0061124	0.034476	-0.015598	0.095419	-0.028052	0.051739	0.078723	0.44077	0.17021	0.26142	0.0058479	0.25559	0.019615	-0.025358	0.055702	0.649	2.1912	0.037083	0.36907	2.5488
	0.89827	0.13873	0.094745	0.6297	2.7455	0.54943	1.0448	1.1254	0.79428	0.41861	0.37272	0.29025	3.685	0.04126	0.086162	0.0389	1.5646	0.43926	2.6171	3.1351
	0.49848	0.57744	1.453	0.31873	1.277	1.3937	-0.027402	0.12533	0.34835	1.1037	0.052178	0.52456	2.7215	0.31916	0.50181	0.68174	2.1949	2.8655	0.95163	0.11294
	0.35632	0.085794	0.65125	0.03248	0.76141	-0.037827	-0.044378	0.16348	0.98816	0.71878	0.51264	1.0438	1.4942	1.3269	1.1489	-0.021317	0.66321	0.91659	0.046806	1.1722
	1.1082	0.56487	-0.034443	0.2282	0.87695	0.2672	0.60755	-0.035532	0.20253	1.2267	0.040477	0.52504	0.14567	0.15632	0.76138	0.10391	0.2531	1.1626	-0.024952	0.72912
	0.023861	0.54093	1.1355	0.26233	4.0843	0.35511	0.4955	-0.050298	0.13609	0.52369	0.051794	0.86	0.10218	2.3713	0.34492	-0.028002	3.617	2.3364	0.62047	-0.054838
	0.52693	-0.046017	-0.052581	2.0978	0.78025	0.0060009	0.31298	1.6898	0.75479	1.2214	0.12387	-0.074859	1.4743	0.018832	0.32571	0.048342	0.067878	1.1381	0.23767	0.72908
	0.38149	0.055041	0.080213	2.9013	0.2222	1.9433	-0.08429	0.18396	0.20226	-0.033977	0.26885	0.33009	2.0207	1.3726	0.64414	-0.03936	0.29791	4.2174	0.48964	0.043876
	0.66199	0.045199	0.78997	1.5195	-0.031295	0.95425	0.62528	-0.0384	0.71223	0.75339	0.022975	0.16771	0.07904	-0.023333	1.3857	0.66749	0.34808	0.028218	0.45188	0.62257
	0.23296	0.024553	0.006016	0.37118	2.5732	0.06742	0.0055866	-0.02585	-0.021014	0.023333	0.13329	0.2328	3.0946	0.046888	1.2562	0.24506	0.44824	0.89072	5.3037	0.27113
	0.63519	0.31919	1.4839	0.31409	0.025721	0.063056	0.35133	0.56812	0.64767	1.5134	0.33912	0.92232	0.16713	0.48115	0.3612	-0.037623	3.6578	0.53742	0.75918	0.95337
	0.78743	0.12953	-0.077499	0.11754	0.14934	1.4469	-0.002281	1.3671	0.45085	0.8864	0.35586	0.10879	-0.07518	0.51804	0.056088	0.10742	0.27467	0.1335	0.90593	-0.00054922
	0.80587	0.32919	0.041072	0.22893	0.9449	1.5892	0.19082	0.42906	0.50453	0.13561	1.042	0.74463	0.025015	1.3392	0.34065	0.1776	2.1625	-0.0844	0.25444	-0.032525
	1.7276	0.10401	0.26882	1.1705	0.074034	1.9058	0.28186	1.7017	1.2868	-0.0357	0.33978	0.096429	1.7948	0.44937	0.017826	-0.043187	0.56001	0.9902	-0.040118	3.4432
	0.18076	-0.049164	0.80731	0.065018	2.1602	2.5301	1.743	0.4832	0.54376	0.64102	0.12489	0.26543	0.058016	0.40703	0.53591	0.17012	0.049729	0.21809	-0.027053	1.1289
	0.7699	0.042657	0.085123	0.24997	0.89518	0.29487	0.22711	0.033805	1.3672	-0.059364	-0.016567	0.25395	0.67774	0.013765	0.018694	0.068197	1.3853	2.815	-0.013844	-0.026033
	0.32748	0.13756	0.01192	0.84069	0.24502	2.7528	1.3379	0.85835	0.64495	2.1402	1.0862	0.65636	1.6991	0.401	1.6703	-0.0040656	0.47007	1.396	-0.029041	1.9721
	0.39218	0.27251	-0.043422	0.091327	0.65491	0.472	0.40457	-0.032563	0.63722	0.95106	0.49607	0.25592	2.5409	-0.0049664	0.17478	0.029606	0.3375	2.6279	0.077258	0.037691
	0.77812	0.7571	0.044665	0.84585	1.4878	0.29197	0.45292	-0.050793	0.83064	1.0012	0.62541	0.20887	0.93054	0.26767	0.098747	0.037842	0.27272	1.0304	-0.011189	1.3904
	0.015372	0.12923	0.42384	-0.072261	2.2626	1.2644	0.43419	0.11676	0.87602	0.75028	-0.068394	1.7489	3.4579	2.2206	0.97134	0.06796	0.46634	0.44647	-0.0076144	-0.023256
	1.9154	0.76027	-0.047822	0.099566	2.9763	0.036344	0.65589	0.2301	0.38233	0.52356	0.42895	0.47005	0.57988	-0.0075122	0.31762	0.023212	0.57937	0.1655	1.638	1.2612
	0.25905	0.084932	0.1033	1.2178	0.51378	1.9003	0.030224	0.25081	0.97421	0.3799	-0.018862	0.11824	0.68991	0.78075	0.32723	0.36508	0.45242	1.9891	1.9799	0.35427
	0.42421	0.27806	0.39925	1.1328	1.6451	1.6158	0.36438	0.32951	0.25875	0.59856	-0.040439	1.3313	2.9204	-0.05341	0.79354	0.24991	1.1954	1.1412	1.8446	2.0135
	0.091411	0.169	0.89195	-0.050685	0.21531	0.074982	0.25309	0.56789	1.2268	-0.042649	0.78948	0.012269	-0.011654	2.1814	0.31914	0.21952	0.70081	0.42335	0.010385	-0.026496
	0.54159	0.18049	0.54832	0.0060102	0.046981	0.0089209	0.22735	-0.035465	0.51977	0.66482	-0.0085043	0.6869	0.24376	0.29562	0.65097	0.064422	1.4835	2.0194	1.3313	2.4673
	0.072509	0.020326	0.26121	-0.030013	0.17063	0.20214	0.045471	0.05677	1.2899	0.321	1.0469	0.013498	0.19931	0.049785	0.80889	-0.057993	1.3908	0.92533	-0.018897	1.3629
	0.83226	0.078479	-0.028217	0.65442	0.53981	1.1472	0.21965	0.85084	0.096359	0.41501	1.4754	1.0457	1.0599	0.32462	0.028118	-0.0052599	0.11017	1.4063	-0.023741	0.033327
	0.57759	0.1348	-0.050424	0.0082127	1.64	-0.037476	0.04401	0.078123	1.8518	1.0224	0.64488	0.58235	-0.023361	1.9564	0.72349	1.543	0.3472	1.4313	1.499	0.38125
	0.29358	0.35987	-0.025533	1.0296	1.2696	0.076905	0.14901	0.25192	1.1536	0.8095	1.2848	0.60562	0.58341	1.348	1.1029	0.76477	1.0209	0.3594	1.2505	-0.048473
	0.28791	0.084629	-0.0098618	-0.033489	1.6115	0.93187	0.025011	1.07	1.5773	1.6537	0.57233	0.42868	1.2003	0.37318	1.7489	0.6644	1.7762	1.4099	-0.047455	0.6422
	-0.019284	0.067721	-0.046818	1.0173	0.077077	0.18155	0.43752	0.17383	0.94484	1.575	0.73478	0.070562	0.035656	4.0508	0.93115	0.30571	0.051764	0.035033	-0.011998	1.5951
	-0.030052	-0.0079285	0.39447	0.63553	0.48228	-0.037045	0.46515	0.11822	0.63708	0.15588	0.2112	0.094179	1.6862	0.030184	0.63492	-0.069408	3.6723	0.78499	1.0582	1.9621
	0.033297	0.20697	0.0078851	0.24849	0.17179	0.063926	0.055147	2.0179	0.89321	0.33142	0.0022679	0.56714	0.036393	-0.0081654	1.0379	0.83611	0.24497	0.50421	1.4064	2.6664
	0.097257	0.24748	0.2168	1.8357	0.69444	0.049734	2.3766	0.76523	0.94271	0.10279	0.024325	0.89245	1.6476	0.36402	0.33268	0.17003	2.6537	3.4597	3.4254	2.0149
	0.1277	0.050206	0.068956	0.10866	0.96869	0.32867	0.58374	-0.032279	0.22802	0.030318	-0.034248	1.2716	0.051475	1.1024	0.078922	0.64125	0.47003	3.4179	1.237	2.4522
	-0.019112	0.61716	1.5435	1.1283	0.58559	0.19458	0.61012	0.10495	0.85574	0.91471	0.81028	0.3341	2.9621	0.26996	0.067682	1.8172	0.090243	2.4718	0.94976	1.35
	0.79118	0.19072	0.032872	-0.03777	0.40313	2.8956	0.776	0.72789	0.96503	1.5696	0.059765	0.23371	3.0439	0.037061	0.052372	1.0441	0.49953	0.30703	1.1401	3.2872
	0.05389	-0.046365	0.09064	0.031593	0.2649	0.41423	2.183	0.19683	1.2392	0.13168	-0.047403	0.84022	0.047318	0.34198	0.0027006	0.11459	0.016851	0.2461	2.7365	2.0352
	0.89373	0.39136	0.77035	0.24266	0.29126	0.4821	1.1059	0.53019	0.6914	0.087942	0.26003	0.23127	0.35261	0.026384	0.5666	0.62611	2.7646	1.0755	0.4479	0.30869
	0.15174	0.3543	1.9151	1.0027	0.052631	0.62555	1.1156	1.0514	1.2594	0.10185	1.4386	1.0744	0.049243	0.52605	0.14942	1.215	3.2521	1.3707	2.8382	0.34468
	0.70133	0.40289	-0.047419	0.066297	1.6369	0.022607	-0.064073	0.22231	0.33152	0.79854	-0.071065	0.58186	0.3482	0.030961	0.43725	0.34835	1.7265	0.034427	1.1645	-0.013118
	0.060456	0.37871	4.3388	1.2087	0.94448	1.3217	0.2934	0.32654	0.24927	1.3811	0.21191	0.46513	-0.031061	0.77803	0.85499	0.88814	-0.072945	0.16362	0.48359	0.058092
	0.07081	0.40401	0.17928	-0.022818	0.33357	0.55755	0.50765	1.5771	1.3035	0.16557	0.021357	-0.049993	1.1665	3.194	0.54135	0.6952	0.56527	0.72752	0.096687	0.89591
	0.044551	0.52331	-0.058417	0.1484	2.1831	0.48879	0.86291	1.4098	1.2233	0.1464	0.078273	0.67546	0.58077	0.11636	-0.079714	0.2206	4.0551	0.11935	1.9733	0.84165
	0.51996	0.18879	0.098531	0.012179	0.34168	1.8679	0.34642	0.81558	0.55388	0.81286	0.51435	-0.037801	-0.037318	2.2346	0.91204	0.040318	-0.021169	0.1696	2.6932	0.14808
	0.20819	1.2628	-0.028571	0.17046	0.98113	0.15766	0.0069325	0.38227	0.35297	0.18368	0.73931	1.3115	0.15106	0.80462	-0.030503	1.2334	0.037711	2.7086	1.7157	0.68006
	0.28434	0.066161	0.28852	-0.031762	0.73585	0.81249	0.010585	0.55076	0.78216	1.2202	0.099586	0.55007	1.325	1.608	0.24052	-0.043931	2.7836	1.4931	1.2639	0.81538
	0.24448	0.20797	0.012208	0.040087	-0.045188	2.491	0.49606	0.6969	0.012778	0.72475	0.80819	1.0909	0.091023	0.48396	0.44587	0.092222	0.58967	0.51149	1.3654	1.82
	0.052227	0.12506	-0.03366	-0.042791	0.30322	0.13865	0.68264	1.4855	0.49729	1.4125	1.2107	0.63973	0.20588	0.20602	-0.0051816	0.055056	1.7244	1.0697	2.851	1.5394
	-0.018756	0.42675	0.022357	0.98697	1.0279	0.81207	1.1676	1.3714	0.58259	0.50927	1.597	0.38216	0.60411	0.12031	0.054971	0.001943	0.063621	0.73914	0.69657	0.80548
	0.4416	0.9833	0.079226	0.0061211	1.8573	0.050463	0.14854	0.87062	1.4892	-0.016953	0.09169	0.28815	0.055241	1.4246	0.031213	1.3279	0.38538	0.042907	2.1155	1.2051
	0.70664	0.13992	-0.053821	0.10131	0.0024881	1.7951	0.5195	-0.071528	0.72097	-0.021926	0.40562	0.10174	0.72414	0.7162	0.42921	-0.054869	1.1656	1.1253	1.2439	1.0588
	0.12093	0.28001	0.046368	-0.019556	0.93396	1.6848	1.2605	0.44293	1.4872	0.42253	-0.049225	0.57389	0.80326	0.97864	-0.026002	-0.02993	3.7141	0.37534	-0.090028	0.50122
	0.81778	2.4369	-0.013962	0.48472	0.22127	0.19177	0.46221	-0.069016	0.59634	0.75367	-0.050196	0.21437	0.21033	0.0093642	0.10628	0.17652	0.95362	0.7402	-0.030591	0.82669
	0.35874	0.10684	0.028301	0.06354	0.72342	-0.0010045	0.87189	0.47183	1.5682	0.045483	-0.087727	0.17156	-0.01088	0.15136	0.042105	0.040834	0.38677	0.65725	0.29629	0.27018
	-0.014216	0.065849	0.49901	-0.030716	1.1701	0.03158	0.079899	0.94106	0.9547	0.77194	-0.051164	-0.062488	2.611	0.42377	0.46493	-0.037042	1.2224	0.70069	0.81522	1.3028
	0.31282	0.44866	0.016775	-0.029559	2.139	0.099432	0.86185	0.38036	0.33577	2.1523	-0.053626	-0.0042684	0.23974	0.016215	0.97259	-0.059474	0.47518	2.6157	0.069707	0.13798
	0.049288	1.14	-0.037174	0.056348	1.3879	-0.037086	0.43793	-0.052536	0.47049	1.2599	-0.019629	1.1257	3.0871	-0.0098448	1.8539	1.2963	1.6618	1.6126	0.13166	0.2103
	0.21218	0.22353	-0.052625	-0.076046	2.3565	-0.074695	0.05512	0.16855	0.37501	0.54787	0.97681	0.67279	0.092138	-0.036379	0.028433	0.053159	-0.070812	1.1219	1.7665	0.85643
	0.096847	0.43971	-0.0062596	0.52114	1.8682	0.015011	0.35206	-0.034683	0.40657	0.64662	0.080626	0.35722	1.0748	0.38863	0.6597	-0.0014982	5.0305	1.565	0.42491	0.31739
	0.55008	0.25315	0.11262	0.10801	0.068159	0.12701	0.20087	0.22329	0.50482	0.9027	1.4473	0.5784	-0.0011007	0.24283	1.7378	0.1053	2.2466	2.6245	-0.087211	0.58642
	0.64746	0.46617	0.002453	-0.09024	0.54364	1.6625	0.35498	0.15703	0.62779	0.4912	0.61311	1.0429	2.2691	0.18597	0.52308	0.37999	5.9042	4.5657	-0.039634	0.88151
	1.0048	0.60957	-0.054239	0.53772	0.95922	2.1797	0.0084663	0.016217	0.92624	0.32183	-0.080129	0.38481	1.7797	0.022774	0.46896	0.67554	2.7573	0.57387	-0.038603	0.89407
	0.011977	0.4522	-0.07401	0.19764	-0.076606	0.31374	0.19738	0.13646	0.13594	0.10637	0.072617	0.17592	0.0091771	0.057476	-0.00483	0.85999	1.1301	2.1998	0.78178	0.76606
	0.07515	0.090422	0.08005	0.027397	2.9479	0.7792	0.5907	0.012064	0.025112	-0.057969	1.295	0.68506	1.1605	-0.065103	0.10064	0.84073	1.9598	3.2955	-0.009002	0.27871
	1.1356	0.11888	-0.026557	0.069658	1.0687	0.80067	0.2639	0.19373	0.74069	1.2268	-0.044916	1.4599	0.025048	0.66107	0.087667	1.0148	1.1101	1.5136	0.56136	0.028452
	0.069934	0.77611	-0.032529	0.4146	0.44044	0.28213	-0.02564	0.37267	-0.0046179	0.043964	0.059345	0.16498	0.22985	0.0099977	0.17593	0.78481	1.0419	2.7212	0.99011	2.383
	1.0633	-0.084667	-0.038792	0.37713	-0.018879	0.63098	0.20172	0.15602	0.45141	0.44792	-0.061204	0.24574	0.11268	-0.026278	1.2422	0.76376	0.39532	2.258	1.1911	-0.013661
	-0.025284	0.036918	-0.049766	-0.041076	0.012521	0.20838	0.61459	0.37774	0.18273	0.68678	-0.033155	0.096643	0.98062	-0.042912	0.59497	0.78781	1.8814	1.2693	0.61174	0.45426
	0.036043	0.18013	0.045747	0.19306	1.6933	0.088219	1.1766	0.027021	1.1562	0.76553	0.69576	-0.039689	-0.048442	0.082361	0.057407	0.31739	0.044698	1.4792	0.076452	-0.010672
	0.10055	0.083354	0.14898	-0.0055551	0.67567	2.4243	0.39606	0.3079	0.77944	1.219	0.19747	0.14407	0.71052	0.8017	0.15205	0.54655	1.8613	1.6914	2.1449	2.0084
	0.71648	0.29203	-0.062429	2.4237	0.49225	0.80731	-0.035134	1.1743	0.29068	0.40133	-0.037029	0.66911	0.86604	0.42496	0.81982	1.2795	2.8597	1.114	-0.084724	1.0061
	0.59812	0.25056	-0.045333	-0.043833	0.10535	0.44658	0.45675	0.14695	0.90286	0.83972	0.27809	1.3566	1.2341	1.1389	-0.061749	0.046568	1.0824	0.81466	0.15259	3.9317
	0.17822	0.071616	-0.032832	0.019994	1.3562	0.073534	0.48153	0.48742	1.1328	1.3857	0.062297	0.77518	-0.057438	0.065811	0.35776	0.3337	1.1479	0.30437	0.27559	0.93025
	0.15493	0.72431	0.91671	0.24213	0.33575	0.098787	0.19716	0.73498	0.54297	0.11432	0.059806	-0.01579	0.020951	-0.0066201	0.12601	1.0864	1.796	1.1711	-0.073554	0.5668
	0.9771	-0.013354	-0.067838	0.094227	0.084217	1.1376	1.2678	0.085338	0.53426	1.2963	0.27269	0.24758	0.039182	-0.054686	0.86012	1.0145	1.2032	0.30582	1.312	0.13979
	0.11667	0.14282	2.4688	-0.031775	1.1568	1.7885	0.80221	0.49922	0.097501	0.25327	0.6076	0.71478	0.33725	2.331	-0.042833	1.4452	-0.042627	0.68889	2.456	2.2652
	0.90965	0.072708	-0.034028	0.79742	0.5948	0.50938	-0.033991	0.0015424	1.3073	0.31392	-0.056571	-0.015702	1.1917	1.9209	1.0865	1.0288	0.04895	0.69055	0.28986	0.17497
	0.086118	0.55063	0.72956	-0.0093939	1.6061	0.5318	0.074252	-0.026187	0.73627	0.69503	0.098459	1.8468	-0.015455	3.8603	0.071844	1.7198	0.21583	0.52476	1.2651	0.2158
	1.1756	0.21578	1.4794	-0.0036717	0.76046	0.061912	0.62755	0.71811	0.71822	1.0826	0.40688	1.078	-0.03887	0.078284	0.56808	0.23162	0.98337	-0.022244	-0.073272	1.1265
	-0.031223	0.075446	0.42904	-0.054317	0.78218	1.049	0.43957	0.68441	0.47863	0.089233	0.058463	0.66403	1.1381	-0.015506	-0.0042427	1.172	0.51265	3.3724	1.3262	1.115
	-0.060813	0.050086	-0.0049534	-0.060313	1.6566	0.081738	0.17482	0.29924	0.52599	1.3655	0.23652	1.241	3.3283	0.7451	-0.014378	0.58859	0.089058	0.14106	0.8142	2.9849
	0.019727	0.077542	3.0292	0.1118	0.81283	0.61462	1.2493	0.21937	1.1524	1.8492	0.39918	-0.015363	-0.014367	0.47065	0.23645	0.89776	-0.015343	1.4359	0.81896	1.2477
	0.92364	0.20276	-0.048067	0.077201	0.51602	2.4176	0.12099	0.69317	0.7532	0.25984	0.24153	0.04459	1.6848	0.33673	0.31816	0.83561	0.28561	1.1667	0.60764	1.2264
	1.4725	0.39232	1.3113	0.38896	1.2904	1.2847	0.39804	-0.05113	0.74974	0.90836	1.3501	0.85458	0.7294	-0.012525	-0.013411	0.16648	0.19265	0.73214	0.35538	2.2233
	0.80554	-0.047711	0.061718	0.13592	0.61561	-0.068366	1.2198	0.023414	0.17604	0.95987	0.12256	0.77604	1.3624	1.7774	0.53651	0.92835	1.0053	0.077524	0.76239	1.2145
	0.0010914	1.3136	0.25098	1.7514	0.90158	0.011747	0.54905	0.11437	0.34155	0.71702	0.39652	0.58922	0.63959	0.2244	2.0794	0.71725	1.1689	1.3493	4.552	0.17623
	0.16366	0.32408	-0.050221	0.076232	0.28425	2.2557	0.28308	0.12901	0.22943	0.66336	1.4108	0.20881	0.37118	0.53583	0.77632	0.33991	0.69941	0.0426	0.20194	0.17408
	0.25079	0.24044	0.21292	1.4468	0.98145	-0.0042543	0.072453	1.3127	1.2813	0.088445	0.5432	0.70823	0.25741	0.46883	0.024701	0.93841	1.6653	-0.086778	-0.032139	2.91
	0.1834	-0.036478	-0.030398	-0.059833	0.23202	2.419	0.066392	0.33868	0.70169	0.40171	1.2305	0.42839	0.4323	-0.058328	1.3779	0.47708	0.47711	1.2048	0.28998	3.7453
	-0.025096	-0.056624	1.1565	0.53535	1.2376	3.807	0.064149	0.024964	0.76482	1.8651	0.0052986	0.26901	2.1911	0.011067	0.25749	0.89135	0.24623	0.81978	0.64596	1.5936
	0.59154	0.38079	0.46612	-0.033342	0.63124	-0.073164	0.46371	0.02257	0.18399	0.43585	-0.041645	-0.037799	-0.068751	0.42287	1.489	0.61053	0.10996	3.6413	-0.073448	4.7309
	0.022389	0.037944	0.088086	0.32353	0.49396	1.7376	0.71509	0.31882	0.16236	1.2167	0.13859	0.72377	2.1085	0.013905	1.1738	0.2792	0.28533	0.39931	1.6859	0.77909
	-0.040527	0.12673	0.13355	0.022264	0.25795	1.1753	0.40218	-0.0040244	0.36445	0.98393	0.11194	0.21294	1.0972	-0.065093	1.5533	1.2598	0.02438	3.1443	-0.0057778	1.0707
	0.10663	0.10947	0.40761	-0.0028462	1.1486	0.015939	0.40773	0.0034613	1.0049	0.41153	-0.077557	1.5103	3.445	1.0724	0.61857	1.6492	0.69144	0.11173	0.62797	0.22487
	0.22774	0.01227	0.73479	0.019422	-0.046626	0.12683	0.32264	0.053019	0.60888	0.12149	0.14463	0.13703	0.020841	0.75204	1.2485	1.0699	2.1207	2.7725	-0.058687	3.473
	0.69104	0.41293	0.22787	0.077122	0.86987	1.2433	1.035	0.78943	0.19605	0.43984	0.2642	0.090279	-0.021984	0.92042	1.074	0.089053	1.7397	3.7512	-0.088692	4.3219
	0.57334	-0.042718	0.52728	1.4829	0.18755	0.33843	0.1309	1.2188	0.35216	-0.0087815	0.20508	0.38595	1.6162	-0.0017702	0.8026	1.1117	1.6797	0.48825	-0.05903	1.4194
	0.84003	0.28566	-0.075773	0.026459	0.036221	-0.059742	0.27076	0.39089	0.69019	0.39829	0.59883	1.3574	1.1323	0.99768	-0.05283	0.67129	0.94048	0.27043	0.52802	1.6183
	0.54487	0.070237	0.28165	0.11005	0.28472	0.042957	0.51704	0.18877	1.2003	1.8798	0.016099	-0.037285	2.2322	0.095675	1.925	0.46575	0.52332	2.5738	0.14956	0.62968
	0.58355	-0.0063583	0.44733	0.36614	0.91578	0.98523	0.19585	0.067021	1.3719	1.1188	0.18267	0.46762	2.4209	0.32132	0.34261	0.87868	0.29863	2.2655	0.47268	0.74706
	0.23549	0.028155	0.85681	0.066615	1.0823	0.022684	-0.04628	-0.019311	1.8257	-0.046638	0.69309	-0.0074947	0.051627	-0.0049081	1.6171	0.95593	0.68525	1.7081	0.58156	2.1209
	-0.0057941	0.071598	0.73534	0.18693	1.1059	0.0099895	1.2872	0.61558	0.37893	0.71723	0.068011	1.5108	-0.044182	0.031071	-0.023801	0.6109	0.75283	3.3628	2.3072	2.622
	0.82635	0.029648	0.55837	0.30295	0.55165	0.39114	0.046683	0.28776	0.79083	1.1966	0.9321	1.3011	1.5683	0.60143	-0.018897	0.34642	1.6076	1.8686	1.997	2.946
	0.079867	0.091136	-0.050852	0.66253	0.0044637	1.7909	0.5394	-0.0063275	0.85919	0.79887	0.1632	0.96351	0.95735	1.2243	0.81973	1.262	0.21102	2.3034	0.47304	2.4584
	1.1223	0.10924	1.0152	0.073537	0.40882	1.7791	1.7601	1.1251	0.53743	1.1715	0.20997	-0.042372	0.05909	-0.048627	0.74608	1.0431	0.26094	0.10351	1.1452	2.3063
	0.28094	0.10084	1.9832	0.11285	0.90534	0.51087	0.42999	0.94608	0.44614	0.58292	0.10368	1.9586	0.053836	-0.025579	0.30335	0.82598	0.38083	3.7372	2.6325	0.18389
	0.60457	0.15729	0.10279	0.22833	0.17763	4.7272	0.17895	0.58392	-0.014016	0.93204	1.0701	1.3712	0.18973	0.051016	0.51968	0.40316	0.34841	2.7366	1.811	0.67322
	0.38904	0.41175	0.54174	0.77529	1.2249	1.0338	0.0032948	-0.0024767	1.2267	0.29281	0.81011	0.0042548	1.2004	0.093638	0.44373	0.79803	0.51141	3.0732	0.11838	0.15134
	1.1003	0.30967	1.0645	0.11375	0.44025	1.1365	0.35372	0.77862	0.24317	0.44531	0.099565	0.17198	0.68248	0.13822	0.23001	1.4737	0.99107	2.9498	-0.04488	2.6997
	0.25398	0.85591	0.4959	0.10438	0.3545	2.0557	0.5974	0.37996	0.1862	0.088369	0.1996	0.15816	0.86196	1.6939	0.0047713	0.9577	1.4031	0.3054	1.2668	2.3996
	0.29298	1.2236	0.2192	0.32835	1.4537	0.86325	0.05493	0.00052543	0.37476	1.1226	1.2569	0.21605	1.0807	0.096016	2.063	0.61861	1.2472	0.5371	2.0972	1.8488
	0.050687	1.3472	1.7466	0.028035	0.41469	0.52316	-0.073601	0.56623	0.6069	1.4266	0.40305	0.027955	0.55184	0.61761	1.2802	0.74365	0.15336	1.0092	0.45349	0.91996
	-0.041267	0.40245	1.378	-0.040156	1.1057	0.16405	0.38386	1.4354	1.0251	1.1862	0.30468	0.70333	0.38476	-0.013696	0.63868	0.22654	1.4447	1.4097	0.28479	0.35417
	0.3091	0.37769	0.51886	0.11585	0.46137	0.554	0.63576	0.77085	0.92017	1.0488	0.14038	0.10313	-0.024442	0.20741	1.7452	1.1153	-0.0032535	1.555	0.9493	0.70463
	0.5335	0.63028	1.1525	0.0097551	0.40497	1.6736	0.048809	0.03371	0.51032	-0.046742	0.80302	0.034586	1.1055	1.796	0.52947	0.46701	1.9942	0.11878	1.9664	0.20737
	0.34113	0.72672	1.4458	0.013183	-0.082871	-0.0053409	1.0339	0.033334	0.20585	1.9653	0.84606	0.10406	1.3953	1.8926	0.8575	1.9456	0.16627	0.50819	0.83865	0.46322
	0.27124	0.1142	1.152	0.59063	-0.046997	0.9479	0.012426	0.075399	0.46683	0.74361	0.85879	0.39636	0.40717	0.18347	0.044741	0.045869	0.27487	3.8208	1.1185	2.709
	0.13112	0.43395	0.51331	0.0091712	1.293	0.49604	0.037124	0.070777	0.12588	0.70477	0.24091	0.20636	0.12145	-0.030242	-0.020106	0.89891	0.25844	0.93839	2.5429	0.09446
	0.1608	0.06877	2.7102	0.051082	1.5598	0.055338	0.87058	0.09575	1.414	1.6354	0.68906	0.019565	0.13538	0.8782	-0.0076462	0.67999	0.64106	0.58332	0.52058	0.099592
	0.14255	0.15919	0.086914	0.062212	1.1209	0.0050324	-0.086903	0.20737	0.18869	0.56354	1.0605	0.26372	2.8888	0.011255	0.49919	0.3702	0.13704	0.76395	1.2607	0.26017
	0.35727	1.4716	0.0096276	1.1216	0.56258	0.0039849	0.15986	0.025113	0.14639	0.36075	1.7734	0.71161	-0.059083	0.019006	-0.035615	0.45738	0.22378	0.67755	1.6543	-0.041686
	-0.033485	0.56626	0.27696	-0.050586	2.4129	0.045906	-0.035012	0.14143	0.065884	0.38317	0.53705	1.0072	0.20067	0.04216	0.023313	0.25949	3.3843	0.45445	0.69222	0.020534
	0.76829	0.088041	0.98906	-0.023488	0.62292	0.2545	0.07994	0.23817	1.2671	1.1832	-0.036529	0.58596	-0.031401	0.16867	0.62272	1.278	2.9556	2.8123	0.69899	0.21252
	1.5538	0.23252	0.59466	-0.075734	0.21135	0.37784	0.11011	0.27164	0.68265	-0.068314	0.13523	0.38819	1.5922	-0.00061576	-0.025651	0.68032	3.7433	1.7493	0.00099361	0.83295
	0.10925	0.70657	0.70059	0.33014	-0.065768	0.31632	0.65013	0.094471	0.38267	0.67354	0.24919	-0.0017049	0.022096	1.1949	0.9387	0.25517	0.1697	1.7382	0.60707	0.13627
	0.45551	0.72684	2.8324	0.30986	0.86586	-0.051729	0.64462	0.5104	0.18999	1.0639	0.9077	1.0517	0.077541	0.56752	0.39458	0.3238	0.46632	1.1619	2.1531	0.41416
	0.73465	0.43837	0.70602	-0.029607	0.75519	1.0229	0.53623	0.069407	0.050934	1.0096	0.14861	0.061284	0.44714	2.3814	0.35702	1.3037	0.98561	1.7422	0.85925	2.1247
	0.026687	0.077308	1.9614	0.023087	0.45717	0.74902	0.019347	0.040342	0.52168	1.1502	0.5363	1.1311	0.32489	0.07756	-0.031999	0.29551	0.05115	0.29983	0.44131	0.076413
	0.66756	0.1623	0.080648	0.56037	0.26813	0.036444	-0.052609	-0.061859	0.27799	0.11918	-0.04618	0.24746	0.10494	-0.013237	0.43157	0.67432	0.19002	1.6617	0.64787	0.35785
	0.86594	0.25581	0.65076	0.065569	0.64599	0.90663	0.72855	0.046083	1.196	-0.083728	0.78399	0.25514	1.1163	0.81767	-0.047157	0.54523	-0.064672	0.56567	0.54154	0.8846
	0.76172	0.42259	0.15013	0.018481	0.17727	0.55279	0.7814	-0.064422	0.042305	-0.055286	0.21459	0.047943	-0.033067	-0.0018136	0.52077	0.18446	1.0652	3.9067	-0.032551	0.70376
	0.13048	6.4282e-05	0.28489	0.21772	0.5853	0.16942	0.076412	-0.075851	0.5961	1.6591	0.38705	0.29907	0.1176	0.60786	0.77949	0.92792	0.84323	0.17955	0.23139	1.2655
	1.0464	0.30716	0.22716	0.10415	1.6503	0.33243	0.0037733	0.59289	0.36359	0.024823	0.13003	0.24716	2.9512	0.047267	0.35285	-0.010864	1.3541	0.88366	-0.018731	0.38636
	0.13086	0.2133	0.073762	0.095567	1.0599	0.026098	0.6625	0.17915	0.24842	0.44206	-0.037396	0.21292	0.14176	0.47555	0.43348	0.86187	0.09922	0.41034	3.1286	-0.042935
	-0.078966	0.59412	0.0069197	-0.082895	1.6755	0.012078	0.39261	0.13172	0.11962	-0.070082	0.21651	0.054021	1.5476	0.3311	0.044869	1.3725	2.0562	0.3208	1.9945	0.047565
	0.76681	0.29643	0.1959	0.066813	0.83091	1.6883	0.37418	1.3895	0.22659	0.40571	1.4168	0.12367	0.056867	1.6759	1.8731	0.036381	0.23682	3.0276	-0.0076611	1.9189
	-0.052545	-0.063416	1.5195	0.033822	0.13701	0.030664	-0.0086984	0.39285	1.7966	0.53998	0.70259	0.44513	-0.0080602	0.011605	-0.0097393	0.73031	4.9842	2.6889	0.50179	0.022201
	0.29295	0.60262	0.31516	0.13338	1.0456	-0.0076383	0.80104	0.1544	0.51668	1.2243	0.091837	0.14817	0.10543	0.39483	1.6255	0.22435	3.4266	2.2194	0.88683	0.33072
	0.26307	-0.062096	4.5361	0.013811	0.23202	-0.017421	1.031	0.023474	0.39917	0.30719	-0.045127	0.54647	0.098478	-0.0034924	0.76877	0.96235	3.7488	2.9696	1.3177	0.82453
	0.30303	0.046806	0.62983	-0.049182	0.084382	0.54375	1.0466	-0.0078474	0.37508	0.009656	0.42993	-0.02538	0.32198	0.9134	2.0566	0.45521	0.94718	0.40015	0.35274	-0.024137
	0.57739	0.47074	1.5828	0.30182	0.43345	0.070797	0.11678	0.73808	0.9148	0.032259	-0.012861	0.12792	0.26838	1.296	1.8669	0.75202	-0.0097687	0.36372	0.027792	2.6672
	1.645	0.30975	0.23718	0.030248	0.58397	0.8692	0.47333	0.025677	0.76944	1.1341	0.20738	0.69017	-0.011802	-0.05957	-0.0067263	1.7942	-0.029447	2.4599	1.7326	2.1286
	0.56761	0.51469	-0.046185	1.4092	0.035043	1.8518	0.56953	0.15575	0.63386	0.19431	0.089787	0.12989	0.88056	0.035295	0.095943	0.60446	0.60489	0.18387	0.79245	1.993
	1.238	0.62088	0.61379	0.052802	0.57661	0.022767	0.009534	-0.029994	0.92141	0.67282	1.1873	0.13347	0.31356	-0.042235	-0.011305	1.2143	0.59376	2.6108	2.405	1.3614
	1.06	0.2058	-0.062446	0.049617	0.15638	0.93865	0.50605	-0.041021	0.3148	0.47599	0.013301	2.0406	0.45096	-0.0015307	-0.01664	0.56992	0.060706	0.5143	1.2301	0.586
	0.42706	0.20489	1.6658	0.040422	0.015915	-0.004097	0.37472	0.048655	0.51871	0.38185	0.34695	0.15851	-0.010573	1.4077	-0.057061	0.27304	0.32711	1.5193	0.20316	0.28125
	0.40321	0.3303	0.1699	0.017552	3.9197	0.39784	0.77869	0.55654	0.17576	-0.013903	-0.032559	0.91619	1.4306	0.18726	0.14599	0.45033	3.5958	0.10402	1.1279	2.0189
	-0.014803	0.7544	0.10486	0.87209	0.98914	0.78741	0.34714	0.78591	0.64304	0.73966	-0.043832	-0.074374	0.34048	0.72247	0.12267	1.3685	0.031718	0.42974	1.7361	0.945
	0.62794	0.25893	1.2705	0.055205	0.98267	0.28542	0.18349	1.5271	0.76939	1.3445	0.022754	0.56574	0.15656	-0.0090963	0.77286	1.4988	-0.041633	0.61031	1.1778	0.15025
	-0.07495	0.4929	0.21643	-0.039991	0.1288	-0.082766	0.69016	0.2151	0.47205	0.53269	0.1079	0.26466	0.10639	0.051063	-0.030863	0.75037	-0.040146	1.3004	2.0357	3.1369
	0.93451	0.29979	0.11254	-0.00084276	0.47367	0.56526	0.20617	-0.0060166	0.49388	0.24576	0.11719	0.035713	0.18099	0.99288	-0.055539	0.24606	1.5028	1.5063	0.83057	0.82833
	0.028682	0.031721	1.5093	-0.03382	0.29681	0.85174	0.74652	0.032998	0.51352	1.438	-0.046308	0.085392	2.2395	0.083406	-0.0075998	0.83261	0.50178	0.20751	3.4724	0.088049
	0.96447	0.15513	1.6101	0.06944	-0.057991	0.026812	-0.05553	0.66755	0.50409	0.65682	0.55656	0.0054956	-0.060242	0.13026	0.43333	1.0339	-0.0048406	0.11263	0.45702	0.035998
	0.11565	0.30087	0.21059	1.7978	-0.0094724	0.085159	0.28086	1.0497	0.60577	1.2816	-0.076555	0.013257	0.25473	0.80489	-0.029189	0.69754	0.25155	0.20573	0.50297	0.56571
	0.11857	-0.040654	0.051523	-0.0023808	0.028094	1.3562	0.89879	0.22789	0.26466	0.74491	-0.031118	-0.033673	0.48196	1.763	0.28988	0.51753	0.1081	0.20198	0.035234	0.5858
	-0.09679	0.067271	0.81914	0.054273	-0.064006	1.4864	0.18607	0.67291	0.39497	-0.057838	0.54453	0.21048	0.10149	0.46572	-0.014612	0.91651	0.41384	0.45093	0.29459	0.51791
	-0.016843	-0.027135	1.439	3.9822	3.1915	0.10262	0.97095	1.1252	0.45005	0.59904	-0.026283	-0.066687	-0.056722	1.4693	0.83776	0.88315	3.0347	0.057554	0.62542	1.2223
	0.71733	0.42456	0.48069	-0.029719	0.54637	1.1121	-0.080033	1.1984	1.2037	-0.016192	0.21515	-0.057071	0.047152	-0.013192	0.11616	0.29566	0.76964	0.39247	1.2657	0.48225
	0.12254	0.09014	-0.01705	0.63461	0.29337	0.10446	1.3279	-0.019252	1.0399	0.77067	1.7987	-0.057378	0.035323	-0.036709	-0.033605	0.52205	0.61968	0.14348	2.2155	0.09222
	0.067995	0.35158	-0.027146	0.32285	-0.036518	0.41012	0.00079406	0.30169	0.93376	0.32513	-0.091455	0.25069	0.70832	0.02099	0.153	0.58962	0.017319	0.34465	-0.041428	0.69064
	0.22354	-0.051725	1.3906	0.0028279	0.96321	0.34696	0.59788	0.85922	0.73758	0.18362	0.20847	-0.043001	0.11162	0.056699	0.0070521	0.38746	0.36186	1.9462	0.50173	-0.0013694
	0.05327	0.47435	1.1014	-0.013727	2.5699	0.47818	0.94108	0.48981	1.3088	0.033251	1.2107	0.10656	2.2273	-0.022347	0.19033	0.42547	1.3208	1.5133	0.31183	-0.012745
	0.041118	0.21012	1.3879	-0.034072	1.1687	2.1202	0.80798	-0.061756	1.8686	0.033887	0.72394	0.086421	2.412	1.6081	-0.010524	1.0846	3.6215	0.037592	0.65442	0.67531
	-0.016647	0.17017	1.3385	-0.038337	0.85332	1.2849	0.96022	0.54174	1.4185	0.70586	0.46065	0.92637	0.17945	0.27823	0.15472	0.57244	0.32169	0.14223	1.0934	0.036624
	0.17433	-0.024112	0.032103	1.8518	0.42706	0.12002	0.31368	1.0692	0.82819	0.84081	-0.054161	1.8643	-0.013533	0.25927	0.43305	0.49213	0.30264	-0.029994	2.9571	0.67325
	0.44374	0.12552	0.069589	0.060055	0.96259	0.57156	1.3429	1.1905	0.075688	0.0020027	-0.0055242	-0.022134	-0.037873	0.22664	-0.023889	0.9192	1.4741	0.78882	2.3466	0.40005
	0.29717	0.56565	1.2426	0.045754	-0.059508	0.080641	0.14219	0.17701	0.67753	0.37595	0.32638	-0.0070203	1.6939	2.4013	0.46638	0.58024	2.6923	0.036904	0.19292	0.79003
	0.9521	0.42941	0.081495	-0.032143	0.84393	0.41465	-0.046491	0.47059	0.72474	0.48852	0.52792	0.012653	0.56208	0.85491	0.061749	0.24176	0.0056872	0.88626	0.33069	1.6411
	0.041097	0.33004	4.0635	-0.049041	0.00075441	0.71244	-0.043291	0.74745	0.49951	0.86904	1.0547	0.86539	0.18728	0.21564	-0.091397	2.3387	0.71129	0.43276	0.081822	0.51091
	0.12622	-0.05037	1.9421	0.15797	0.83446	1.4064	0.67562	-0.083666	0.28575	0.17513	0.49589	0.29255	0.0055377	0.043926	-0.063283	0.72712	1.9451	1.5994	2.2856	0.78338
	0.25067	0.74728	1.4749	-0.032905	-0.019134	0.95346	0.20836	0.00050873	0.47674	0.21235	1.1172	0.14201	0.11561	0.0035933	-0.0032955	1.0035	0.69392	1.641	0.42823	1.6537
	-0.039912	0.093287	0.80543	0.11586	1.1734	0.61609	0.83837	0.052004	1.8466	0.27788	-0.051878	0.1682	0.21844	0.6425	1.4849	0.44014	0.090501	0.60954	1.0669	1.4539
	0.57193	0.2486	-0.06138	0.024795	0.84028	1.156	0.57419	0.44433	0.42067	0.26557	0.32119	0.57377	0.38704	0.62247	0.52672	0.48301	0.068117	0.91774	0.053699	1.3577
	0.40585	0.013436	0.058198	0.39115	0.0039156	0.004492	0.48371	-0.013109	0.68554	0.44256	-0.089691	0.10061	0.99736	0.2337	0.087043	0.56795	0.024196	0.95827	0.19531	2.5416
	0.4076	0.13131	-0.072414	1.1499	0.051657	-0.044812	0.42874	0.88495	0.40898	0.35413	0.18659	0.11736	0.0099646	-0.047591	0.18909	0.54237	3.1177	1.149	1.9423	0.018108
	0.72444	0.35238	0.058868	0.59144	0.72751	0.37398	0.96959	2.31	1.7723	0.11946	0.43344	0.92967	2.1934	0.043404	-0.047738	1.1117	0.12059	0.59318	-0.076447	1.6223
	0.193	1.4385	0.0051114	1.2296	0.73292	1.0507	0.95926	0.13989	0.3442	0.0062395	0.19555	-0.018002	0.08702	1.6642	0.19393	0.78632	2.3369	0.55147	0.0029741	-0.087359
	0.2912	0.031261	0.16257	0.71934	0.37684	3.7341	0.1582	0.28001	0.01412	0.98355	0.058403	0.57489	0.88352	0.97492	0.10085	0.81104	4.2616	0.14641	2.3285	0.62079
	0.18001	0.58826	0.13737	-0.058949	1.1922	1.0298	0.21989	0.030299	0.85726	0.098831	-0.070394	0.78962	0.41011	0.16898	0.40947	0.29014	0.88166	0.37279	0.97792	1.6802
	0.19734	-0.027002	0.12849	0.23439	1.2127	0.64616	0.7591	0.74863	0.54151	-0.04982	0.14954	1.0234	0.037549	2.6632	1.0092	1.3632	0.19268	2.4119	0.24581	-0.066715
	-0.063503	0.30688	0.80771	0.26887	0.70634	0.76441	0.9474	0.080313	0.7418	-0.023125	0.22673	0.72182	0.18337	0.1329	0.047372	0.45893	0.29473	1.1031	1.331	0.46671
	-0.079533	-0.074618	0.34923	0.017507	1.1553	0.73502	0.69525	0.3358	0.54043	0.079625	0.078563	0.71304	0.12627	0.027205	0.70576	0.64752	0.38615	0.20909	0.0078784	2.0312
	0.0077126	-0.043096	0.10446	-0.0066739	1.1813	2.3666	0.0098565	0.31022	1.1062	0.11348	0.091082	0.35321	0.048915	0.71835	0.72656	0.66357	1.8736	2.6281	2.4794	1.6972
	0.62961	0.23317	0.78138	-0.072127	1.1485	0.66984	0.88416	0.67299	0.31536	0.28117	0.45915	0.043983	2.1559	-0.070094	0.33911	0.64438	2.6584	1.5804	1.7014	0.34668
	0.032139	0.033262	0.16416	0.19004	0.65664	2.4883	1.0654	0.18654	0.82109	0.062728	1.082	0.31909	0.21916	0.31149	0.19818	0.35286	0.060829	2.2843	0.33737	0.65502
	-0.0046259	0.050426	0.62461	0.017048	1.0641	-0.067837	0.77809	0.15303	0.60134	-0.064673	0.0052206	0.3023	1.4844	1.0057	0.18102	0.078478	0.48954	0.077681	0.82928	0.23527
	0.84964	0.74365	1.3869	0.05987	0.08184	0.035461	0.50859	0.27847	0.47263	-0.066475	0.34056	0.44658	1.1292	2.2875	1.0751	0.5884	3.3215	0.90145	0.051714	1.6336
	-0.084028	0.38228	0.35621	0.23699	0.39806	0.77887	0.50246	1.0609	-0.010881	0.46436	0.46607	1.1261	0.90286	-0.086548	0.94204	0.39131	0.76854	3.6191	0.077024	1.3553
	0.021578	0.40146	-0.047263	0.26838	0.29679	1.6898	0.56888	0.50916	0.64326	0.072749	0.72717	1.2732	0.091321	0.0081779	1.5409	0.37661	1.7431	0.90139	0.1073	1.9549
	0.25896	0.18214	0.14317	0.093191	-0.041463	0.45799	0.2663	0.28415	0.58522	0.17924	0.09034	0.20318	-0.073542	0.40785	0.72168	1.3759	1.2489	1.4444	0.61327	1.7841
	0.70571	0.20926	0.22286	0.027769	1.3756	2.3556	0.7421	0.31942	0.21461	0.084108	0.56001	0.8366	0.61624	2.3737	0.19044	0.071896	0.862	1.8424	0.40877	1.6747
	0.55718	0.98314	0.056919	-0.065421	1.7959	-0.020839	0.44486	0.81847	0.96729	-0.048129	1.3092	-0.018993	0.27749	-0.0025794	0.1777	1.2879	0.32921	0.59497	0.025471	2.6911
	0.13227	0.43709	1.312	1.0895	1.8507	0.029014	0.49565	0.27123	0.094703	0.10916	0.11807	0.056046	-0.063809	-0.068061	1.7929	2.0661	2.1383	-0.032177	2.6493	-0.0058206
	0.67279	0.32857	0.095039	-0.050567	0.037231	-0.05046	0.11228	0.53482	0.36399	0.73837	0.42475	0.0012812	0.7274	1.6476	0.3949	0.073173	1.4551	0.45337	0.0033246	0.089804
	0.77183	0.1826	-0.043842	1.7839	0.23414	0.80319	0.093785	0.90786	0.65614	0.08067	0.27852	0.4361	1.585	2.1255	0.59034	0.79669	1.5977	0.45836	-0.0087887	0.23322
	1.0328	-0.0020248	0.51944	0.77029	1.1876	1.2001	0.79461	0.44063	-0.015826	1.6992	0.012639	0.024957	0.64211	0.41486	1.6603	1.2053	0.12516	1.1891	3.2077	3.2706
	0.64556	0.55343	0.016594	0.1381	2.7124	0.17248	0.38749	0.86566	0.6896	0.35724	0.36065	0.37143	3.2535	-0.018967	1.1905	0.3779	2.607	2.2632	0.46587	0.07861
	0.19697	0.12218	0.27629	0.011097	0.81127	-0.026909	0.85866	0.0074949	0.69255	0.18007	0.052775	0.4685	-0.011195	0.50567	0.85724	1.1626	0.66345	2.9115	0.2166	-0.029832
	0.11964	0.090306	0.56476	0.19163	0.08459	0.069704	0.65893	0.10499	1.1151	0.11985	-0.020072	0.046083	0.064833	0.46091	0.76553	1.2194	0.058713	0.88744	2.3747	-0.066417
	0.13641	-0.027689	0.79513	0.1374	0.10892	0.085814	0.61788	0.28252	0.094707	-0.031568	0.35494	-0.029121	0.42638	0.21497	0.061462	1.2303	1.6226	2.7188	1.4311	0.081219
	0.62648	-0.071257	1.6104	-0.0079673	1.4292	1.2842	0.060687	0.067477	0.39823	0.51795	-0.0028411	-0.034538	0.21214	3.0246	0.043483	0.90246	3.1158	1.7166	2.0214	0.012
	0.16224	0.63256	2.2079	0.88626	0.78046	0.83202	0.22145	-0.037836	0.69248	-0.0050209	0.79793	0.042415	2.4867	0.02857	0.10541	1.2243	0.71321	1.1597	3.4329	0.35149
	0.61991	0.046713	0.91262	3.3713	0.006279	0.08354	-0.019176	0.1058	0.62007	0.2706	0.14005	0.59482	0.39186	1.3958	0.50903	1.2289	2.5575	0.73166	2.9446	0.0048783
	0.54668	-0.048457	0.057171	-0.042925	-0.0086148	0.91344	0.62763	0.149	0.27304	1.0076	0.41518	0.19579	-0.018267	0.30868	0.81949	0.37862	0.069234	0.1047	0.55217	-0.037406
	0.014482	0.75845	0.3369	3.5532	0.57134	0.061407	0.42596	0.14865	0.50477	1.1509	0.24287	0.28985	1.0772	-0.073608	0.59161	0.52913	0.59255	1.9896	0.16868	0.66632
	-0.0094454	0.67649	0.55918	-0.057171	1.1782	2.4754	-0.0091427	-0.048567	0.40712	0.027448	0.56636	1.3251	0.31192	1.4397	0.14357	0.69682	1.5366	1.609	0.13035	1.6421
	1.0238	-0.061318	0.1877	3.8586	0.146	3.6915	0.10113	0.050421	0.26656	1.4325	-0.053297	0.091198	0.32612	0.013941	0.24106	0.55523	0.22715	0.36365	1.121	0.066084
	0.74363	0.1958	0.97965	0.015367	1.6337	1.5316	0.17203	1.9088	0.19155	0.049314	0.66939	-0.048333	0.29679	0.87626	0.28077	0.55523	0.43177	1.4475	3.2266	1.2544
	2.034	0.13622	1.075	3.3241	0.6517	2.8169	0.20352	0.10403	1.1809	-0.030009	0.036307	-0.014267	0.28429	0.14204	0.365	1.0427	0.96923	1.1384	-0.045947	1.2872
	1.2306	0.44461	0.59105	1.9514	0.66483	3.0761	0.091994	0.2162	0.43132	0.40978	0.11009	0.15202	0.69065	0.51502	0.3312	0.30001	1.2727	1.682	0.32409	1.0979
	0.58447	0.097461	1.8657	1.0072	0.71603	0.19171	0.14146	0.5169	0.01559	0.88439	0.33735	0.010506	0.40216	-0.042958	0.050843	0.0062739	0.76896	0.13223	2.3911	0.51298
	0.88629	0.62383	3.5965	1.4749	0.49112	0.011256	0.17664	-0.027567	-0.049853	-0.04606	0.55712	0.81305	1.6399	0.48193	0.46896	1.4358	1.1363	0.085579	0.8582	0.0069384
	0.92054	-0.061435	1.4383	-0.018227	1.5985	0.07522	0.45395	0.87567	0.19736	0.0010326	0.51151	0.83853	0.15332	1.6426	-0.025601	0.69135	0.88767	1.3672	1.2324	0.91578
	0.13358	-0.040533	0.96003	-0.066632	-0.078635	0.63425	0.55234	0.24062	0.008301	0.089181	0.1368	0.40466	0.1071	0.69081	0.044504	1.1972	1.3275	1.3603	0.34676	0.67211
	0.13179	0.095595	0.4051	0.071024	0.59778	0.49543	0.1819	0.077414	0.092774	0.1042	0.31507	0.10904	0.088242	-0.025324	0.023039	0.58903	0.25596	0.72139	0.97951	0.15348
	0.068935	0.3305	2.6276	-0.015885	0.39797	0.78209	0.58642	0.63621	0.15422	0.56421	-0.010795	0.25832	0.20817	-0.028178	-0.041942	0.84965	0.33562	0.23634	0.94627	0.64988
	0.4054	0.07809	3.0694	-0.054761	0.81388	1.6268	1.3815	0.69199	1.7745	0.64785	0.91468	-0.017764	0.47205	0.18587	0.11712	0.048698	0.98026	2.0057	0.8029	1.0628
	1.2478	0.26192	1.099	-0.0013962	0.45405	0.077995	0.046837	0.13243	0.658	0.76544	0.12178	0.098081	0.95773	0.5235	0.26472	0.50187	0.94677	0.88523	0.054848	1.1649
	0.83663	0.30523	2.241	1.7189	3.4431	0.42309	0.014113	0.26472	0.090683	-0.027336	0.025928	0.097617	0.33912	0.21777	0.38872	0.098951	-0.079605	-0.088615	0.34756	1.4853
	1.2583	0.37941	0.62718	0.99929	0.61262	0.1518	0.92857	-0.041874	0.93178	1.4835	0.45142	0.6999	0.095092	0.15134	1.4135	0.43544	4.5354	-0.0045409	0.18048	0.8332
	0.82456	0.03923	0.34136	0.04895	1.0351	1.0165	0.92673	0.045643	0.2072	0.32654	1.1662	0.40152	0.12902	0.25736	0.17099	0.88354	1.1583	0.87454	0.34769	0.84188
	0.13539	0.28735	0.2867	0.067421	0.16618	0.43668	-0.0075938	0.20412	0.70553	0.9724	-0.065124	0.33965	0.07174	0.57422	0.40031	0.6729	1.1774	1.8673	0.22134	0.61412
	0.33235	0.029795	2.4787	1.2916	0.098407	0.82849	1.9143	1.2652	1.4125	-0.0028293	-0.046677	-0.03319	-0.047515	0.90458	0.15626	0.63325	3.1013	0.21602	-0.03827	0.88243
	0.54476	0.23185	0.23701	0.0031569	0.91293	0.5984	0.026357	0.341	0.74795	1.575	0.10129	0.10715	0.080693	0.27725	0.1389	0.4849	1.9496	0.64497	0.27671	0.59938
	0.46427	0.83415	1.0723	0.18003	1.0859	0.1938	0.24551	0.80882	0.16787	-0.0010122	-0.03894	0.27634	0.030529	1.3301	1.653	0.10506	0.098466	1.4457	0.88251	4.3131
	0.21653	0.11189	0.7597	0.41871	1.1753	0.13548	0.35747	0.63397	0.5219	-0.070394	-0.048688	0.13248	0.90013	-0.01527	0.070627	0.977	0.95046	0.50283	-0.061661	-0.031515
	0.17815	-0.046828	0.88529	1.6228	0.0071252	2.1668	0.8287	0.29335	0.15594	-0.019642	0.95989	-0.017376	0.0084129	0.43233	0.43139	0.50569	1.5458	0.60945	1.7549	-0.029782
	0.47668	0.10236	1.0029	-0.025221	0.064385	0.05614	0.70779	0.48161	0.42006	1.1827	0.84638	0.85665	-0.017914	0.081977	0.63925	1.6271	2.3303	-0.070352	0.88806	0.72709
	0.098002	0.053802	-0.010915	0.029624	0.089919	0.019254	0.074349	0.031256	1.4977	0.012076	0.38421	0.097279	1.9364	0.93269	0.2009	0.573	0.39351	0.13962	2.0556	2.0127
	0.71522	0.13828	0.093665	2.1182	1.2856	0.62807	0.53631	0.58393	0.20337	-0.066675	-0.072285	0.1147	1.9876	0.23634	0.76525	0.018291	0.24717	0.78947	2.0235	0.66187
	0.28288	0.032478	1.2606	1.2772	0.69977	1.6511	0.49254	0.30721	0.21466	0.12969	0.85303	0.62158	0.77804	0.69782	1.1358	0.69287	2.8648	0.32313	-0.035416	1.0273
	1.0367	-0.07596	0.44092	1.9517	0.88038	-0.042274	0.92801	-0.032391	0.072804	0.18142	-0.037447	0.43742	-0.022839	0.45207	1.4999	1.1113	1.4657	1.148	0.26505	0.59043
	0.16305	0.2318	0.15537	1.1282	0.58962	0.0020971	0.10114	0.22154	0.71221	0.013778	0.44815	1.2871	-0.032999	0.7356	0.79537	0.68015	3.9834	0.28209	0.4804	1.9811
	0.0088811	0.3019	2.4829	0.24924	0.40959	0.45364	0.36756	0.8458	0.24192	0.095616	0.034631	-0.0096779	1.5932	2.3518	0.80478	0.29138	0.19748	2.2429	-0.0092603	1.8693
	-0.044386	0.25089	0.18681	0.39068	1.4144	-0.07068	0.47189	0.37867	1.6661	-0.048696	0.59342	-0.057749	2.8952	-0.022964	0.50929	0.21044	2.1522	0.39464	0.078923	0.4158
	1.0778	-0.073492	1.6768	0.20237	1.6004	1.0103	0.040041	0.8283	0.072702	0.0042921	0.027928	0.29831	0.26701	2.7444	0.21816	0.63096	4.7059	2.3548	0.011186	0.74118
	-0.038759	-0.075642	0.020166	0.36069	0.54414	0.21992	0.42449	0.12984	0.74214	1.2343	-0.029497	1.491	0.12871	1.1117	0.60105	1.4318	1.8076	0.19723	0.32687	0.47571
	1.1704	1.4886	-0.056806	1.8824	0.64462	-0.066925	0.94862	0.24262	1.1292	0.79873	0.54383	0.3603	0.67837	0.90552	0.058571	0.068245	2.4357	1.8696	0.40512	1.2668
	0.075408	1.6294	1.5524	-0.015123	1.0277	0.78152	0.2927	0.056186	0.21319	1.259	-0.011302	-0.019364	0.32812	1.552	0.065434	0.71555	1.4256	-0.021294	1.8857	0.97559
	1.0123	0.25402	0.018535	0.63029	1.1688	0.1218	0.15811	-0.043277	0.12778	1.8334	0.53704	1.3704	-0.018043	3.3947	1.0939	-0.040241	1.0644	0.16925	-0.013586	1.9391
	0.74829	0.39669	-0.032875	0.06652	0.56223	0.0025885	1.0328	0.66608	0.78859	0.96917	-0.078723	1.6698	0.1578	-0.053929	1.182	0.67025	-0.073309	0.34159	0.56418	0.72556
	0.018225	0.2386	0.16412	0.80814	1.8584	2.3031	0.062091	0.2136	1.2657	1.8572	0.040612	0.79414	0.33285	-0.04284	1.4866	0.47129	1.7654	2.4704	-0.012935	1.7353
	1.1729	0.61796	-0.014216	0.00096635	0.46236	2.5516	0.36184	0.023227	0.5032	1.0392	0.59793	0.080741	-0.042181	-0.063063	0.61566	0.12401	2.006	1.0603	1.1315	1.2444
	1.5253	0.083622	0.16568	0.010487	0.08626	1.1715	0.099011	-0.051843	0.94527	2.3567	0.043685	0.75143	0.22113	0.039866	-0.021707	0.022945	0.20067	0.33702	0.35737	0.058131
	0.50122	-0.085286	2.5577	0.098869	0.31576	2.9597	0.12613	1.2311	0.38026	0.037571	2.6479	0.87565	0.027151	-0.023242	-0.030829	0.92427	0.12299	0.29073	1.2044	0.2202
	0.33556	0.086323	1.7633	0.37592	0.62634	-0.028616	0.8691	0.46482	0.48097	0.22913	0.69935	2.0171	0.10414	-0.055621	0.82568	0.53837	0.17502	3.0022	-0.05207	0.038468
	0.062511	0.10052	0.84702	0.45289	0.48398	0.5301	0.012527	0.10702	0.62969	0.85061	0.39365	1.1983	0.1809	2.4773	0.026997	1.2626	0.68821	0.40635	2.3858	0.42145
	0.75548	0.18724	0.7028	2.1004	0.91616	4.1517	-0.0088572	0.74289	1.6604	0.11603	0.92599	0.97848	0.11599	0.031728	-0.049221	0.32892	0.12462	1.3258	0.73761	0.15241
	0.078597	0.17869	3.3235	1.1158	0.4851	0.061583	0.25783	0.96367	0.06025	0.32932	0.19753	0.56841	-0.053583	0.49163	0.73827	0.49328	1.6464	0.89443	3.4325	1.4852
	0.76408	0.093632	0.15797	0.45821	1.8159	0.011895	0.036413	-0.036124	0.53431	-0.044308	0.15995	0.1922	0.45465	-0.009142	0.2404	2.4023	0.89124	0.29451	0.24863	0.062819
	0.28282	0.72798	1.3342	0.96409	0.56377	4.5403	0.55688	0.26767	1.8214	0.14703	0.50378	1.1424	0.46254	-0.058867	0.8239	0.15128	1.662	2.6613	1.61	0.081736
	0.14272	0.73065	0.48137	-0.01411	0.1587	-0.040382	1.0405	0.14848	0.73394	1.4006	0.40843	0.19877	0.079203	0.71895	0.03542	0.093054	0.34308	0.83708	0.44344	0.17501
	0.26666	0.15885	2.6987	2.4609	0.27751	0.51706	1.0513	0.4598	0.96501	0.10864	0.67262	0.087081	0.0244	0.41494	0.16	-0.068201	3.0918	0.2642	2.3525	0.23071
	0.3175	0.27495	0.79914	1.2503	0.26771	0.030838	0.1046	0.14719	0.61389	0.16045	0.7034	-0.084328	0.34759	1.5043	0.71287	0.46057	0.66192	3.1313	3.463	0.10764
	0.25379	0.092428	-0.031696	3.1169	0.33533	0.067827	1.4865	0.70695	0.67448	0.10587	0.4194	-0.037233	0.55031	-0.040279	0.02744	0.47677	0.79981	1.3265	0.61481	0.94517
	0.39292	0.46346	0.037447	1.8645	0.0039136	0.84444	0.28053	-0.069137	0.35844	0.69232	0.79489	0.9823	0.054487	-0.061397	0.037356	2.3548	3.2703	0.67916	0.68671	0.59802
	0.092189	0.7516	4.1121	0.31133	1.2323	-0.002513	0.79452	0.066285	1.0237	0.18518	-0.015765	0.2737	-0.020395	0.042892	0.096162	-0.063915	-0.055506	3.4091	0.6426	0.70614
	-0.061209	0.23534	0.82872	1.5715	0.65939	2.0697	-0.071949	-0.065116	0.74185	-0.063899	-0.063006	0.26214	0.022424	4.7857	0.2206	0.53124	5.0275	0.0077238	2.4358	0.35904
	1.0324	0.84004	2.2951	1.0344	0.40491	0.31824	0.86541	0.10627	0.35022	-0.0099697	-0.048223	0.23922	0.33983	0.033507	0.12148	1.6454	0.70321	0.19961	2.0006	0.78523
	0.74755	1.0143	2.0383	0.055433	0.25028	0.58586	0.76956	0.21209	0.71947	1.9615	0.39271	0.03581	0.13898	0.083338	0.20941	0.50741	1.3712	0.98599	0.17323	-0.029424
	0.72314	0.277	0.3629	2.0356	0.30172	-0.052586	0.076568	0.19943	0.66476	0.86767	0.84731	0.11848	0.10768	2.0778	1.2525	0.32887	0.24858	0.3221	1.2254	1.7414
	0.69142	-0.0073577	0.065161	2.1823	1.972	0.043137	0.43469	0.17034	0.62871	1.2687	0.2187	0.084272	0.29878	-0.076409	1.2687	0.52566	3.1181	3.0089	0.22324	3.5769
	-0.073412	0.16526	0.31896	2.5046	-0.041397	0.023077	0.62958	0.49954	0.68346	0.6976	0.4669	0.38356	0.26928	0.045858	-0.0067479	1.3257	-0.040851	3.3299	0.53731	0.87817
	-0.10092	-0.027411	0.9372	2.5935	0.9262	2.3991	1.0111	0.066016	0.33924	0.66026	0.71966	0.23282	0.31552	0.058889	1.0397	0.28193	1.0152	0.10439	0.79378	0.32973
	0.068807	0.99747	1.1841	0.13769	0.80299	0.50563	0.27567	0.28012	0.46559	0.69037	-0.029803	1.4194	0.022811	3.1987	0.19911	0.51231	1.4154	1.8405	1.8703	0.10853
	1.507	1.2891	1.4294	0.4121	2.7551	0.47712	0.14838	0.15508	0.37437	0.88255	0.92375	1.4947	-0.026019	2.0286	-0.038418	0.5557	0.045572	0.35674	2.4029	0.42181
	-0.047616	0.39901	1.0176	0.75745	-0.0084348	0.42763	0.13555	0.10431	0.62957	0.9359	-0.087277	0.22644	0.1572	-0.050333	-0.064904	0.43355	1.643	-0.016897	1.4691	0.38802
	0.10136	0.38899	0.24375	1.9416	0.78971	0.32659	0.27555	0.63942	0.79436	0.90945	1.1572	0.36638	0.25301	0.14875	-0.05254	0.53282	0.10481	0.33271	0.19748	0.40018
	0.28696	0.14229	0.042104	0.63386	0.5676	-0.032912	0.47161	-0.070322	0.79246	0.7381	1.3894	0.15509	0.12824	0.9352	0.83449	0.52932	2.0228	0.086364	0.38007	0.22345
	1.013	0.13367	0.046858	1.0911	0.77166	1.7872	1.0281	1.3843	0.19187	0.53767	-0.083381	0.020291	1.3692	0.017001	0.76282	0.23993	2.1179	2.3277	1.436	2.6812
	0.025595	0.3064	3.1302	1.423	2.3725	1.9275	0.5006	0.43123	0.97909	0.070721	0.57068	0.012802	0.20151	1.0608	0.92689	0.083459	2.5554	0.091585	0.70079	-0.0038478
	0.039765	-0.031093	0.57419	0.21025	0.74716	0.1776	0.40398	0.20355	0.52771	0.41496	-0.051251	-0.018339	0.065113	0.97782	0.053223	0.22479	2.439	2.7291	0.3424	0.016139
	-0.032069	0.83478	1.9493	1.22	1.0626	1.2407	0.23731	-0.043165	1.3984	0.15869	-0.02875	0.061683	0.13282	0.017343	0.061428	-0.019106	1.9113	0.71601	2.8468	0.78459
	-0.088889	0.139	2.8553	0.29312	0.9809	0.0088367	0.54607	-0.061134	1.1033	0.70307	0.65251	1.5808	0.0047828	0.29225	0.94457	1.3706	4.828	1.4346	0.10051	-0.062249
	-0.03505	0.19104	0.83258	0.12246	1.2575	3.0832	1.5188	-0.047223	0.51693	1.3568	0.04756	0.30313	0.10334	1.2701	0.063162	0.0087667	2.8435	0.66946	0.11107	0.15428
	-0.080277	0.49411	2.4443	0.21146	0.23177	1.2467	0.57052	-0.0088173	0.78066	0.26968	0.24251	1.5071	0.16929	1.6817	0.14604	0.096375	0.12368	4.2905	0.4044	0.098889
	0.65938	0.88969	0.91333	0.48616	1.5907	0.64901	0.1556	0.12913	0.47976	0.28671	0.82275	0.66916	0.29035	2.3575	-0.0012785	1.0444	0.19301	0.26245	0.23609	0.26213
	0.7855	0.0014442	0.96038	0.24455	0.31822	0.011703	-0.024642	0.50691	0.7576	1.3709	0.55835	1.444	0.072765	0.66952	1.6033	1.4845	0.61629	0.41452	1.201	0.29239
	0.72277	1.1027	2.2657	-0.033588	0.20053	0.30088	0.7999	0.1505	0.23622	0.051067	1.299	0.92945	0.095878	0.014218	1.3003	1.0142	1.3827	2.8808	0.052678	0.74405
	0.23842	0.59333	4.8871	4.1298	1.4101	0.1541	0.45239	0.6783	0.15399	0.29193	-0.041072	0.66239	0.072387	0.4718	0.26634	0.972	0.15843	3.5177	0.30949	0.052389
	-0.074054	0.99503	1.6806	-0.013915	1.414	2.8631	0.13805	0.3747	1.1934	-0.033738	-0.023106	1.0288	0.38798	0.022527	1.7592	0.031062	0.42283	0.19136	0.54719	0.46003
	0.25807	0.23768	2.9038	0.30691	0.85189	0.46116	0.85102	1.3158	0.60799	0.21056	0.00069512	0.47527	-0.019774	-0.031035	1.2639	0.17704	0.22504	0.18104	0.7506	0.11342
	0.083987	0.77426	2.3117	0.65794	-0.070892	0.72596	0.55167	0.16523	0.90317	0.30788	0.83484	2.0708	-0.017262	0.88208	0.1174	0.82974	3.3165	2.5314	0.5644	0.12506
	0.61089	0.86356	1.4319	1.3357	0.28003	0.2606	0.77867	0.93642	0.20952	0.12414	0.61927	0.045816	1.6999	0.56727	0.058761	0.26587	3.3637	0.32727	0.38902	3.2815
	0.4533	-0.017253	2.6409	0.040612	0.45448	-0.049019	1.4589	0.11358	1.9105	-0.0031238	-0.068287	0.49251	0.10296	0.46585	0.26327	0.17967	2.5101	0.2191	1.3881	-0.0059445
	0.13097	0.045766	0.96482	-0.0055435	1.3501	0.96803	0.47982	1.1662	0.49091	1.6546	0.36733	0.33433	0.0014547	0.39625	0.11845	-0.022479	1.8458	0.15471	1.2497	0.029916
	-0.033399	0.083882	0.30813	2.7906	0.026854	0.9739	0.50793	0.21293	0.87164	0.17641	-0.06934	0.44981	0.24765	2.4849	2.0198	0.3141	0.61983	0.10276	-0.022473	0.02923
	0.19803	0.47445	0.73517	0.71702	1.551	3.8034	1.0541	0.41852	0.55152	0.30448	1.0118	0.13349	0.74703	0.13512	0.1895	0.51407	0.47538	2.4798	0.13603	0.31845
	0.1172	0.042165	1.0259	1.5068	0.30555	0.1654	0.43875	-0.023026	0.69766	0.23721	0.13007	-0.0446	0.46377	0.042389	-0.048606	0.089384	1.3353	0.40874	0.41456	-0.022435
	1.1094	0.87333	0.27707	0.02603	1.1109	1.3624	1.7017	-0.016612	-0.050402	1.0735	-0.055897	-0.00449	1.5766	0.95791	1.078	1.0986	0.46462	0.13584	1.1595	0.13744
	0.13635	0.4165	2.9698	0.86963	0.83797	0.70952	0.80938	0.020503	0.15947	0.10308	0.48395	-0.0049512	0.12727	-0.051251	-0.015537	1.6847	2.3152	0.052602	0.22755	0.24865
	0.13211	0.57666	-0.018959	3.2137	0.68286	0.76725	1.535	0.31647	1.1874	-0.066778	0.087825	-0.044913	0.11498	2.0214	0.16928	0.98582	1.1641	2.6302	0.15501	1.4019
	1.63	0.99127	-0.074055	2.1307	0.042796	0.37529	0.1832	0.51071	0.46327	0.50165	-0.071387	-0.032489	0.20653	0.021618	0.32836	-0.030406	1.108	2.3604	2.5497	0.2505
	0.50511	-0.017045	1.7793	-0.02344	0.55415	0.67452	0.086247	1.3718	0.80623	0.60836	0.40434	0.033285	-0.011791	3.0843	0.72182	0.58109	2.9969	0.14592	2.8579	0.1833
	0.1219	0.71252	0.40485	0.1842	1.2647	0.054068	1.0686	0.049822	0.62717	1.1891	0.65347	0.21704	0.09091	0.14274	0.27109	-0.0028178	0.32413	0.20435	0.12889	2.0968
	0.017287	0.9501	-0.073244	0.21163	1.0888	0.3041	0.28147	0.98834	0.72092	0.15696	0.87835	0.044631	-0.038794	2.1974	0.23228	0.22542	0.43332	1.8237	0.7201	0.12258
	-0.080513	1.1121	1.8913	0.3167	1.1813	2.2629	0.39145	0.05843	0.74606	1.4958	0.90418	0.053512	2.0637	0.83615	0.61632	0.32592	0.77475	2.0538	0.29954	3.2462
	1.3379	0.11771	0.34496	-0.062938	0.9444	-0.051445	0.91148	0.29072	0.040835	-0.078666	1.2941	1.8791	0.0026857	0.56927	0.02384	0.055271	0.12647	0.056691	0.53429	0.44614
	0.57914	0.97759	1.936	0.1162	1.5291	0.051253	0.64491	-0.076257	0.58848	0.71775	0.25771	0.91605	0.49312	1.0786	0.12961	0.7449	2.6822	0.21273	0.072196	0.40709
	0.27136	0.88001	1.8936	1.0955	3.2374	-0.027992	1.8508	0.046924	0.84228	0.2069	0.053212	0.01427	0.094615	2.3534	0.97258	1.7392	3.1327	0.11578	0.01323	2.2127
	-0.033839	0.41819	1.2372	-0.088929	1.7706	0.013617	1.6059	0.17299	0.73787	0.041564	0.065866	0.67651	0.12008	-0.047234	0.055801	0.86283	1.4855	0.3323	1.4439	5.3721
	0.086584	0.045965	2.6537	0.32171	0.14669	0.73963	0.90926	0.86885	0.22672	0.14297	0.23321	1.3641	0.043922	-0.020683	0.066177	0.5636	3.6921	0.98491	0.53523	0.10046
	0.73786	0.19185	0.16547	0.0024492	0.48277	0.14526	0.48042	1.5867	1.2752	0.02356	0.78376	1.3218	-0.0094365	0.57852	0.11855	0.14029	0.85786	2.1096	1.0406	0.62969
	0.26353	0.003694	0.5322	1.6343	0.040167	0.41047	1.4596	0.4678	0.48876	0.14452	0.94843	0.35588	0.09931	0.26796	0.2364	0.4001	3.4004	0.00045673	2.2554	1.9105
	0.47483	-0.032238	2.2652	-0.056102	0.82568	0.81605	0.00085199	0.5247	0.57154	0.26885	1.2293	1.1684	0.062204	0.13734	0.24733	0.24878	1.3438	0.26867	0.95618	1.731
	-0.018355	0.3345	0.86049	0.018138	1.0567	1.2778	1.2028	-0.0036287	1.0136	1.1048	0.89382	0.28857	0.22712	1.5621	0.0054052	0.32936	1.0737	2.7806	1.6525	0.057059
	1.092	-0.0070665	1.2994	0.022092	1.0554	0.18245	0.05085	-0.087117	0.47374	0.012344	0.94973	0.58082	0.33503	0.64465	0.092041	0.17414	1.8238	3.4389	-0.034409	2.3144
	0.21792	0.47465	-0.035403	0.20772	1.6403	-0.031561	0.95398	-0.062737	0.32498	1.0903	0.42819	0.43898	0.18866	1.4008	0.033533	0.5554	0.3533	0.051545	1.3015	0.085737
	0.11187	0.8437	1.5402	0.72238	0.91448	0.56265	0.23627	1.1895	0.51349	1.2209	0.078949	-0.028039	0.11068	-0.022503	0.25624	0.41438	2.5033	0.081281	1.8675	1.6495
	0.17309	0.63758	1.2362	-0.0090412	0.16671	1.3286	0.34775	1.0571	0.43563	1.335	-0.068525	0.62957	0.041243	1.6564	0.76565	0.6767	2.6865	0.063992	0.85505	0.13185
	0.59731	0.62658	3.8128	0.28153	0.15666	0.29066	0.089607	0.014426	0.074856	1.6698	-0.0035164	0.73661	-0.017757	0.0078393	1.0077	1.9045	0.69105	3.3493	2.7312	1.3725
	0.22008	-0.061329	1.3866	0.051391	2.1357	1.495	0.46714	0.58065	0.17619	0.26838	0.41366	-0.00849	0.16182	0.90753	0.48068	0.94718	1.2616	2.8334	0.70469	2.2803
	0.24991	0.1069	0.044103	-0.037831	-0.0055834	0.088267	0.37848	0.74767	0.34668	0.082094	0.00039342	1.7164	0.10502	1.416	0.082363	0.89179	3.2205	4.5097	0.59588	3.4834
	-0.0018292	-0.00296	-0.011921	0.45425	4.679	0.1963	0.42295	0.76092	0.59289	1.5902	0.21537	-0.066615	-0.046391	2.0336	1.0347	1.9386	0.0398	0.2906	2.7765	1.8406
	0.78158	0.058347	0.19416	-0.035236	0.75526	0.8838	0.026056	0.94184	0.20497	0.40904	0.65605	0.0067699	0.024434	0.34748	-0.068839	0.65964	2.5321	2.2497	1.7542	0.33269
	0.1816	0.2177	0.4137	0.020304	0.8781	1.362	0.07415	1.7736	0.47422	0.78914	0.84309	0.76564	-0.041389	-0.050914	0.23068	-0.013904	0.58951	0.84181	0.5305	0.55977
	-0.066216	0.015751	0.088288	0.71649	0.1984	1.1958	0.92167	0.24762	0.45279	-0.077284	1.2448	-0.03311	0.19376	1.502	0.97052	1.0713	3.2154	2.4909	1.6397	4.8351
	-0.06727	0.4727	0.52386	0.11316	0.079975	0.25573	1.0389	-0.024854	0.96445	1.1687	0.61024	0.4979	0.007523	1.2518	0.66746	0.43827	1.4078	1.5891	3.1522	0.38629
	-0.02304	1.1859	0.029591	0.012653	1.9295	0.42274	0.95186	0.79562	0.28926	0.4453	0.045044	0.79569	2.4397	0.052207	0.85537	0.98398	0.78274	0.8001	1.9021	2.0652
	0.56073	0.077276	0.0080625	-0.054427	1.4922	1.439	0.36345	0.025577	0.65909	2.1791	0.57184	0.47898	0.53302	2.3874	0.054366	1.0608	0.56685	0.58788	1.5312	0.068277
	0.096838	-0.019397	0.015583	0.056846	2.4961	2.5036	0.50547	-0.035914	1.2076	0.97943	0.39401	-0.064429	0.4804	-0.039204	0.09553	1.1322	1.9425	0.14999	2.337	2.5045
	0.13369	-0.074299	-0.085872	-0.046615	1.9445	-0.0066346	-0.0045259	0.3258	0.17422	1.7127	1.759	-0.055316	0.059771	0.49398	-0.045889	0.72254	-0.069874	0.33663	1.3722	0.14663
	0.42196	0.1111	0.30532	0.1925	3.0193	0.36117	1.2349	0.039443	0.36646	-0.03917	0.76341	-0.018613	-0.030321	-0.045876	0.16652	0.20179	0.88592	0.79303	1.9231	0.85291
	-0.042828	0.057464	0.22137	-0.043977	0.0097103	1.0718	0.72926	0.095466	0.20498	0.058287	-0.05107	-0.033104	0.013293	0.2773	0.61106	0.11012	0.92702	4.8761	4.6535	1.7728
	0.45083	0.28729	0.051084	0.067833	1.2501	0.77635	1.2883	0.14993	0.068425	1.4637	1.1715	0.60364	0.19445	0.0018727	0.034031	0.64401	2.1843	0.80499	0.53115	-0.014091
	0.94654	0.013897	0.052725	-0.048375	-0.0066951	0.06075	0.33765	-0.020465	0.40786	-0.017864	1.5619	0.19785	-0.021148	-0.0032163	0.70133	0.18511	2.1398	0.085824	0.43687	0.1441
	0.8637	0.62289	0.34231	1.1125	0.17074	0.34126	1.5687	0.27706	0.94422	0.29408	0.69255	0.23319	0.053938	0.06158	0.11092	-0.058622	0.51626	3.2226	1.1522	-0.050523
	0.41073	1.414	0.60415	-0.019541	0.59695	0.11537	0.058631	0.044973	0.13579	1.1417	0.91142	0.47205	-0.010259	0.046891	-0.0015451	0.14855	2.9369	2.7379	2.4108	-0.061251
	0.34984	0.22526	0.4787	0.27106	1.1999	0.2239	0.025189	0.40067	0.32753	0.3569	0.47288	1.1088	1.6761	0.066675	-0.020199	1.4121	1.2782	0.23128	2.0093	2.0666
	1.4071	0.047113	1.6079	0.14025	0.14538	1.3345	0.22213	0.61343	0.3472	0.66451	0.55684	0.17477	0.044641	1.3809	-0.014605	1.0954	1.4066	1.0273	0.50863	0.0010223
	0.03217	1.2582	0.74094	-0.056921	0.45188	0.42381	0.069441	0.60188	0.18452	0.19621	0.024971	-0.071292	0.12021	0.58744	-0.027512	0.54968	0.11286	1.7961	0.48422	0.1011
	0.55823	1.0237	0.044786	1.2247	0.14001	0.39917	0.11731	0.10493	1.1503	1.6865	0.25877	1.4944	0.079123	-0.062359	0.20691	1.2248	0.55178	3.0383	0.24564	0.36425
	1.2467	0.018803	0.24267	-0.022025	-0.030755	0.74353	0.5091	0.12937	2.5852	0.14432	-0.074976	0.45583	0.4734	2.3082	0.087289	2.0987	1.9793	1.5233	0.72707	0.13214
	0.37532	1.1647	-0.069986	0.053263	1.0747	0.64342	0.26399	0.10149	0.82636	0.068166	0.22312	0.18291	0.10439	3.7428	0.058526	0.86369	0.85748	1.7831	2.0724	-0.0025648
	0.017591	0.023369	0.02716	-0.011605	0.81616	0.81684	0.04188	0.48809	0.96529	-0.018612	0.081738	0.53973	0.058636	-0.032332	1.3736	0.92668	3.0342	0.39317	1.5131	0.1623
	0.095126	0.44649	-0.045338	0.98577	0.83267	1.2702	0.56811	0.44107	0.31045	0.094254	1.2159	0.8238	0.071988	-0.0093591	0.051888	0.53771	2.566	-0.062085	1.9719	0.022911
	0.50712	0.30409	0.54704	0.03839	0.049463	-0.084097	0.030756	-0.038706	1.0941	-0.030778	0.21484	0.38737	0.17895	-0.018107	0.071241	0.78361	0.53397	0.030488	1.6429	-0.0078682
	0.051147	0.066659	0.038511	-0.024332	0.33611	3.7262	0.34329	0.029928	1.1065	-0.06799	0.79569	0.41072	1.0651	0.075492	0.11141	1.8265	0.091115	1.9188	0.85429	2.6884
	-0.035854	0.83435	0.20076	4.0297	1.5792	-0.023527	-0.055503	0.34666	0.64037	0.90972	0.30959	0.45327	0.0099896	-0.0087987	0.55348	0.85602	1.7655	1.6712	0.18061	0.45618
	1.3766	0.09655	-0.037371	0.050184	0.1737	0.24296	0.96891	0.53331	0.036093	0.074089	-0.071404	0.63186	0.049465	-0.001615	-0.015865	0.28525	1.897	-0.022562	1.0155	0.039865
	-0.053333	0.63868	0.30485	4.8318	0.08615	-0.0074481	0.1593	0.63195	0.61024	0.26575	0.11186	0.37076	0.13467	0.39566	0.32002	0.79589	1.2333	1.9304	1.0907	0.19958
	0.95467	0.57206	0.18152	1.1779	0.14559	0.01914	1.0853	0.51673	1.0863	-0.018466	0.25734	0.25279	-0.001341	0.080888	0.17606	0.43206	0.48568	0.51935	0.70927	1.2275
	0.50848	-0.058692	0.0067141	1.8337	0.62786	0.26145	0.82438	0.12362	0.3726	0.10309	0.77964	0.24852	0.15508	1.7231	0.11216	1.3178	1.8009	0.46028	0.1505	-0.0023981
	0.78308	1.5713	0.14295	0.37184	1.6611	1.8999	0.82251	0.83679	1.4787	0.8949	0.32943	0.35684	0.15416	-0.02638	2.3363	0.10519	1.5183	0.79384	1.0216	0.095915
	0.16986	-0.02951	-0.056812	3.2159	0.29154	0.62379	1.1273	1.0923	0.93602	1.4609	0.45246	0.16178	0.019071	1.2566	-0.026801	-0.034693	1.2698	1.0087	0.83395	0.068918
	0.32357	0.023381	0.11927	1.0429	0.13184	3.4376	0.41338	0.40028	0.29399	-0.05064	0.11265	0.97272	-0.0013271	1.2973	0.040616	1.1911	1.7542	0.33473	1.3041	0.13005
	0.56221	-0.084507	-0.033344	2.2506	1.4785	0.099692	0.85603	0.55789	1.0624	0.51924	0.60274	0.19508	-0.031718	1.2398	0.0084726	1.0057	1.3363	0.15797	1.1784	0.041576
	0.29288	0.078977	0.23474	1.3587	1.6643	1.4618	0.10218	-0.0035484	1.3923	1.4514	0.55254	0.69786	0.12203	0.040916	0.033132	0.43135	2.3529	1.5252	1.943	0.098638
	0.23318	0.32639	-0.028174	0.090669	0.08487	0.16277	0.24453	0.6956	0.32081	-0.071443	1.4908	0.75244	0.10927	2.2944	0.057119	0.9362	0.74742	0.17761	0.052312	0.036629
	-0.058842	0.14078	-0.035628	-0.044808	1.4	3.2418	0.30113	0.025744	0.057484	0.12775	0.93945	0.010376	-0.050236	0.39598	0.02274	0.78879	0.80203	0.16495	0.057537	2.2893
	0.070482	0.47192	0.58816	0.44948	0.73215	1.762	-0.045347	0.25792	0.0082003	0.42696	0.16722	0.884	-0.030587	0.29363	0.087756	1.0362	0.54678	1.7703	1.1199	0.053303
	-0.046781	-0.017258	1.332	3.0319	0.60161	0.015685	0.18613	0.046361	0.20784	0.11447	0.13042	0.39553	-0.019991	0.044816	1.7836	1.1082	3.1873	0.12371	0.89451	2.9798
	0.79321	0.1366	0.094408	0.38471	0.29529	0.86056	0.18915	0.059612	1.4262	0.781	0.44212	0.23035	0.02368	0.1306	0.043603	0.45036	1.3777	0.33134	1.7624	0.19533
	0.28649	0.44529	1.0584	0.105	0.14552	3.0164	-0.01245	0.55959	0.41922	0.27762	0.46562	0.40749	0.74209	0.50961	0.7537	0.27249	2.1509	2.7003	0.15204	0.25363
	0.73171	0.86239	0.0042914	0.38404	0.23891	1.2914	0.77315	0.38966	0.36118	0.41765	0.011163	1.5478	0.102	0.7407	0.054028	0.97977	2.7595	0.16206	2.2359	0.2726
	0.090512	0.13597	1.3134	0.89969	0.26782	1.2351	0.10565	0.5878	0.20241	0.68576	0.022386	0.55504	-0.0057418	-0.061967	-0.033882	0.2591	1.8271	0.20537	-0.034246	0.015767
	0.046922	0.86287	-0.021783	0.52362	0.4886	0.057785	0.17098	0.10171	0.45483	0.29598	0.50837	-0.022329	0.026132	-0.048817	0.057851	0.81724	3.0402	1.4413	0.10035	1.8404
	0.89577	1.1647	1.8831	0.19424	1.8316	2.1933	1.4137	2.2862	0.24983	1.404	0.09414	0.016833	0.22403	1.3449	1.11	1.2528	-0.052062	2.6194	-0.06714	0.82712
	-0.038806	0.39666	1.7772	0.091084	0.20983	0.42091	0.92891	-0.0019291	1.045	0.086574	0.34221	-0.012538	-0.065641	0.014285	0.11914	1.549	0.17144	0.32595	0.24633	0.4602
	1.4345	1.1463	0.32829	0.040811	0.32839	2.197	0.86869	-0.041792	0.75265	-0.081076	-0.067626	0.5771	-0.062937	2.0166	0.054509	0.98073	0.91177	1.0288	1.2998	0.90047
	-0.076815	0.71187	0.84414	-0.0021765	0.083135	3.7146	-0.081047	0.43421	0.22591	-0.094577	0.58107	0.031842	-0.052784	-0.030346	0.32264	1.7337	0.99767	2.3234	1.1757	0.042762
	-0.016299	0.53002	-0.041786	1.2921	0.11967	0.60785	0.66845	0.50603	0.25686	-0.0097752	0.012548	-0.033811	-0.020772	0.052716	0.15831	0.60338	1.6456	2.9086	-0.083463	1.5891
	0.56512	0.18764	2.4962	2.6869	0.65	3.807	0.82932	2.1825	0.66797	-0.031025	0.10743	0.046737	-0.061677	-0.013658	0.23102	0.18647	2.5593	0.9625	0.69351	0.60077
	0.536	-0.058188	-0.021292	-0.058645	1.7307	2.6718	0.27034	-0.015064	0.24009	-0.087114	1.1753	0.012699	-0.088703	0.0035502	0.14679	0.24461	1.776	1.7882	0.18247	2.9563
	0.2738	0.20047	-0.039223	0.88529	0.78447	2.8953	-0.0085977	0.028941	0.46887	0.81601	0.11457	0.21333	-0.048834	0.19447	0.50459	1.15	2.7716	1.5242	1.6123	1.2966
	0.25017	0.21688	-0.035693	0.49515	0.4312	2.3012	0.8337	1.2014	0.36011	1.7264	0.084374	0.027697	1.2289	0.3357	0.031623	0.66691	0.22647	0.34886	0.56337	0.39725
	0.46162	1.0445	0.051665	0.31971	0.11955	1.6929	0.30554	0.4973	0.41479	0.81471	0.15268	0.59941	0.0052498	2.1712	1.7829	1.0444	2.1069	1.3513	1.1031	-0.0010643
	0.047372	0.93347	-0.058162	2.1184	0.99984	0.58461	0.40693	1.1215	1.3238	-0.00077773	0.59365	0.3497	0.64882	-0.027344	0.43891	0.66739	2.5391	0.23927	1.3247	0.14905
	-0.060883	0.89634	0.056373	3.7273	0.38253	0.92918	1.2139	0.55535	0.4074	1.5588	1.1509	0.37845	-0.045237	0.026354	0.78692	0.85261	0.32482	2.4162	1.081	0.32341
	0.57698	1.1035	0.25944	-0.01554	0.0016611	1.0866	0.6018	0.57544	1.3205	0.54101	0.7445	0.16536	0.068219	0.22188	0.56381	0.66464	2.6046	0.027293	0.24335	0.43319
	0.39068	0.47179	0.037506	0.093544	0.38261	0.46192	1.0629	0.74176	0.86544	0.86134	0.57852	0.47975	0.32147	-0.024675	1.1198	0.059179	1.7215	0.29904	1.5488	0.063773
	0.38417	0.27598	0.043419	-0.052943	2.3685	-0.010534	-0.042661	0.64882	0.80544	-0.057986	0.20509	0.51295	-0.02983	0.018941	1.0312	0.75235	1.3039	0.083997	1.3905	0.95047
	1.2572	0.061997	0.066163	0.21691	0.67584	0.30917	0.61031	-0.064378	1.0521	0.78802	0.44751	0.19041	0.16385	0.85169	0.90588	-0.085937	0.79719	0.74326	0.40444	0.077201
	0.56033	1.2632	1.8679	1.7355	-0.037925	0.27812	0.096676	-0.049415	0.37891	0.20748	-0.067219	-0.052689	0.6342	1.0082	1.7395	-0.099143	0.53124	0.15497	0.1083	-0.015676
	-0.02274	1.9479	-0.017652	-0.079218	0.26089	-0.0069614	0.97911	0.043978	2.4719	1.4722	0.57483	0.076554	0.012065	0.036032	1.3877	-0.0076517	1.3286	1.1102	1.082	0.12489
	0.72023	1.325	-0.078754	-0.018628	-0.011331	0.3302	1.2118	1.1058	0.27325	0.16459	0.0015435	-0.026766	0.21688	2.8308	1.4759	1.1386	2.7524	0.3599	1.8426	0.0084053
	-0.066843	1.5409	0.42568	1.6855	0.81693	0.15779	1.3811	0.67706	0.67041	1.2362	0.26453	0.43353	-0.045874	-0.023061	1.2905	0.77973	4.9889	0.54265	2.3241	0.24978
	-0.0088421	0.43274	0.41933	0.12851	1.1653	0.10408	-0.043446	1.1978	0.49068	1.3974	0.93742	0.029231	0.64754	0.32089	0.1428	0.56783	1.4174	2.3853	0.12926	-0.086072
	0.11459	1.0418	2.1899	-0.041907	0.10262	1.3827	0.02204	0.20001	0.04294	-0.025147	0.97968	-0.025402	0.06087	0.057629	1.0816	1.2259	0.78162	0.39784	2.7766	0.017611
	0.1833	0.1982	0.75449	0.13475	1.4991	1.2078	-0.011454	0.0030117	0.21612	0.48362	1.2179	0.24591	0.31884	-0.015928	0.23294	0.40656	0.39493	0.3444	0.014012	1.8541
	1.1502	0.33478	0.39477	0.47645	0.82705	0.19004	0.55619	-0.062771	0.10496	2.1129	0.36153	0.72042	-0.047477	2.8767	1.5183	1.0964	2.5155	0.27674	0.43541	-0.025757
	0.99295	0.83528	2.3792	-0.037934	0.79836	-0.0012124	1.0002	1.1312	0.44484	0.96356	-0.0054833	0.77463	2.573	0.19577	0.10862	0.077697	0.97352	0.030318	0.11364	0.13637
	0.0071971	0.28362	2.4113	0.028424	1.8778	4.1237	0.44727	0.75853	0.24273	0.0068001	1.2889	0.11268	0.016264	-0.062333	0.19308	-0.032041	0.41922	0.17746	1.1306	2.1144
	0.15591	1.1671	-0.088133	-0.044937	0.50078	0.051641	0.10405	0.62504	1.1194	1.178	0.23713	0.042563	-0.073601	0.42718	1.0422	1.6075	0.90672	0.41698	1.2148	3.6498
	1.2177	0.49468	0.49104	0.33438	0.29254	1.2153	0.39059	0.091739	0.34844	1.8201	1.6927	0.14963	-0.014934	-0.06442	0.17254	1.2471	0.11628	2.8224	0.11934	-0.076373
	0.48514	0.50149	2.8997	0.036819	0.022222	0.084176	0.1019	0.46174	0.14237	1.5958	-0.0079679	0.46747	0.2394	0.54129	-0.026014	0.45293	1.6586	0.20702	1.2598	0.60118
	0.38823	0.73526	1.5814	1.0785	0.50827	-0.024429	0.12903	0.90134	0.90755	1.3903	1.314	0.045019	0.76179	-0.0069446	0.27556	2.0847	0.35012	0.029253	1.0164	0.30555
	-0.079543	0.41371	0.18606	0.14644	1.2721	0.10694	0.92101	0.14463	0.51402	0.35293	0.92047	0.70324	0.064139	1.4586	1.1932	0.20141	1.904	0.28143	0.3037	0.12462
	0.49936	0.40491	0.051538	0.55294	0.70556	0.13676	0.82487	0.4087	0.43651	0.55899	0.64347	-0.022872	0.63825	1.1989	0.024311	0.11454	0.68926	0.088441	2.446	-0.0046397
	0.68986	1.4148	0.010218	0.57016	0.072373	0.7193	0.18294	0.39772	1.399	0.57484	0.93712	0.69939	0.28619	1.1964	0.31685	0.34573	0.079308	3.3452	1.1999	0.082952
	1.5007	0.34417	2.7479	1.3396	2.0745	0.43621	-0.01938	0.29745	0.062296	1.3784	0.2452	0.42804	-0.017863	0.088788	0.22216	0.090002	4.6286	1.9785	0.25133	0.31863
	1.499	1.2907	1.2006	1.497	0.18413	0.42944	-0.051606	1.6237	0.1467	1.3558	0.87882	1.5697	0.18926	-0.016315	0.47515	0.85581	3.1252	0.0066278	1.5056	0.13125
	-0.040945	0.72967	0.39758	-0.064056	-0.027213	0.043705	0.93341	0.23749	0.338	0.62171	0.39334	0.0052094	0.0059845	0.11893	-0.038357	0.28362	0.9531	0.45144	0.40558	2.6254
	0.016145	0.16047	0.71657	2.1709	0.93839	-0.082677	0.76288	0.91655	0.78071	0.91233	0.6581	0.19321	0.30246	0.023434	0.78617	0.16522	0.46099	2.9511	1.5252	1.82
	-0.032463	0.86486	0.69177	2.2643	1.023	0.10788	1.109	0.032881	1.4749	0.84954	0.32597	0.38761	0.034947	1.2767	-0.028228	0.52021	1.6625	0.094992	1.5477	2.9379
	0.049782	0.82779	1.2822	0.11603	3.758	2.2397	-0.043329	1.1261	0.42398	0.23295	0.072059	0.81023	0.012921	0.6235	1.5471	0.3434	0.1158	0.062549	1.1032	0.7686
	0.17394	1.574	0.34297	1.3069	1.4593	2.32	-0.023102	0.38898	0.085798	0.045781	-0.084001	0.81188	-0.071106	0.23461	0.045352	0.2278	2.4584	0.45764	0.27818	0.48428
	0.24396	0.17843	1.2914	0.87753	3.8305	-0.021462	0.17422	0.16906	0.91579	0.17473	0.27325	0.50671	-0.005051	0.76913	1.3709	0.074329	1.1344	0.37529	1.7296	0.07464
	1.1937	1.1773	1.2175	0.77701	1.6942	-0.049705	0.10974	0.3105	0.39172	0.066781	0.52416	0.15909	0.1081	1.4527	-0.033361	0.1437	0.4296	0.056683	1.1022	0.199
	1.0937	0.36926	0.28148	0.26705	0.27108	1.4761	0.86167	0.064649	1.8711	0.050571	0.167	0.53104	0.33344	-0.053091	0.6177	-0.021437	0.048156	1.34	0.4248	-0.040816
	0.10119	1.4564	0.21314	0.37628	0.12907	0.25356	0.09386	0.2171	1.89	0.50929	-0.043511	0.12106	0.086764	-0.032032	0.28213	0.41478	-0.083175	0.38619	0.017062	0.072093
	1.1578	0.55158	-0.0083072	0.0041956	0.011318	1.2447	0.065707	-0.04173	0.86473	-0.044259	0.017592	0.30596	0.20856	0.66925	0.68201	0.027431	0.081475	1.7912	0.029958	0.25119
	0.036311	0.47402	-0.02676	0.83479	0.065427	0.39053	0.55027	0.0044964	0.70082	0.030995	-0.020176	0.22899	0.84712	0.075095	-0.030214	0.014842	0.74657	0.73013	-0.030053	0.32076
	-0.032483	0.52087	-0.022456	1.4747	1.1168	1.524	0.052898	-0.016924	1.0656	0.42503	1.0659	0.71722	0.058416	-0.079269	-0.0090143	2.1007	2.1485	0.085912	0.0010359	0.77393
	0.069719	0.60903	-0.035327	-0.042515	0.62706	0.094921	-0.03806	0.74903	1.3542	0.66578	0.49794	0.48533	0.50414	0.048164	-0.087696	0.10251	0.22445	0.39528	0.65885	0.61031
	0.34615	0.12296	0.010062	-0.043841	0.412	0.19305	-0.02283	0.40292	0.99346	0.74405	0.63734	-0.074451	0.072583	1.0457	0.48746	0.78531	1.3792	1.9309	0.24292	3.9748
	0.078174	0.57716	-0.074884	0.86512	0.26241	3.6395	0.11017	0.24878	2.2309	-0.046648	-0.0033116	0.87144	-0.02896	1.0199	-0.037393	1.5719	1.1633	4.3315	-0.027357	1.9572
	0.16058	0.16924	1.5059	0.39481	0.21106	0.2653	0.033865	0.53715	0.60794	0.92599	0.56281	0.62137	-0.011348	2.6806	0.43351	1.1197	0.12397	0.061077	0.68113	0.13919
	0.03195	0.20897	3.02	0.77824	1.2868	0.077091	0.61561	0.013362	0.66083	-0.0030018	-0.041963	0.22023	-0.045313	2.7396	0.7153	0.095047	0.4547	0.1413	0.093214	0.0745
	0.0032419	0.34642	-0.080251	0.29275	0.66421	2.2581	-0.089292	0.058734	1.3922	0.67703	0.021892	0.64007	0.015209	0.43991	0.49054	1.0491	0.46485	2.0128	0.040158	0.45209
	0.03193	0.79333	1.7118	0.12857	1.3909	1.4609	-0.026038	0.5633	0.41633	-0.052536	0.25437	0.72311	-0.057367	1.1539	-0.03795	1.3929	1.0354	0.23387	0.50727	0.053226
	0.11633	0.29739	0.59942	0.39589	1.0197	0.60099	0.050993	-0.043442	0.084958	-0.015619	0.95399	0.03001	0.62623	0.6248	1.058	1.2082	0.14527	0.53153	0.46303	-0.065639
	0.018204	1.0081	1.0507	0.31928	0.13683	1.5197	0.025655	0.21385	0.137	1.45	0.23293	0.32917	0.00024547	0.88108	1.3433	0.79238	1.3005	0.21939	1.7116	0.063683
	0.11312	0.20027	0.59833	1.2446	1.7503	1.9125	1.1136	0.32953	0.20851	0.47744	0.36375	0.073249	-0.038188	0.11469	-0.028152	0.07149	0.0045482	0.015483	0.65182	0.079071
	0.79325	0.6993	0.00023494	0.0027867	0.50074	0.21521	-0.059985	-0.057326	0.96645	0.051278	0.79965	0.019722	-0.058962	1.8882	0.60333	0.030965	0.38251	2.0424	0.030403	0.16077
	0.80198	0.063994	1.0846	0.082342	0.15119	0.22435	1.9268	0.028666	0.72662	0.9871	0.84564	0.62038	-0.018024	1.2706	0.47525	0.53339	0.31082	0.083055	-0.0018544	-0.052906
	0.39111	1.8809	0.9328	0.51252	0.6203	1.5393	0.2494	0.43089	0.21799	0.55124	-0.025007	-0.037313	-0.043486	0.23327	0.65397	0.23498	0.84879	0.11589	0.029532	-0.045692
	0.74225	0.25158	0.33109	0.20111	0.42772	0.32826	1.0109	-0.0034259	0.22317	0.92863	0.05556	0.66425	4.1535	-0.063615	-0.04797	0.75732	1.652	0.062601	3.3054	0.16648
	1.1046	-0.05637	0.70062	0.015657	0.51891	1.1965	0.91448	0.043868	0.6471	0.97858	0.0025152	1.2425	-0.056482	0.51367	0.41423	0.67131	1.2058	0.15101	-0.011381	-0.0058834
	0.98656	1.1763	1.1058	0.24411	0.75835	0.73817	1.086	0.2347	1.2996	0.6059	0.11909	0.025146	-0.0028669	2.5034	0.19558	0.33541	3.4375	0.032145	1.0703	-0.033514
	0.076508	0.017792	0.35133	0.10274	0.61198	1.9971	0.13931	0.33502	0.43532	1.2155	-0.021238	0.87881	0.39766	-0.069834	0.71969	1.7813	2.4564	0.96272	0.88075	-0.0032844
	0.077331	0.35676	-0.042689	-0.034418	0.33391	0.11437	0.73295	0.61453	0.99278	1.501	0.02205	-0.024792	0.015273	0.90094	0.61889	0.68696	1.5419	0.19555	0.55887	2.5127
	0.023716	-0.037434	1.8794	0.31526	0.058679	0.82049	0.16909	0.74748	0.17382	1.4688	0.44144	-0.034749	0.0068373	1.398	0.037964	1.334	-0.035539	0.033045	0.81428	-0.023949
	0.071686	0.17674	0.64447	-0.070328	0.72235	0.65124	0.69035	0.034723	0.47516	0.55873	0.0081389	1.2104	0.017492	1.1871	0.13011	1.1364	2.0115	0.49068	0.22399	-0.028013
	0.61638	0.87052	0.30148	0.2532	0.25156	2.0117	0.53825	-0.0013902	0.76356	0.83277	0.91089	1.8064	0.25732	0.3715	-0.048388	-0.058291	1.4339	0.18452	1.5625	2.3189
	0.9555	0.13231	-0.041297	2.2754	0.73698	0.5918	0.21981	0.17458	0.81514	0.82314	0.31759	-0.053812	-0.010688	0.35349	0.70298	0.24268	2.8667	0.21084	0.003615	0.37631
	0.83523	1.0654	-0.079228	-0.027328	0.065254	1.1462	0.8854	1.1136	0.55379	1.3769	0.23098	0.070822	-0.044841	0.0053226	0.76706	0.05816	1.0376	0.39904	0.0091693	1.7527
	0.75649	0.049234	0.057464	0.51678	1.0768	0.68152	0.40385	0.6578	2.3155	0.038292	0.5023	1.0626	-0.043609	1.183	0.027311	0.5355	2.3435	2.0142	-0.017605	0.2877
	-0.00034359	1.7442	1.6183	-0.061169	0.093664	0.81335	0.87833	1.556	0.73295	0.41635	1.2142	0.88487	-0.062053	-0.019616	0.81538	0.79988	0.088398	1.9894	0.10158	2.2686
	0.13087	-0.076166	-0.023297	1.2846	0.18156	-0.0053042	2.6805	1.2626	0.81069	1.136	0.24256	0.80822	0.037221	0.88209	0.79225	1.5986	1.1937	1.1827	0.66962	-0.019602
	0.37573	0.11357	0.0050476	0.11825	1.3037	0.78762	0.6996	0.24174	0.61483	0.0013336	0.036576	-0.055556	0.14217	2.1842	0.49139	0.25567	2.7776	2.7106	0.47551	0.41273
	0.86838	0.23149	-0.0058188	0.11198	1.2622	0.80633	1.4845	0.0053129	0.10405	0.58098	0.49946	0.75405	0.013604	0.0094043	0.89027	1.6999	2.883	1.4866	0.57707	0.16897
	1.2113	0.32509	0.020323	0.14005	0.52561	0.45024	0.59388	0.67537	0.29409	0.025227	1.5802	0.36427	-0.0053253	0.021016	1.4315	0.44421	0.249	0.072061	1.8322	0.018076
	0.064482	1.0059	-0.074301	0.020927	0.3273	0.7311	0.84416	-0.010132	1.5354	0.0045138	0.15145	0.10033	0.016483	-0.054854	1.0036	0.0042908	3.3667	0.25177	0.14711	0.087112
	0.86103	0.44281	2.6865	0.018918	-0.056328	2.2183	0.89217	0.46973	0.7699	1.5341	0.32363	-0.040577	0.37616	1.5871	0.23414	1.1112	0.48425	2.2234	1.5498	0.2148
	0.28138	0.47858	0.043969	-0.057826	0.48604	0.34054	1.0347	0.090356	0.44197	0.30062	-0.052486	-0.024644	-0.083969	0.30412	0.62505	-0.0085845	3.2038	1.6356	0.17194	0.25292
	0.018597	0.12738	-0.040133	0.063492	0.4712	1.0018	0.87801	0.19339	0.62916	0.70699	0.88874	0.50286	0.092261	0.10549	0.13089	0.75393	3.0417	1.0063	2.1528	-0.028404
	0.092686	0.41005	-0.036796	0.31673	0.75687	1.2485	0.43537	0.76864	0.16018	0.55792	0.32844	0.031703	0.16743	-0.041579	0.35469	1.0423	0.2606	0.005521	1.4348	0.083758
	0.61531	0.020254	1.4519	-0.052074	2.5307	0.49241	0.026579	0.0090761	0.1328	0.28573	0.24501	-0.037815	-0.043909	0.53665	0.69969	0.5233	0.41645	0.045861	0.24182	0.62965
	0.3889	0.18705	1.6089	0.88162	0.10913	1.0905	0.0074334	0.87323	0.023215	1.1623	0.019266	0.31965	2.0891	0.30423	1.309	0.30174	1.7901	0.04324	1.6619	0.020547
	1.1898	0.70795	0.061647	0.078786	0.35553	0.53342	0.72099	1.372	1.8299	0.18335	0.22092	0.23616	0.068731	4.2898	1.5344	1.259	2.3798	1.1797	3.1586	0.049039
	0.37079	0.042846	0.96513	1.6798	0.24251	0.027253	0.12003	1.0941	1.0582	0.29695	-0.045191	0.099668	0.18278	0.76442	1.1087	-0.017528	3.1466	1.1996	1.5424	0.017354
	0.19582	-0.0075113	1.9277	2.1587	0.050916	0.53898	0.21723	0.92947	0.27839	1.5907	0.16114	-0.0010939	-0.010688	1.3842	0.037495	1.4445	1.1935	0.73982	4.0302	0.15022
	0.079951	0.11401	1.2572	1.969	0.87552	3.9271	0.79209	0.50654	0.30705	0.6637	-0.08458	0.47524	0.01113	0.063035	-0.02171	0.65744	2.6002	0.44923	0.069809	-0.019285
	0.70053	0.059786	1.099	1.7633	0.26164	0.41675	0.41897	1.0448	0.88645	0.10955	0.93991	0.28466	0.033395	0.052252	0.14922	0.64409	2.0486	0.021465	0.061543	0.065634
	0.023054	-0.0053673	-0.054421	0.39948	0.19801	0.69229	0.90222	0.88683	0.5848	2.11	0.29037	1.4674	0.02154	1.4964	0.229	1.2545	0.75762	1.0787	0.2934	0.044607
	0.045756	0.034262	0.46051	0.89619	1.1563	0.58423	0.15333	1.0846	0.78788	0.49291	-0.042064	0.25557	0.090094	4.1989	0.046209	0.033273	1.7485	0.090349	0.80965	0.092139
	0.97341	0.42929	0.032247	3.3437	1.4758	0.19417	0.52794	0.42189	0.40865	0.7029	-0.096942	0.90539	-0.031649	5.4407	0.88041	-0.040966	1.1694	0.39976	-0.026264	0.25005
	0.85445	-0.013494	2.1115	0.14625	3.1854	2.523	0.14441	0.49857	0.65981	0.84444	0.4801	0.67705	-0.039925	0.079796	0.53501	1.2296	1.0008	0.16937	0.1892	0.78811
	0.42781	1.3002	0.21995	0.16845	1.2968	2.9937	0.8363	0.3613	0.80026	0.80477	0.84196	0.14254	0.11901	0.97054	1.0232	0.15387	0.3194	0.14396	0.29942	0.38318
	0.36334	0.35687	0.46714	-0.012608	0.47336	0.44733	0.02838	0.71701	0.71729	0.016731	0.027001	-0.063747	-0.051565	-0.014399	1.0585	0.16433	2.5609	2.5192	1.346	0.22439
	0.035927	0.14825	4.0288	-0.040315	-0.016511	1.8046	0.38734	1.5849	0.55754	0.62995	-0.068805	0.043457	0.088119	0.12181	1.0968	0.28195	-0.00013218	0.47835	0.50175	0.25291
	0.82256	0.65225	2.5918	-0.070827	2.1076	0.25841	0.67751	1.0042	0.87792	0.87027	0.1778	0.46889	0.26857	0.35837	0.59393	0.82138	0.37867	0.093914	0.24686	2.8538
	-0.012173	0.76439	0.54748	-0.068412	1.3729	1.8745	-0.019853	0.2902	0.58537	0.79794	0.84337	-0.04512	1.524	0.33466	0.10687	1.2531	0.49407	1.1058	0.23577	0.44372
	0.23253	0.52741	0.81256	3.268	-0.031256	0.17233	0.38397	0.71073	0.4683	0.49265	-0.015538	-0.078399	0.73905	0.029189	0.32019	0.18839	1.668	0.055283	0.03734	3.635
	-0.037368	-0.066907	1.3545	0.10895	0.061467	0.10591	0.51013	0.73731	0.30247	0.0094422	0.04096	-0.0059507	0.26346	2.748	0.022319	0.71181	0.85784	1.3578	-0.020328	3.009
	0.46332	0.36287	0.40047	0.71552	0.43491	0.040436	0.90607	0.80474	0.5877	-0.015998	-0.064474	0.027606	0.015943	1.4854	0.49815	-0.096027	1.9361	0.099919	0.12866	3.1714
	-0.026497	1.2279	-0.064052	0.11744	-0.028124	0.44485	0.75683	-0.089663	0.061276	-0.01176	0.071667	0.77543	-0.081362	0.76107	0.23544	0.0047862	3.2225	0.03041	0.008149	1.8292
	0.21897	0.0024898	-0.003516	2.2471	1.8901	1.861	0.14468	-0.0089404	0.98017	0.026367	-0.017703	0.0057674	-0.021267	-0.031031	0.53018	1.5192	1.6722	0.14374	1.4062	0.90915
	0.41827	1.1804	0.052564	3.4979	1.3768	0.83578	0.085642	0.59796	0.66594	0.061033	-0.04578	0.41011	-0.062976	0.33102	-0.093752	-0.07352	4.1208	1.6992	0.35185	1.6245
	-0.045105	0.38052	-0.014142	1.2286	1.6933	0.57216	0.39677	0.48448	0.2044	0.080886	-0.039901	0.45653	-0.070185	1.3185	0.9146	-0.072839	3.2881	0.32032	0.52931	0.41138
	0.35997	0.17992	0.43676	0.48268	0.46325	1.8587	0.45455	1.3287	0.53775	1.1816	0.19825	0.36932	0.069387	1.4723	0.78798	0.016851	2.246	0.16481	1.0361	0.78207
	-0.053363	0.58309	1.3335	1.3486	0.72938	0.09116	1.2517	0.89069	1.4857	0.15593	0.085943	0.1543	0.46121	0.19833	1.0113	0.036125	2.159	0.18292	0.38996	0.06706
	0.60153	0.71976	0.5541	0.72059	1.0264	1.1655	0.10747	0.026138	0.841	0.11573	-0.090645	0.58249	0.10978	-0.031448	0.80841	1.7966	2.285	3.2482	0.7742	0.096629
	0.011482	0.90746	1.8314	-0.05287	-0.0087029	1.248	0.75551	1.42	1.5799	0.058964	-0.061777	0.078781	0.066454	2.0277	1.7948	1.6574	2.5256	3.7297	0.41508	0.14129
	0.19387	0.14381	0.23925	0.02726	1.3962	1.0818	1.4194	0.39563	1.0188	-0.081032	0.78096	0.044705	-0.071416	0.066325	-0.0197	1.6901	0.55275	1.6187	-0.030786	0.11387
	0.31581	0.60599	-0.041639	0.27999	1.7457	0.98531	0.36909	0.60992	0.21142	0.59591	-0.059251	1.7193	-0.04534	0.15884	0.97828	0.019176	0.96008	0.25914	1.2115	-0.040209
	0.31402	0.38849	0.0087066	0.50902	0.48827	1.0555	0.45824	0.33781	1.297	0.44131	-0.04628	0.92867	0.338	2.2203	0.020245	2.2463	0.73869	0.47966	1.6713	0.15879
	0.77117	0.67806	0.32487	0.056394	0.14017	1.5814	0.71358	0.012325	0.30263	0.4845	0.037088	0.41556	-0.029982	-0.010001	-0.046108	0.32976	1.8629	0.57738	0.89289	-0.036387
	0.37324	0.58509	0.15387	0.8629	0.13712	0.9732	0.18196	0.26449	1.4309	1.1658	1.6892	0.033376	0.003555	-0.019495	0.73919	0.9348	2.2564	3.0857	-0.041246	0.048023
	0.27275	0.66983	0.28351	-0.075879	0.30574	0.068668	0.56217	0.30408	0.59669	0.24287	-0.012905	0.42986	-0.0074374	0.84957	0.47996	-0.067847	0.78335	1.2835	-0.0073298	0.60188
	0.12871	0.052892	0.073667	0.055344	0.89565	1.3634	0.95191	0.57573	0.12918	0.11287	0.3954	0.61732	0.15674	0.26539	0.32252	-0.013904	3.1581	0.34902	-0.015096	0.94825
	-0.025602	0.1276	-0.042759	-0.016708	0.22751	0.3837	0.44025	0.054454	0.7976	0.13032	0.038499	0.02838	0.018471	0.14224	0.70315	-0.071261	2.3877	0.25207	0.50173	0.51904
	0.063389	1.4846	-0.023492	-0.023324	0.51122	2.5426	0.62529	1.2291	1.064	0.91359	1.9416	1.1233	-0.044147	1.7536	0.50951	-0.026756	1.2213	4.3971	-0.082601	0.086928
	0.17241	1.1006	0.39236	-0.037194	0.12458	1.9525	1.1651	1.1763	1.7403	0.60434	1.5459	0.31226	-0.026752	1.2329	0.43869	0.78064	0.24491	0.31971	0.042753	0.92136
	0.53131	0.03303	0.036699	1.7691	0.77855	0.13831	0.3069	-0.084248	0.07096	0.47424	0.82125	0.42243	-0.056753	0.95834	0.26338	0.02695	0.047956	2.0595	-0.0047287	0.15806
	0.12544	0.81851	0.0096431	2.8692	0.084567	0.78231	1.1267	0.69407	1.2139	-0.034251	0.5682	0.78081	-0.0334	0.21369	-0.029076	0.094677	0.58314	2.0104	0.10405	3.1938
	0.10779	0.65279	0.076231	0.46233	1.2993	0.13171	1.0345	0.054873	1.2286	0.11826	0.88039	-0.038204	0.18319	0.081364	1.2221	0.38301	0.81926	0.87637	-0.043201	-0.036213
	1.2474	1.2323	0.12304	0.32942	0.49714	2.1223	0.29661	-0.051644	0.58435	1.1969	-0.040446	0.41665	-0.053404	0.13016	0.23721	0.0096729	1.2593	0.064943	1.6477	0.034809
	0.055249	0.066809	1.2185	0.50535	2.2133	0.6088	0.38373	0.038081	0.94067	0.98577	0.40975	0.75536	0.022922	0.7957	1.1346	-0.016839	2.8996	0.1426	0.4409	0.56751
	1.24	1.0465	0.014185	1.1967	3.87	0.13425	0.011288	0.48593	1.5944	0.34294	0.31292	0.33338	-0.034349	0.096568	0.01578	0.045617	0.19928	1.5613	-0.034017	0.23381
	0.32644	0.53507	0.013973	0.022915	0.43616	-0.032413	1.1152	1.4945	-0.042175	0.57592	0.73153	0.7967	-0.033923	-0.039211	-0.07389	0.56088	2.8377	1.6688	-0.031961	2.2992
	0.16231	0.68253	0.1289	0.031665	0.086139	-0.038075	1.0916	0.018835	0.35683	1.2887	0.42106	-0.059171	0.18734	-0.053724	0.53947	1.1127	0.076468	1.1169	-0.028771	1.3885
	0.14195	0.44597	-0.023146	0.014339	0.027939	2.6651	0.80079	1.2693	1.2781	0.39188	0.48373	0.2461	0.091144	0.12012	0.83354	0.694	0.63625	3.6013	0.17641	0.1593
	0.082303	1.2925	0.86157	0.0057157	0.075557	0.27704	0.53018	1.17	0.68493	1.038	1.2326	0.04271	1.9338	0.56155	0.45848	-0.060242	2.0336	0.95878	-0.01573	0.078605
	0.1767	0.34776	1.7708	0.16955	0.83583	-0.084448	1.7346	1.1488	0.97396	0.3859	0.48584	0.037797	-0.041582	0.2452	0.21363	0.55612	2.702	2.4243	2.1515	1.8658
	0.47893	0.12389	0.20687	-0.055934	-0.020529	0.71932	0.35366	-0.0090904	0.29478	0.33519	-0.016117	0.1862	-0.073535	1.2236	1.1232	0.82824	0.084226	1.5818	0.21714	2.746
	0.55441	0.51596	1.1798	0.37824	1.1595	0.81927	0.20502	-0.098882	0.81494	1.095	0.22793	0.032616	-0.043095	0.086168	0.11449	0.18357	0.46676	-0.030033	0.090797	-0.065821
	0.20506	0.44331	9.246e-05	0.69475	0.74216	-0.074489	0.39841	0.050445	0.076377	0.50888	0.55397	-0.081889	-0.085839	1.2967	1.4835	0.059601	4.5685	1.5488	0.15939	0.090966
	0.017239	0.81978	0.60388	3.1316	0.2258	1.5945	0.36091	0.072122	1.6902	-0.063891	0.029106	-0.064581	-0.074277	0.72513	0.018873	0.10905	2.1853	1.293	0.023891	0.55219
	0.63125	0.11671	1.5715	2.8357	0.31947	0.23551	0.20316	1.3135	0.062119	1.3328	0.51518	0.14279	0.025354	0.082247	0.052948	-0.0059185	2.8393	0.42806	2.0514	0.10837
	0.40668	0.34793	0.82932	-0.02699	0.11588	-0.069509	0.77056	0.27501	0.6847	0.6603	0.070403	0.74663	-0.059489	2.0697	-0.056928	0.34274	0.33444	0.324	0.099833	0.36248
	0.18687	0.31138	0.78652	1.0265	1.0439	0.050945	1.725	0.050597	1.1629	0.031394	0.53574	0.18059	0.22807	0.16111	1.1234	0.42585	3.4021	2.1884	0.91262	0.80303
	0.034681	0.992	0.031005	1.2756	0.11297	2.2905	0.064199	0.38063	0.15357	-0.038423	0.49996	0.66109	-0.01785	3.1256	1.8906	0.044833	2.6231	0.19543	1.3538	0.22584
	-0.024666	0.65245	0.033994	0.31897	0.23605	0.49821	0.25503	0.46681	0.95435	0.90871	0.58106	0.59682	-0.093702	0.50001	1.7357	0.34572	0.05772	0.93416	-0.045809	-0.028131
	0.1623	1.1572	-0.025056	1.2453	0.82878	0.80018	0.84605	0.6704	0.83158	0.017533	0.45636	-0.063131	-0.0035056	1.0122	1.3083	0.17523	0.0067234	2.1479	0.027547	0.050106
	0.052213	0.21037	-0.012564	0.95213	1.2744	0.32536	0.35604	0.058993	0.95863	1.2065	-0.070295	-0.0098034	0.00020439	-0.00063744	0.28343	0.36107	2.9918	2.0067	0.47978	0.04155
	0.11759	0.47457	0.93421	-0.016819	0.2927	-0.027152	0.13337	0.41867	0.56709	0.71168	0.41192	0.65382	-0.045549	0.26696	0.83584	0.41327	2.8904	1.5658	1.246	0.089851
	0.46039	-0.073045	0.82323	-0.050634	0.9037	1.633	0.10588	0.013634	0.064423	0.80952	0.065899	0.25723	-0.065545	0.16351	0.94409	0.057481	0.10548	1.3981	0.023744	0.1493
	0.30982	0.0474	-0.021215	1.7922	0.39538	2.1733	1.053	0.64785	0.40132	0.90682	0.39973	1.0156	-0.058172	0.6092	0.26063	0.0036791	0.70555	0.76855	-0.023579	0.041252
	0.14196	0.55626	-0.067764	0.32871	0.12678	1.8173	0.13953	0.012698	0.54461	1.0349	-0.025457	1.1415	-0.025266	1.5875	1.0164	1.5558	2.2427	1.8487	0.026271	0.17654
	0.10211	-0.037378	-0.03809	2.649	1.3608	1.508	0.21077	0.039914	0.33919	1.5833	-0.035897	-0.042523	-0.088939	1.1449	0.99767	-0.023575	3.593	1.9407	-0.054175	0.34664
	-0.0030153	1.0078	0.92255	0.37595	2.9056	1.2892	0.015394	1.4095	0.19845	0.93463	0.97641	0.1645	-0.0059152	-0.059007	0.91459	0.013414	0.11312	-0.044815	1.0499	0.2482
	0.27577	1.7445	0.34589	0.28734	-0.065463	1.1747	0.8315	0.078761	0.99038	1.1243	2.2549	-0.04735	-0.016561	0.41796	1.1369	1.3599	3.1513	0.47362	0.07875	0.13056
	0.25202	0.016667	0.46438	2.0878	2.6209	3.4566	0.14502	0.8299	0.72328	0.60696	-0.054863	-0.035645	-0.02787	0.81216	0.73389	1.7304	2.0756	0.06218	1.0284	0.12835
	0.85425	0.22364	1.1034	1.1268	0.86943	2.0541	0.7627	0.44626	0.41895	0.2575	-0.015844	0.00093521	0.18037	-0.039955	1.1437	0.98096	0.18598	0.65887	1.4229	0.099826
	0.34114	1.1759	0.77066	2.7366	-0.00926	1.5344	0.61322	0.69122	0.45164	0.73629	0.85974	0.53113	-0.094848	0.37818	0.0016933	-0.023615	0.14651	1.7799	0.19653	1.9009
	1.9732	0.17113	0.21984	3.803	2.0582	0.27962	0.23158	0.13839	0.49266	0.96347	-0.042438	-0.04255	0.036917	0.06983	0.11466	1.4074	2.3027	2.781	1.2549	0.12667
	0.45439	0.31548	-0.063376	0.77629	0.20027	0.28861	0.3921	0.45914	1.097	0.35993	-0.06263	-0.038808	-0.03134	1.3246	1.4579	0.18281	3.4367	0.19726	0.026902	-0.062661
	0.22431	0.026023	0.085852	3.2994	1.3155	0.32157	0.57362	0.012287	0.99552	0.20923	0.51017	-0.071798	-0.052571	0.62476	0.16125	0.67765	0.63026	0.038153	-0.038497	0.43915
	0.20571	0.48	0.48117	0.91226	0.11688	-0.04865	0.13496	0.14548	1.5709	1.0727	0.60542	-0.042881	0.048415	-0.066253	0.23277	1.5947	0.2804	0.78577	1.3111	0.11794
	0.17337	0.45818	0.69279	-0.069841	0.066359	2.1069	0.25118	0.83636	0.97231	0.87361	0.52727	-0.048101	-0.035608	0.675	0.20171	0.79772	2.0653	2.2821	0.061765	0.27268
	0.040921	0.97225	1.7895	3.2795	0.53415	3.8325	1.4727	-0.0075117	1.4426	0.69291	-0.080204	0.44828	-0.0058947	1.6001	0.0054338	1.8269	0.054067	1.0757	0.018091	0.42285
	0.513	0.99079	0.12598	0.087994	0.13199	0.090074	0.30895	0.079537	0.61653	0.015045	1.4974	1.1657	-0.059787	-0.057393	0.038329	0.21884	0.68505	0.96431	0.051467	0.52873
	0.94101	0.038495	0.042716	-0.069938	1.4224	1.19	0.66989	-0.015428	0.47889	-0.020323	0.58951	0.16608	-0.0062183	0.42903	0.74768	2.5839	0.59688	0.45671	0.15271	0.87632
	0.14055	0.90148	0.031439	-0.02162	1.0506	0.59097	0.94313	0.2785	0.77576	0.033195	0.058883	-0.022215	-0.019161	-0.057941	0.014097	-0.024964	0.33389	0.57536	2.4348	0.9234
	0.093933	0.48375	0.025783	0.31863	0.83108	0.60864	0.13176	0.40094	1.5341	0.7962	0.59535	-0.025905	-0.036731	0.88443	-0.034668	0.45149	1.589	1.4086	-0.086977	1.2167
	0.18803	0.81704	0.056152	0.51719	-0.048298	0.67407	0.3311	0.091675	0.54029	1.2394	0.53582	0.22088	-0.029099	0.25395	0.98744	0.80074	1.6522	0.82797	1.8925	0.66353
	1.8357	0.66029	-0.00015014	2.7916	2.2974	0.34744	0.57246	-0.02433	0.3742	0.18277	0.54593	0.36617	0.19492	0.018134	0.045153	0.34229	0.99213	0.4085	2.7052	0.078784
	1.8453	0.052345	-0.028543	1.0148	0.071945	0.088284	0.22901	-0.019719	1.0033	-0.035564	0.49938	0.13128	0.0089258	0.99889	0.27953	0.69346	0.11991	0.047197	2.0295	0.37971
	0.92671	0.66937	0.00035297	0.21886	0.63042	0.2925	0.24683	0.186	0.89298	-0.019179	1.4274	0.35719	1.8674	0.043154	0.82882	0.89773	0.61863	3.036	0.10191	0.52627
	-0.039608	0.36331	0.59922	1.2646	0.71955	0.63812	0.49837	0.028112	0.32011	0.0074315	1.2526	0.75709	2.8657	-0.032397	0.8926	0.86371	0.48556	0.42671	-0.073026	0.91979
	0.29915	0.022168	1.1474	3.2295	1.3565	-0.068246	-0.072763	0.078262	0.69123	0.059565	0.62392	1.071	1.2423	3.393	0.87908	0.75371	5.0697	-0.018444	0.70899	0.27565
	0.073384	0.10373	2.6827	1.0911	0.29349	0.70605	-0.041296	0.90456	1.7797	0.18089	0.36748	0.25737	3.8645	-0.062814	0.73136	0.42598	1.2533	2.2603	0.52531	0.25841
	0.53357	0.28274	0.044746	1.4865	-0.017362	1.5331	0.036978	0.39384	0.53193	-0.016278	0.30696	-0.048071	0.66216	0.60334	0.63186	0.96182	0.45	1.1155	0.0574	-0.044606
	0.10931	-0.0352	0.29999	0.34227	0.78827	0.1466	-0.0011603	0.39047	0.57029	0.090366	-0.011589	0.3272	-0.054041	1.7598	1.0002	1.3311	-0.093255	2.8057	0.49878	0.16369
	0.66098	0.14554	1.8568	1.2102	-0.039451	0.87827	0.00071416	-0.049455	0.055611	0.20414	0.30655	0.55828	0.026007	0.10382	0.35754	0.99132	0.13366	0.44548	-0.032406	1.5395
	0.86213	1.0464	0.45596	-0.01678	1.9622	-0.03163	0.097193	0.19824	0.63537	0.045411	0.34064	0.44604	-0.0096904	0.011945	0.8146	1.2567	0.18657	-0.058612	-0.018274	0.23907
	0.6476	0.3099	0.61781	1.0623	1.0709	0.23047	0.075597	0.71048	1.3375	0.038777	0.15982	0.33266	0.015072	-0.03455	0.5299	0.28511	1.3777	0.33136	0.88672	0.1329
	0.60853	1.0841	0.12568	0.94175	0.63678	0.99028	0.85792	1.4832	0.37595	0.085121	0.58791	0.16355	0.015598	-0.0036108	0.033071	-0.0049547	1.4785	1.6652	-0.078124	0.25993
	0.9914	1.0918	1.0242	0.1366	0.11226	0.6161	-0.0053707	0.89166	1.7937	0.00023746	0.65134	-0.023396	0.83225	0.019016	1.0802	0.49237	0.12097	2.9374	-0.014122	0.16107
	0.58824	0.22358	0.26391	0.33856	0.16765	0.79333	1.1136	0.23919	0.89021	0.013695	-0.0056594	-0.027624	1.0637	0.30551	0.29531	0.76022	0.15063	1.7378	0.15173	0.74184
	-0.068879	0.10907	0.16185	3.3185	1.0614	3.8539	0.83062	0.60221	0.66027	0.16469	0.92177	-0.053676	-0.03806	0.08077	0.29108	1.2239	0.69073	0.16139	0.072755	-0.05193
	0.65795	0.61055	0.066767	-0.026401	1.2597	0.99636	0.582	0.30734	0.41945	1.3601	0.62643	-0.063209	0.05898	1.7122	-0.069023	0.030181	2.7491	1.0812	0.018133	0.22333
	0.68461	0.23564	-0.04409	2.2206	1.2425	0.21326	1.0107	1.1029	0.29366	0.99685	1.0726	0.17758	0.040338	0.33947	0.089477	0.18422	0.018284	0.41707	-0.047819	0.027157
	0.092025	-0.028855	-0.084024	-0.055189	-0.034516	1.7261	-0.0038423	0.42339	0.32382	1.2955	0.3963	1.1616	2.4546	3.2672	1.3705	-0.097665	0.56628	0.14517	0.026278	0.06132
	-0.012308	0.018989	1.5192	4.3495	0.29488	0.5792	0.099799	0.43505	0.81376	1.3547	0.55515	-0.013976	0.06078	-0.025166	0.70481	-0.042498	1.0238	1.9484	-0.006159	0.081336
	0.33685	0.91857	0.072789	0.18243	1.013	0.85217	0.025807	0.18884	0.74895	1.3307	0.15956	-0.057652	0.61092	1.5258	0.5333	1.7505	0.86509	0.54538	0.93308	1.5823
	0.12446	0.49541	0.80731	0.94735	-0.010267	0.4133	0.076403	0.12864	0.33739	1.1026	-0.040795	0.95822	0.12316	1.4666	1.2668	0.48259	2.7422	1.611	0.0017624	0.56872
	0.78857	0.67227	0.28814	0.22042	0.51854	0.49282	-0.043357	-0.074751	0.12881	1.1698	0.62276	0.43322	0.031122	-0.0081272	1.3227	0.84644	0.042653	1.3796	0.23553	0.58594
	1.2449	0.0019789	0.077962	1.303	4.8185	0.98287	-0.06538	0.0033999	0.69848	-0.022389	1.581	-0.064548	0.80126	-0.014881	1.2577	1.0435	1.4456	1.3705	-0.046859	0.083845
	0.041714	0.10383	0.0018181	1.0138	-0.0015002	2.1361	0.32294	0.85479	1.1136	1.1645	0.8396	1.2654	-0.046346	0.15941	1.2501	0.52009	1.0399	1.6481	0.04597	0.027828
	0.32329	0.14358	-0.040292	1.4348	1.5046	0.12484	0.76103	1.1713	0.11308	0.32989	-0.055962	0.029897	2.6575	0.58249	-0.045945	1.8797	0.99121	-0.072071	2.0977	0.057145
	0.18176	0.53776	0.027242	0.19805	0.54327	3.883	1.0046	0.2994	0.67316	0.32175	0.13021	0.63373	0.21949	0.26915	0.38271	0.81289	0.56094	-0.076693	1.3981	1.0328
	1.221	0.20527	-0.064348	0.50974	1.049	-0.076277	0.26409	0.61376	0.037713	2.0523	0.10389	-0.054879	-0.026361	1.9599	0.13581	0.9003	2.9382	1.7095	1.1129	0.057696
	0.55142	0.60267	0.28635	0.26036	2.0242	1.7193	0.35917	0.6661	0.80697	0.33368	0.87917	0.24207	0.14047	0.04896	0.67532	0.8021	0.058264	0.23261	-0.029944	0.30985
	0.095299	0.23595	-0.052992	0.9087	1.5522	0.2991	0.76187	0.37516	1.4536	1.5433	-0.055403	0.29915	0.075824	0.10263	0.69515	0.47564	0.14052	1.9788	0.47378	0.4451
	0.81791	0.92569	0.1164	0.2519	1.2365	3.112	1.4927	0.61349	0.44944	-0.01179	0.2968	-0.037557	0.020283	-0.031222	0.35476	1.8194	0.35933	0.26157	0.89164	0.037726
	0.16471	0.32509	0.03934	2.7908	1.6663	0.46288	0.68091	1.3274	1.5596	1.0168	-0.033165	0.49888	1.0763	0.49104	1.0736	0.21366	0.68144	1.7555	0.4838	0.26124
	0.5748	0.011526	-0.018245	1.5495	1.4728	1.4617	0.67977	0.25322	0.27496	1.2073	0.16355	0.40933	0.17769	0.65825	-0.067028	-0.081058	4.255	4.4562	0.30282	-0.034861
	0.12143	0.42011	-0.010172	0.88838	3.9483	0.53365	0.80188	-0.014437	0.39211	-0.053523	0.28783	0.32806	0.087579	0.5755	0.48491	0.96426	2.5469	-0.056028	-0.043745	-0.085655
	0.79782	0.17005	2.5478	0.99024	1.0349	-0.004758	0.049882	0.66407	0.41526	0.59515	0.03516	0.29718	0.027017	-0.042402	0.89411	0.84776	2.3575	-0.035509	1.0703	-0.075101
	0.41963	0.46198	0.18959	0.48471	0.14631	0.60987	0.59644	1.9894	1.045	0.060534	0.32984	0.092173	-0.0095957	-0.011761	2.0448	2.4627	0.09334	2.252	-0.047201	0.29735
	1.0228	0.43784	0.20983	0.12167	0.47589	0.81884	0.11231	0.63676	1.2348	-0.017538	0.61971	0.63943	0.022686	-0.065645	1.6637	0.39664	1.4662	0.0031138	-0.067229	0.77727
	1.8202	0.33964	0.05405	0.39165	0.65149	0.7336	0.54303	0.56279	1.0577	0.57499	-0.049887	0.83126	0.22829	-0.049923	0.079789	0.9829	1.3803	0.65455	1.8634	0.25998
	-0.055196	0.038091	0.65282	0.11386	0.46134	2.3576	-0.067399	0.0044814	1.2081	0.28956	-0.082195	1.7859	0.17823	2.7726	0.24133	0.87403	0.88032	1.4634	0.75622	-0.025243
	0.33033	1.3456	0.060295	0.49942	-0.029586	1.5415	1.4672	-0.041952	1.3287	0.14203	0.34642	0.24218	-0.0029789	2.8927	1.2856	1.2831	2.6079	1.031	-0.06976	0.30964
	-0.0053306	0.63507	-0.0038981	0.30208	1.7581	-0.017863	0.05817	-0.005283	1.117	0.0019198	0.41763	-0.037338	0.03952	0.017371	-0.0081846	2.0875	0.88614	0.021091	0.57584	0.089876
	0.01854	0.31602	0.30109	0.22432	0.66303	2.2355	0.25592	-0.028202	0.90795	1.1569	1.2447	0.73233	-0.038789	2.9521	0.6147	1.3019	0.078584	-0.065756	-0.01734	-0.063125
	0.39148	-0.020048	-0.0039874	0.96236	1.9277	0.18803	0.006662	1.5711	0.29529	0.51159	1.5295	0.080259	0.047567	0.14223	0.9013	0.52443	2.5924	0.20752	0.18163	0.17203
	0.163	0.021938	0.21101	0.94302	0.53143	0.51078	0.72029	0.18535	0.78809	0.75586	1.0652	-0.06973	0.55942	0.38217	1.4927	0.47707	0.010217	0.69639	2.3806	0.10031
	0.52305	0.63382	-0.015533	0.24386	0.99578	1.0966	0.44663	0.53113	0.70986	1.5822	0.25476	0.2147	0.016138	0.13847	0.052214	0.92715	0.0079935	0.0061112	-0.032048	0.88578
	0.62869	0.19302	2.12	0.18833	0.48803	2.4711	0.45374	0.068878	0.21001	1.7597	1.0626	0.16997	0.09851	0.33233	0.70714	2.145	-0.028652	1.8943	2.8951	2.4365
	0.19682	0.074769	0.10659	0.085268	-0.026173	0.1731	0.79835	0.01476	-0.040881	0.68956	0.71503	-0.094511	0.28263	-0.035285	0.36355	0.77445	0.72152	0.98285	-0.058504	1.006
	0.50515	0.64382	0.61098	0.86096	1.7673	1.9942	0.43258	0.23255	0.68541	1.3656	0.10438	0.28805	0.4421	0.81144	-0.059187	1.2906	1.1676	1.1287	-0.018065	0.3465
	0.1238	0.55749	0.021224	-0.042742	0.39257	0.7715	0.96718	0.052973	1.3091	0.56173	0.12621	1.6592	0.20771	1.4783	2.4382	0.70509	2.9349	0.17974	0.12533	0.49998
	0.075655	0.88122	0.0197	0.067818	0.19334	2.4419	0.63161	0.098181	0.38279	0.83147	0.53707	0.16595	0.14465	0.92756	1.9827	0.68812	1.3837	0.86683	0.03687	1.4082
	0.21231	0.25414	-0.059428	0.061513	0.67503	1.4758	0.087863	1.4811	0.50076	-0.020899	0.030876	-0.011979	0.054061	-0.034118	0.03471	0.92148	1.7107	0.96131	1.3155	1.9764
	0.62517	0.51262	-0.0067442	0.10034	2.3679	-0.030784	0.60382	0.046399	0.45448	0.25049	0.008533	-0.015521	0.11061	0.28573	-0.015742	0.40958	0.50472	0.91295	-0.035283	-0.056703
	0.21521	0.082099	0.084187	0.050379	1.2852	0.13191	0.0009361	0.60808	0.075973	-0.044705	0.12474	0.22033	0.034268	0.7078	0.78163	0.052033	0.20825	0.879	0.0024359	0.46177
	0.091978	0.77802	0.0046515	0.068756	0.28432	0.084656	-0.053596	1.2101	0.12102	0.91969	-0.0083343	0.25632	3.4667	-0.01144	-0.039435	1.0286	2.7421	0.059507	-0.054073	2.593
	0.036724	0.050657	0.59899	0.99652	0.38105	0.74857	0.28246	0.30048	0.17102	0.93053	0.471	-0.0090076	0.33846	1.1051	1.2548	0.34803	1.0185	1.1234	0.003332	0.88901
	0.77117	0.062368	-0.073106	0.41625	0.49954	1.9884	0.058194	0.019329	0.26539	-0.01058	-0.077641	0.45087	0.30445	0.0085271	1.2814	0.30087	1.0424	2.0388	-0.0054073	1.2038
	0.3568	1.3221	0.89385	1.1681	0.14993	0.84702	0.84017	0.60834	1.0717	-0.017128	0.50954	0.30244	0.55032	-0.055468	-0.027661	1.7327	0.89867	0.19846	-0.025331	-0.033831
	0.28547	0.49823	0.53253	-0.063617	0.37011	1.4956	0.028718	1.8766	0.41609	-0.0578	0.20296	0.80756	0.73765	1.0334	0.3619	0.062322	0.04629	0.65628	-0.044198	0.034459
	0.23018	-0.029522	-0.06888	0.0204	1.2646	0.45681	0.97903	0.34722	-0.076692	0.024436	0.40722	0.03751	2.1128	0.16782	0.23663	0.28901	1.0908	0.18582	2.1655	0.18372
	-0.016005	0.8647	-0.015284	-0.010047	0.77987	0.75909	1.4551	0.90461	0.52077	-0.015217	1.3601	0.83084	2.1396	0.14489	-0.06926	0.14789	1.0879	0.45012	-0.015851	0.79599
	0.48357	0.44683	0.4635	0.4699	0.49792	1.3931	0.14408	-0.095461	0.6175	-0.0094448	0.22094	0.62615	1.5279	1.757	0.64888	0.46969	0.9373	2.2963	0.37264	-0.015329
	0.052459	0.098901	0.65083	0.53365	0.56434	0.42929	1.248	1.9936	1.0234	0.036334	0.28736	-0.090128	-0.018347	1.4306	0.019003	1.4145	0.23184	0.57736	-0.029472	0.2718
	1.3775	1.6357	1.1476	-0.083231	2.0299	0.13311	0.63174	0.76658	0.49184	-0.023337	1.7436	0.66184	0.14335	0.031643	-0.014213	1.6121	2.0605	0.31626	0.74299	0.28962
	0.6876	1.3069	0.49207	1.1145	1.3898	2.0072	1.5808	-0.035468	0.87505	0.34238	1.0722	1.0098	2.0781	0.86751	0.00010772	1.0164	1.9734	2.5201	1.797	1.8655
	-0.080018	1.4198	0.18791	0.8788	0.75054	1.4033	0.4042	0.19775	0.47469	-0.023518	0.72891	0.0052193	0.042564	-0.069024	0.0068069	0.82814	0.10628	0.76945	0.037596	0.66866
	1.0096	0.53105	0.74013	0.072715	0.31679	3.512	0.068635	0.76492	0.97121	-0.011363	0.13628	0.075024	0.47316	0.21843	0.15428	1.6313	4.7727	1.9321	0.70964	1.0753
	0.22361	0.12377	0.43611	0.12312	0.27187	0.47499	-0.01542	-0.069821	0.23261	0.037022	0.76821	0.74161	0.59419	0.0092939	-0.060462	-0.068264	0.41641	1.912	-0.02726	-0.042851
	0.082288	0.64367	-0.040742	0.59899	0.59257	-0.047674	-0.019511	1.7958	0.57185	1.3029	0.040423	-0.016886	-0.052651	-0.058217	0.24735	1.7736	2.0021	0.10661	0.072293	1.2718
	0.069997	0.0659	-0.039834	0.13414	0.10196	0.1688	0.23923	0.54743	0.20977	-0.019807	1.9331	0.10661	0.72687	1.3771	0.71314	1.5446	-0.0045974	0.0061246	-0.041705	1.5119
	0.42879	-0.067604	0.21492	0.98823	0.69136	0.1071	-0.011744	0.30482	1.0011	0.88451	0.57697	-0.046276	1.6811	0.033334	0.021273	2.3767	0.71877	0.72734	1.338	3.932
	0.17105	0.1364	1.791	0.33638	0.18367	1.6615	0.76362	0.89124	0.2184	0.022947	-0.060196	0.87432	2.0612	1.2851	0.3362	1.8464	2.16	2.2147	-0.043955	1.0171
	0.50787	0.16359	-0.088141	0.18449	0.56632	0.8987	0.54097	0.77472	0.62719	-0.031056	-0.082106	-0.012814	4.228	-0.037093	0.71595	0.97166	0.023065	1.3235	-0.038649	0.68011
	0.60631	0.30955	0.72774	3.6746	1.997	0.035714	0.023218	0.33626	0.66506	0.29879	-0.062891	-0.0059244	-0.013922	1.122	0.014142	0.85306	0.48752	0.69273	0.073324	1.6186
	0.028167	0.061992	1.0019	2.2455	0.14422	0.097158	0.25565	1.2348	0.63534	0.26414	0.77825	-0.025285	0.30305	2.1302	0.0282	-0.038305	0.10162	0.27529	-0.028714	1.8697
	0.027561	0.28044	0.7934	0.81511	1.3294	0.30841	-0.033112	0.8464	0.58285	-0.0080235	-0.053931	1.0479	0.064005	0.46463	-0.022604	0.11407	0.54371	2.1241	0.064247	-0.032059
	0.031338	0.1117	1.182	0.0079359	0.47464	0.41986	2.0881	-0.022887	0.51944	1.0837	0.035397	1.5382	-0.012294	1.1467	1.6165	2.2528	2.1349	1.4561	0.13789	0.70805
	0.13623	0.60381	0.028575	0.28369	0.1866	1.6697	0.78684	0.67631	0.16121	-0.025123	0.092744	-0.0033208	-0.042961	1.9977	0.73614	0.61409	0.22702	0.027743	-0.040413	1.5072
	0.16072	0.63941	1.2984	0.41515	0.11106	1.3631	-0.044634	0.08501	0.84034	0.072271	0.87261	0.18488	0.15743	1.8452	0.057639	1.9205	0.15632	1.309	-0.037087	0.55478
	0.14035	0.098041	-0.049385	0.293	0.034582	-0.0099863	0.057296	0.30254	0.31519	0.76087	-0.058056	0.37162	-0.0056167	2.3489	0.75824	0.084528	0.77482	1.3525	0.00080599	0.68494
	0.27387	1.4869	-0.013952	-0.0068852	0.69436	0.4636	-0.083172	1.874	2.3326	0.72478	0.1065	0.59869	0.062722	-0.0031006	0.012756	0.68238	0.3772	0.47195	-0.056911	1.2462
	1.1809	-0.05157	0.4306	1.4434	1.2311	0.059074	0.25535	0.83887	0.97018	0.33474	-0.078117	0.7249	0.036358	0.15189	1.0454	0.14949	0.12257	-0.049712	-0.047031	0.20855
	1.5336	1.0094	-0.080069	3.0821	0.26904	0.62931	0.41248	0.24197	0.6259	2.2951	0.9073	0.79595	0.78014	-0.026863	0.064542	0.091785	1.1565	2.8929	0.022673	0.25763
	0.39437	1.4285	0.16896	0.76862	0.58268	0.54258	0.24579	1.1082	0.38043	-0.030871	-0.0057024	-0.044052	0.28148	-0.069248	0.088858	0.88157	1.5175	0.73963	-0.020263	0.54225
	0.24178	1.3751	0.050609	0.27722	0.89386	0.25104	0.27643	0.9312	0.30525	0.14752	0.70386	0.045568	-0.049819	0.51274	-0.043737	0.66131	1.4277	0.015379	0.74718	1.3864
	0.80338	0.17732	1.8019	0.074218	1.6073	1.3709	0.10696	1.1858	1.1665	0.77876	0.029177	1.145	-0.035936	0.00046961	0.26554	0.92009	0.43351	4.7547	0.78827	0.20712
	0.57091	0.4636	2.5894	1.2337	0.60971	0.52685	0.47091	0.46076	0.44092	0.043265	0.36759	0.10643	0.442	1.8494	0.16733	0.32607	1.6206	-0.063335	0.86778	-0.032887
	0.12692	0.41832	-0.012095	0.77536	-0.016702	2.6707	0.04573	0.79438	0.71814	-0.019809	0.23595	0.0049761	-0.055843	0.99403	0.10444	0.92257	1.3679	1.5271	0.71548	1.1811
	1.3205	0.6017	0.90538	0.83291	0.033203	0.042825	0.21594	0.21103	0.62161	1.7393	0.18036	0.20175	0.024719	0.23207	0.08648	1.2341	1.1473	1.5224	-0.073145	1.0954
	0.080506	0.023819	-0.0030021	2.3675	-0.011332	0.13095	0.69122	0.84268	0.55414	0.9844	-0.09139	1.7413	-0.063351	1.9464	0.064591	-0.08416	2.6642	1.0345	2.6635	0.42056
	0.20253	0.28483	1.1796	0.53794	0.047987	1.3163	1.0704	1.0158	1.1191	0.82023	0.037166	-0.048927	-0.085656	0.093578	1.3833	-0.029743	1.0461	1.8387	0.39086	3.5066
	0.46935	0.62857	0.015191	1.0761	0.50934	1.2117	0.63292	0.65907	1.6409	0.97457	-0.068831	1.6636	3.555	0.71719	1.6925	-0.027793	0.98146	2.2037	0.32744	1.0948
	0.17858	0.16926	0.34035	-0.019281	-0.053458	1.5283	0.17683	1.4578	0.1283	0.44308	0.69865	0.097643	-0.029755	0.10865	0.048866	0.47481	1.2763	0.19033	0.92782	1.3386
	1.0748	0.42793	-0.026581	-0.067293	0.87424	1.7094	0.25244	-0.01864	0.60437	0.34056	0.035406	1.0763	0.063825	3.0676	-0.054123	-0.046434	2.2298	0.71836	0.71267	4.0105
	0.068403	0.95441	2.0529	0.41928	0.63105	0.3426	0.086847	1.1554	0.055608	3.204	-0.071408	0.83046	-0.0046252	0.78994	0.0011997	0.21484	2.3855	0.99733	-0.015472	-0.030245
	0.072328	0.099411	-0.04273	1.0315	0.83042	2.1751	0.013383	0.49641	0.046212	0.43366	0.14194	0.32342	1.4951	1.752	0.0012071	0.79159	2.3428	1.2103	1.0676	1.3533
	0.27915	0.5052	0.23799	0.8202	0.16699	0.77633	0.65508	0.30471	-0.01315	-0.028071	-0.082148	-0.013186	-0.044905	-0.045798	-0.0022586	0.46132	2.6717	-0.034711	0.82189	1.3661
	0.076101	0.044352	0.94916	0.58397	0.014501	1.3601	0.15404	0.21168	1.4399	0.6508	0.0060279	0.06708	0.10923	0.011769	0.013215	0.082015	0.49175	1.403	0.67757	-0.057231
	0.31911	0.57646	-0.062585	0.2627	0.53161	0.05852	1.2639	1.7243	0.079326	-0.037648	-0.06338	1.0283	0.070458	2.1022	0.97403	0.41436	0.54154	1.2046	0.26506	0.89439
	0.38109	0.087127	0.63957	0.3486	0.52325	4.5386	0.51805	2.3	0.51132	0.00024352	0.046768	0.22664	0.097353	0.044219	1.5505	-0.047013	0.64747	0.97607	-0.0037747	1.1556
	0.0060445	0.36761	0.0030294	3.2706	0.3111	1.8855	-0.041168	0.66807	0.33685	-0.0079972	-0.049516	-0.07019	0.16216	0.10168	0.19899	0.27521	1.1571	1.6251	1.5972	4.3197
	0.35579	0.47984	0.33805	0.086197	0.79547	2.4609	0.16907	-0.071665	-0.0080877	1.3813	0.89988	0.83493	0.18387	0.54937	0.37602	0.86482	2.6713	-0.017768	0.90415	2.6573
	0.75829	0.22925	1.3618	0.8996	0.64977	0.7523	0.65526	1.1968	0.16523	0.037654	-0.093405	-0.074937	0.51073	-0.044633	1.2262	-0.025109	0.82291	1.7179	3.095	-0.025571
	0.66352	0.4745	2.0383	1.3869	1.8639	0.78864	0.071573	0.08895	0.10893	0.024235	0.79289	0.25445	-0.026783	0.13099	0.63946	-0.049785	1.6873	0.99569	1.6902	0.55675
	0.96999	0.97702	-0.032022	0.037239	1.889	0.362	0.66076	1.4028	0.13734	0.35925	1.8396	-0.078781	0.33928	0.24726	-0.0062573	-0.039078	0.8544	0.060267	0.64496	0.012026
	0.12433	-0.041374	0.012708	0.32536	-0.0037015	0.22969	0.12589	-0.058908	-0.054878	0.028963	0.50179	1.3782	-0.0071958	0.033148	-0.08302	-0.064144	2.29	0.1409	2.1924	3.4229
	0.057346	0.083483	2.097	0.29575	-0.038804	2.2282	-0.026768	0.77902	0.51992	0.46658	0.29089	0.25507	1.7549	0.79034	0.22224	1.3621	3.745	2.4666	-0.038151	-0.054418
	-0.010133	0.014661	0.70111	0.083981	2.9161	0.56149	0.28405	0.3265	1.0117	-0.06303	0.05906	-0.074642	3.555	0.39177	-0.047481	1.8582	0.8587	0.35845	-0.063234	0.10673
	0.0068924	0.53456	0.34522	-0.046708	1.7014	0.45564	-0.020458	0.043129	0.60603	1.4297	0.1605	0.74462	-0.053269	0.018499	1.3277	0.692	0.48475	1.4651	0.31332	1.1516
	0.1478	0.16007	-0.017284	0.16189	0.83719	0.66225	0.48781	0.71947	0.4074	0.14135	0.021377	0.96382	-0.081498	0.27196	0.020755	1.2859	2.596	2.9106	1.2118	1.0122
	-0.069543	0.7547	3.2966	0.039871	0.69435	0.10432	0.31786	0.0040483	0.054334	-0.039477	0.075947	-0.0091898	0.010407	0.98665	1.8461	0.11243	1.3892	1.0679	1.3239	0.0090651
	0.095465	0.68068	3.0546	0.99828	0.60858	0.67608	0.047075	0.28212	0.49473	0.049141	0.59064	0.44276	-0.042117	2.1848	0.039609	-0.0010754	2.0277	0.28384	1.4879	2.5104
	-0.065882	0.1544	-0.067118	0.82451	1.2394	0.24417	0.12496	-0.0046866	0.57562	0.0013587	0.036419	-0.031663	-0.044886	0.00040979	0.60117	0.31513	0.69698	1.3219	0.23206	0.064102
	0.09194	0.029114	-0.015816	-0.0028432	0.56679	0.033061	0.45809	0.41894	0.89	0.0087625	-0.0089135	0.04042	0.95855	0.042223	0.14613	0.020184	1.5962	0.26082	0.84115	-0.0033606
	-0.033774	0.025998	2.0805	0.60366	0.99809	0.75476	0.98248	0.37022	0.3747	0.024395	0.25174	0.59212	-0.055072	1.8387	0.05538	0.11877	1.0408	0.64887	0.74725	-0.068657
	-0.03941	0.90353	-0.083833	0.14129	0.36472	0.31843	0.23815	0.058761	1.0725	-0.025313	0.022657	0.25339	-0.041449	0.83523	-0.036334	1.4928	1.6378	1.2836	2.5035	1.5376
	0.35948	1.368	0.028349	0.49824	1.971	1.0062	0.36955	0.81144	0.030464	0.13131	0.2114	-0.046637	0.7025	2.0656	0.24149	0.97516	2.1489	1.0727	1.3878	1.4323
	0.060429	0.037248	0.90751	2.1383	0.82857	0.35525	0.075615	1.0404	0.20647	1.2682	0.1446	-0.025074	1.1632	0.26933	0.25209	1.9803	1.6202	-0.0012667	1.2532	0.10703
	0.53469	0.073406	0.038225	0.20886	1.76	0.28056	1.1561	0.67239	0.16878	0.07398	-0.019409	0.88746	0.070915	-0.0035551	0.43829	1.8168	0.13033	1.2823	1.4556	3.014
	-0.041128	0.28038	0.87235	0.18385	0.13933	0.30484	0.039353	0.034444	0.44069	0.013667	-0.073445	-0.0022415	-0.073008	0.39695	-0.028839	0.80257	0.30897	0.050119	2.4259	1.6694
	0.34083	1.2192	-0.034092	1.3557	0.3004	0.96357	0.58198	0.6401	0.033311	0.036273	0.36067	1.2563	-0.052289	0.8217	1.2994	0.39315	2.8545	1.8716	1.1704	2.4841
	0.44721	1.5105	3.0437	-0.0089042	-0.0029959	0.31872	0.42347	-0.033277	0.61478	1.1498	0.19033	0.13095	-0.01983	-0.019862	0.89725	0.086008	0.53126	3.625	0.80176	0.023094
	0.82958	1.4166	-0.025763	0.4839	4.7331	1.1364	0.8498	0.12605	0.96639	0.92042	0.13864	0.12709	0.38386	0.042529	0.79753	0.017557	-0.013867	0.32143	1.2982	1.2124
	0.08504	-0.036244	0.76343	0.19676	1.2516	2.9645	1.0499	0.01223	1.0946	0.039919	-0.054572	1.4093	0.11969	0.47089	1.2895	0.1102	1.7522	0.72299	0.4173	-0.071426
	0.14509	0.55208	-0.0062449	0.39308	0.3415	0.63497	1.3617	1.0329	0.74957	-0.020358	0.10046	0.0043805	-0.012598	0.47478	1.7729	0.10332	3.1338	0.79171	2.0215	0.0024452
	0.0013273	0.05844	-0.030758	0.68665	0.38255	0.88629	0.21488	0.5042	0.21467	-0.030397	0.27687	0.11419	-0.055659	3.4023	0.079306	0.014144	0.91677	-0.015041	3.6321	2.7484
	0.1594	0.85177	2.9097	0.30478	0.28801	1.1815	1.0812	1.3356	0.12503	-0.0062167	-0.076681	0.0068086	0.093921	0.043649	0.45783	0.28231	1.1601	-0.081134	2.0056	1.3964
	1.2624	0.49203	0.89407	0.73766	0.3463	2.738	1.2316	-0.023519	1.1793	-0.06691	1.4384	0.040423	0.084324	0.065914	1.856	0.074431	1.0943	0.050415	0.54066	-0.062876
	0.24075	0.20562	1.8431	0.42912	1.3185	0.34767	1.4391	0.053346	0.12159	-0.037209	-0.01589	-0.038262	0.017083	2.8751	1.0317	-0.0069724	0.61899	0.86691	0.68215	1.243
	-0.031917	0.08878	1.7779	0.75255	0.37361	-0.029049	1.113	1.0149	1.1922	0.19734	0.8854	-0.082392	0.028105	2.4471	0.3486	0.028639	1.3674	1.0749	2.7251	1.5375
	-0.0032006	1.5517	0.14299	0.054623	0.031178	0.029257	1.1242	0.5406	0.053391	0.24192	0.075698	0.006442	-0.015196	1.8133	1.0602	0.037271	0.47071	0.29313	0.72246	1.4201
	0.81135	0.053583	0.28091	0.14201	0.42436	0.035909	0.48742	0.70266	0.91476	1.374	0.43016	0.024918	1.6834	0.89609	1.2384	0.02515	0.60893	1.212	1.1011	0.076343
	0.18302	0.92733	2.0354	1.2367	0.50338	1.0406	0.49568	1.0599	0.11366	0.067194	1.5827	-0.043181	0.10977	0.30292	0.016208	0.29318	0.23116	0.54992	-0.045969	1.1277
	0.31509	0.055533	0.28516	1.2431	0.41169	0.75036	-0.022222	-0.010956	2.129	0.14765	0.35177	0.018903	0.50402	-0.019105	1.4107	2.4765	1.1951	2.6757	0.75582	2.3367
	1.1677	0.1339	-0.044085	0.8674	0.54525	0.2887	0.55728	0.055511	0.27811	-0.0036368	1.4989	0.67758	-0.0058583	-0.0052308	0.83729	0.1841	0.97226	0.24053	0.29872	0.63476
	-0.054333	0.48711	1.3828	0.20628	0.27667	-0.055457	0.30747	0.059182	-0.066085	0.0048401	0.20898	0.31948	1.0067	1.7054	0.61554	0.068524	3.4655	1.5861	1.6218	1.3801
	-0.028544	0.50616	1.1226	0.55781	1.0498	0.33333	0.75994	0.07372	0.28678	0.0045897	-0.085868	0.15087	1.6525	2.8553	1.691	0.0066364	0.96312	0.41492	0.52052	-0.039423
	0.069596	0.9623	0.093215	0.30745	0.45392	-0.051568	0.31221	0.23312	-0.044094	1.3985	0.97842	0.46288	-0.0056139	0.84876	0.95355	-0.037289	1.1866	0.5568	1.3286	1.1481
	-0.016791	0.35279	0.3056	3.118	0.89057	0.1261	0.29299	0.12002	0.40741	0.014137	0.15469	0.43773	1.0083	0.013133	0.084479	-0.022175	0.23608	1.1174	0.89561	0.18566
	0.32493	-0.070676	1.0973	-0.02055	3.2611	1.0512	0.59214	0.0027661	0.63915	0.023075	0.44488	0.40403	0.082074	0.1229	0.26728	-0.015263	1.5095	0.77694	0.65337	1.5221
	0.014775	0.96565	0.11513	-0.048133	0.17953	1.8632	0.12219	0.36801	1.4349	-0.0079308	0.89631	0.2354	0.10792	0.19168	-0.049481	0.19582	4.9175	2.31	0.77329	0.65293
	0.67606	0.0099953	0.42142	-0.0152	0.081226	1.2568	0.30681	0.66578	0.10828	0.14249	0.75359	0.0054495	0.75691	-0.026781	0.93693	0.21069	0.48125	1.215	0.89752	0.013828
	-0.064191	-0.063567	1.2041	-0.055304	0.1925	0.14281	0.39006	0.01865	0.33011	0.050376	0.91937	0.8108	1.3488	0.0022645	0.83563	0.097222	0.4204	0.6518	1.2775	0.099791
	0.26726	0.38981	1.9153	-0.063185	0.44647	0.030245	0.28352	0.56888	-0.015727	-0.0051052	0.013808	0.14666	-0.025716	1.9663	0.108	1.4381	1.6425	0.71969	0.6281	0.34288
	0.38636	0.039888	0.13971	0.035933	0.46393	1.8705	0.40436	1.0177	-0.026621	0.031444	0.028517	1.4126	-0.043364	3.7071	1.7134	0.067933	1.242	-0.040198	0.68288	0.05545
	0.1993	0.62716	0.018266	0.0035727	0.30838	0.89383	-0.036463	0.067874	-0.02434	0.01952	-0.04429	0.76054	0.5485	0.056131	0.48969	0.21535	1.7205	3.7488	0.98923	0.76752
	0.0074611	0.39377	0.64402	2.7791	-0.036962	0.30551	0.72638	0.10664	-0.020594	0.33515	0.94979	0.51547	1.4921	-0.021608	0.26297	-0.03518	0.32773	1.4237	1.8019	0.026744
	0.40882	-0.075525	-0.013837	3.4028	0.38091	0.55692	0.091761	0.34718	1.9285	0.038802	0.3169	0.070547	0.21146	1.3818	0.20058	0.32949	0.85457	1.159	0.23968	0.047076
	0.65235	0.48759	1.9155	-0.065109	0.15621	1.1755	1.2205	0.57595	0.94076	1.1448	0.93199	1.168	0.083749	0.30543	0.7477	-0.04389	0.56853	0.58498	0.67508	1.1574
	0.82487	0.21906	0.048943	0.90127	0.15944	1.8783	0.31685	0.71694	0.64021	1.4414	0.36353	0.14045	0.033831	0.43829	0.24456	0.014385	1.6722	3.4709	1.1381	0.25596
	0.43131	0.79939	0.49325	0.73013	0.38833	2.8686	0.081829	0.6841	0.10209	0.9578	0.35977	0.16782	1.0252	1.4249	1.0029	0.50564	0.579	0.013344	1.0902	0.34506
	0.31327	0.78675	0.32401	1.1998	2.6166	0.07787	0.19657	0.34819	0.7624	1.4824	0.47616	0.12851	0.64272	1.8175	-0.083515	0.97413	1.1779	0.18338	1.03	-0.063138
	0.33014	0.2431	1.1528	0.74445	0.47152	0.033221	0.067241	0.33177	0.41881	0.10694	-0.064066	0.39541	0.036689	0.019695	0.20815	0.075613	2.8343	1.2247	0.2282	1.3244
	0.55889	0.0011865	0.032774	1.3496	1.2879	0.088501	0.070882	0.54556	0.044436	0.36861	1.898	0.42546	0.025527	-0.072275	0.036619	0.34817	0.4606	0.050113	1.6356	1.8198
	0.29264	0.49329	0.81665	0.1355	0.21438	2.2239	0.085195	-0.0082482	0.15386	0.89527	1.3819	0.5682	-0.037894	0.047555	0.73102	-0.042444	2.8083	-0.012204	1.1273	4.2955
	1.3448	0.041267	0.62588	1.2507	3.6294	-0.020377	0.35385	0.34803	0.09494	0.24408	0.013091	0.23718	-0.037026	0.409	-0.077421	-0.0014867	1.7721	1.1611	0.59839	1.6698
	0.61173	0.60965	0.63917	0.64275	0.026084	2.2561	0.99693	0.0077491	0.2614	1.0243	0.43091	-0.034353	0.61757	2.5467	1.4703	-0.075576	1.2631	2.2	2.0909	0.94667
	-0.021113	2.5852	0.23555	2.2224	0.87054	0.71087	-0.012717	0.93774	-0.01812	0.97488	0.61214	-0.046911	-0.076175	0.018017	-0.029864	0.79178	1.6207	0.049252	0.32431	0.066768
	0.16626	1.601	1.1375	2.523	3.7386	0.036176	0.076433	1.1251	0.1108	0.43357	0.070661	-0.046292	0.0025555	2.146	1.3096	0.064354	1.9216	0.72898	0.6318	0.0050369
	0.41634	-0.084121	0.23508	1.5023	0.66071	0.96553	0.1678	1.3418	0.57576	0.58409	-0.051391	0.6564	-0.030488	4.239	0.42115	1.1825	2.777	0.15969	1.6454	0.13136
	-0.020403	0.35731	0.40294	0.56676	0.9424	1.3422	0.074677	1.0394	0.027765	0.69452	0.4057	0.63728	2.2093	-0.0048479	0.24619	-0.064633	0.70343	0.82576	1.7294	1.0528
	0.9046	-0.088367	2.6979	1.9157	1.0363	0.4922	0.022862	0.28414	-0.016693	0.69664	1.0884	0.18217	0.15571	2.1216	2.2863	0.018933	0.42015	0.034078	1.6806	3.6297
	0.28372	0.16209	1.676	2.4855	1.0708	0.4724	0.77751	0.694	0.93647	1.0105	0.1218	0.66737	-0.051697	1.0947	0.099281	0.33448	0.9377	1.5481	1.0203	0.69415
	1.1161	0.45304	0.39513	1.0285	0.97574	0.78084	1.399	0.67857	0.029492	0.5905	0.67316	0.26494	-0.05161	0.91899	0.57672	-0.081351	0.74701	0.33325	0.62793	-0.0062336
	1.2094	0.24874	0.25309	-0.066371	0.11382	3.6242	0.38197	0.57981	0.14476	0.21839	1.7422	0.37508	0.033236	1.3175	0.81881	0.0012874	0.21522	0.30143	0.29817	3.4409
	1.8592	0.027423	0.93532	0.050186	0.28069	0.42071	0.7656	0.14383	0.25599	0.98373	-0.052829	0.59257	-0.017151	1.6157	0.56996	0.1071	1.4183	0.96692	4.1166	0.037955
	0.51315	0.10053	0.55582	2.7764	1.4661	-0.022436	0.022585	0.4766	-0.040473	0.84242	-0.030951	0.65756	0.0043548	-0.016219	0.54891	0.27823	0.16464	0.14306	0.44071	-0.090893
	0.98757	1.7953	0.063853	1.1255	0.15125	0.52679	0.12182	0.0060785	1.0292	1.4822	0.68701	0.29688	-0.036578	-0.03065	-0.07205	0.0089882	0.86252	0.61499	2.0981	0.21547
	0.47481	1.1146	-0.054451	0.15954	0.10193	2.0305	0.18099	0.8673	0.11305	1.298	0.85229	0.3223	1.2449	-0.0085528	0.73672	-0.031966	0.86585	0.040209	3.2702	-0.034974
	0.43118	1.2159	1.6162	0.036204	0.79207	0.80924	1.2886	0.34062	1.244	2.1428	0.09063	0.21194	2.1228	-0.027442	1.11	1.5052	2.5447	0.23324	0.91206	0.14152
	0.47491	0.52176	1.978	0.12777	0.28771	0.26228	1.0986	0.22163	0.054595	1.0536	0.9097	0.37347	0.05916	2.6992	0.99699	-0.0041532	3.841	2.0709	0.88034	1.5844
	0.65635	0.11319	0.86056	0.082143	2.5004	0.035584	0.2967	0.42664	0.079607	1.2443	0.11979	0.23548	0.14789	1.0593	1.191	0.082867	0.3865	0.45822	0.15593	0.60486
	0.19371	0.15789	2.2184	0.018185	0.62586	1.0757	-0.049763	0.37153	0.63367	0.98023	0.50001	0.27488	4.5944	1.0224	0.62261	-0.014442	1.4511	0.055276	1.4177	-0.034437
	0.73916	0.072552	1.243	0.40839	0.60669	0.45326	0.14526	0.81539	1.2759	0.33374	-0.040947	0.094086	0.26292	0.22043	0.58919	-0.027679	0.99318	0.17786	0.42296	1.1652
	0.48688	0.038363	2.4812	0.02834	0.89974	0.17447	0.29153	0.02497	0.012494	0.065241	0.46767	0.067533	0.31531	-0.029279	0.66313	0.060244	0.8107	1.027	0.44083	0.0029285
	1.2125	0.55092	2.0088	-0.02098	1.2795	1.772	0.55293	0.50441	0.08305	-0.018206	-0.031263	0.2222	1.1551	0.26134	0.47282	0.10575	0.77562	0.53166	0.84634	-0.0064666
	-0.049416	0.14346	1.9242	0.2617	1.9449	0.0042464	0.61812	0.844	0.52986	0.038212	-0.088719	-0.067202	0.58467	0.52476	0.38962	0.031073	2.2328	-0.026819	0.46189	0.68815
	0.02749	0.10424	0.49163	1.4989	0.28604	0.074424	0.77166	1.2173	0.10473	0.067101	-0.0533	-0.04238	0.31002	0.14064	0.38339	-0.019622	0.09958	0.36582	0.54329	0.31604
	0.27076	0.359	2.2631	0.0082258	0.025823	2.4271	0.72451	0.091308	0.035922	1.0986	0.47927	0.20198	0.76808	-0.005552	0.4305	0.053661	0.98422	-0.072137	1.8613	1.8123
	0.12757	0.57254	1.5657	0.18542	0.0043197	0.87004	0.2348	0.79754	0.46598	1.4055	0.96894	0.4525	0.28594	0.90214	1.1358	-0.012166	0.24144	0.034697	0.75684	0.021628
	-0.072115	0.21313	0.219	0.071049	-0.034031	0.43489	0.67141	0.17464	1.5474	0.010523	0.030292	0.035563	0.14868	-0.0080834	2.0571	-0.0097785	0.92764	0.18924	0.17277	0.92003
	-0.080256	0.11763	4.0212	0.78308	1.2835	0.40207	0.74	0.1115	0.62761	1.2733	-0.068197	0.09077	-0.050234	0.064562	0.74279	1.2718	0.574	0.68129	1.3935	0.087568
	0.26566	0.83537	1.213	0.71847	0.058113	-0.015778	0.95589	0.50565	0.026674	0.0042454	-0.051423	-0.053368	-0.039077	-0.058638	-0.001754	0.014594	0.53056	0.79645	-0.055611	0.0044198
	0.031715	0.27739	1.3257	0.2794	0.0038657	0.19368	0.23695	-0.062954	-0.022169	1.3009	-0.026163	0.074423	0.32802	0.013409	0.83078	1.5896	2.4474	1.0433	2.1552	1.1437
	1.1025	1.5036	1.833	0.58755	1.0228	0.34996	0.15643	0.6657	0.074932	-0.018613	1.6713	-0.020641	-0.036741	1.1587	1.9249	0.87412	0.90586	0.26961	0.83593	-0.0041181
	0.30075	0.7847	0.19184	0.53583	0.0012737	3.0942	-0.019882	0.83448	0.082406	0.36967	-0.053179	-0.057362	1.7864	-0.047487	1.3942	-0.0021927	2.197	0.26139	0.4847	-0.011716
	0.17195	0.040744	0.042835	2.4502	1.2693	0.42695	0.1111	0.10525	0.43602	1.8989	0.096787	0.31881	0.0020384	0.16273	1.7529	0.5212	1.5096	2.9369	0.7089	0.61272
	0.78131	0.17147	-0.038455	0.89763	0.052032	1.377	0.30642	0.68894	0.73466	0.019051	-0.0028755	-0.051109	-0.026768	0.57061	2.1143	0.059931	0.050966	0.1027	1.2617	0.40495
	0.12237	0.26932	0.36814	0.12382	0.0046291	2.1131	0.69923	-0.016838	0.039104	1.6547	-0.057735	-0.065271	0.58315	0.80783	-0.046994	0.0037186	0.21353	0.54634	0.80881	0.076197
	-0.019705	0.29173	0.23239	0.91721	-0.015962	0.7094	0.25402	0.18565	1.0832	0.099538	0.77549	-0.061978	1.3413	0.0013124	1.7103	0.019323	0.81965	1.1996	0.93054	1.1949
	0.7459	1.271	0.47054	1.1259	0.052257	0.82276	0.85171	0.31506	0.71885	0.040186	0.90096	-0.054715	0.30845	-0.034447	1.2183	0.0036066	2.4648	0.016885	0.46828	0.1751
	0.73782	0.77296	0.041702	1.4248	0.11857	0.6794	1.2718	0.85797	0.68688	1.448	-0.034822	-0.054489	-0.032874	0.021942	-0.060017	-0.016635	0.70612	0.76036	0.63835	0.0044512
	0.079495	1.4576	0.099294	0.08077	0.43068	1.0049	0.062334	0.71897	0.50824	1.7089	1.273	0.15644	2.4782	0.080475	0.21886	0.0088195	0.49517	0.68437	1.233	0.064901
	-0.011227	0.17268	0.053414	0.58732	0.98656	0.34322	0.24189	0.46553	0.043497	-0.031636	0.66806	-0.060924	0.68966	0.74788	0.63967	-0.045501	0.89476	0.22504	0.27116	2.0378
	0.098245	0.33529	-0.051004	0.15198	1.4156	1.4192	1.2425	0.13965	0.061159	0.71873	-0.048819	-0.051113	0.041898	0.4083	0.78201	0.53348	1.5447	0.0041172	0.66281	3.4281
	0.0092842	0.58468	0.77886	1.3113	1.4063	1.7461	0.12323	0.49617	0.68446	-0.027186	0.030778	0.087038	0.027343	0.92199	0.14721	-0.046304	-0.022253	-0.011532	0.83449	0.98424
	0.23255	0.78639	1.4139	1.6227	3.9389	0.11604	0.30605	0.79966	0.96771	-0.037922	0.035413	0.95028	0.41859	0.19532	1.6013	0.1358	0.78602	2.7443	0.89595	0.81677
	-0.072811	0.050227	0.055465	-0.075396	0.43893	0.70293	0.020545	0.35553	0.80984	0.077734	1.2143	-0.061395	0.13595	-0.033353	-0.0024045	0.090944	4.6453	1.2195	2.3752	1.9154
	0.056724	0.60576	-0.03308	1.4315	0.52924	0.9878	-0.02565	0.1032	0.054064	0.18778	-0.0081908	0.011749	0.041032	2.0187	1.7477	0.0026353	3.9108	2.5249	0.98788	0.02742
	0.41643	0.95117	0.11375	0.4163	0.78408	0.018751	0.22929	0.67835	0.7358	0.034861	0.71927	0.14008	-0.045471	-0.054955	1.109	0.22279	3.5692	0.67484	2.7619	1.3689
	0.57626	-0.089167	0.074081	1.123	0.21677	1.3548	0.14743	0.36654	0.030714	0.002464	0.31154	0.30326	0.88148	0.66608	1.1997	-0.018456	2.0914	3.0332	1.8021	0.091104
	0.048049	0.54169	0.12592	0.26062	0.20925	1.6709	0.78729	-0.072474	0.031205	0.03304	0.14182	0.38808	-0.023923	0.30395	1.0472	0.29947	0.12841	0.5853	0.06988	1.1227
	0.093759	0.35228	1.1574	0.28229	2.5629	0.027153	-0.038951	-0.02663	0.34088	-0.042315	1.4335	0.6253	-0.009062	0.35395	0.078856	0.00046088	0.73791	0.254	0.2628	0.43912
	0.14536	0.023238	0.087862	0.27871	0.47425	0.059541	1.115	0.92411	1.181	1.4461	0.96798	0.58247	0.06201	-0.033749	0.87984	-0.012207	0.55962	0.26123	1.1682	-0.06108
	0.14471	0.44162	-0.0091621	2.3986	2.5416	0.29778	0.47343	0.97419	0.0256	-0.023777	0.19355	0.10082	1.7322	1.9773	1.2168	0.0283	3.1008	0.15447	1.3409	0.82735
	0.0084311	0.65821	0.12631	-0.069458	0.27537	0.75442	1.3601	-0.036028	0.53965	-0.0019523	0.94722	0.16479	0.012328	0.0047487	1.56	0.073945	0.56003	1.9796	1.4576	0.31692
	-0.0046921	1.2957	0.039758	2.5207	0.54455	-0.058762	1.3293	-0.01713	1.485	0.27216	0.065627	0.32291	1.0899	-0.029222	0.69154	0.0089838	1.0742	0.63883	1.6652	0.55966
	-0.025579	1.1445	-0.056167	-0.044397	0.71052	0.43031	0.53218	0.57043	0.4164	0.36126	0.23804	0.023848	0.97124	0.2925	0.29152	0.35166	4.0719	1.0854	2.3786	0.66936
	0.74526	0.16557	0.079726	0.0024416	2.1751	0.027655	0.85082	0.5783	0.070316	0.81558	0.22567	0.4628	0.92977	0.053525	1.1477	0.020265	-0.0027626	0.1008	1.6878	-0.047256
	0.87457	0.67219	0.15746	2.953	0.88598	0.3866	0.043598	1.451	0.12129	0.36689	1.1876	0.61614	-0.083757	0.47017	1.2808	0.023498	3.8798	0.96986	0.050614	3.2193
	-0.027628	0.000428	0.0209	0.89014	1.1289	0.06495	1.458	0.79881	1.6819	0.67379	0.21899	1.7245	0.42249	1.245	0.15325	-0.010879	2.4647	0.19958	0.74363	0.56533
	0.14507	0.22353	0.01033	1.4283	-0.077956	0.66257	0.17435	0.36852	0.82626	1.3418	0.96154	0.030887	0.12537	0.34547	0.98833	0.037678	3.318	1.4395	2.1803	1.7433
	-0.014327	0.064756	0.19127	-0.0030366	0.064953	0.30579	0.11339	0.15287	0.04441	0.50202	0.56119	0.45145	1.7378	0.13789	1.2056	0.045724	0.32066	2.7193	1.5148	1.3695
	-0.059053	0.59556	0.78487	0.47731	0.0086602	0.61633	0.40852	0.45166	0.74245	0.52935	-0.0057875	0.0087204	1.8303	-0.0065727	0.76451	0.29648	2.7775	2.0089	3.0453	-0.04549
	-0.065289	0.19187	0.55217	-0.015841	1.2389	0.46623	0.21421	0.13768	0.012425	1.3629	-0.024018	0.023558	1.5548	-0.00067599	0.53648	-0.025118	0.4651	0.43396	2.0343	1.0005
	0.15779	1.7587	-0.042079	0.093581	0.35073	1.0545	0.66568	0.75983	0.15334	0.45194	0.53341	1.0296	1.3069	0.75855	0.71495	0.049093	0.04189	1.1208	2.4432	1.7756
	0.094122	0.60824	0.042321	-0.027634	0.15268	1.0159	-0.0010851	0.17699	0.96195	0.77296	-0.017838	-0.020241	0.44652	0.11277	0.32042	-0.041089	1.5386	1.0517	0.46301	0.86412
	0.53527	0.88819	0.57731	-0.00076894	0.53484	0.42735	0.029308	0.33138	0.51475	1.0654	0.19033	0.0034867	0.16219	2.6764	0.15022	-0.039122	0.070217	1.8491	0.11019	0.30662
	0.59507	0.41463	0.50284	-0.049758	1.1576	0.27308	0.5191	0.58566	1.4365	1.7853	0.12036	1.1269	2.34	0.70782	2.0099	0.025449	1.0639	-0.036273	2.4559	1.1945
	0.46002	1.4815	0.10788	-0.015558	1.0019	-0.037858	-0.0036626	0.56074	1.2118	0.90149	0.46493	0.83144	0.02442	2.5427	-0.077207	0.026505	1.5013	1.845	2.6021	1.4008
	-0.0032095	0.021299	0.98845	2.9357	-0.0206	1.5385	0.95511	-0.019415	0.3045	1.3182	-0.0052228	0.2372	0.035904	2.5862	0.54014	0.0616	0.70637	0.046003	2.2664	0.90931
	0.056441	0.93909	0.69276	0.18455	0.46102	0.61512	0.55854	0.3012	0.32409	1.5224	1.3851	-0.052981	0.15009	0.13042	0.059405	0.00035516	0.2483	-0.00012192	1.5533	0.30044
	1.1232	0.1958	-0.0073127	0.81008	0.78173	1.6487	0.25309	0.046788	0.020597	1.2958	-0.045513	0.14909	0.8199	-0.072888	0.12061	0.012598	0.67063	0.18147	-0.028978	0.72114
	0.15673	0.70993	0.29929	-0.043956	0.053445	-0.045733	0.57338	0.95475	0.57274	0.61249	0.03644	0.11264	0.79557	0.65376	0.070392	1.4491	0.57474	0.11162	1.5159	0.20166
	-0.013253	0.84884	2.0171	2.1196	0.9011	0.22291	1.6129	0.26163	0.13268	1.5677	0.034362	1.3925	-0.0026931	0.11222	0.90572	0.76257	1.339	0.085137	-0.046783	0.43506
	0.02441	1.6239	0.23553	-0.0021243	1.1742	0.8404	0.70737	0.25168	0.16021	1.8817	0.55766	1.1877	2.0595	0.22134	0.38279	1.6643	3.4275	3.8366	-0.0020722	0.29636
	0.018358	1.4759	0.12586	0.2495	0.41925	0.58132	0.13998	0.32413	0.44067	0.6147	1.1924	0.13989	0.82692	-0.030047	0.24202	0.47898	0.42671	1.2863	0.83758	1.0887
	0.11897	1.3559	2.2323	0.17923	0.80032	0.83681	0.17625	0.35861	-0.0055838	0.86738	0.35008	0.17058	0.32904	-0.0588	0.10355	0.42746	0.42844	2.6745	2.6915	1.6007
	0.065173	1.0153	0.33921	0.024456	0.055054	0.36213	1.6556	0.94997	0.29466	1.8696	1.2901	0.039451	0.14919	0.078303	-0.022853	0.19889	0.33091	0.45453	-0.0049936	0.37909
	-0.032879	0.49212	0.25931	0.85091	1.1475	0.40026	1.2579	1.8623	0.42767	0.065589	-0.055834	0.12939	0.021586	4.2077	0.28379	0.29042	4.0375	0.071585	1.6996	0.52092
	0.71496	0.72307	3.1514	0.13462	-0.028679	-0.05977	0.35893	0.028652	0.48027	-0.021002	-0.024746	-0.087592	0.14012	0.18886	0.013158	0.19123	2.8896	1.1213	0.39754	0.80188
	0.69144	0.44687	0.1417	0.22433	1.1376	0.18506	-0.045158	0.61173	0.13342	0.32519	0.19413	0.24728	0.0094259	0.061473	1.1558	0.67741	4.7013	1.232	2.5149	0.34668
	1.0363	0.12909	0.13722	1.0272	0.2441	-0.029496	0.35557	0.2817	0.80645	-0.0091833	0.13179	0.010136	1.1432	-0.067108	-0.033322	0.17692	0.053553	1.2505	1.3822	4.5567
	0.47443	0.21761	0.8726	0.30286	0.17366	1.27	1.2009	0.5444	0.1982	0.15842	1.0131	0.061134	-0.038892	0.051451	1.7325	0.88278	3.2874	1.9144	1.7478	0.11684
	0.61744	1.0784	3.2698	0.6924	0.14489	2.368	0.23246	0.27335	0.34514	0.69574	1.1268	-0.036926	0.55697	1.5846	0.21405	1.3745	0.67433	0.94897	0.077489	1.5781
	0.44312	0.44424	0.27589	1.4301	1.3825	1.3217	-0.04807	0.22121	0.17549	0.38938	0.050927	-0.0035338	-0.025995	2.2859	0.020114	1.6145	0.57686	1.569	0.61663	4.5567
	0.20082	0.30704	0.18973	0.65859	0.67408	0.13774	0.041468	-0.088318	0.50127	0.88072	0.24608	0.90096	0.22164	-0.028335	1.4481	0.2999	2.0911	0.45365	-0.028777	0.057041
	0.043233	-0.051478	0.66113	0.48427	2.8947	1.5791	0.45435	0.35867	1.0968	0.17537	0.0012138	0.47507	1.0552	0.0089121	-0.0021044	-0.088315	0.77225	0.98312	1.5931	0.3154
	0.3093	0.29874	0.10757	1.0853	0.13187	0.046364	0.63951	0.49041	0.20054	0.59171	-0.036793	0.14355	2.6079	-0.010336	0.0418	1.028	2.5219	0.62137	0.7429	2.4812
	0.56374	0.21801	0.018869	0.5727	0.40278	1.8173	-0.071161	0.82856	0.90735	-0.00011067	0.040605	-0.062291	0.64714	0.0019445	-0.010777	0.23006	0.27452	3.1256	0.56412	0.11381
	0.085953	0.074777	0.60697	0.80652	1.1393	1.2057	0.40841	-0.073293	0.093753	0.37872	0.19851	0.797	0.034088	1.7445	-0.00088033	0.096102	1.1477	0.07137	0.94068	0.32474
	0.21924	0.1957	1.0826	-0.00075594	0.36988	0.11986	1.1406	0.073696	0.073361	0.11863	0.26817	0.76978	1.0982	0.35529	0.052281	1.1092	0.7592	2.3138	0.33445	0.42439
	0.33332	0.43366	0.04869	0.067172	0.46663	4.874	0.64728	0.05761	0.041274	0.34214	0.78896	0.4189	1.4849	0.038892	0.0031833	0.183	2.2893	-0.084503	0.77629	0.4702
	0.50597	0.010318	2.0093	0.17831	-0.0082132	1.0049	0.016238	0.39427	0.71743	0.19554	0.013304	-0.032205	-0.04009	0.10939	0.0089383	0.19614	5.5142	0.97294	1.9111	0.37372
	0.25713	0.16681	0.62089	0.79827	0.010797	1.6075	0.24348	0.0046167	-0.015425	0.59973	1.4794	0.20112	-0.07722	1.2447	0.20905	0.14683	1.0571	0.29043	1.4994	0.14719
	0.13397	0.14136	0.32598	3.5412	0.20598	0.05993	0.020788	0.43497	0.12509	0.090313	0.63419	0.029079	0.052351	0.060653	0.11903	1.0365	0.50761	1.9939	1.2678	0.53138
	0.21775	0.018142	0.12152	0.68207	0.767	0.50993	0.056035	1.0077	0.60094	0.84932	0.10834	0.76786	0.44698	0.164	0.03916	0.19662	1.1977	0.53388	0.95547	0.90879
	0.43666	0.51494	0.93154	0.087258	0.04391	-0.026397	0.2798	0.52284	0.44797	0.41206	1.8135	0.41692	1.6981	-0.041236	-0.01207	1.0471	1.6327	1.0606	-0.087856	3.2923
	0.23661	0.11445	0.92807	0.97737	0.70139	0.45096	0.078818	-0.074703	0.29767	-0.018584	1.5975	0.26265	0.62743	0.37057	0.15392	2.0065	1.2506	2.6055	0.73773	1.0691
	0.20654	0.2368	0.88587	2.1424	0.63337	0.22372	-0.018751	0.037416	0.47803	-0.092358	0.90445	-0.018056	0.53427	0.59568	0.074648	0.46198	1.6757	2.034	0.81556	2.1723
	0.093565	0.11301	0.11158	0.08843	0.10116	1.5035	0.42753	-0.022225	0.74997	-0.059976	0.3082	0.36237	0.42032	0.91658	0.096698	0.57775	0.36172	0.03682	2.2008	2.4163
	0.58748	0.15255	-0.045335	0.47033	0.17768	1.6339	0.23069	0.16335	0.63137	1.3592	0.17382	-0.013164	-0.0011109	0.69296	-0.054803	0.32726	2.3146	0.20292	1.4908	0.42136
	0.049236	0.21469	0.76375	-0.052994	0.20966	0.12458	-0.025338	0.064367	0.055247	0.57431	0.52831	0.020048	-0.028158	0.23104	1.396	0.58037	0.041442	0.84126	1.8602	1.2323
	0.028103	0.17319	0.54358	0.074102	1.2821	0.017192	1.2929	0.73398	0.35455	0.99906	0.19983	0.38363	1.3564	0.63153	0.4508	0.078609	0.63104	0.31888	0.14442	1.645
	0.026629	0.02884	0.23114	0.65327	0.37801	0.06199	0.03917	0.17645	0.61592	1.3544	-0.035663	0.0017259	0.086319	0.11176	0.099706	0.029542	1.186	0.18061	1.5364	1.2157
	0.13927	-0.0093505	0.18846	0.27609	1.6155	0.0056696	0.033843	0.20684	0.069647	0.27501	0.28732	-0.055947	1.3282	-0.049932	0.0025494	0.34524	0.61325	1.5974	1.6025	0.35753
	0.039352	0.50955	-0.0030014	0.019575	0.54237	1.2941	-0.025178	0.656	0.12805	0.75937	0.035914	0.35747	0.8932	-0.022799	-0.022369	0.25566	4.3562	0.57206	0.41869	2.3848
	0.27281	0.46354	0.62685	-0.024418	1.5579	0.15923	0.091573	0.29983	0.72255	0.072412	0.72274	0.068844	0.83046	0.4353	0.14826	1.1824	0.36406	0.76068	0.50705	0.09973
	1.6244	0.10113	0.3333	0.444	0.26952	0.36323	0.20326	0.03197	0.052228	1.2643	0.12036	0.32392	1.1991	1.9331	1.358	-0.015333	3.8666	5.4133	2.1772	0.68834
	0.63415	0.15366	-0.025139	1.4703	2.4863	-0.021707	-0.023794	1.5997	0.12487	1.2189	0.35969	1.228	0.17411	0.28438	1.9203	0.041427	0.86677	0.57099	0.7996	2.3833
	0.15981	0.17509	2.5537	0.00068596	2.2176	0.97331	0.29329	0.48067	0.41471	1.3512	0.38317	0.10083	1.4835	0.79619	0.06431	0.29978	3.3769	1.8057	-0.057176	0.67542
	0.38982	-0.0024717	1.7724	0.10283	3.0383	-0.00016925	0.1923	0.019156	0.38114	0.20216	0.055701	0.49331	0.016779	2.947	0.47086	0.63459	0.62015	0.492	0.1551	1.7156
	0.45229	0.19875	0.24354	0.29425	0.22862	0.81409	0.40402	-0.016829	0.051446	0.70594	0.0014871	-0.04604	0.076227	0.36905	0.56151	0.10271	0.93806	1.2455	0.026342	1.3535
	0.060627	0.40414	3.2607	0.31783	0.9729	0.0060587	0.18436	0.087765	0.08735	0.96886	0.41123	0.090632	0.61376	1.3574	0.22326	0.68707	3.3507	0.05866	1.7533	1.8349
	0.10143	0.81127	0.79908	0.094718	1.4863	0.38657	0.39796	0.11654	0.041576	1.4975	-0.011696	-0.060059	0.122	2.276	0.88343	0.99667	0.97504	2.5846	0.30585	0.45583
	0.36819	0.3419	0.012495	0.078759	0.27383	0.080838	0.57336	0.20965	0.1052	1.0509	0.65486	0.089433	1.3838	0.77248	1.3746	0.21764	0.20768	2.409	0.21132	0.7092
	0.64558	0.15868	0.39463	0.033975	0.56206	0.62304	0.34518	0.27743	0.20524	1.9058	0.49503	0.15849	0.019553	-0.072613	0.12683	-0.050336	1.7551	0.8419	0.95382	1.2684
	-0.0049082	0.75854	0.21263	-0.0022354	0.4199	2.0797	-0.029036	0.77612	0.098651	-0.024451	0.11776	0.75934	1.437	0.0014313	1.3189	0.97506	0.069849	0.31544	0.38433	-0.047355
	0.012485	0.42803	0.63091	0.20582	0.22913	-0.020493	0.482	0.23775	0.22455	0.42118	-0.063064	0.78512	0.89761	0.45124	0.84512	1.2379	0.6463	0.46609	0.0068304	2.2868
	0.73157	0.55698	-0.0078084	0.15187	1.3889	2.6348	0.19705	0.80506	0.092145	-0.02824	0.15532	0.5111	0.40298	0.75875	0.22084	1.853	3.1426	0.19026	2.7895	0.46347
	0.031061	0.051099	0.066586	0.0032602	0.44749	0.65465	0.24896	0.64213	1.3837	1.436	0.050566	0.92761	1.357	0.080717	0.42233	-0.045214	1.0831	1.2069	0.19586	-0.019804
	0.2683	0.37472	0.068561	-0.026518	1.0571	0.75833	0.20105	0.65611	1.1932	1.1566	-0.031119	1.7274	1.6895	0.35893	0.47541	0.15186	2.8468	2.952	0.41678	0.83253
	0.15591	0.98546	0.18155	1.335	0.075984	1.0948	0.16758	0.46557	0.82333	0.56668	0.27821	0.80197	1.2129	1.9388	0.29504	0.82863	3.3546	0.51285	0.72947	0.36221
	-0.067115	0.45951	0.074046	-0.024712	1.6109	-0.039329	0.81762	0.092786	0.52838	1.9405	0.6464	0.32365	0.12884	0.45195	0.90805	0.43192	0.46371	1.6217	2.9303	-0.02738
	0.0012395	0.026627	0.39797	0.24987	-0.01309	0.25905	0.15776	-0.02764	1.1944	0.24045	0.59027	0.081643	0.96569	1.5937	0.54632	0.83156	1.2094	0.25096	3.904	1.6178
	0.61684	0.75144	-0.029961	3.5664	-0.029355	1.4986	0.34573	1.0282	0.97692	0.58425	-0.034277	0.10802	1.4162	0.15654	0.51819	1.3385	0.44426	1.9929	0.097351	0.14149
	-0.011788	0.88936	0.16132	0.7093	0.22587	0.1738	1.3529	0.39388	1.1805	0.71231	0.43825	0.35188	-0.0057903	-0.056176	0.13552	1.3269	3.2964	0.23664	0.30707	-0.032858
	0.22542	0.22458	1.1645	1.3327	0.041228	-0.076333	0.84424	0.38982	0.093061	0.01679	-0.034009	0.75541	0.67792	0.65149	0.98426	0.22772	0.35782	0.67295	0.69113	0.94124
	-0.027662	-0.039005	0.26576	-0.076038	1.749	0.85506	0.14303	-0.037771	0.017446	0.29297	0.27447	0.3204	2.967	0.27482	1.4858	0.32353	0.58459	1.0097	1.9037	0.42333
	0.32406	0.71829	0.017999	0.52849	0.50422	0.84606	2.0023	0.095406	0.78684	1.0163	1.08	0.2539	1.6084	1.4202	0.66888	0.69144	0.068073	3.3315	0.70349	0.69348
	0.020736	0.064645	0.034198	1.3029	0.44525	1.2702	0.057119	0.76321	0.039082	-0.00051867	-0.027021	1.1729	2.098	0.87542	0.8742	0.10598	2.3694	0.8253	2.0318	0.44948
	0.80915	0.59055	-0.015129	0.029394	0.54098	1.1953	0.64502	-0.088575	0.22903	0.11866	0.60253	0.55562	1.9005	0.65693	0.77894	-0.056753	0.54332	0.77431	0.84797	2.5687
	0.35188	1.4076	1.3792	1.689	1.467	0.55248	0.043904	0.18544	0.13317	0.29476	0.38972	0.39262	2.371	0.50743	0.37056	0.54227	1.6331	1.7891	1.4087	1.2167
	0.62599	0.038405	1.7241	0.71313	0.3482	0.83421	0.30034	0.66276	0.77243	0.17558	0.09793	-0.038493	3.0309	0.046893	0.83687	0.9912	0.28898	0.78745	1.004	0.93394
	1.0951	0.4936	1.8465	1.407	0.60006	0.64466	0.57942	0.19624	0.072263	0.23426	1.2891	0.34113	2.8285	0.0015863	1.1589	1.4534	0.47343	1.0641	0.39558	0.32503
	-0.026413	1.0096	-0.017385	2.6184	-0.05153	1.2392	0.070807	1.0328	1.1715	0.29187	0.51436	0.86597	1.5527	-0.034304	1.6221	0.92178	3.3187	2.0653	0.60825	1.68
	1.2414	0.72899	-0.038176	2.3764	0.33438	1.0487	1.1483	0.39005	-0.027392	0.26665	-0.058861	0.30705	0.54698	0.36325	0.097704	0.3239	1.3564	2.1634	2.2874	2.1519
	1.7188	0.13397	2.0943	1.8003	0.50985	1.8156	0.38745	0.0036145	0.0091006	-0.051366	0.052429	0.1899	1.9072	0.48056	0.00050296	0.19179	0.10366	0.065766	0.3024	-0.073122
	0.723	0.63653	0.1067	1.6615	0.99171	-0.088605	0.61731	0.176	0.072899	0.64128	-0.057076	1.4055	1.9769	0.015062	1.3832	0.57451	0.00040665	-0.012489	-0.029126	2.3773
	-0.085134	0.85869	1.0802	0.034308	1.3126	1.3106	1.377	-0.0842	0.22698	0.60459	0.40066	-0.034217	5.2292	0.090682	1.8765	0.56776	0.84228	0.65381	0.84457	1.1213
	-0.038053	2.1147	-0.061535	0.69479	0.71945	0.56915	0.76582	0.028252	0.19267	0.32369	0.1275	0.10578	2.4722	0.84253	1.142	0.63297	0.36241	0.74542	0.29389	0.43502
	0.12957	0.18067	0.23471	0.34487	0.23935	1.4918	-0.032181	0.41421	0.12313	0.10396	0.0014975	0.046459	0.14533	0.04085	-0.0068307	-0.050247	3.7617	1.3714	0.40999	0.81868
	-0.07913	0.75636	0.36443	0.98546	0.34832	0.84736	0.094209	0.78988	0.11081	0.25827	0.50394	0.1282	1.9288	1.1726	1.1651	-0.089508	1.667	0.95629	2.3498	1.0896
	0.78967	0.12794	0.73133	0.069401	0.19395	-0.05272	0.090045	-0.09097	0.15843	0.32874	0.2888	0.75989	1.7029	0.25032	1.2994	0.34575	1.439	3.2887	0.25316	2.9969
	0.50547	0.38403	-0.043601	1.8856	0.9645	0.41323	0.44493	0.041563	0.94807	-0.042329	0.12342	0.7946	2.629	-0.042152	0.29132	1.3437	1.0324	2.1889	0.5035	2.6075
	0.54789	0.92874	-0.043497	0.17109	0.056569	0.49272	0.50594	0.0043681	0.15745	0.044641	0.37083	0.9361	1.7562	1.6148	0.86537	0.090334	4.9269	2.5959	0.53243	1.1201
	0.14324	0.84494	-0.080834	0.64989	0.13034	1.6325	1.1292	0.49428	0.53698	0.060825	-0.057982	0.42662	1.334	0.046405	1.0718	0.15761	2.939	0.50424	1.522	2.0347
	0.19831	0.20555	2.058	1.6334	1.5534	0.01821	0.031147	0.094579	0.11279	-0.010235	1.3529	0.39357	1.6783	1.4483	1.0038	0.11507	2.9776	2.9433	1.9065	2.3698
	0.34168	0.58773	0.29497	2.6079	0.097088	2.6022	0.059026	0.30272	0.61507	0.035407	-0.0018412	1.5013	0.92448	0.0066726	0.091778	-0.01575	0.62391	0.50881	2.7648	0.17515
	0.065737	0.33445	0.48379	1.8286	1.0568	0.25329	0.050145	0.31364	0.58083	-0.036137	-0.0074592	0.073187	2.452	0.010983	0.11084	0.089781	0.76596	2.32	0.088215	2.6142
	0.93564	-0.08077	0.048316	0.73468	-0.047419	0.76315	0.16963	0.43428	0.98463	-0.0639	0.26236	0.08004	0.55934	0.79793	0.72702	0.31696	0.34931	2.7965	0.38753	1.5564
	0.0062287	0.3812	0.47894	-0.056052	0.19172	0.56951	0.44363	0.053588	0.5938	-0.045077	-0.056702	1.2838	1.8392	0.071843	0.12122	1.0428	0.11611	0.86841	0.50973	-0.028453
	0.38105	1.0276	1.648	0.052782	1.9217	2.5333	0.20847	0.3234	0.77146	-0.048191	0.47234	0.74986	0.93791	0.0025072	0.043188	1.0717	1.3462	1.2408	0.29826	2.7675
	0.0026423	0.58394	0.3262	-0.0012039	0.020234	-0.013641	0.11664	1.1973	-0.062584	-0.057136	-0.059971	-0.068204	0.75827	0.45101	0.013095	0.9096	1.118	0.81058	1.953	1.387
	1.0649	0.7225	0.47818	1.3714	0.87364	0.9705	0.050668	0.015277	0.087929	-0.058737	0.47576	0.39978	1.4274	2.2565	0.061653	0.97711	0.43164	1.3857	0.60493	0.34346
	0.087955	0.75211	0.89154	1.0326	0.73571	0.64192	0.88518	2.1267	0.96559	2.0886	1.1609	0.2244	2.7148	0.32232	0.075625	-0.038195	0.68086	0.56605	0.13391	0.27323
	1.4346	-0.083102	0.57532	0.48259	0.59125	0.9464	-0.0079038	0.041952	0.14025	1.3311	0.2129	0.77502	1.7839	-0.042729	0.94725	1.8532	4.0309	2.1375	0.024002	0.017133
	0.61671	0.013853	0.12298	1.1255	2.6346	0.12916	1.3338	0.45993	-0.06943	1.529	0.37024	-0.084457	1.6844	0.17203	0.26744	0.15881	3.739	1.4845	0.18334	1.354
	0.90536	0.14335	0.41013	-0.096439	0.0036958	0.90799	0.020442	1.7005	0.17989	0.86592	0.76884	-0.075455	2.5228	0.091341	0.26543	0.4494	2.6663	1.2068	0.27248	0.10746
	0.076925	0.83195	1.1604	1.2445	0.41749	0.10828	0.51052	0.21374	2.1834	0.63128	0.81929	0.10875	1.6362	-0.0078654	0.29954	0.10206	2.7774	2.6311	1.1204	-0.00509
	0.14514	1.4231	0.20405	0.51192	1.2347	1.7015	0.10591	0.44782	0.82454	0.49778	0.46041	-0.018599	1.6448	1.1724	0.3957	0.16609	1.2899	3.6228	0.85939	-0.046133
	0.50012	0.21	0.6238	0.41444	0.40012	0.74935	1.3339	0.41438	0.22396	-0.024073	0.50113	0.11626	2.1258	0.043386	2.0245	0.47444	0.20652	0.83608	0.033133	2.6876
	0.57922	0.28095	0.87444	2.6249	0.10705	1.2925	0.061674	0.50088	0.47818	0.53263	0.8262	-0.0077977	1.1346	0.093243	0.0085841	-0.086729	0.68885	0.85769	0.48971	0.030515
	0.52485	0.11419	0.083429	-0.011433	1.5709	0.39888	0.15609	0.013029	0.76274	0.38672	0.82539	0.042224	0.63916	0.061813	0.32187	0.73622	0.72229	-0.075613	0.33908	0.088299
	-0.00756	0.9402	1.8923	1.0902	0.88831	0.016337	0.09948	0.98251	1.6357	0.058457	0.11027	0.65697	0.59488	0.92288	0.30901	-0.056117	0.50607	0.7962	1.8134	1.5092
	1.009	1.2697	4.2151	0.37829	0.81012	0.042385	0.6899	0.37946	0.46993	-0.031959	0.20301	0.089752	2.1437	2.3333	0.037691	1.4701	1.8056	1.8561	1.6287	0.20627
	1.6586	0.049775	1.0165	1.6733	0.5644	0.46151	1.0239	0.91564	1.1117	0.17377	0.33808	0.26445	2.6838	-0.044545	0.051484	0.26507	0.043559	4.4729	1.4447	1.468
	0.28964	0.53273	1.653	0.050295	0.27976	3.0285	0.19663	0.37442	1.0092	-0.06154	0.82091	0.074026	0.080894	0.58858	0.7254	1.7456	0.56224	0.18066	-0.011088	1.4044
	0.14891	0.67726	0.068172	0.83819	1.8571	-0.02381	0.28334	0.39787	1.3928	0.049007	0.6351	1.5222	0.0091978	0.35411	0.01105	0.32456	0.9577	1.2026	0.21656	0.036419
	0.50617	0.13947	0.023859	0.4218	1.9954	0.41892	0.31767	1.2587	0.27067	0.037847	0.76505	0.20555	1.782	0.14499	-0.037451	1.0005	1.1497	2.552	0.26935	-0.019233
	0.15419	0.5389	0.036435	0.021064	0.53175	0.4006	0.16206	0.91387	0.27992	0.022545	0.24565	0.30922	3.1422	0.2715	0.4722	1.8965	0.39643	1.3323	0.33326	0.54186
	0.13079	0.14947	0.75568	0.0088212	0.075218	1.1145	0.12495	1.9876	0.2006	0.014296	0.4945	-0.013865	0.6244	0.25144	0.11604	0.36204	1.3674	1.3191	0.039436	0.85202
	0.46441	0.26398	0.22143	0.2287	0.83254	2.2302	0.76303	0.45057	0.31501	0.089107	0.34829	0.24133	0.32214	-0.018997	1.4335	0.18306	0.057083	0.99753	0.15097	0.96546
	1.4197	0.15909	0.16681	0.15993	0.26233	-0.02809	0.037931	0.56019	0.51251	-0.02534	1.2141	0.58143	0.90898	0.23179	1.9155	0.88654	0.8858	0.92715	-0.0065749	0.62735
	1.612	0.28023	0.064962	1.5682	0.79088	0.36535	-0.011763	0.43919	0.48493	0.051407	0.34657	-0.051072	1.7501	1.6901	0.88267	0.17074	0.63243	0.84272	0.87121	0.18921
	1.0115	0.11966	0.16963	-0.034554	1.0196	0.2516	0.55458	0.4906	0.00478	0.76002	0.69547	0.58595	0.43469	1.0037	1.0305	0.0026429	0.43272	0.56813	0.7672	1.9171
	-0.075282	0.18608	0.25486	0.13399	1.5086	-0.047367	0.067059	0.77995	0.96406	0.0081877	0.72514	0.58662	0.21103	-0.051189	1.7201	0.46828	0.67956	2.6919	2.0838	1.6453
	0.79758	0.26347	-0.064845	0.36164	2.1077	2.0965	0.38853	0.21355	0.015291	-0.023648	0.39137	-0.076267	1.3664	0.92991	0.044485	0.35541	0.6323	1.3077	0.59909	0.02095
	0.36206	0.25115	0.051728	0.16165	1.3507	1.8297	0.25633	0.82236	1.6439	0.48018	0.011674	0.53835	1.5161	-0.017174	1.558	1.5951	0.11404	0.48965	2.8241	0.89333
	0.72508	1.4592	0.015485	0.37186	0.59051	1.2707	0.3905	0.41628	0.13283	0.027945	1.1757	0.030056	2.6528	0.077616	0.30925	0.0036454	0.63732	3.4991	2.0592	2.7292
	2.2561	0.74045	2.4605	0.039702	0.26754	1.1011	0.058841	0.24024	0.60846	1.0727	0.010075	-0.027923	1.369	0.14768	0.55217	0.57636	0.8164	0.57946	1.6413	1.0186
	0.25085	2.028	0.1197	0.17162	2.1458	0.067943	1.141	0.92595	0.047456	0.015582	0.93844	1.4447	1.3805	0.54768	1.6204	0.19005	0.7335	1.1309	1.0806	1.3437
	0.07209	0.23462	0.51324	-0.054043	2.1402	0.33865	0.10082	1.402	1.6006	-0.025281	1.0551	-0.083948	0.15456	0.042714	0.27465	1.5544	0.015548	0.5982	0.57147	0.3511
	0.61834	0.095084	0.18824	0.21002	0.88603	1.7347	0.59723	0.045257	0.016937	0.27378	0.42682	0.80611	0.89573	-0.027779	1.8992	0.21419	1.3072	1.4959	1.4773	1.738
	0.27079	1.8925	0.34183	0.2267	0.27915	0.036278	0.038893	0.36317	0.2201	0.08594	0.68172	-0.069172	0.076565	0.91274	0.16299	0.30166	0.87029	1.9137	0.92682	1.8876
	-0.013329	0.97676	1.5875	0.2566	0.83926	0.12656	0.33167	0.41625	-0.072233	0.078082	0.48903	0.28038	-0.004657	-0.055828	-0.037241	-0.011557	0.42086	0.26532	1.8207	1.6434
	0.74668	0.047025	1.989	0.14374	1.4904	0.44183	0.52155	-0.082721	0.23713	-0.040703	0.37169	0.0025743	2.7981	0.019159	0.12859	0.23226	0.30812	1.3988	0.15497	-0.012746
	0.73573	0.33733	0.34825	0.11284	1.6323	2.1374	0.40164	1.4102	0.63857	0.13002	1.0442	0.74568	1.6083	0.85547	-0.020695	-0.045095	3.9356	0.97335	0.16113	-0.064469
	0.050986	0.84813	-0.044619	1.033	0.79953	0.66253	0.25017	-0.09312	0.49463	0.052556	0.12032	1.286	1.0861	0.39381	0.25769	0.079029	3.3948	-0.012021	1.2652	0.51464
	0.17268	0.089169	0.16229	-0.021278	0.28584	4.8734	0.14717	-0.047847	1.5872	1.1181	0.45831	0.54838	-0.069075	2.4131	0.30533	1.0189	1.5389	1.767	2.8071	1.472
	0.56613	0.01899	1.0999	0.42318	0.80407	2.0283	0.21221	0.71012	0.17151	0.057308	0.34535	0.90102	0.026704	-0.0096193	0.017053	-0.07806	0.075883	0.53504	0.027669	2.6107
	-0.0060343	0.86965	0.038691	-0.00079795	0.50146	1.4746	-0.034098	0.25714	1.1362	0.038483	0.04555	0.50491	2.0141	1.7499	0.6029	0.89526	2.7007	2.2059	2.3822	0.089806
	0.38317	1.0768	-0.045658	0.12597	1.0657	1.1065	0.11545	0.73817	0.62803	0.026964	0.53184	0.033047	0.13609	0.94809	0.09716	0.60719	0.063773	1.3841	1.5324	1.3676
	-0.019728	0.33527	0.16643	0.057581	2.5952	0.60601	0.25095	1.2479	0.84224	0.16113	-0.08376	0.29615	0.68024	-0.02308	-0.071979	0.033536	2.4266	1.4091	4.0797	0.29364
	0.1103	1.8202	-0.043824	0.040286	0.34188	0.41019	0.64042	0.15197	0.97683	0.35159	0.46352	0.1952	0.16556	-0.078876	0.11299	-0.016303	2.0658	0.92022	1.3369	1.8734
	0.22752	0.076656	0.03466	0.054296	1.046	2.0803	0.40181	-0.039661	0.58168	0.18698	0.72935	0.40504	2.1019	2.0354	0.18832	0.16011	2.4421	1.4204	2.9293	3.2274
	0.71964	0.43095	0.33662	0.23893	0.79568	1.144	0.11497	0.65838	0.67308	0.16825	0.80074	0.046016	3.4876	2.7963	0.60534	0.4106	0.43543	0.26472	0.021753	1.225
	-0.026132	0.55275	0.56786	0.22565	1.3199	0.96552	0.16555	0.90807	0.67172	0.91655	1.021	-0.062581	0.02233	0.52334	0.94031	0.7121	1.9502	1.7571	0.87035	2.5291
	0.38825	0.24741	-0.039617	0.42158	0.89723	0.29671	0.87156	0.53677	0.34741	1.0389	0.27019	0.065518	1.3258	-0.023661	0.82676	0.27026	1.271	0.99554	1.2064	1.9832
	0.11856	0.85513	-0.051205	-0.0087853	1.5679	-0.0081929	0.36533	0.13405	0.084398	1.2804	1.256	0.34329	2.5371	1.6279	0.15988	0.21916	0.86774	0.79804	0.77624	1.2696
	0.4361	0.67611	0.65212	0.017526	0.7631	-0.03834	1.1084	0.56929	1.7654	0.037102	1.4474	0.13556	0.74334	0.55066	0.65761	0.3012	1.6305	2.2155	0.045317	0.80804
	-0.014158	0.49727	0.19301	0.53403	1.2369	0.013219	0.76794	0.22265	1.2816	0.043494	0.58492	0.34857	0.25569	0.040015	1.3129	1.458	0.31155	0.056522	0.90832	0.42482
	1.0687	0.75799	0.30364	0.12873	1.0741	0.90126	0.44947	0.15438	0.66621	0.022601	0.17915	-0.057222	0.11	0.66094	1.357	0.40141	0.074197	1.8473	0.91564	0.4336
	0.34682	0.18334	-0.043103	1.1483	0.35399	0.31012	0.44548	0.03338	0.68892	0.034107	0.50408	0.29961	0.38045	1.1573	0.52037	0.89626	1.2044	0.24908	0.73946	0.94895
	0.55987	0.082586	0.039166	0.005614	0.66288	0.042086	0.49476	0.27713	0.043352	0.19658	1.5618	0.098876	0.2156	1.864	1.3225	0.10368	0.9831	2.6584	3.058	0.34156
	1.0091	0.60067	-0.040911	0.22897	0.20393	2.7221	-0.063204	0.29909	0.01166	0.011568	0.079423	0.030085	0.69932	-0.058006	0.39944	0.23764	3.2316	0.37398	0.59746	0.68979
	1.539	0.32503	0.66618	1.0505	0.64053	0.77622	0.049156	0.20001	0.39658	0.0023389	0.49543	0.68066	0.84657	2.5017	0.048553	0.28281	2.5994	1.2705	1.5133	0.52476
	0.18561	0.65843	0.030277	2.1284	-0.022902	1.8017	-0.0097865	-0.042086	0.84418	0.073559	0.64874	0.64121	2.1617	0.08634	0.2634	0.49737	1.3638	1.2473	1.1545	-0.020774
	0.50714	0.68547	0.18419	0.37571	0.012415	0.031846	0.03275	0.057543	0.06354	-0.0020753	0.72664	-0.06307	2.9693	0.57001	0.70346	0.78968	1.954	0.2068	2.6889	-0.023898
	0.14685	1.1463	-0.012669	0.057932	0.17085	0.027871	0.048196	0.19615	1.1927	-0.048888	0.10187	-0.00070718	1.4753	0.37081	0.057983	-0.063054	3.2222	0.50705	1.3957	0.79842
	0.28883	1.0049	1.125	-0.028595	1.7038	0.13119	1.2617	2.4053	0.51521	0.64037	1.5036	-0.026652	0.4821	0.15714	0.40126	-0.068672	0.51434	2.5224	2.339	0.15266
	-0.09917	0.15671	1.0672	-0.047867	0.014796	0.035306	0.65551	-0.012045	1.84	0.10274	-0.02161	-0.097049	0.021689	1.0504	0.59122	0.27437	1.3298	0.431	1.1801	0.35599
	0.95907	0.4592	0.31645	-0.039528	0.36657	0.60136	0.51403	-0.056745	0.34826	0.2653	0.77578	0.20603	1.6574	0.46338	0.92245	0.37234	3.6821	0.34919	0.39158	0.64646
	-0.098709	0.4806	0.15574	0.051143	1.3921	0.12201	0.19414	1.0423	0.22391	0.054957	-0.018266	0.98256	1.5784	0.31493	1.0675	0.54053	0.82889	1.8561	1.0188	-0.0042212
	0.080464	0.37028	0.30973	1.9444	0.070288	0.84525	0.20946	0.3097	0.91999	0.12343	0.73743	1.1765	0.53755	0.61361	0.50268	0.044706	0.16643	3.1098	-0.075902	1.6842
	0.42265	0.85381	-0.010873	0.18431	0.90358	1.6226	0.52859	1.6155	0.18682	-0.037183	-0.077401	-0.055547	1.7549	0.015893	0.5369	1.4603	1.9853	0.12671	1.1642	1.054
	0.25273	0.10586	0.5594	0.00024744	0.027105	0.061596	0.044299	0.46746	0.64252	-0.03746	-0.01567	0.32114	0.03369	0.0041318	1.3745	-0.039411	2.6114	0.251	3.2801	1.7289
	0.11377	0.12504	-0.024829	-0.0018074	0.96833	1.0342	0.45257	0.43192	0.08387	0.05262	0.15182	0.15025	1.409	0.32569	1.2717	0.10201	0.11705	2.4032	1.1888	1.8303
	0.66306	0.017715	0.1244	0.0026969	0.32384	1.6187	1.4447	0.28346	0.034422	0.016299	0.63112	0.0050191	0.86296	0.83571	0.77619	0.38499	0.3792	1.7113	1.2534	2.257
	0.32127	-0.002251	-0.030345	0.42834	1.8219	-0.04926	0.26335	0.70227	1.9616	1.1744	0.086468	0.28514	1.3201	1.3756	0.67187	0.50733	3.4944	0.83454	0.23978	0.19721
	0.39278	0.042974	-0.032694	-0.037027	0.928	2.2393	0.43441	0.026958	0.15605	0.41812	0.053299	0.71927	0.12167	-0.0045148	0.88973	0.61334	0.34565	0.50566	1.4995	0.33378
	0.39069	0.53362	0.0027939	1.5098	0.92894	1.4682	0.020938	-0.032805	1.1506	0.22008	0.0024927	-0.076168	1.4088	0.08491	0.24476	0.21707	1.84	0.13697	1.7052	0.41345
	0.49687	-0.072744	-0.037781	0.4983	1.1697	0.07195	0.92307	0.57415	0.060967	0.43168	0.1017	1.0128	2.9622	-0.0021051	-0.077997	0.40588	0.27138	3.0139	0.99506	0.56311
	0.26714	0.78031	-0.01508	1.0258	0.99591	0.0041357	0.50745	0.03896	1.853	0.74493	-0.014396	0.016758	0.77476	-0.046434	-0.0089875	0.22451	0.69081	0.45256	0.44567	0.23912
	0.94261	0.16812	0.26262	0.35143	0.35131	0.51233	1.4823	0.65755	1.0757	0.37341	-0.032876	0.24438	0.20138	0.35764	0.063647	1.4596	0.33015	0.42477	1.4754	3.4278
	0.55957	0.14677	0.13478	0.11192	0.40461	0.16291	1.7152	0.35247	1.4644	0.085474	0.0226	0.10651	1.551	1.8079	0.51503	0.31464	0.16209	-0.0087218	0.38026	1.5856
	0.051235	1.1032	0.2457	0.46397	4.2617	1.0402	0.26526	0.99985	0.51741	0.28929	0.39165	-0.07402	0.32427	0.0901	0.42964	0.23307	1.0905	3.0624	0.17153	0.77345
	0.096337	0.59197	0.21697	0.79307	1.4435	0.60386	0.77684	0.49265	1.1922	0.11386	0.026205	0.074833	0.42669	0.035226	0.022917	0.48948	1.0229	0.41743	1.162	1.2316
	0.3135	0.036195	0.40859	-0.061323	1.9487	1.1486	0.73524	1.1734	0.93519	0.63793	0.65789	1.0946	0.56121	0.084917	1.6216	0.66826	0.89273	0.47667	-0.010254	0.71347
	0.85685	1.202	0.32669	0.029694	0.41342	0.64899	0.17596	-0.064605	1.1777	0.11566	0.0042412	0.64627	-0.018649	-0.0063134	0.54154	0.92172	0.52168	-0.021784	0.12316	0.69127
	0.039289	0.47849	0.10049	0.53967	0.21874	0.27235	1.1845	0.20098	1.653	1.1076	1.1166	-0.049798	0.99691	-0.0063766	0.55185	0.30018	1.4009	0.2333	1.2501	0.45238
	0.89298	0.32816	0.29834	0.63634	0.25986	1.2378	0.30848	0.093215	0.28937	0.34873	0.17159	0.01477	-0.049999	0.65596	0.72361	1.5663	4.5705	3.1969	0.087861	0.10795
	0.73074	0.1445	0.0076819	0.25614	0.40367	0.84089	0.25704	0.52169	0.11833	0.18327	0.13815	0.41224	-0.0026521	1.4004	0.52146	0.51112	0.36694	3.0618	0.53583	0.061673
	0.15902	0.45794	0.22031	0.97242	1.7342	-0.062185	0.15066	0.30781	0.16455	0.15359	0.06753	0.51545	0.098351	0.091695	0.26011	0.14517	0.83231	0.86161	0.64207	0.23015
	0.21916	1.3289	0.025305	0.15253	0.97532	-0.010159	0.093369	1.4534	1.4489	-0.063514	0.28318	1.1649	1.155	2.4846	0.75367	0.22457	1.5514	1.3103	0.59752	0.049246
	0.54847	0.85007	0.75869	-0.0038777	0.21653	-0.025967	1.1039	1.1625	0.016279	0.90038	-0.027843	0.16433	0.55752	0.032141	0.79599	0.035406	0.10406	0.51489	1.3067	0.52316
	1.7859	0.27272	0.029379	0.0037559	-0.063361	0.040885	1.8266	0.57896	0.10736	0.11106	0.11966	0.7124	0.011112	1.5983	0.30106	0.020895	0.50076	0.55855	0.5294	0.80944
	0.19486	0.55155	-0.055182	0.86491	0.66146	3.365	0.058288	0.37689	0.86363	0.1985	0.56957	0.31491	0.047044	0.12903	0.19091	0.17689	0.41121	0.85219	0.13593	0.11841
	0.53198	0.0069173	-0.039899	-0.057682	1.9005	0.020992	0.49318	0.047815	0.27885	0.65029	1.1114	0.38657	1.0497	1.2908	2.2489	1.0968	0.45477	4.6944	0.14285	0.93495
	0.4245	0.15543	0.023924	-0.0090283	2.0021	0.99062	0.67789	0.84986	0.24288	0.014703	0.56167	-0.042257	0.02799	3.5067	0.53628	0.077881	2.1316	2.594	0.31206	0.098166
	0.027049	0.0071537	0.94737	-0.078689	0.58677	0.95313	0.084414	0.59594	1.5483	0.23117	-0.015462	0.50679	0.42982	1.2605	1.2329	0.037576	2.2483	0.40224	0.60621	0.43397
	0.49443	0.60768	-0.012188	-0.066915	0.11077	1.3442	0.85034	0.10969	0.17366	0.018308	0.69802	0.41871	1.0048	0.76992	1.306	-0.088214	0.8261	0.48431	0.56951	0.28125
	0.98493	0.66531	-0.014996	0.12203	0.90107	2.7601	0.38975	0.60674	0.52271	0.3023	0.51457	0.009582	1.7154	0.20927	0.75028	0.24944	0.62063	2.9193	0.14858	0.16833
	0.72092	0.38616	-0.018229	-0.022207	0.27686	1.9821	0.0048276	0.79831	0.32622	0.50611	0.91762	0.89115	0.045756	0.071346	0.03854	-0.033152	0.83163	2.4235	0.0032169	0.089555
	0.37216	1.4166	0.41244	0.19455	-0.00062634	0.74593	0.56304	0.1521	0.13509	0.33928	1.3665	-0.0050895	0.22416	0.0043744	0.71158	0.031109	0.14499	2.4115	-0.054077	1.6865
	0.30192	0.79045	0.03325	0.017804	3.628	0.15824	-0.025193	-0.0048829	1.0588	0.71647	1.0941	0.85182	1.1803	0.75287	-0.061193	0.0080087	1.2092	0.57541	0.46165	0.18982
	0.032979	0.9793	0.0041065	0.03044	0.60844	-0.062008	0.074925	0.74536	0.23846	0.29722	-0.041558	0.56024	-0.05306	1.0719	0.16091	0.36173	0.39985	0.77751	0.13994	2.319
	-0.0065838	1.0633	0.54984	0.012585	0.031541	0.89179	0.28672	0.65449	0.12593	-0.016846	0.42967	-0.044582	0.096356	-0.040835	0.039933	0.064792	0.26094	2.8419	1.8446	0.9159
	0.097384	0.53812	0.12473	0.024775	2.4498	0.38225	0.5068	0.29945	0.16389	-0.016748	0.082513	0.40135	1.804	0.27488	0.2726	0.34432	5.7731	2.2639	0.22756	0.6319
	0.057743	0.24266	-0.0070759	0.12017	0.058821	0.37599	0.36067	0.16346	0.60546	-0.088255	0.76573	0.082918	0.95767	0.064294	0.27201	0.10137	0.61208	0.81941	0.71251	0.8814
	0.7322	0.63697	0.058876	0.00079527	1.4657	1.1208	0.97628	0.79968	1.0419	0.28689	0.25229	-0.009995	0.024469	0.57739	0.42011	0.049606	1.6918	3.4462	0.020125	1.4534
	0.48278	0.42841	-0.049052	0.044953	0.21869	0.41541	0.12204	0.78164	0.1742	-0.039267	-0.044709	-0.066088	0.42626	0.015542	0.41172	0.0055005	0.47986	1.4988	0.59646	0.35867
	0.26014	0.50063	0.11452	-0.047998	0.59123	0.86591	0.0037518	0.68334	0.5695	0.19295	0.85118	0.8332	1.5085	-0.059661	0.32274	0.092707	0.059243	3.5596	0.31807	0.85528
	0.043774	0.8139	0.64651	0.04157	1.7109	0.80373	0.031896	0.30448	0.29685	-0.034887	-0.019259	0.71056	1.5931	0.41781	0.39083	0.23523	1.3075	2.7617	0.3529	1.7509
	0.45709	0.54104	0.62972	1.1992	1.3583	0.22291	-0.042834	0.2162	0.12529	0.10422	0.13914	-0.021895	1.5873	1.0766	0.93846	0.14226	0.29996	0.12181	0.032734	0.28547
	1.2872	0.29806	0.24629	2.5471	-0.083753	1.9566	1.3469	0.020584	0.82376	0.07385	0.039274	1.0884	1.3291	0.48584	0.51251	0.10816	0.010558	2.5072	0.19622	3.4011
	0.26484	0.79298	0.60006	3.5182	0.0545	0.43509	0.098438	1.051	0.65333	0.052435	0.6806	0.94546	1.1005	0.73426	0.93288	1.2758	1.235	0.016804	0.050775	1.0033
	0.030231	0.93161	0.19979	1.667	0.10541	1.1657	0.035655	0.80732	0.26388	0.88249	0.041667	0.44835	0.78691	0.78974	0.90771	0.87864	0.33255	0.034063	0.1692	0.83537
	0.60652	-0.057503	0.60193	0.70612	0.64316	0.45318	0.059898	-0.043711	0.19508	-0.060394	-0.048696	0.7808	-0.038026	0.26467	-0.042323	1.3069	2.8715	0.2878	1.8076	2.0181
	0.054148	0.50303	0.59991	-0.073203	0.090808	0.45167	0.77072	0.053287	0.61894	0.0092769	-0.0083672	0.64215	-0.041457	1.1225	-0.0041628	0.38176	3.2066	0.29004	0.36178	1.5169
	1.2447	1.4376	0.32059	3.4447	1.4852	0.71138	-0.016516	-0.048175	1.0033	0.23582	0.37635	0.0025743	0.58183	0.44409	0.21777	0.059643	0.45202	2.0147	0.32815	0.58727
	0.8935	0.27485	0.039835	1.2086	-0.046853	0.29939	0.38298	0.55818	0.08053	0.82762	0.18291	0.10396	1.0339	0.99997	0.92212	-0.028782	1.1404	2.7477	2.0898	0.3386
	-0.024861	0.0026947	0.38817	2.388	0.60842	0.50565	0.37167	-0.030077	0.57181	0.32919	0.16436	0.66215	0.16364	1.1654	1.2719	0.21851	3.1629	0.55853	1.9066	0.93161
	1.3513	-0.049548	0.17592	1.6069	1.1056	0.13621	0.032706	-0.074176	0.45982	0.14602	0.028544	1.0005	0.95327	0.47572	0.21229	-0.053552	1.8682	1.1444	1.4887	1.7092
	0.14937	1.4386	0.098119	2.5216	1.4201	0.63208	-0.028506	0.63922	0.18407	0.56222	0.95589	1.7393	-0.024905	1.2455	0.038314	1.3007	0.9186	1.8465	0.063068	0.79766
	0.046378	0.10743	0.0055488	-0.053185	1.3162	0.6599	-0.040259	-0.073236	0.89768	0.31042	0.25374	-0.02743	1.3696	0.68773	0.036552	1.3951	1.068	0.29478	-0.063333	0.57301
	0.060427	0.15487	-0.04472	0.10047	0.99515	0.17541	0.54559	0.25104	0.4788	0.4427	-0.056327	0.33678	0.14812	2.568	0.044325	0.95526	0.48607	2.3965	0.1153	0.57208
	0.45208	-0.042759	1.9374	1.9628	1.2238	1.9019	0.20952	-0.054763	0.58501	-0.0073514	0.02648	1.2751	0.6408	0.96368	0.542	2.2141	0.35611	0.71721	0.2671	0.98344
	-0.018615	0.041949	-0.02498	2.5445	0.55936	1.9723	-0.094011	0.045571	0.48389	-0.0058028	0.68065	0.019059	0.065591	0.66673	0.092506	0.58165	0.31754	1.9105	0.79148	0.94349
	0.58764	-0.053706	0.086282	2.4046	0.15724	0.017494	0.22653	1.0469	0.81951	0.040211	0.071126	1.0052	0.71652	3.1898	0.14977	0.79492	0.64004	1.1689	0.36546	0.58812
	0.63796	-0.080809	0.039393	1.3081	0.32028	-0.072474	0.43315	0.88858	0.23739	-0.075153	-0.024168	1.893	0.35603	1.001	-0.037463	-0.08887	1.8685	3.2168	0.49965	0.22553
	1.1228	0.22252	0.35428	2.2271	0.9803	0.0028715	-0.01658	1.599	0.72484	-0.026463	-0.048441	1.2054	-0.057865	0.22606	1.6448	1.367	2.1831	0.37064	1.9311	0.27059
	0.057315	-0.07684	0.33782	0.53479	0.55317	0.33705	1.2992	1.2546	0.40344	-0.064058	1.395	0.55168	0.17187	0.13195	0.024185	0.48221	0.20926	0.43841	0.066065	0.41122
	0.081821	1.0541	0.3824	1.135	0.82691	0.63929	1.1994	0.9322	1.039	-0.07077	-0.035874	-0.079716	0.012963	0.01913	0.2031	0.059479	0.2375	0.38575	0.56818	0.23846
	0.077925	0.35076	0.44173	0.24085	0.12451	0.04276	1.6384	1.8129	0.6643	-0.084387	0.00091618	0.45133	0.79156	0.084227	1.197	0.96226	2.2334	1.1423	0.37758	0.050631
	1.6637	0.66926	0.34014	1.0958	1.5633	0.39182	0.36899	0.096893	0.82356	-0.050488	0.48606	0.19749	1.7209	-0.05586	0.81878	-0.086531	0.41635	-0.041214	0.50885	0.19979
	0.21486	0.14012	0.14371	1.9546	0.16726	0.60265	0.069084	0.42788	1.3122	0.0048452	0.86063	1.0861	0.026869	0.18045	1.5137	-0.049678	0.85867	1.8679	1.076	0.6418
	0.2471	-0.0015132	1.0999	3.1453	3.2335	0.57384	1.1483	0.42825	0.45833	-0.033459	-0.015224	1.0468	0.91969	2.0014	-0.041346	0.64371	1.1928	0.16201	1.4115	-0.040454
	0.78713	0.45517	-0.040928	0.14651	0.46226	-0.043387	0.94037	0.26913	0.63874	0.38965	-0.010552	0.29538	0.62153	-0.055695	0.14428	1.5721	0.40236	-0.070256	0.24029	1.5337
	0.94595	0.30176	0.32904	0.15368	3.1755	0.54199	1.2008	0.11463	0.40456	-0.069186	-0.044893	0.17888	-0.0037294	-0.057108	-0.025589	1.6015	0.056575	0.77467	1.6099	0.29248
	0.23541	0.19667	0.59319	2.6021	0.97041	0.34379	0.9156	0.54378	0.078736	1.1362	1.1663	-0.063881	-0.068865	1.5959	0.0096821	0.97933	2.1617	0.017539	1.1537	0.61758
	0.97333	0.7603	0.24227	1.2248	1.3525	0.97538	0.38437	0.061571	0.02155	-0.027395	0.19132	0.010736	2.126	1.0438	0.46526	0.4046	0.0054994	0.79798	1.2835	1.6482
	0.79637	1.1335	0.67221	0.083548	0.2655	0.58858	0.62214	-0.094322	0.95569	1.2335	-0.084541	0.0038479	-0.0029076	0.20149	-0.0091429	1.9941	0.02806	3.288	0.065584	0.80567
	0.15952	1.1743	0.074554	0.68914	0.078452	1.6523	0.0036538	0.062705	1.5602	0.88464	0.91938	-0.040982	-0.0016009	0.88125	-0.033656	-0.0096979	0.91715	-0.069751	-0.011288	0.52165
	0.69523	0.52291	0.79743	0.082758	0.118	2.0515	0.15953	0.55851	0.94092	-0.067834	0.42428	0.2444	0.069384	0.28423	0.09566	1.5516	0.67783	0.3233	0.1961	0.6139
	0.57327	0.78238	0.060406	-0.072663	3.6313	0.38301	0.39544	0.51484	1.0059	-0.021793	0.021905	-0.079179	-0.048346	-0.050138	0.81232	0.29153	0.90965	2.3772	1.5046	1.1278
	0.57941	0.73034	0.16318	1.0474	0.18565	0.042157	0.15933	0.24997	0.43483	1.0352	0.61536	1.2433	0.075287	-0.01736	0.14107	1.4063	0.55296	-0.042921	0.24291	0.54004
	0.50072	0.94356	0.38659	0.12164	0.8019	0.44227	0.5301	0.21665	0.40038	-0.090101	1.7491	0.14184	0.87832	0.018134	0.11163	0.18635	1.1772	0.1021	2.7537	-0.060858
	0.26083	-0.0027803	0.60612	0.084875	0.64358	1.013	0.19924	0.19004	0.5609	-0.055838	0.7249	1.1782	0.12145	0.66528	0.25757	-0.047357	2.1522	1.7239	1.2148	1.2799
	0.13368	-0.059907	0.1563	-0.057957	-0.027109	0.2507	0.54324	0.64913	0.80985	0.22797	1.2348	0.086088	0.019475	0.14222	2.0313	0.34468	1.5565	2.2958	0.84428	3.047
	0.70422	0.24916	0.93229	-0.059174	0.16118	0.7223	0.51015	0.034552	0.79592	-0.032191	0.046364	-0.067998	0.98525	1.587	1.0509	0.76102	2.7098	0.0081478	0.51508	0.071457
	0.6693	0.22934	-0.079308	0.1176	-0.030197	0.42455	0.40983	0.49024	0.63333	0.32074	0.13357	0.047947	1.9022	0.071166	1.0808	0.40903	3.1421	4.0148	-0.015679	0.10723
	0.23115	0.64031	0.72659	1.6421	0.30067	1.4661	0.49966	0.084556	0.81065	1.2349	0.22106	0.16278	0.3469	0.9772	1.6518	1.1819	1.1259	0.60576	1.4799	1.0017
	1.3813	1.2408	1.5219	1.0212	0.13881	3.3852	0.49702	0.00060175	0.17678	-0.063701	-0.0038823	0.52896	-0.013213	0.033074	0.53149	0.1798	0.45021	2.8285	1.3884	1.605
	0.14449	1.0373	-0.079221	0.79185	3.031	0.42871	0.72702	0.42306	0.30223	1.4736	0.3028	0.15141	0.00039669	-0.064016	0.80167	0.14625	1.5879	0.96146	2.2469	2.5612
	0.42189	1.127	0.53656	0.98307	0.12966	-0.038317	0.13043	0.17699	0.20849	1.3642	1.3292	0.74661	-0.038673	2.5303	1.0361	0.52647	0.3536	0.57561	1.2502	3.8239
	0.57178	0.39316	-0.02563	0.99189	-0.016724	2.845	1.0726	0.78267	0.55154	0.97379	-0.00049976	0.77634	0.904	-0.022633	0.65501	0.58708	1.0764	2.271	1.0321	2.0919
	0.44147	0.68074	2.228	0.96339	0.64061	0.061142	1.9203	0.63355	1.2287	0.031044	0.29817	1.8481	0.4118	0.046097	0.40741	0.0038633	2.0246	0.24686	1.4955	1.5365
	0.55199	1.115	0.63521	0.1271	0.30841	0.24619	0.51851	0.080576	0.78362	-0.021878	0.38852	0.6045	0.2826	0.63643	0.17349	0.12534	1.8066	1.2543	3.5884	1.9366
	0.71875	-0.00057561	0.00028623	-0.046962	-0.063119	0.015544	1.3203	0.67921	-0.070629	0.24501	0.51491	1.0832	1.1977	-0.068233	1.263	0.052762	1.2023	1.8736	2.5235	2.2225
	0.36501	0.56817	0.85939	1.3513	-0.043823	0.096273	0.023399	0.11226	0.51441	0.053009	0.65438	0.68136	1.0501	-0.021067	0.39166	0.10985	1.0321	-0.052489	1.928	1.8347
	0.26668	0.85428	-0.026399	0.58924	0.23852	0.23181	0.040945	0.13845	-0.00086777	1.354	0.59493	-0.057751	0.26727	1.1329	0.63575	0.078641	1.0021	0.62761	2.053	1.2911
	1.1008	0.55955	1.6066	0.30075	0.47776	1.2731	0.42523	-0.037252	-0.023435	0.13611	0.028931	-0.058125	0.60933	1.5945	-0.032385	0.23133	2.1426	0.3468	3.4308	0.43039
	1.4302	-0.037667	2.1342	3.312	0.23016	0.31861	0.79434	0.12959	0.60561	1.0238	-0.0030353	0.17889	0.22007	0.43112	0.33285	-0.044876	0.49732	2.9557	0.062894	0.036622
	1.2508	0.20045	1.0804	2.1887	0.38548	0.058782	0.72671	0.6096	1.7938	0.62028	1.2021	-0.032048	0.60716	0.16638	0.20437	0.95021	2.283	0.6286	0.74231	1.0395
	1.1063	-0.071632	0.024165	1.2106	0.78779	0.09455	0.018265	0.0094722	0.31596	0.21976	0.52122	0.038433	0.28819	0.096712	0.096294	0.59806	0.54617	1.8245	-0.0020806	2.1602
	1.3518	0.13398	0.53273	0.44582	0.092134	0.10375	0.28125	0.47916	0.90223	0.69197	0.0021965	0.081282	1.3529	0.0091165	-0.0052957	0.17198	1.6247	2.4934	1.2594	0.57139
	-0.035557	0.67376	1.2385	0.13333	0.86969	1.1858	0.42253	0.22752	0.1995	0.55512	0.78197	0.49236	0.16574	0.50019	0.21176	0.56443	2.2382	2.3572	1.8144	0.63479
	0.47893	0.46479	0.039604	0.65768	0.89387	0.50693	0.11738	0.12801	2.195	-0.060002	1.5068	0.20916	0.17699	0.28513	0.22646	0.1394	1.904	0.57577	0.30163	1.1815
	0.87736	0.18227	0.15607	0.79983	2.4352	0.077656	0.1291	0.039458	0.2314	0.085136	0.54511	0.48586	-0.060939	0.87041	0.11616	1.6951	0.25635	0.72827	2.347	0.48901
	0.074466	0.38132	0.056975	2.0043	0.86434	1.5133	0.33635	0.064126	0.27569	0.10453	-0.00431	0.98406	0.96927	0.031134	-0.076292	-0.059416	0.5626	1.367	1.4983	0.41375
	0.0049071	0.27425	0.20394	0.13754	0.91167	0.21349	0.98611	0.14808	0.50776	0.010067	0.019294	0.087621	0.15735	0.18314	-0.052535	-0.081399	0.47472	0.80998	2.3442	0.96255
	-0.092649	0.40245	1.9352	0.07034	0.2893	0.48393	0.76967	0.48699	0.073369	1.707	0.1701	1.0753	0.38728	0.1527	-0.053269	1.6178	2.8147	2.5318	0.13857	-0.058061
	0.66183	0.83847	0.81634	-0.0087513	3.0235	0.50578	1.0607	0.029128	0.45874	0.050746	-0.044102	0.72531	0.77904	0.029297	-0.019323	2.3921	0.79369	0.63613	2.4665	0.7316
	0.037016	0.13789	0.4672	0.82208	0.12433	1.4956	1.0547	0.31864	0.065773	0.026932	-0.030082	1.2963	0.16252	1.7508	-0.063142	0.86431	1.6298	1.3287	0.099399	0.027704
	0.14108	1.5023	0.89643	0.70347	2.7473	-0.034783	0.77	0.25313	0.77681	1.0557	-0.061667	0.44967	0.99668	0.76117	0.050636	1.3289	0.96088	2.0616	0.50093	0.66794
	0.14708	0.12805	0.14788	0.47211	1.2363	-0.03862	0.41406	0.079785	-0.01106	0.47149	0.18293	0.73774	1.5133	0.64394	-0.034859	1.3458	3.3467	3.9991	1.2099	0.17154
	0.5001	0.41012	1.3213	2.0531	1.5877	1.0607	0.20193	0.44573	-0.013979	-0.054419	0.09918	0.69484	2.9773	1.3782	0.37632	0.85923	0.85791	3.5488	0.33647	-0.050245
	0.70344	0.18229	0.18194	3.2572	2.3907	2.0706	-0.049227	0.073228	0.29182	0.05889	0.40807	0.17887	0.89695	0.38452	0.83862	1.7661	0.71951	1.5415	0.37575	0.22734
	1.2012	-0.085355	0.28938	-0.011178	1.0414	0.015448	0.03133	0.14722	0.15265	0.11037	-0.050532	0.6788	0.67063	0.76998	0.47827	2.0608	2.3067	0.62573	0.33975	0.0079085
	0.005457	-0.082904	0.037858	1.0478	0.62604	1.6979	0.10032	0.15794	0.48222	0.87437	-0.020393	0.42195	2.7595	-0.042407	0.76174	0.93241	1.074	0.20155	0.426	0.089808
	0.6315	-0.020875	0.23289	-0.061443	1.8711	0.044108	0.051833	1.1824	0.14095	0.7025	0.05754	1.1798	2.2449	0.37657	0.85824	0.086932	2.0772	0.58309	0.80336	-0.083437
	-0.013286	0.97493	0.84992	0.086064	0.87891	0.016104	0.47628	0.093107	0.35737	0.75209	0.23	0.41416	2.3669	1.2348	0.1974	0.89751	0.88431	2.4134	0.54712	0.25029
	0.63063	0.020318	-0.030841	0.47854	0.07739	0.085358	0.85128	0.15484	0.36658	0.054981	-0.077144	0.57761	0.029552	4.1476	1.578	0.79675	1.6712	0.89878	1.6106	0.86885
	0.36319	0.067748	0.75954	1.1123	0.3553	2.4005	0.23013	0.05472	0.14142	1.256	-0.063796	0.48621	0.4552	-0.030205	0.10558	0.18807	3.938	1.1372	1.1303	0.26452
	0.39379	0.53206	0.25167	-0.085776	0.47596	0.2586	0.65158	1.0967	1.2015	0.29547	0.02668	0.57054	1.1458	1.495	-0.061737	0.43794	0.81822	0.90714	1.3217	-0.049096
	0.44348	0.40817	0.80127	0.4237	2.1343	1.3057	0.78242	0.17275	-0.038513	0.8053	-0.038828	-0.054123	0.42608	-0.012823	1.3295	1.1046	2.6803	2.0065	0.78239	0.026853
	0.082132	0.12443	0.32055	0.40019	1.1412	-0.026959	0.5743	0.12061	0.11124	0.012333	-0.067574	0.079813	1.0994	0.065517	-0.035094	1.7587	1.1805	4.4162	3.4082	1.9134
	0.00037817	0.2288	1.5035	0.58004	1.4961	0.058436	0.22525	0.10673	0.5282	0.48545	0.46656	-0.011499	1.1619	3.4442	-0.019564	0.8849	0.77024	2.3522	0.88415	0.74679
	0.3505	0.47384	2.2552	0.22757	0.089381	0.53539	0.13685	0.13452	-0.0093914	-0.0016051	-0.04456	0.040609	0.53862	-0.053735	0.96008	1.1369	0.37973	-0.026107	0.53336	2.648
	0.97266	1.1099	-0.018439	1.7187	0.50806	0.49206	0.54068	0.26884	0.10932	0.69998	0.015979	0.096363	-0.044934	1.5525	0.24592	1.238	1.7706	1.0664	0.77176	2.1208
	0.80652	0.29747	0.91925	-0.020951	0.20173	0.33915	-0.038342	0.78667	1.1691	0.17392	1.0934	-0.038939	1.1946	0.02914	1.4886	0.96249	0.020808	3.4815	0.43167	1.6457
	0.037715	0.16	0.39771	0.28867	1.9925	0.057681	0.21579	0.11948	0.70168	0.084416	0.27503	0.32159	-0.0034491	0.94259	2.012	1.1593	1.4136	0.82547	1.0492	1.2623
	0.60592	0.54249	0.036947	1.8662	0.4525	0.76918	0.41295	0.21804	0.46976	0.39885	-0.012366	0.28215	0.47824	0.62534	0.67312	0.22802	0.77375	0.38021	2.1758	1.0799
	0.014603	0.47829	-0.028035	0.34989	-0.0026225	2.495	0.036463	0.42024	0.011845	0.19327	0.80061	0.16458	2.5746	0.38713	0.80215	0.0019439	1.5768	0.33364	1.03	0.75568
	0.25428	0.61805	0.29979	0.87525	0.99896	0.37925	0.00437	0.65906	0.069734	0.36287	1.4137	0.33828	0.15104	1.5751	0.7532	1.0093	1.8859	0.25736	0.24825	1.39
	1.3188	0.37321	0.32205	0.2315	0.41766	0.53156	1.1586	0.24795	0.70159	0.29399	-0.0042493	0.54218	-0.054642	3.1172	0.11083	0.0067064	0.58393	0.47505	-0.044083	1.0687
	0.64415	1.0857	0.12054	1.4588	0.31487	3.5724	0.32604	0.090384	0.41561	0.50809	0.45027	-0.063547	2.459	0.66091	0.10808	-0.060254	0.10986	0.015611	1.9269	1.2833
	0.93389	0.13154	0.024975	0.023839	0.28356	0.59073	0.38472	0.47884	-0.033403	0.067426	-0.03988	0.20226	2.681	0.56723	0.011704	-0.090196	1.2808	0.88538	0.29204	0.59885
	0.04344	0.81731	0.76788	-0.042318	0.58097	0.049285	1.7595	0.38858	0.15988	0.48735	0.63829	1.6827	0.10907	0.092055	0.030023	1.2763	1.795	2.3331	0.80849	1.0353
	0.55922	0.14073	0.068552	0.0045732	0.15401	0.68039	-0.041014	0.045594	0.025521	0.41807	0.084913	0.014315	0.055351	0.46228	0.042036	1.0495	0.85071	1.0072	0.84094	1.0714
	0.52571	1.3121	0.30981	-0.050209	-0.035262	0.42025	1.0437	1.1974	0.55966	0.92764	0.37452	0.17375	1.9483	0.15929	0.12624	1.0937	0.82306	2.9399	1.2136	0.10825
	1.425	0.3354	0.08712	0.020883	0.57888	0.53375	0.2238	0.29631	1.3175	0.65036	0.17311	1.6242	0.67656	-0.051651	-0.0616	0.84638	1.8718	0.28708	0.081127	0.97128
	0.84703	0.18775	0.55767	0.18882	0.98735	0.79579	0.65819	0.91797	1.0559	0.81665	-0.038944	0.15164	1.932	2.9226	0.11675	0.93306	1.6972	-0.0051194	1.1055	0.73184
	0.11434	-0.060903	-0.053965	0.032812	1.2269	0.38575	0.094249	0.014639	-0.021975	0.25462	-0.052135	0.3524	1.0646	0.5135	0.25627	0.97525	1.4004	0.3546	1.3404	1.3621
	1.1413	-0.016177	1.0402	0.24596	0.058174	2.3733	0.57802	0.0052845	0.27215	0.77395	0.010191	0.17766	1.374	-0.045994	0.92744	0.21865	2.3785	0.73398	1.0632	0.8066
	0.33914	1.2369	0.64556	0.89354	1.8806	1.1146	0.36269	0.13621	0.94569	0.22906	0.63394	0.11399	2.3554	1.0694	0.17909	0.58238	1.1731	1.34	2.9677	1.3411
	0.50848	0.96953	-0.013381	0.13023	1.641	1.8192	0.07331	0.77742	0.06005	0.4205	0.78398	0.035469	0.73047	0.2543	0.3108	0.72688	0.76011	0.04273	0.2902	1.6733
	1.1867	0.76358	1.0055	0.047746	1.7325	0.78129	0.33853	0.32104	0.23917	0.017922	-0.08116	0.030652	1.5298	0.10138	-0.0047931	0.47565	2.9739	0.31173	0.11492	-0.0077994
	0.041088	0.25001	0.0025621	0.035867	2.9777	2.2261	0.54556	0.56192	1.1224	-0.040766	0.47581	0.40155	2.401	0.095259	0.073555	0.63843	0.9228	0.53012	0.63574	1.1018
	-0.0326	0.0076746	0.37559	-0.028652	2.8706	0.18346	-0.066845	0.33432	0.036076	0.41964	0.077357	0.025162	0.042527	0.34467	1.8585	0.49918	0.64469	0.67007	1.7464	1.3032
	0.022466	0.1203	0.47276	-0.032413	0.020655	0.47265	0.026262	0.14637	0.37876	-0.048502	0.067848	0.05284	2.8483	0.38408	0.15178	0.92918	0.17986	2.5153	4.4942	-0.031574
	-0.014594	0.0019303	0.13204	0.0038398	0.38369	1.5926	1.3618	2.1529	0.20111	0.28063	-0.035974	0.31965	0.66143	0.4048	0.081478	0.88007	0.0022583	3.0046	0.051167	-0.044722
	-0.043052	0.073704	0.60844	-0.053616	0.54836	0.68228	0.56645	2.2553	0.099226	0.021446	0.36074	1.0253	2.4241	-0.030783	0.12719	1.3758	0.39687	1.2597	0.085882	1.3773
	1.0093	0.49323	0.5624	0.021286	0.31074	0.6079	-0.030166	0.066155	1.1208	0.97136	0.46717	0.41777	-0.022454	0.38068	-0.063269	0.92997	1.8622	-0.010898	1.1354	-0.031253
	0.07618	0.061579	-0.035715	0.33071	0.36714	-0.07636	0.93673	0.07782	-0.019835	0.43972	0.0030496	0.011068	0.55367	1.5326	0.33732	1.7737	0.49971	2.0715	1.6699	0.1909
	0.032203	0.77612	0.18083	1.3118	2.1947	1.0593	1.3941	0.032178	0.2363	0.3562	0.88755	0.40641	1.5845	0.32152	0.4553	1.3114	0.71888	0.0026082	0.94197	0.41939
	0.01396	0.33919	-0.032116	0.088694	1.1015	-0.052179	0.36604	0.1964	0.53032	-0.087925	1.5961	0.57833	-0.038071	0.2879	0.37329	0.99309	2.6924	0.8712	-0.035138	0.31754
	0.62885	0.53474	0.016944	0.13988	0.59311	0.091206	0.15846	0.93539	0.1871	-0.047563	0.048624	1.3134	1.0484	0.27968	0.7521	1.1411	1.388	0.089571	0.1585	0.017471
	1.1936	1.0194	-0.016972	1.8103	0.11277	0.28598	-0.032677	0.5119	0.23619	0.80451	1.8391	-0.038713	0.23397	0.19894	-0.030847	0.63822	0.033555	2.0841	0.11094	1.1725
	-0.033249	0.37741	-0.029481	0.031345	0.026763	0.11947	0.39313	-0.058986	-0.046802	0.65979	0.88686	-0.065174	-0.087355	1.2833	0.012069	1.4402	1.3936	1.3531	0.36353	0.58809
	0.012412	-0.091786	-0.044727	0.20148	0.38526	0.46315	-0.053338	0.075616	0.94987	1.5991	0.065225	0.28694	0.096986	0.033758	0.012504	1.59	1.6724	0.2256	0.25915	0.43775
	-0.029014	0.09711	1.0757	0.18075	0.58706	-0.041626	0.093564	0.078208	0.039024	-0.0068341	0.0097466	-0.0019233	1.1397	1.8391	0.31761	1.511	0.93664	0.51911	0.64388	-0.010835
	-0.023736	0.26367	1.2054	-0.030577	0.11627	1.2226	-0.032391	0.0026736	0.65897	1.9272	-0.01366	0.16384	0.3008	2.4779	-0.041688	1.0799	2.0592	0.89247	0.79043	2.9737
	0.042594	0.35368	-0.030146	0.21445	0.75342	0.77969	0.41117	0.72168	0.56533	0.61534	0.7875	0.3334	0.12142	0.22257	0.032483	1.0212	0.34186	2.2887	0.23299	0.85182
	0.43556	0.23953	-0.030549	-0.067556	0.28264	0.27427	-1.47e-05	0.2481	0.30047	0.97973	0.98126	0.047371	0.73247	2.363	0.065447	1.0254	0.90104	0.24764	0.054304	0.62949
	0.53662	-0.0060874	0.024777	-0.010752	0.65516	-0.01508	0.070206	-0.045901	-0.026159	0.41719	0.050774	-0.06369	1.3864	-0.021014	-0.027917	1.8914	0.77357	0.15791	1.7172	-0.021008
	0.46715	0.79208	0.22165	0.30359	0.22162	0.17726	0.20381	0.1773	0.0095032	1.1683	0.56233	0.80472	-0.031314	0.39518	-0.0092925	1.0808	2.6718	5.8147	0.39353	0.39452
	0.46975	0.092385	0.56757	0.019923	0.3869	0.57728	0.17922	0.093331	0.49639	1.3899	-0.054534	0.001343	1.2425	3.5464	0.079751	1.5274	3.2708	0.75445	0.31757	1.7804
	0.2547	0.029259	0.79235	0.00070842	1.0897	0.39478	0.031581	0.22754	0.12384	0.15198	0.13674	-0.055478	3.8793	0.44495	1.5108	0.60225	2.8069	1.3502	0.94319	0.20436
	0.14243	0.50282	0.017418	0.50002	0.18214	0.71342	0.78536	0.057921	1.4991	-0.049598	0.32563	0.49917	1.4169	0.25189	-0.015029	1.1484	0.48519	0.74488	1.5995	2.5622
	0.46441	0.34972	0.011592	2.4581e-05	0.42333	0.026327	0.12931	0.29802	-0.012812	0.39935	0.018774	-0.010016	1.2519	0.020117	0.098	0.43088	0.0057727	1.3963	0.24651	-0.038651
	0.35297	0.17115	2.1906	0.061641	-0.063104	0.31888	1.1327	0.49783	0.061494	1.7659	1.0627	-0.0031699	0.87403	0.88937	0.32592	1.0884	1.5305	0.9324	0.52079	0.96506
	0.010428	0.41439	-0.048906	0.45664	0.43777	0.35347	-0.069061	0.025248	0.058779	-0.022198	-0.062544	0.10838	2.2241	0.14537	0.0010298	0.58742	2.9527	0.19329	0.84095	0.11242
	1.5076	0.35622	0.39229	-0.059066	0.21793	0.047916	0.20261	0.05743	0.080358	-0.043635	0.10287	-0.080691	0.34526	1.2184	0.44019	2.4335	4.4228	0.55139	2.5587	0.82912
	0.57721	0.015644	-0.03842	-0.049376	0.12708	1.5461	0.95055	0.10856	0.1154	0.78639	0.44759	0.27081	-0.036276	0.41153	0.011654	1.8476	0.78085	2.2029	2.3287	0.32305
	0.25058	0.015664	-0.040824	0.86534	1.2877	-0.054181	-0.052012	0.69562	-0.078751	0.76001	0.31086	0.19499	0.34006	-0.015153	1.5171	0.49904	3.1957	0.76426	0.054915	0.33912
	1.0182	-0.067406	0.61374	-0.075907	0.15037	1.1897	1.3083	0.07545	0.56912	1.4893	0.036738	0.28653	3.8294	0.55627	-0.035483	1.6307	0.011293	1.3888	0.21562	-0.03218
	0.76839	1.0447	1.8694	0.22072	0.9325	0.50309	0.026346	0.044954	0.51788	1.6102	0.27762	0.18139	3.8531	1.1355	0.15128	1.7228	2.1582	0.24657	-0.0015004	1.2317
	0.65729	0.038894	1.1865	1.0929	2.4093	-0.027746	0.58253	0.11588	0.19405	0.049002	0.33717	-0.028606	2.4852	1.1493	0.0037283	1.2863	1.3556	3.007	0.076066	1.7989
	0.54525	0.0048199	1.9425	2.1112	5.4597	2.1562	1.3079	0.044013	1.1156	0.76451	1.0872	0.0082992	1.3066	0.13619	0.11309	1.1514	0.12055	0.98851	2.5099	0.3498
	0.74466	0.10445	0.55721	-0.051383	1.0739	0.069559	0.051841	0.19257	0.07822	1.8426	1.1811	0.080873	1.6216	0.11398	-0.0078324	0.64261	0.53591	0.36963	0.78962	0.6566
	0.9759	0.13542	0.53714	0.082893	0.75057	-0.069942	0.31822	0.16676	0.51612	-0.092639	1.0063	0.44835	0.16863	0.051605	0.4451	0.88282	1.6533	1.3778	0.20105	0.90221
	0.037733	0.48984	0.3452	0.098202	1.8319	1.2412	0.34809	-0.042333	0.048245	0.7409	0.065156	0.018481	0.17598	0.17915	-0.076675	0.43581	0.99266	0.10501	0.098239	0.34578
	0.29822	0.012629	0.32713	0.040741	2.5638	1.596	1.3587	-0.023277	0.1656	0.15109	0.54341	0.26875	1.3887	-0.053285	0.23572	0.69252	1.209	0.2546	0.052332	1.217
	0.82063	0.64464	0.31478	1.5228	0.22159	0.035273	-0.046833	0.33916	1.1732	0.012581	-0.0018661	-0.063566	3.9861	0.14589	1.9811	0.77531	1.6915	0.1774	0.025549	0.13872
	0.40918	0.062401	0.46116	0.026717	0.091625	0.42838	0.48005	0.69674	0.59117	0.0097495	1.2752	0.36736	2.2434	0.32702	0.12957	-0.0019015	2.9455	0.77366	0.098517	1.1125
	0.82617	0.075693	1.4049	0.60224	0.40767	1.9536	1.3592	0.12015	0.14516	0.049831	-0.089197	0.85444	3.7533	-0.0035951	0.026047	0.17543	1.5613	2.5507	0.063585	1.6257
	0.20717	0.51642	1.1201	0.02598	0.2439	0.20512	0.32168	0.11081	0.89535	0.96036	0.0098858	0.80984	1.7445	0.24623	0.17972	0.82946	1.263	-0.076844	0.5054	0.29123
	0.44108	0.37779	0.32276	-0.043021	1.6571	1.0583	0.36119	0.11389	0.0010856	1.3777	1.1163	0.0049978	0.48313	0.65201	0.943	0.50096	1.2652	0.36148	2.8558	0.61211
	0.73761	0.010159	0.021544	0.13894	2.5403	0.19452	0.96714	0.35461	0.24078	0.074936	0.11574	0.33573	3.9143	0.99036	0.8482	0.12359	0.58106	0.44271	0.21619	0.22745
	0.64895	0.030101	0.12955	-0.031253	0.86058	0.82067	0.044922	0.15704	0.23106	0.99795	1.856	0.16056	0.062197	0.79319	0.76339	0.92883	1.4081	1.0916	0.16531	1.3679
	-0.051423	0.80849	-0.0090965	0.0037982	-0.087327	0.546	0.44955	0.18228	0.016156	1.2453	0.98641	0.74852	1.0007	0.67987	1.0271	0.78795	2.0318	-0.030708	2.756	0.20315
	1.0201	0.26788	0.047003	-0.007644	1.4343	3.1509	0.39867	0.25085	-0.0080609	0.13803	0.14439	1.0316	0.40876	0.79628	0.80791	0.61993	0.79166	0.47963	0.085544	0.75591
	0.66608	1.4105	0.17658	-0.07065	0.96688	0.13599	0.84855	0.018384	0.88002	0.66162	0.35554	-0.019931	3.0631	0.19541	-0.05152	0.94747	0.17376	0.078979	-0.025396	4.366
	1.2176	0.32452	2.0826	-0.023478	-0.00042214	0.24642	-0.057069	0.11863	1.3046	0.83746	0.02012	0.29925	1.5068	0.87269	-0.039965	0.81325	2.0073	1.5862	0.015193	2.7991
	1.1806	0.026864	0.27175	1.3659	0.42172	1.5238	0.3104	0.050705	0.27076	0.084328	0.36396	-0.00054014	0.050853	2.6752	0.070009	0.50555	2.7498	0.35495	0.011772	0.40409
	0.78283	0.30943	0.8363	0.1008	0.37799	3.646	0.73636	0.26629	0.77967	0.96005	0.12067	-0.074122	0.013438	0.14248	-0.094341	0.47614	1.2138	1.0615	0.49168	1.9879
	0.0020972	0.5627	1.8146	0.3236	2.6073	0.29102	1.6219	0.10991	0.46331	1.2871	0.039098	0.96991	1.9966	1.8493	0.21264	0.58409	0.74606	3.9585	-0.05258	0.35157
	0.029459	0.96383	0.85354	-0.015311	0.03508	0.63422	0.61741	0.071873	1.0357	0.12742	0.10328	0.78602	0.64788	0.056212	0.78893	0.74912	0.36025	0.75979	-0.009713	0.44965
	0.94869	0.14306	0.96193	-0.0022203	0.10464	0.98397	1.2735	-0.05469	0.57004	0.9138	0.7895	0.10564	0.23918	1.3126	0.13453	0.4091	0.44225	2.1236	0.70278	1.0879
	0.97285	0.43899	0.87652	-0.055963	2.2123	0.02357	1.2747	0.93491	0.56224	1.0717	-0.0074006	1.3723	-0.023486	1.2396	0.16324	0.61732	1.5045	0.060356	4.2069	0.50043
	1.1753	0.84225	0.40194	0.48297	0.51402	-0.037469	0.032061	0.20815	0.068823	1.0777	0.19123	1.0675	1.9261	0.20994	0.13258	-0.054435	1.1626	1.1499	0.2528	0.11233
	0.41456	0.009928	-0.042391	0.081096	0.51198	0.6619	1.2899	0.41728	0.82088	0.97859	0.12792	0.43443	0.63344	0.63237	0.13852	0.69611	2.3326	-0.066949	0.14485	1.9266
	-0.013431	0.095413	0.055859	-0.0059947	1.1598	0.43475	0.67233	-0.031904	0.12009	0.069463	0.28604	0.33969	0.16658	2.5527	0.010412	0.28796	2.2879	1.5448	0.35816	0.58576
	0.069741	0.0057452	-0.059234	1.1979	1.0979	-0.072391	0.73752	0.24356	0.35444	0.8718	0.13376	0.58527	0.21117	1.217	0.67894	0.75414	0.89038	0.18005	0.1401	0.73684
	0.39758	0.12047	0.50073	0.011896	2.8418	0.026518	0.16812	0.038617	0.23052	1.082	0.032189	0.1769	0.21332	1.1772	1.0165	1.0038	0.50738	0.62989	0.05373	1.2695
	0.50097	0.96643	0.31582	-0.029016	0.089466	0.73183	0.021079	0.56674	-0.029134	0.63098	0.37562	0.28014	0.54857	0.53926	0.36942	0.69392	0.080351	0.54277	0.16878	0.76512
	0.9692	0.01532	1.9488	0.53009	0.1875	1.0427	0.47286	0.15876	0.30741	1.3248	0.05696	0.79179	0.20019	1.8743	0.86633	0.84025	0.31864	0.69097	0.12489	-0.046357
	0.77026	0.70428	0.87972	-0.023006	1.0262	0.090968	1.0844	0.37901	0.23924	1.1264	0.63648	0.91284	0.82418	0.98617	1.4435	0.45877	0.80717	0.21127	0.086543	-0.072714
	1.0718	0.4765	0.19932	0.086223	2.8029	0.52842	0.010919	0.10349	0.30826	0.68584	-0.042673	0.29671	-0.0084002	0.2314	0.55749	0.34194	1.659	2.0624	0.042587	1.3423
	0.13226	0.74336	0.38311	-0.02081	0.72877	1.2423	0.18871	0.35915	0.32942	1.4822	0.65923	-0.061873	0.32235	0.068424	0.98897	-0.075613	2.8666	0.62306	0.10274	0.83852
	0.69857	0.26489	0.41189	0.35877	0.94533	0.36169	0.85757	0.78433	0.70978	0.6189	-0.067607	0.10709	0.30732	0.18623	0.85423	0.68936	1.0705	1.664	-0.058619	0.48399
	0.07758	1.4076	-0.011935	0.042451	1.7562	1.8462	0.43574	0.046518	1.6699	0.19915	0.59866	0.0081553	0.93311	0.20817	1.2588	2.2308	0.89491	-0.02516	0.047846	1.3246
	0.35211	1.4516	0.42668	0.10779	0.78521	1.5039	0.51324	0.17406	0.13122	0.33544	-0.01941	-0.06133	1.2786	2.5897	0.57899	0.37085	3.6755	0.72344	0.048653	1.0978
	1.4765	1.3324	0.82091	0.57749	0.81732	0.22214	0.59491	0.30879	0.34263	0.43941	0.33581	0.063046	0.038762	2.5442	0.0058888	1.058	0.55849	-0.055126	1.0901	0.96547
	1.2011	-0.038097	2.9706	-0.079479	0.1822	0.69411	0.25094	0.4154	-0.063831	1.0986	0.51603	0.9701	3.1739	1.9489	0.0070501	0.75556	0.84015	0.060211	0.059693	0.7405
	0.7797	0.16091	0.95463	0.058201	1.0878	0.85969	0.20818	0.20052	0.9982	0.15366	1.541	0.65329	1.8323	0.18596	-0.030122	0.51741	0.88818	1.0402	-0.013163	0.22162
	0.92773	0.20977	-0.030122	0.25072	2.1058	2.4281	0.75173	0.36942	-0.057293	1.2928	0.19208	-0.031026	1.4671	0.76047	1.8039	0.77219	0.36622	0.021555	0.31073	0.038154
	0.13377	1.1688	0.14083	-0.052909	0.042022	1.653	0.29422	0.38807	0.68643	1.0669	0.3924	-0.071922	-0.0073897	0.098074	0.27221	0.78675	0.44053	1.5909	3.4025	0.57739
	0.78938	0.38234	1.9463	-0.066915	-0.047635	0.13808	1.0549	1.7124	0.20002	0.89252	0.37194	0.081804	0.53363	0.33445	0.19106	0.78441	0.53733	-0.030836	0.1076	0.16555
	0.93979	0.98034	0.21206	0.057431	-0.035039	0.64574	0.71572	0.54873	1.8526	-0.014305	0.22614	0.016459	0.22406	1.2766	0.090848	0.82372	1.881	0.0032057	0.035698	0.014338
	0.23225	0.94427	0.39361	0.00088075	0.0011473	0.14212	0.11488	0.43453	0.80311	0.2783	0.17356	-0.069986	1.8583	0.1036	0.032768	-0.01229	0.27799	0.81387	1.5708	-0.024629
	1.4389	0.93383	2.0283	0.025436	0.038	2.8488	0.31108	0.272	0.084175	1.2067	0.52922	0.010618	0.66497	0.13265	-0.060283	0.74643	1.2973	0.77603	3.3444	0.031379
	0.33648	0.85765	-0.034734	1.2886	0.1907	0.13888	0.18721	0.14917	0.77175	0.13091	0.75175	-0.029691	0.0039427	0.56877	1.1954	1.419	1.0723	1.4385	0.14352	0.31803
	0.57963	-0.0091621	0.38975	0.49546	3.5236	2.6789	0.23318	0.03696	0.11532	0.40288	0.3546	-0.059408	0.36606	-0.024338	0.17097	1.3824	1.8511	0.078773	-0.035097	-0.023667
	0.057903	1.6693	2.468	0.050995	0.058384	0.14815	1.1336	0.3757	1.1284	0.11776	0.51207	0.43448	0.40168	-0.0044053	0.47025	1.627	0.20705	-0.039083	0.23138	-0.035604
	0.20135	0.3369	0.12035	-0.011762	1.5159	-0.062091	0.023113	0.29309	0.092693	-6.2385e-05	0.80919	-0.022936	0.37534	0.31354	0.1253	1.3845	0.73865	1.0365	-0.01668	0.022345
	0.093877	0.50259	1.4824	-0.059965	0.0328	0.061007	0.55777	0.079647	0.35413	1.3397	0.83165	-0.027835	0.11736	0.018643	-0.036678	0.7727	1.1158	0.36163	2.1102	0.14474
	0.012627	0.70008	2.6572	1.5171	1.6962	0.093852	0.72714	0.082359	0.88986	0.92713	0.38554	0.096123	0.064025	1.3761	0.27953	1.1419	3.8273	0.71501	1.0643	-0.0055068
	0.86716	0.14178	0.86841	0.030045	0.2944	0.023586	1.2078	0.078651	0.44076	0.27428	0.2675	0.23303	0.15969	0.63119	0.030202	1.3792	1.223	2.436	0.077205	2.0801
	0.6937	0.085732	1.1703	0.048976	0.33754	0.1925	0.968	0.046751	0.33351	-0.013479	0.30021	0.65453	0.16417	-0.02674	0.89088	1.8122	0.66665	0.14695	0.2768	0.073019
	0.16955	0.11604	0.22709	0.035176	-0.024347	1.901	0.3952	0.089164	0.12031	-0.039485	0.91363	0.028033	0.1191	1.0115	0.13136	-0.012405	0.30579	1.695	0.16778	1.6065
	0.77806	0.20033	0.26405	0.058243	0.43359	-0.031524	1.5738	0.41802	0.3666	-0.009966	0.95242	0.0011911	0.094756	0.056456	0.29031	1.0644	0.13031	0.47337	0.15793	0.14002
	0.76895	-0.039568	-0.033642	0.47162	0.058825	0.19991	0.50856	0.26895	1.0464	-0.019807	0.051166	0.0074545	0.18628	1.5803	-0.084924	1.7598	0.82397	1.005	-0.068684	0.91826
	0.0093002	0.023348	0.50473	2.4905	0.068608	0.57592	1.233	1.0434	0.15044	0.039354	-0.040399	0.0011657	0.60789	1.9106	-0.03517	0.043331	0.85868	1.4525	-0.047247	0.066472
	0.054035	0.029742	2.1066	0.93585	0.0021574	1.4638	2.0384	0.33573	0.38355	-0.049859	-0.0087552	0.10588	0.050597	0.58608	0.71494	1.0107	0.74181	0.010361	-0.024551	1.0561
	1.3285	0.00038408	0.35451	1.3785	0.34164	1.1149	0.45072	0.3705	1.3303	1.512	-0.0083133	-0.036722	2.9489	0.049927	0.36586	0.82994	0.58289	0.61691	0.046899	0.16079
	1.2193	-0.020163	1.6244	0.30982	0.65275	0.74683	0.42161	0.010605	0.2018	0.33991	1.3495	0.0012131	-0.01332	4.3521	1.4078	0.060742	1.1814	1.4138	0.28382	0.037209
	0.57491	0.25257	0.87796	0.16787	1.7678	0.94501	0.75926	0.53772	0.23382	-0.0016554	0.41571	-0.010611	0.72645	1.9563	0.10543	0.22426	0.32173	0.87385	3.0855	2.1314
	0.51504	0.051472	0.87036	0.35666	0.057177	0.16887	-0.055939	0.37744	0.37782	0.026653	1.6324	0.38712	2.5534	0.064405	-0.040394	1.7033	0.51489	0.24421	0.073174	1.2774
	0.30482	0.17406	0.042417	0.0050698	1.3938	0.48916	0.98962	0.54025	1.556	0.13424	1.7544	-0.093426	-0.025752	-0.03324	1.3117	-0.010897	0.92566	-0.033949	3.8301	0.0015549
	-0.0029798	0.78115	-0.055903	0.54861	0.011689	0.088296	1.035	0.46961	0.14576	1.4713	0.80666	-0.056632	0.074644	0.34664	0.12481	1.3853	3.6751	2.5269	1.0018	3.3334
	0.15878	0.42408	-0.058783	0.049023	0.006101	0.14317	1.081	0.48168	1.0964	0.015632	0.063272	-0.033309	1.2185	0.71934	0.45035	0.24781	1.929	0.67643	2.0502	2.2083
	0.31923	0.58835	2.6097	0.020651	-0.026188	1.1488	1.1399	0.035394	0.29004	1.2203	0.48404	-0.056036	0.30181	0.060676	0.84878	0.64549	0.45653	0.28839	2.6243	-0.014112
	0.70085	1.256	0.2308	0.096386	0.7228	1.9263	1.4091	0.38379	0.1359	0.98465	1.3323	0.066907	0.3375	0.45336	0.64258	0.87386	3.5	0.7001	1.0738	0.83662
	-0.039167	0.65145	0.30858	0.11198	1.6732	1.1338	0.39727	0.045409	-0.046835	0.49673	1.0158	0.083598	0.16398	0.1067	0.69603	0.64033	0.29142	0.47033	2.018	0.10092
	0.063765	0.84303	-0.035717	0.37176	1.3188	1.4687	0.53888	0.18903	-0.061114	0.44598	1.3273	0.1709	0.15054	0.1761	1.0006	0.87939	1.8045	1.0769	0.27934	0.053378
	0.2201	0.52317	1.2171	0.14707	0.12349	1.1845	0.90396	0.79816	0.038076	0.42604	0.60524	-0.020354	-0.0045585	0.19646	1.1068	0.74471	0.46512	1.6654	1.689	0.049265
	0.89546	1.3818	0.31561	1.6436	0.027286	2.0373	0.35282	0.04125	1.0113	0.24493	0.99266	-0.024237	0.55255	0.020192	-0.025681	0.96148	1.201	1.2668	1.7861	0.053223
	0.47734	0.32001	1.3346	1.0337	1.5295	0.18572	0.35421	0.9985	0.64773	0.2867	0.44615	-0.060169	0.28647	0.082739	0.069028	0.046738	1.7863	0.067686	0.33043	-0.061184
	1.2825	0.49335	0.55918	0.33158	0.053034	2.0634	0.26093	0.39502	0.218	1.5704	0.60221	-0.028909	0.15144	0.66047	2.4767	1.4209	0.10855	0.6463	0.29186	-0.028408
	0.90732	1.1414	0.39373	0.42497	-0.057592	1.4158	0.56016	0.8642	1.353	1.4948	0.50633	0.84591	0.39354	0.55157	0.18725	0.82392	0.96516	1.7617	2.0021	0.23623
	0.36486	0.40742	0.36891	0.16165	0.18582	-0.023774	-0.033038	1.0538	0.089871	0.70131	0.26026	0.13593	0.20399	0.1413	0.12116	1.4133	0.58129	0.0026424	3.4492	0.31675
	1.4234	0.04919	0.26413	0.51423	0.24128	0.16559	0.24827	0.19525	0.43215	-0.071557	1.6255	0.39059	-0.097684	2.1082	0.005128	0.089229	2.7387	0.74733	1.1843	0.41652
	0.11	0.5281	0.54914	0.35435	0.16351	1.0267	1.2101	0.89451	0.30133	2.4157	0.018288	0.42782	0.46309	1.156	-0.025328	1.7702	0.37058	1.6978	0.56538	1.0403
	0.075077	0.29889	0.83201	1.2001	0.11103	1.9463	0.78862	0.60247	-0.04581	0.84109	-0.078324	0.086593	0.29455	0.040689	-0.036996	1.454	0.88627	-0.017296	-0.0080651	0.61224
	0.31036	0.16264	0.027231	0.19423	0.7833	3.2617	1.3912	0.046419	0.02964	0.027255	0.59863	0.018474	1.2914	0.18538	-0.047835	1.142	2.7368	0.65045	1.6862	3.8462
	0.75757	0.058139	1.0779	0.092536	0.49337	0.058632	0.50407	1.0194	0.17871	1.1475	1.4127	0.019871	-0.061957	0.039117	-0.03951	1.53	1.0293	1.2773	2.5677	0.066575
	0.91748	0.78172	1.0022	0.78912	0.2172	0.56064	0.9525	0.099768	-0.015175	0.95162	-0.037702	-0.032048	-0.030636	0.027112	1.9832	1.4765	1.3677	3.4479	3.6187	0.25089
	0.93818	0.34342	0.19001	0.29577	1.3081	0.8272	0.17729	1.0822	0.22667	0.17676	0.39588	0.32565	0.37515	0.30737	1.6235	0.77185	0.72744	0.039385	2.2467	1.3854
	0.57896	-0.089325	0.70925	0.20597	0.53299	-0.031315	0.11265	0.076416	0.90821	1.2839	0.65934	-0.018147	-0.070954	0.42456	0.98656	0.70701	3.4268	1.8043	0.0085989	0.48678
	0.55563	0.052219	0.49029	-0.055	0.21461	-0.0035184	0.23373	0.94614	0.11072	-0.042681	1.2816	1.4565	0.23114	1.4131	-0.016833	0.50343	0.92982	0.35498	1.6148	0.61428
	1.356	0.78514	0.68423	0.67818	0.061733	0.5425	0.015059	0.4047	0.85388	-0.011365	1.0704	1.0336	1.4271	0.31049	0.10361	1.0084	1.2271	0.65978	3.1394	0.49745
	0.028224	0.1419	0.51179	0.74281	0.16656	0.034811	0.13342	0.2145	0.054043	0.11757	0.52392	1.2529	-0.031143	1.1809	1.5592	0.87788	2.0667	0.35785	-0.0085165	0.20587
	0.98388	0.60518	0.20463	0.74116	0.69385	1.3738	0.031041	0.62427	-0.024675	-0.057729	-0.068158	1.3359	0.2164	0.52914	-0.0025657	2.0982	2.5916	0.09947	0.80507	1.6342
	0.013257	0.18986	-0.043702	0.55982	0.46308	0.18891	0.2202	1.0455	0.29937	0.714	-0.039721	0.044399	-0.0035169	0.22614	0.050712	1.0819	0.73828	1.7896	3.5862	0.055848
	0.036508	1.0699	0.65867	0.56799	0.35956	0.24583	0.77994	0.79465	0.53732	0.61817	0.27077	0.18899	-0.015264	0.96624	0.48652	0.96679	0.6689	0.7953	-0.0030387	1.3051
	0.1998	0.29576	1.1329	0.20514	1.7679	0.73889	0.43665	0.11143	0.076843	0.67016	-0.039555	-0.012125	0.074446	0.84206	-0.069416	1.3083	4.442	0.055653	1.919	1.147
	0.89957	1.2858	0.75837	0.38708	1.2105	0.17397	0.41743	0.59497	0.10772	1.1578	-0.023091	1.1769	0.42021	0.25633	-0.030252	1.2666	1.1735	0.027422	3.4171	0.16779
	0.44633	0.70007	0.16148	1.2445	1.5786	0.66036	0.90995	0.23858	0.60372	1.0091	0.81462	0.43449	0.18686	-0.056912	0.70465	1.3015	3.1267	-0.033962	1.5914	-0.029347
	0.51933	0.82562	2.2381	0.43486	0.28082	0.70541	0.034743	-0.09082	0.22909	-0.044119	-0.074716	0.10289	0.17966	0.14802	1.7439	1.2071	0.03149	0.42444	-0.078506	3.775
	1.3737	-0.065793	0.49903	0.20555	3.4649	3.1396	0.91987	0.41927	0.41879	0.89639	0.067035	1.4431	0.0075593	0.10423	1.0719	0.097614	1.1355	0.4255	-0.0030836	1.1948
	0.26496	1.5382	-0.035785	0.018349	7.032e-05	0.10348	0.75522	0.26305	0.1769	1.4554	0.056961	0.17082	-0.083133	0.37758	1.1621	1.0422	0.82713	2.2297	0.025873	0.78247
	0.52937	0.69587	0.068904	0.50821	1.7155	0.11289	0.37951	0.43777	0.50505	1.7854	0.066551	0.44215	-0.044134	0.21529	-0.014022	1.3069	2.1386	1.5697	0.059093	0.046642
	0.43795	0.63585	0.34583	0.10617	-0.028173	0.1296	0.18728	0.35092	0.13264	0.93652	-0.053073	2.0132	0.46407	0.12921	0.12861	0.14158	0.37588	0.58911	2.5559	1.8671
	0.167	0.86329	-0.059313	0.15656	0.058121	0.61518	0.33038	0.14748	0.015245	0.2328	0.10683	0.12541	0.005467	0.16364	0.0079434	1.4347	0.39767	0.070251	-0.038202	0.93192
	1.4307	0.78861	0.72552	0.093645	0.074804	0.8068	0.35405	0.20068	0.38131	0.42906	0.073688	-0.068195	0.31529	0.085271	-0.013745	1.0259	1.3991	0.21131	4.304	0.20906
	0.4471	0.095603	0.17352	1.0819	0.15022	0.65877	0.30971	1.3321	-0.0013187	0.25525	0.34707	0.53022	0.18083	0.84661	0.48227	1.7255	1.6065	0.53459	-0.049733	1.6577
	0.54852	0.24923	0.39118	0.028724	0.27137	0.028825	0.40459	1.2544	-0.010582	0.075035	0.79961	-0.04561	0.010281	0.14752	0.049865	1.1993	0.46052	1.1899	-0.048036	0.068241
	0.77808	-0.076894	5.5527	0.36358	0.71572	7.399	1.5797	0.55059	0.2789	1.1851	0.37682	0.073816	0.12582	0.73873	0.17536	0.81669	-0.020056	2.8977	-0.014512	1.65
	0.30888	0.088882	1.4642	0.18939	0.20273	0.037294	0.21969	0.97599	0.41193	-0.018145	-0.030576	-0.046955	2.9953	2.0809	0.22208	0.86539	1.8097	0.54448	-0.020192	1.6469
	-0.029785	-0.006882	0.24582	0.78243	0.013116	0.39333	0.8197	1.1091	0.4265	0.4768	0.043684	0.15246	0.68672	0.28836	0.057998	0.77339	4.1349	0.62774	-0.033353	0.10741
	0.46175	0.68638	3.9176	-0.039202	0.10652	0.092479	0.084652	1.1603	1.4733	1.4321	1.4719	0.31887	0.16728	0.3651	-0.061552	0.8455	2.7833	-0.080113	-0.0021111	0.94321
	1.1609	1.0536	2.6112	-0.032346	1.3435	1.06	1.0285	0.14043	0.33493	-0.058682	1.1256	0.34056	0.13546	-0.0049327	0.19414	1.4872	1.7522	2.812	1.7771	1.6601
	0.45191	0.42971	-0.0067966	1.5108	0.20534	-0.077023	0.27914	0.9105	0.38652	-0.038229	-0.028924	0.2623	0.26838	0.78622	0.54897	0.50767	0.18336	0.41524	0.63641	-0.012496
	0.097756	0.52846	0.10956	1.9563	2.2712	2.816	0.16327	0.46552	0.13865	1.2342	1.1396	0.0062093	0.28044	2.782	-0.00079854	1.6368	0.2577	1.2514	3.7698	0.39678
	0.1465	0.15981	0.13994	2.1154	0.16613	-0.054456	0.37018	0.15927	0.12664	0.062741	0.84037	0.23794	-0.015495	1.7866	-0.073194	-0.083901	1.6659	1.2994	1.5471	1.3319
	1.5534	0.91816	-0.042111	0.8433	0.80671	1.7781	0.72827	0.43331	0.11204	0.041127	0.35978	0.081093	0.05974	0.70479	0.56939	1.1828	0.20545	0.35311	0.97795	0.010942
	0.42021	0.15408	1.2156	1.5407	0.023688	0.35424	0.20547	0.58613	0.19319	0.66105	-0.0054759	-0.016285	0.28595	0.95093	0.15433	1.5438	0.41119	0.76093	0.99963	0.043312
	0.36759	0.80678	-0.0698	0.76821	0.021883	0.55582	0.65028	0.42413	1.2278	0.48269	0.85966	-0.060862	0.45805	0.026233	0.10223	0.87797	0.4192	2.6451	0.48573	0.99356
	0.63346	0.53693	0.25211	0.10021	0.3039	0.2033	0.30059	0.14645	0.53347	0.64459	-0.046167	0.021627	1.2643	0.31977	0.037457	1.5618	2.699	1.404	0.32172	0.69382
	-0.07693	0.54442	0.10076	0.2959	0.84665	0.46622	-0.019037	0.074921	0.057433	1.0585	-0.046149	0.03476	0.18815	1.7439	0.44578	-0.012207	0.31418	0.26424	3.2468	0.32624
	0.098969	0.89194	0.13338	1.1856	1.6443	0.2148	0.046095	0.086277	0.063864	0.45436	0.63567	0.16981	0.00097648	0.23075	-0.0035896	1.3931	1.4512	0.25802	0.36525	0.22385
	1.3542	0.73463	0.052771	0.035867	0.81673	-0.05876	0.25394	0.32705	-0.057042	0.8358	0.54642	0.84806	1.4232	0.06105	0.035792	0.73171	1.3202	2.8037	0.37454	1.103
	0.15737	0.60687	-0.054121	0.039373	0.066586	0.0029546	0.79447	0.85774	0.61312	0.90673	0.095152	0.13697	-0.019048	4.6682	-0.025796	1.9179	0.96316	1.9757	0.056346	1.1224
	0.17847	0.21704	-0.017433	0.1195	0.5781	1.1354	0.30694	0.17987	0.73679	0.92348	-0.011735	0.21217	-0.089852	-0.069027	0.21175	1.6341	0.5306	2.554	0.67445	0.93549
	0.98775	0.092915	0.26234	-0.01841	0.97974	0.057646	0.14016	0.92983	-0.058087	0.78978	0.00053714	0.12932	0.035378	0.04029	0.66826	1.1902	3.275	0.014924	1.4479	1.5645
	1.4398	0.74127	1.7696	0.1505	1.2581	0.33354	0.41109	0.73341	0.96039	0.66872	0.51279	0.25228	-0.01939	-0.0077004	0.068487	1.2163	0.4129	0.6748	3.0209	-0.043347
	0.73398	0.50891	0.40313	0.12749	0.75426	-0.063271	1.0285	-0.0056427	0.45695	0.57736	0.26895	1.1508	-0.054957	0.52624	-0.040161	1.4874	4.0057	0.12568	0.090918	1.2125
	0.52537	1.5775	-0.018895	0.17317	-0.045298	0.21863	0.12598	0.28715	0.33319	0.8022	0.79127	0.072952	-0.049708	0.066892	-0.013681	0.81419	0.70594	0.20334	1.8336	0.86689
	0.33475	1.0547	0.092245	0.32818	2.9943	0.64032	0.097265	0.27975	1.0274	0.70061	0.33998	-0.073402	0.58142	2.4081	0.4839	0.78051	2.9886	0.35113	-0.034846	0.93453
	0.2491	0.5965	0.38312	-0.092431	0.91039	0.35846	0.19948	0.081045	0.82784	1.7814	0.6997	-0.048669	0.076372	0.70713	0.57003	1.3098	0.26344	3.2692	0.51829	0.67922
	0.081755	-0.020714	0.28682	0.030726	0.53317	0.73885	1.0253	0.15807	-0.066185	-0.0085823	0.88604	-0.025024	-0.00063246	-0.025195	1.0374	1.0931	2.8542	0.10986	0.28387	0.072487
	0.050666	-0.0056167	1.259	1.467	2.1394	0.49685	0.36521	0.55363	0.077928	0.74289	0.32567	1.2605	-0.025877	2.2643	0.042296	1.0088	4.1847	-0.028842	1.4986	0.55252
	1.0729	0.34489	2.375	0.025211	1.3844	0.0096494	1.2321	0.20753	0.55699	0.028369	1.5791	-0.024889	0.17275	0.10005	0.037471	1.1719	0.27317	0.63893	1.0583	-0.025808
	0.67428	1.2391	1.0268	0.44363	1.0069	0.077982	0.42291	0.9639	0.06222	0.46227	0.71683	-0.065356	-0.065735	0.016537	0.94895	1.0294	0.54366	2.9686	0.51483	-0.016486
	0.67422	0.079819	2.0053	0.059222	-0.028031	0.9062	0.52143	0.03732	0.6637	0.85054	-0.046247	-0.05686	0.10888	2.7944	1.5035	1.1607	0.67013	0.47921	0.22175	-0.036703
	0.14079	0.14085	2.3125	0.33987	0.64838	-0.046495	0.16749	0.055002	0.004595	0.51726	1.1063	0.6261	-0.052355	3.6137	0.050306	1.177	-0.025846	0.82684	0.7214	1.0239
	1.2726	0.31616	0.05799	0.0027531	0.037209	0.25442	0.19897	0.39477	0.44782	-0.0091389	1.0803	-0.068917	1.377	0.08198	0.057697	1.4262	0.47477	-0.027812	-0.027005	0.25234
	0.029643	0.10419	2.2035	-0.051331	-0.011153	0.11106	0.79252	0.22015	0.0079033	-0.017076	1.1587	0.667	-0.00027568	0.2053	0.0042084	0.8522	0.34732	2.0912	1.2342	0.028722
	0.68112	0.23855	1.7776	0.39133	0.43505	0.71814	0.28625	-0.044565	0.32824	1.421	0.61665	-0.048757	0.21028	-0.050431	0.14359	0.71487	0.81357	5.563	0.3552	2.2262
	0.42971	0.15509	3.5147	-0.045056	0.15142	0.62187	0.2636	0.037211	0.42571	0.37059	-0.040247	1.1585	-0.076858	0.035083	-0.050365	0.14214	0.42347	0.74352	0.09506	0.52414
	0.40083	1.5389	0.50694	0.17399	0.69819	3.5835	0.3668	0.60348	0.0053318	0.06896	1.0568	0.57672	0.283	0.10253	0.89067	0.074915	1.6766	0.16367	0.53251	-0.036553
	0.64194	0.42162	0.49253	0.30083	0.19029	-0.044609	-0.001153	0.68894	0.80955	0.66487	0.83755	-0.058388	0.032356	0.070669	0.0216	0.76981	0.98351	0.52862	0.80089	0.3557
	0.0059236	0.27953	1.5676	0.057622	0.42756	1.5786	-0.004443	-0.094183	1.1533	1.1079	0.6711	0.50355	0.11451	0.06933	-0.015677	0.022162	2.0749	0.72703	1.2095	0.69295
	0.22918	0.22186	0.105	0.59928	1.5774	0.039873	0.85986	0.22384	0.70061	0.55422	0.16721	-0.075991	-0.069279	-0.021499	0.047113	2.1192	0.68935	0.72385	0.12393	1.4193
	0.0099734	1.2941	0.026674	-0.016411	0.78856	0.070326	0.32846	1.1546	1.1561	0.97877	0.17369	0.24155	0.33537	0.30663	2.0311	0.83678	0.53711	1.9318	0.76893	0.088454
	0.52792	1.1093	0.24565	0.043212	0.88678	-0.030926	0.0038565	0.055291	1.1652	0.61544	0.011562	0.16537	-0.024975	0.18943	0.018319	-0.046504	0.17379	3.7316	0.93432	1.9435
	0.24842	-0.07269	0.30634	0.017403	1.2631	0.083092	0.044033	0.46708	0.5211	0.083064	-0.018447	-0.027562	0.097281	0.085285	0.45996	0.12105	0.5574	1.4516	0.3637	0.4294
	0.51547	-0.08342	-0.03157	0.30712	0.89629	0.0358	0.36337	1.4129	0.089019	2.7533	0.15307	-0.047764	0.059129	0.5083	1.2191	0.45889	1.8869	1.1424	0.19639	1.3475
	0.44989	0.19799	0.0033558	0.034291	0.76394	0.16055	0.98162	0.090597	1.1922	-0.02356	0.47975	-0.045767	-0.0042709	0.0068673	0.066038	1.1877	0.59011	0.20879	4.7575	0.039261
	0.53212	-0.04464	0.067356	-0.035073	0.58124	1.1534	-0.028071	0.25663	1.8441	1.6096	0.34337	0.54436	-0.032357	2.9175	2.2645	0.24027	0.80533	0.6964	0.42539	-0.031146
	0.43496	0.55716	-0.069486	0.028517	0.40645	2.7876	0.15875	0.78999	0.0034526	0.017927	0.13954	0.60877	1.8378	2.4032	0.88048	0.017235	-0.030013	0.70222	0.038515	-0.069203
	0.39952	0.062299	0.13017	0.9052	0.48293	-0.056393	0.30502	0.46201	0.65342	0.40203	0.54338	0.013875	-0.023702	0.02131	0.055883	-0.00023877	0.09402	0.37371	0.096146	0.0047939
	0.64938	0.93013	0.090451	-0.026616	0.62188	0.35362	0.064267	0.76695	-0.0027268	1.5099	0.18168	-0.048818	-0.061596	-0.014169	0.54427	1.0004	0.97964	1.9864	1.6534	0.012127
	1.1842	0.28188	1.9718	-0.026602	0.11465	3.1761	0.075881	0.069688	1.3091	0.2157	0.36948	1.5548	-0.070301	0.18192	0.049656	1.4649	0.11664	3.8392	0.2646	1.645
	1.0503	-0.023177	0.48135	1.0992	0.067237	0.88645	0.47194	0.69094	0.95184	-0.053822	0.41077	0.19014	-0.0041506	2.3901	2.1215	1.4023	0.3181	3.2005	0.95742	0.062748
	0.58189	0.072187	0.013408	0.14161	1.4674	1.3207	0.26978	1.4251	-0.025198	-0.043757	0.30603	0.27209	-0.022718	3.5941	0.38665	0.9711	0.34601	0.60518	2.6185	0.50272
	0.38228	0.16763	0.056077	-0.065593	-0.014982	0.73813	0.3379	1.1024	0.82062	0.8882	0.30783	-0.06799	-0.0047651	-0.012701	1.2004	-0.047197	0.18327	0.84567	0.5558	1.6416
	0.90748	0.81313	0.30702	0.15109	2.9723	0.59595	0.20419	0.62248	0.056748	0.088353	-0.046594	-0.048145	0.12686	-0.01799	0.093203	0.73699	0.38542	-0.063585	0.57259	1.8354
	1.1143	0.060257	-0.018476	1.0279	1.5039	1.8937	0.71995	0.078614	0.02977	-0.026791	0.052152	0.2256	0.22887	0.033732	-0.048646	1.1103	-0.060248	0.05674	0.86652	1.4548
	0.73044	0.10714	0.020349	-0.050538	0.75004	0.18788	0.31505	0.9471	0.84576	0.15682	1.2935	0.87599	-0.047711	0.33041	1.047	0.58446	0.077569	0.30595	0.98046	-0.043397
	0.81489	0.064999	0.15965	0.69579	2.8633	0.010669	0.072733	0.43653	0.88461	-0.041714	0.66615	0.60286	0.026151	0.26616	0.10371	1.6346	-0.073143	1.1072	0.42669	0.025901
	1.1852	0.15811	-0.014431	0.49644	0.79043	2.4339	0.69007	0.59172	0.25777	0.38493	0.79983	-0.037492	-0.081293	-0.03333	1.3334	0.59841	0.42825	1.3176	0.60858	0.98191
	0.54671	0.27968	3.5021	-0.021513	-0.049176	0.68669	-0.072293	0.2905	0.77209	0.46252	1.1077	0.28286	-0.08195	-0.036226	0.081968	1.6742	0.47873	0.71607	0.92147	0.24084
	0.81204	0.057135	0.64645	0.12152	0.88876	1.019	0.049611	1.0539	1.175	1.3706	0.41347	-0.041324	-0.018846	0.065279	-0.0040345	1.3366	0.51929	0.18438	0.43817	0.28341
	0.3573	0.59378	1.813	-0.066191	0.30472	0.11843	1.2002	0.67365	1.2287	0.46012	1.1402	-0.048723	0.42257	0.0088382	0.011038	0.88134	0.44796	0.43586	0.73475	0.83194
	0.48879	1.2673	1.4573	0.64239	2.0764	0.32687	0.62993	0.26608	0.85319	0.79328	0.63712	0.14824	-0.07607	1.3309	0.054144	0.83236	0.23049	1.0957	0.084768	-0.01761
	-0.039317	0.15225	0.67338	0.5553	-0.010687	0.38707	-0.028003	-0.048197	0.79103	0.13393	0.57543	-0.024359	2.2182	1.0059	1.0389	0.80154	0.32219	0.5295	0.1209	0.28377
	0.85974	0.59931	0.55551	-0.016591	1.5225	1.4348	0.43166	-0.086089	-0.064982	1.1131	0.046658	0.24031	0.80052	0.025293	0.22014	-0.013478	1.0624	0.56076	2.2205	0.40088
	0.24176	0.20803	0.79746	-0.078542	0.7022	-0.074273	0.13787	1.2199	0.77791	0.56384	-0.011939	0.30434	-0.0053014	0.0011362	0.10917	1.0409	0.85445	0.33392	0.10981	1.6674
	0.64758	0.068346	0.62193	1.1118	-0.01983	0.11606	1.4095	0.2939	0.48314	0.73124	0.37507	-0.050919	0.35226	-0.015447	0.72335	1.765	0.29152	2.1777	0.67405	0.55168
	0.24222	0.24433	0.99066	-0.0065416	0.014143	0.23177	0.62275	0.87785	0.1866	1.167	0.156	0.11197	-0.078069	1.7693	0.050871	-0.03012	0.48058	0.14955	1.9148	3.8963
	0.97161	0.5583	0.93353	-0.020747	1.0526	1.7107	0.10604	0.29404	0.13189	0.93628	0.39104	0.3656	3.3256	0.25419	1.1524	1.3502	0.22586	1.5318	2.9056	0.78778
	0.39179	0.61825	2.2999	0.59549	-0.029791	-0.028521	0.8931	0.89754	0.093706	1.5096	-0.07746	1.8376	-0.039246	0.2894	0.19402	0.4399	0.96221	1.197	1.5661	0.39513
	0.75177	0.58075	0.12508	-0.027788	-0.066055	0.33412	0.33348	0.0057555	1.3858	0.0017272	0.17744	0.62008	0.27475	0.0026896	0.39021	0.86207	1.1211	0.60073	1.1273	2.3803
	0.26641	0.14866	0.80213	0.21598	0.17675	0.42048	0.027521	0.46944	0.39792	0.19769	0.68638	0.24454	0.022066	0.14519	0.18383	0.99295	0.059033	0.49193	1.8387	0.11321
	0.010781	0.086789	0.33271	-0.076417	0.9162	0.93603	0.17663	0.50514	0.19491	0.035501	0.75527	0.16946	0.050552	0.87513	0.34168	1.653	0.57775	0.072099	3.9857	1.768
	0.77254	-0.010292	1.4504	0.043559	0.91496	0.11383	0.082105	-0.024103	0.71381	0.25667	0.16527	0.14564	0.012567	0.20636	0.42218	1.1351	0.44046	0.5862	0.53999	0.36818
	-0.01553	-0.037752	0.035642	-0.058592	0.31032	1.3194	0.46518	0.81282	0.13869	2.9049	0.38324	0.19762	0.33662	-0.0095588	0.19287	1.1177	0.726	-0.05282	0.015488	0.75002
	0.66641	0.15404	0.54534	-0.0097292	0.49054	0.032123	1.0949	0.74574	1.1336	1.7191	0.30066	1.2716	1.461	1.1522	0.059702	0.39311	0.20088	0.20936	0.58997	0.99529
	0.15783	-0.028596	0.015523	0.3305	0.34663	-0.025392	0.15673	0.85227	0.79408	0.4104	1.316	0.52453	-0.033974	2.2308	0.50062	0.069832	1.5449	2.7684	2.6706	1.0408
	0.14946	1.7452	0.99618	2.6475	0.099818	2.3279	0.68567	-0.030358	0.44745	0.11185	0.54602	0.79172	0.032711	0.38163	0.030985	1.0794	0.35993	3.9427	0.41965	1.3802
	0.15378	0.026541	0.85715	0.094903	-0.049583	0.99071	0.25424	0.32572	1.1507	0.036653	1.5971	0.21197	0.015588	0.99386	0.13538	-0.022093	1.5529	4.0296	0.018383	1.4637
	0.13624	0.39819	0.37784	-0.058321	0.53703	-0.010991	-0.068411	-0.014168	-0.04722	0.98221	0.41027	0.0016751	0.1945	0.067086	0.69621	0.94646	2.1589	0.75634	1.2812	1.2128
	0.93813	0.22871	0.81257	1.7576	1.201	0.17622	0.14653	0.82788	0.053432	1.549	1.3587	-0.029409	-0.078449	-0.0087577	0.53764	-0.0024732	0.052963	1.9921	2.1332	0.47921
	0.28999	0.51505	0.43881	0.036835	0.66614	-0.079404	0.12127	0.051175	0.18353	1.2978	0.75928	0.085677	3.622	0.038154	0.62692	0.47516	0.68271	1.6982	1.4416	1.2925
	0.5945	2.5533	0.77392	1.2428	1.4041	2.0788	0.031569	0.38108	0.82605	1.3839	0.16092	0.214	-0.036248	-0.047135	0.0077973	0.90305	0.5745	3.3607	1.2343	0.75137
	0.44435	1.1064	0.40757	1.1375	1.7411	0.72303	-0.086215	0.63587	0.014486	0.72251	0.1942	0.069689	0.0085206	-0.040242	0.17449	1.2214	0.82346	1.857	0.67576	0.72431
	0.42473	0.49823	1.7345	-0.07419	0.17036	0.14395	0.17191	-0.064189	0.64907	-0.069882	-0.064464	1.2707	-0.033087	0.086715	0.88923	2.272	0.80637	0.91638	0.48213	0.38065
	0.6569	1.0338	1.3521	0.30545	0.01755	4.2179	0.00033373	0.41636	0.21095	1.2322	0.15463	0.12716	-0.088381	-0.025429	0.14936	0.91983	0.53085	1.6666	0.53384	3.1695
	0.50059	0.30735	0.64989	1.7408	0.011991	1.893	0.29016	0.81248	0.42141	0.83652	0.79508	0.71117	2.0381	2.8966	0.077949	0.62644	0.41232	2.5403	2.8959	0.78747
	0.093171	0.21274	1.3982	1.9987	0.58356	0.014981	-0.021963	0.15061	0.03619	0.68833	0.3543	0.47744	0.062695	0.014414	0.65115	1.048	1.9158	0.15053	0.47662	1.8392
	0.27281	0.13975	-0.016554	1.9815	-0.037176	1.571	0.48921	0.14222	0.75681	0.27731	1.0305	-0.0038114	-0.035386	0.70687	0.033147	1.301	0.83347	0.21242	1.1073	0.90735
	0.78848	0.3187	0.78837	0.23532	1.004	-0.016187	0.17513	0.026581	0.4758	0.6516	0.49621	0.83245	0.081512	0.0066697	0.036888	1.1648	0.064917	0.70041	0.832	0.9364
	-0.010058	0.42437	-0.0038848	1.2769	0.66784	1.2116	0.018144	0.29704	0.13478	1.285	1.234	-0.033358	0.67434	-0.062201	0.36936	0.28781	0.090878	0.76888	2.4094	0.83687
	1.0533	1.1945	0.026338	-0.060213	1.6805	0.46236	0.46178	0.37294	0.98796	-0.06946	0.072895	0.66435	-0.020797	0.059114	0.10371	0.9221	0.1741	1.1683	-0.015685	1.7238
	0.24479	-0.01137	-0.055434	0.057055	0.85475	1.2887	0.79167	0.3428	1.0952	0.58924	0.69536	0.38319	-0.098359	0.083927	1.4587	0.60262	0.53244	1.9821	0.51458	1.8079
	0.17565	0.39769	0.36739	0.020248	-0.064744	0.11665	0.85781	1.4549	0.11324	0.60101	0.72014	1.4002	1.1995	-0.03232	1.987	0.79173	0.36947	3.0565	3.4322	0.0037272
	0.18737	0.89319	0.20521	0.1551	1.5275	1.0008	0.11996	0.57889	0.76655	0.040168	0.1359	0.86301	1.3051	0.27419	0.15244	0.84482	0.27753	3.0164	0.41785	2.9363
	0.55159	0.13079	0.032219	0.34868	0.10575	0.39968	0.26488	0.65231	0.54844	0.59233	0.29012	0.3925	-0.036887	1.3979	0.15374	1.0247	0.036502	0.077213	2.5304	0.16779
	0.038191	0.23619	-0.0047115	1.968	-0.045297	0.063486	0.87716	0.060524	0.4386	1.1826	-0.024475	1.0293	-0.052284	0.29531	0.29722	1.8034	0.04604	0.83679	0.99943	0.24345
	0.17185	1.0736	-0.046902	0.59929	1.8741	0.46257	0.2684	0.45428	0.018953	0.022933	0.14512	0.22697	-0.019242	0.67737	0.15931	0.66792	0.071126	0.55085	0.53136	0.50176
	0.38055	0.10925	0.68084	-0.012997	0.40816	0.53012	-0.0017529	0.32264	0.70565	0.60982	0.20846	0.106	-0.060369	0.64195	0.077158	0.36548	0.69018	3.9106	0.38526	0.41347
	0.10637	0.53888	-0.024061	1.8	1.4877	1.3569	0.29167	1.3899	0.098761	0.86189	1.5578	0.087725	-0.031896	0.0061688	0.17133	-0.044941	2.2765	2.9136	0.14071	1.9166
	-0.065448	0.60269	1.3255	3.0496	0.14995	0.70984	0.57531	1.0682	0.045257	-0.062406	0.48361	0.93055	-0.086114	0.13643	0.16059	0.83189	0.012679	0.55674	1.6511	0.79527
	1.8746	-0.06319	2.0145	2.5718	0.24409	2.5274	0.090137	-0.031691	1.1235	0.83165	0.28444	0.9477	0.23085	0.20619	0.0073037	1.5136	1.7752	0.62325	0.76478	0.016176
	0.02276	1.1903	-0.0345	4.1025	0.66996	2.1525	0.70065	-0.028647	0.04428	0.92684	0.51111	0.69634	0.017212	0.48306	0.1061	0.074366	0.013313	5.5167	1.0534	0.72649
	0.20083	0.22307	1.3311	3.0058	0.88036	1.4933	0.52923	0.23706	0.019767	0.32449	0.22079	0.026586	0.06133	2.9275	0.23689	0.60868	0.46402	0.339	4.5183	1.2733
	0.033871	0.23175	0.36235	0.078789	2.2941	0.20687	0.14442	0.021383	0.02631	0.68643	0.22995	0.24689	-0.013403	0.019364	-0.047528	1.4516	0.090168	1.3306	4.1518	0.36366
	-0.009603	1.8218	0.097884	-0.0045035	0.089114	1.2613	0.86636	-0.018809	0.020929	0.45825	0.20268	0.58477	-0.067647	-0.079428	0.1391	0.85471	1.0022	0.20654	0.96831	0.29128
	-0.074216	0.092128	-0.02383	2.0068	1.8396	0.012888	0.54707	0.74991	0.56544	0.47541	0.07912	0.79404	0.28849	0.066405	-0.039343	0.48405	0.95861	0.21405	2.3654	0.84232
	0.047622	0.09509	0.032322	0.29766	1.2967	0.33232	0.089379	0.25516	0.79228	1.3305	0.21805	0.32115	-0.056374	0.010969	0.73724	0.37539	2.8505	1.0224	2.1294	1.2087
	0.034828	0.16146	-0.050892	0.66572	0.73678	0.39734	0.10624	1.0145	0.026887	0.90671	0.080144	0.053699	0.18002	0.0054194	1.2819	0.8912	1.9642	-0.0449	0.97112	2.1272
	-0.025597	1.0845	0.31924	0.32088	5.265	1.0564	0.073006	0.51285	0.042296	0.66567	1.1486	0.29409	0.014475	-0.075903	-0.031379	1.5355	0.54745	1.0014	0.3688	-0.030586
	0.47658	0.63969	0.10609	0.14865	0.46031	-0.036859	1.0308	0.20623	0.29173	1.7746	1.1265	0.48008	0.24839	0.48196	0.041665	1.1901	0.95281	1.3824	3.4526	0.59555
	0.93923	0.52877	2.8192	0.088962	1.5941	-0.021333	0.42952	0.050778	0.056399	1.1158	0.48228	0.58959	0.36909	-0.00043198	-0.053392	1.4763	1.0088	0.73787	1.4837	1.7995
	0.30967	0.1117	1.2587	0.20447	0.48946	0.91989	0.9528	0.76347	0.036593	1.4355	0.32881	0.0094156	-0.084265	0.27058	0.029587	0.010161	0.048069	4.2637	0.2504	0.85248
	0.66816	0.14745	1.5104	2.0508	0.58308	1.8134	1.8521	0.30761	0.40878	1.5081	0.25835	0.58062	0.064188	0.37169	0.088077	1.5995	0.79093	1.3918	0.19168	0.44783
	0.41081	0.46625	1.3985	-0.074528	0.0049948	2.7377	0.59409	0.028901	0.49925	1.4155	0.49352	-0.0024273	0.018448	0.081217	0.017384	2.1587	0.18359	-0.032765	1.0709	0.25423
	0.5286	0.99957	-0.047865	1.3215	2.0259	-0.0199	0.20045	-0.023752	0.15355	1.3102	-0.065513	0.37132	-0.0854	0.010398	0.34899	0.64428	0.74943	0.4777	1.0332	0.41984
	0.30214	0.64759	0.56353	1.6232	0.13613	2.098	-0.054366	0.09923	0.19044	1.7152	0.82114	0.062589	-0.0013049	-0.0090389	1.0209	1.6642	2.1206	0.047213	0.99237	0.34276
	-0.019675	0.34045	0.96038	0.85814	0.43702	0.084059	0.23299	-0.051214	0.77777	1.434	-0.075047	0.51244	-0.033944	-0.03714	0.10981	0.98253	2.5313	0.26635	0.54203	0.85308
	0.69139	1.1406	-0.065476	0.14865	0.30443	1.3983	0.99893	0.48449	0.72737	-0.07737	-0.040974	0.64987	-0.060264	2.6732	0.83772	0.023345	4.3388	0.043861	0.72199	1.2261
	0.24751	0.044554	-0.086281	1.5706	0.26678	0.17715	0.63639	1.8049	0.24027	0.90946	1.4459	0.8954	-0.0047524	-0.044068	0.074201	0.38869	0.12076	0.59634	0.83508	0.3084
	0.28824	0.84269	0.36336	2.6965	1.5767	-0.030309	1.036	0.085255	0.32246	1.7825	-0.030667	-0.061399	0.0201	0.25848	0.42544	0.9652	0.43041	-0.050405	0.61194	1.1915
	0.61204	0.057566	-0.026279	1.9967	-0.061473	0.31811	0.35078	0.37449	0.066821	-0.086009	1.6628	0.30495	0.022127	0.012368	0.34493	1.2236	0.4215	3.841	1.2369	1.3759
	1.516	1.8877	-0.0021582	0.040133	0.33842	0.1064	0.3	0.68687	0.41263	0.67648	0.42758	1.0055	0.75279	-0.040215	0.64764	0.56564	0.68379	0.82381	1.4437	2.5518
	0.19588	0.20636	0.59701	0.32073	2.9016	1.1955	0.95868	0.36138	-0.00028376	0.14558	-0.074213	0.18046	-0.077975	1.8781	2.1934	0.93047	3.6375	0.087591	0.92215	0.48394
	1.1288	-0.03561	1.4622	0.052109	0.73879	2.1704	-0.028037	0.3537	1.0628	0.11036	0.043976	0.64873	-0.0077198	-0.034564	1.4858	1.5908	0.57042	0.44531	1.3847	0.55097
	1.6703	1.6354	0.43868	3.1668	0.89548	3.1572	1.0891	0.35859	0.16823	0.73977	-0.025383	0.27115	0.062953	-0.062455	0.085046	0.69948	1.3871	2.0831	2.0943	0.26925
	0.1971	0.46807	0.046322	0.76157	0.5129	0.068216	0.75163	0.28923	0.73858	1.0016	-0.083569	0.017606	0.096732	0.35064	1.0417	-0.04135	0.42064	0.054134	1.179	0.37292
	1.0845	0.81392	-0.034415	1.6792	1.4883	-0.019253	1.0447	0.67171	0.25307	0.4845	0.97541	0.51699	1.0207	-0.0099419	0.71367	0.90457	0.15321	0.9487	0.79395	0.24256
	0.10836	0.60367	3.0984	-0.021703	-0.036563	3.7654	0.26308	0.3903	-0.014828	0.68531	1.452	0.16183	-0.045659	-0.046242	1.3823	0.86818	0.7345	0.93268	-0.0060124	0.59142
	0.79716	0.27182	0.45709	-0.047446	1.7056	0.067898	0.42194	1.4189	0.86078	0.67823	-0.062679	-0.054082	0.1487	3.05	1.2756	0.83982	0.38181	1.0656	2.5971	-0.054552
	0.54804	1.53	-0.040052	0.82005	1.2983	0.046168	1.1649	0.25582	0.64174	0.011321	-0.054609	0.064532	-0.02324	0.10439	0.99926	0.94406	0.84666	0.11535	0.24899	-0.049719
	1.1945	0.47932	0.30904	-0.022772	0.076341	0.80607	0.32882	0.96213	0.77241	-0.009161	-0.073472	0.76835	-0.063653	1.5926	0.085137	0.15121	0.54358	0.036814	0.03509	1.1985
	1.2168	0.3544	0.76785	1.4482	0.46063	1.2448	0.36507	0.10795	-0.033796	-0.04191	-0.034513	0.046471	0.17728	-0.045456	1.0511	0.99171	0.38656	2.7714	0.88969	1.5983
	-0.070992	0.0039427	-0.055592	1.3548	0.43771	2.9962	0.23837	0.22591	0.4481	0.071415	-0.023891	0.7041	-0.05907	-0.086516	0.12965	-0.048909	0.33347	0.13234	0.17929	0.4077
	0.46035	0.49099	0.085899	-0.01906	0.74998	1.1686	0.72026	0.37786	1.2741	-0.065049	1.0363	-0.07455	-0.051445	-0.053984	-0.067406	1.2013	0.83085	1.1177	0.92827	-0.03489
	1.7608	0.14853	0.5912	0.013608	1.5751	0.036408	0.30686	0.19722	0.23846	2.4377	-0.043766	0.31519	-0.087252	2.1949	0.39096	1.1644	0.363	0.32224	0.55134	1.3473
	-0.032791	0.87686	0.18312	1.9748	-0.058905	0.12298	0.60565	0.50678	1.631	0.29013	1.0477	-0.053372	-0.086376	0.019791	0.99036	1.7542	4.5599	-0.062302	0.69219	0.46556
	1.7529	0.33786	0.60825	0.44209	0.13129	0.72597	0.57569	-0.057319	0.36076	0.23604	0.24889	0.69502	-0.089974	2.0401	-0.041634	1.4871	0.42976	0.46172	0.18896	0.13676
	0.59903	-0.025217	0.16821	3.6575	-0.025386	2.7805	0.53794	1.3307	1.3414	2.2409	0.24359	-0.069437	-0.06033	0.085131	-0.080093	0.021607	0.44338	1.8846	0.90804	-0.05686
	0.669	0.022617	0.20322	-0.059493	0.59827	-0.014647	-0.014518	1.6801	-0.025984	0.88136	1.4351	0.55691	-0.044723	2.4024	0.17233	0.95894	0.99533	1.3273	0.49557	-0.096286
	0.032204	0.10561	0.19452	0.62596	1.9112	0.010396	0.051297	-0.047967	1.1173	0.93663	0.37523	0.54943	-0.055411	0.034192	0.15896	0.76493	0.2684	3.6931	1.791	-0.07693
	-0.069651	0.25484	0.14842	-0.0087777	0.76001	0.45551	0.22181	0.35018	0.23062	1.3719	0.10626	1.0491	0.061736	0.91061	0.033111	1.0252	1.3078	0.79375	1.5035	-0.032753
	0.66541	0.22767	0.43131	0.040661	0.012134	1.728	1.5246	-0.040801	0.10569	0.87554	-0.043321	0.99555	0.0095462	1.7604	1.0706	0.011036	0.72072	1.8176	0.80268	1.5246
	0.11874	-0.015694	0.50393	1.4661	0.20984	-0.045631	0.23358	-0.057224	0.23151	0.64496	1.4825	0.91696	-0.032898	-0.039692	0.2849	0.68195	0.35471	0.37598	2.3765	0.2292
	0.05348	0.0033911	0.0019975	2.1684	0.082779	0.36138	0.53509	0.88117	0.151	1.9961	0.10151	0.7097	3.0952	-0.023743	0.87156	0.95982	0.32946	0.26807	0.51388	-0.071692
	0.16879	0.67085	0.68813	-0.020593	-0.051685	-0.061365	1.1952	1.768	-0.020927	0.42355	0.069287	0.45123	-0.043767	0.06727	0.73652	0.97529	0.14346	-0.05706	1.1244	0.0042875
	0.52203	0.46274	0.3621	0.14901	0.48379	0.14419	1.4097	0.17276	0.2329	0.39252	0.012546	0.11827	-0.082392	0.022883	0.5674	0.015839	0.15835	1.0839	0.32441	0.20434
	1.115	-0.069781	0.28145	0.60684	-0.017632	-0.047285	0.30913	0.81501	1.5939	0.26007	0.040296	0.22783	-0.089747	-0.043879	0.55872	1.5028	0.67123	1.6384	0.13359	0.9687
	0.61872	-0.019726	0.066966	-0.055655	0.36756	0.02637	0.45683	0.41469	0.29906	1.4265	0.14334	1.0194	-0.040279	-0.05361	0.38276	0.20065	0.12335	0.76189	2.33	0.76302
	0.31586	1.3224	0.073329	0.14162	1.2029	0.57613	0.47406	0.77556	1.256	0.74881	0.11415	0.11609	0.087621	5.7977e-05	0.96849	1.4428	0.29306	2.1704	0.49281	0.084686
	0.8508	-0.049642	0.23198	0.96383	0.7726	-0.065717	0.32578	0.11535	0.036201	-0.064874	0.078937	-0.051143	-0.073046	-0.0042918	0.22362	1.3111	0.56563	1.6872	0.26618	-0.022327
	1.7843	-0.0023293	0.049908	0.3002	0.29718	-0.030231	0.44797	0.37997	0.16579	0.076134	-0.017683	0.8119	-0.013005	-0.077769	0.28266	0.99847	0.07824	1.4126	0.91518	0.11826
	0.71862	0.10054	-0.037458	0.39262	1.2004	0.24104	0.25119	1.37	-0.03657	1.327	0.81866	1.0409	-0.078259	-0.015551	0.32727	1.0295	1.054	0.96761	0.35489	1.7546
	0.79205	0.91933	0.35387	0.1033	0.58454	-0.070433	0.4843	0.96314	0.084544	1.3147	0.96683	0.6999	-0.08153	-0.058589	1.5128	1.4409	-0.023694	0.39901	0.91103	-0.0098849
	0.04408	0.51631	0.24402	1.485	2.945	0.72882	0.62617	0.041863	0.23189	0.3519	-0.002876	-0.04632	-0.035987	-0.05554	0.39493	0.16262	0.9786	-0.079145	-0.07078	-0.02216
	0.089249	0.42261	0.012788	-0.078872	1.632	0.49386	0.085475	-0.048975	1.4552	1.3486	0.66508	0.32697	0.043078	1.5387	0.22507	1.4911	1.1177	1.2673	1.5408	0.065078
	0.55003	-0.052615	0.089689	-0.061035	0.37338	0.80501	0.20843	0.71426	0.12799	0.75174	-0.0026385	0.41078	-0.03536	0.0073694	1.4696	0.72	0.11806	0.29674	0.64543	0.38869
	0.21008	0.50092	1.1001	0.14113	-0.042152	-0.074041	0.44839	-0.038515	-0.038863	0.20897	-0.05164	0.37133	0.0050215	0.075814	0.0049281	0.018853	0.28279	0.71492	1.7952	2.0183
	0.43489	0.060721	0.80396	0.31217	0.10668	0.99192	0.80874	0.76051	0.41204	0.34597	-0.081832	0.24994	0.032456	-0.044008	0.71411	0.15437	1.0695	-0.047308	1.7648	2.7871
	0.93583	0.79489	-0.079032	-0.0081138	0.19931	0.67217	0.060535	-0.036767	0.042066	1.0694	-0.0061429	0.36005	-0.031197	0.029738	0.48434	0.07828	0.5012	0.031482	0.197	1.8829
	1.0532	0.09815	0.048597	-0.015628	1.4213	-0.018874	0.16027	0.89126	0.22085	-0.057173	-0.078791	0.25009	0.03053	0.71979	1.431	1.3943	0.54197	1.0482	2.5015	0.098734
	0.64534	0.27134	0.62853	-0.00037081	1.7509	-0.073183	0.041763	0.6009	0.41551	1.7128	0.05023	-0.0018433	2.9153	-0.086471	0.31909	1.184	0.3502	0.35986	1.3488	0.60977
	1.0732	0.030568	0.15201	0.017954	1.1299	0.22071	0.31456	0.97818	0.23736	0.48471	0.36916	-0.057012	0.02237	0.025729	0.73948	0.2152	0.34661	0.1253	1.0831	0.18903
	0.64286	0.21758	2.492	0.26837	2.4398	1.7184	0.68647	0.0086246	0.033388	0.04462	0.22924	-0.021885	-0.015201	0.10599	0.50275	1.3162	0.65543	0.82233	0.026272	2.7376
	0.79537	0.51413	0.1246	0.022225	1.0923	1.1324	0.15049	0.041556	0.18462	0.019027	2.4686	-0.079895	-0.026934	0.72946	1.222	0.7256	0.3678	0.15266	0.96085	2.401
	-0.040719	0.091735	0.46395	0.45673	-0.049951	-0.028467	0.38037	0.040245	0.17595	-0.02781	0.50319	0.40217	0.03602	0.19382	0.31112	1.679	0.14239	0.22705	-0.038061	0.9987
	0.12323	0.17288	3.1994	0.2336	1.1685	0.60007	0.47068	0.00046826	0.13294	0.82688	-0.039038	0.0051407	-0.0308	-0.044549	0.68364	1.4858	0.63763	0.8972	0.23552	0.10915
	0.29145	0.26014	0.23517	-0.025388	2.8178	0.71569	0.28716	0.81513	-0.085305	-0.069088	0.73415	0.34288	2.0451	0.11673	0.58008	-0.033486	0.29586	0.37364	1.1743	2.6874
	1.0985	0.20715	0.093285	0.34303	1.9825	0.0056029	0.40532	-0.063805	-0.068035	0.77048	0.95187	0.41078	0.083451	0.97462	0.84869	1.3775	0.88862	0.081379	0.59441	0.31289
	0.8226	0.23085	0.42902	0.023124	0.70433	2.8513	0.3598	-0.013605	0.34987	1.303	-0.0042759	0.178	-0.040587	0.0032505	0.63185	1.1665	2.2943	0.18687	-0.076439	0.0052998
	1.4855	1.1317	1.1174	0.44881	1.15	1.4021	0.28382	0.010711	-0.068558	0.80743	0.48252	0.33708	0.02156	0.92726	0.89443	1.2247	0.25701	1.8097	1.2381	0.17767
	0.015608	-0.017009	0.34471	-0.052773	0.39145	1.4196	0.36558	0.18265	-0.034893	0.81632	1.4967	0.25272	0.033361	0.0010026	0.12013	0.94247	0.8332	0.86609	4.9926	2.0259
	0.57363	0.43958	0.086724	0.045798	1.7419	-0.0002477	0.73965	0.35197	0.19136	0.53168	0.17955	0.81312	-0.041656	0.004682	0.6804	0.78971	1.0964	0.60529	0.011908	2.7034
	0.28862	-0.056155	0.021022	2.2329	1.6153	-0.074775	0.15004	0.063088	0.59109	0.60299	0.47628	-0.090243	0.14745	-0.048494	0.95869	1.4624	0.23501	0.37361	0.0052587	0.68192
	1.3143	0.22715	0.16217	-0.019785	0.21592	0.0042695	0.98893	0.59069	0.034551	0.62144	-0.043326	0.092851	0.84314	-0.0507	2.4188	1.2912	0.35482	0.23152	1.966	2.4345
	0.21744	1.6905	0.70775	0.91112	0.081198	0.09577	-0.0069134	0.59655	0.12231	1.0363	-0.032427	-0.04699	-0.012572	-0.042628	0.25012	1.4406	0.49847	2.1396	1.4749	0.24668
	0.79714	0.35873	0.28729	0.2644	0.63611	-0.028303	0.44175	-0.063257	-0.035353	1.0512	0.58627	0.26511	-0.035419	0.0086423	1.1589	1.7584	1.8018	1.5415	0.024204	2.2662
	0.35022	0.62844	0.15891	0.015214	0.18726	0.46356	0.017144	0.3213	0.48987	0.87839	0.7514	0.58616	-0.022281	0.057309	1.1945	-0.0079007	1.8874	0.13911	0.091906	0.53256
	0.20688	0.17275	0.23329	-0.017511	-0.014865	1.4313	0.074837	-0.026469	0.29705	-0.048339	1.5007	-0.0070616	-0.036512	0.041235	1.5381	0.5699	0.014024	1.0116	2.832	0.030689
	0.43531	0.63942	0.26085	2.4996	-0.0057906	-0.054276	0.10983	0.29044	0.074823	2.3826	0.89301	0.24121	-0.019696	-0.015424	-0.012444	2.3589	1.0599	0.075496	0.15307	2.4339
	0.41627	0.23341	0.37556	2.1957	0.017587	1.018	0.63187	0.01926	-0.0047513	1.3444	0.077576	0.12644	1.2989	0.15293	1.5972	1.3794	1.301	0.83674	-0.013391	0.097978
	0.6453	1.5614	0.25793	0.17814	0.019679	-0.076048	0.2295	0.57613	0.2654	0.59808	0.049125	-0.0605	0.57207	0.0074012	0.17034	1.0692	1.7167	0.12666	-0.022941	0.7981
	1.7724	0.40837	0.18101	0.00023318	-0.015667	0.15482	0.46146	0.029264	-0.042249	0.22377	0.57143	1.1921	1.2925	-0.0407	1.1634	0.18559	1.8072	0.25491	0.051151	0.64365
	0.35776	1.6123	0.79134	0.018047	-0.038986	0.20569	-0.073672	-0.035202	-0.042941	-0.073197	0.4123	0.17431	0.37512	-0.010395	-0.053195	0.99738	0.38992	0.60895	0.7947	0.13263
	0.67806	0.43428	2.541	0.80596	-0.015796	0.40989	0.10358	-0.024715	0.054131	0.91369	-0.023023	0.31517	1.7652	0.023413	0.43785	1.8349	0.68981	2.6992	0.55706	1.759
	0.4664	0.24603	-0.020104	0.0071343	-0.013115	-0.059553	1.2807	0.37053	-0.020303	1.3046	0.16835	0.089492	1.8896	-0.081335	0.5745	0.77322	0.44258	0.8561	0.61397	-0.046915
	0.32006	0.32213	0.38749	0.0037367	0.48001	0.31219	1.5329	-0.0015091	0.61878	0.75827	-0.070249	-0.039008	0.0258	1.9054	1.8852	0.56322	0.3879	2.2285	2.3961	0.0043994
	0.18164	1.1429	0.46106	0.33264	1.3271	0.83365	0.94123	0.12675	0.2252	1.2515	1.7935	0.64471	0.31553	-0.0011785	1.8346	0.91371	1.1667	0.053811	2.4199	0.1161
	0.018746	0.57938	0.71607	2.2234	1.1344	0.32881	0.037089	0.1952	-0.020565	0.243	0.14168	1.7621	0.0061529	0.0088056	1.5834	1.2567	0.38127	0.76913	0.66273	1.3101
	0.19124	-0.061305	0.1647	-0.078664	-0.034984	1.1629	1.0453	0.0075494	0.70393	0.33161	0.067657	0.24798	-0.032916	-0.05288	0.91572	0.8459	1.3141	0.51063	0.045489	-0.031807
	2.2551	0.20202	0.16848	0.98643	0.21653	0.18466	1.408	-0.049496	-0.043983	0.25038	0.16786	0.50318	0.86457	-0.0097233	1.1901	1.5051	1.5118	0.74661	0.78754	0.066324
	0.28419	0.3558	0.8479	0.02296	0.42535	0.44224	0.41013	0.27524	0.10525	1.5023	0.74778	1.1485	0.032874	0.029787	0.81234	1.6994	3.2738	0.2582	-0.0090894	0.40223
	-0.074022	0.26962	0.94055	0.58783	0.23621	1.4198	0.53006	0.28885	-0.011314	0.79566	0.40059	0.40993	0.99126	-0.077589	0.047753	0.2591	0.47171	3.1793	0.12774	-0.015304
	-0.022382	0.38698	0.91666	-0.061863	0.45583	1.9454	0.056841	0.70959	0.052677	-0.026145	0.59335	0.61328	3.117	0.089178	0.95375	1.4305	0.24511	0.19048	0.1132	1.2074
	0.26568	0.030033	0.45937	0.0066622	0.85096	0.41967	0.10098	-0.033044	0.37537	0.51307	0.14452	0.54845	0.30361	2.189	0.68823	-0.049389	2.6484	0.55612	0.53762	-0.052518
	0.2382	1.1414	5.3746	1.2997	0.29176	1.9773	1.5886	0.17761	-0.043221	0.77984	0.15298	0.82963	0.25131	-0.044141	-0.072863	0.258	2.4223	1.8967	-0.010589	1.8674
	0.14833	0.94988	0.80699	1.1102	0.43491	0.19195	0.48486	0.018951	0.14905	0.12756	1.0402	0.48905	1.861	0.089317	-0.04898	0.69717	-0.01223	0.76799	2.1009	2.2283
	0.12431	0.96588	1.5609	0.50979	0.17353	0.061623	0.15975	0.29198	0.42683	0.63165	0.39611	1.6899	0.57304	-0.017973	0.66692	0.44293	1.518	2.2006	0.1856	3.0803
	0.63501	0.31789	0.1816	2.1985	3.8073	0.25709	0.49804	0.66679	-0.0085835	0.82459	0.69751	0.20115	0.89698	-0.07634	1.1728	0.4884	2.1838	0.1121	0.78139	3.5134
	0.06186	0.12709	-0.028778	0.74597	0.5846	0.097154	0.2844	0.5386	0.32024	-0.034519	0.05081	0.72525	0.30159	0.02846	1.833	0.058749	0.81544	0.2177	0.17347	0.20409
	0.66935	0.81217	0.027353	0.32336	0.86541	0.57238	0.34092	-0.07257	1.1557	0.48157	1.6336	0.5296	0.034766	-0.021741	0.67252	2.1126	0.3337	-0.098346	0.021309	0.0095937
	1.1679	1.7404	0.77126	0.26719	0.19725	0.53512	0.072108	1.547	0.44065	0.78719	0.71055	0.44642	1.4381	-0.038136	1.6394	0.39277	0.3204	0.25744	2.2344	-0.0022984
	0.54573	0.061983	0.099356	0.34221	0.77869	0.60396	0.56482	0.64118	0.34115	1.4871	0.63821	0.0027021	-0.029516	0.98476	0.73524	1.5124	0.3556	1.8576	1.7928	1.2968
	0.51868	0.54141	2.2202	0.34905	0.69565	0.53545	1.0839	-0.041	0.37335	0.01682	0.33072	0.11762	0.66877	-0.080905	0.43172	1.3276	1.0516	0.74148	0.58759	1.9325
	1.3082	1.3814	2.5522	0.35673	0.56916	1.3195	0.49725	0.11806	-0.03225	0.13073	0.59633	0.0068885	0.63965	1.021	1.4161	1.3724	0.46302	1.5871	0.026465	0.42493
	0.81697	1.7184	-0.011158	0.25781	1.3997	0.39825	0.12911	-0.043938	0.24463	0.058454	0.23398	-0.059969	1.1491	-0.054477	1.6292	2.0505	0.22265	0.70294	0.98546	1.7986
	1.1373	0.49477	2.6348	2.5931	-0.0094686	1.4915	-0.012304	0.79631	0.28271	0.32049	1.7447	-0.049415	-0.016809	-0.023659	0.034217	0.13654	0.23711	1.0564	0.21759	0.23619
	0.36638	0.52561	0.94069	0.016237	1.7802	1.8562	0.32088	0.013615	0.33849	1.8692	0.52078	0.25013	0.94606	0.75896	0.21956	0.088576	0.35935	1.1889	0.13865	1.4277
	0.697	0.20988	-0.069776	0.10503	0.95897	0.45545	0.94108	-0.069461	-0.00022331	0.31408	0.6296	-0.053483	0.2798	0.028176	0.0091793	1.4996	0.60838	-0.084398	1.6239	1.7081
	0.17394	0.19788	0.46709	0.23522	0.98209	0.15227	0.30754	1.1114	1.4972	0.4746	0.47763	-0.03314	1.3459	-0.043176	0.32654	0.39227	0.63823	0.07098	0.35792	0.046951
	0.33343	-0.045169	1.6257	0.30021	-0.0027389	0.046806	0.028605	0.072461	0.014137	0.76827	1.0917	-0.072432	0.7557	-0.0030636	0.12037	0.62545	0.077337	0.95624	0.63925	1.3175
	0.21257	1.3279	0.18058	2.3931	1.2285	0.73133	-0.021837	-0.062782	0.57321	0.73243	-0.042481	0.040951	0.13944	0.1055	0.31138	0.1873	0.4661	0.29991	0.21177	-0.035887
	0.21683	0.21726	0.66825	0.98007	1.4352	0.093817	0.16607	0.077983	0.089728	1.4338	1.1276	0.23588	0.2979	-0.034504	0.48125	0.63965	0.20101	1.1512	0.85897	0.10621
	0.074201	0.14207	0.32861	-0.028063	1.0642	-0.046962	0.40255	0.17439	0.10493	0.93536	-0.072229	0.233	1.0297	-0.02481	1.3312	1.8184	0.59187	1.7528	2.1156	0.50926
	0.051447	0.54718	2.5466	0.27982	0.12981	0.90773	0.46712	-0.049096	0.29936	1.4817	1.4373	0.016185	1.2217	-0.082631	0.057119	1.1489	0.33049	2.7467	1.1392	0.060353
	-0.075455	0.12598	0.02982	1.2542	0.66619	0.16813	0.25189	0.012925	1.5792	0.74739	-0.029588	0.37331	0.7	-0.035574	0.58785	-0.079742	0.00088292	0.66606	0.7873	0.098071
	-0.0018735	0.52724	0.98246	0.0014713	0.90189	3.2273	0.45648	0.48359	0.082759	0.53418	0.019954	-0.026292	1.3642	-0.050072	1.0079	1.2335	2.0538	0.80835	2.1928	-0.0029703
	0.52142	0.9167	0.11973	-0.0092604	0.17908	-0.020916	0.10255	0.0063249	0.068674	1.1261	0.88596	-0.0025752	1.6775	-0.048889	0.99394	-0.05967	0.38276	1.1858	0.044069	0.00044546
	0.4503	0.79679	-0.049041	3.0973	1.3253	0.70188	0.056016	-0.044958	0.14473	1.8045	-0.039522	0.06795	3.4226	-0.042133	0.4182	1.2856	0.13403	0.72685	1.7711	0.36263
	0.80814	0.59674	-0.016223	0.17337	0.69634	0.061474	0.096711	0.043972	-0.011911	0.99462	-0.059639	0.47069	0.3986	-0.058468	0.17646	0.10165	5.0431	0.22278	0.61587	0.28454
	0.071947	0.55714	-0.048991	0.70595	0.86035	0.22214	0.16742	-0.0053229	0.47331	0.65092	0.6588	1.0675	0.60008	-0.048352	0.091607	-0.033461	0.095812	0.64758	0.8056	-0.015323
	0.46884	0.5429	0.51952	1.8691	4.9494	0.04729	0.11826	-0.048475	0.4132	1.0529	0.86011	0.57203	-0.04166	-0.034555	0.09147	0.56524	0.2306	0.55841	1.8093	1.8972
	0.34542	0.12041	-0.044963	-0.0095917	0.82252	0.04976	-0.00024708	-0.017726	-0.060585	0.69746	0.72797	-0.012971	1.9973	0.050655	-0.039141	0.62738	0.57003	0.72787	0.8967	0.43227
	0.44913	0.13916	0.74368	0.81932	0.10186	0.24212	0.44857	-0.017043	0.14563	0.47733	0.73322	2.0459	1.8652	-0.058177	0.062405	1.277	0.013955	2.3937	2.3679	0.11305
	0.29796	0.34991	0.0069193	0.24452	0.027698	0.95776	-0.035806	0.10902	0.12339	1.1798	1.0936	0.14136	0.46362	0.081013	0.50183	1.3203	0.0056725	2.018	0.015145	0.95354
	1.0617	0.20643	0.011491	0.1813	0.62479	3.4693	0.80313	-0.050409	0.69498	0.63853	0.76672	0.022737	0.23724	-0.0027629	-0.027607	0.012989	0.035124	1.8021	0.00035163	0.90288
	0.16748	1.4025	0.063797	0.43798	1.098	-0.01649	0.00081138	-0.0082545	0.041397	0.83104	-0.027205	-0.012826	0.56282	-0.057158	0.11759	0.83427	0.28518	0.58499	0.1724	0.50001
	-0.048515	0.10299	-0.035553	2.4345	2.1385	0.15305	0.23053	0.5632	0.045256	1.1976	-0.0084905	0.21809	0.62064	-0.028338	1.8191	1.5069	0.1255	0.456	1.0987	1.1191
	0.035042	0.094888	0.56261	0.92535	1.184	-0.0196	0.1216	0.31836	0.11204	0.036435	-0.046571	0.12909	-0.032883	0.3235	1.5392	-0.0081101	0.41741	0.76025	0.76605	-0.049255
	0.95217	-0.021384	0.51565	1.9239	0.95149	0.077676	1.2283	-0.02736	0.74822	0.75815	-0.059278	1.1436	0.66813	0.0037297	1.4873	1.6585	1.0847	0.62582	-0.047165	-0.016783
	1.9403	0.17257	0.80849	0.27589	2.1231	-0.092136	0.56319	0.12471	0.14351	0.99728	0.23501	0.036901	1.219	0.76581	0.75211	0.0017258	1.2745	1.034	0.79475	2.9961
	1.5113	0.34443	1.1328	0.41022	3.0376	0.04169	1.4113	-0.001654	0.12787	0.44509	-0.012793	-0.025384	-0.040776	-0.045109	1.7312	1.7699	0.012432	0.015931	0.74372	1.1771
	0.34369	0.98832	0.22632	3.4495	1.2291	1.3394	0.1324	0.24195	0.16427	0.89993	0.25101	0.020881	1.5879	1.7996	-0.058586	1.3716	0.20335	1.3827	0.91205	-0.068383
	1.5038	0.2558	1.6731	-0.023499	1.6079	1.1723	0.25849	-0.036493	0.29792	0.40799	-0.025675	0.34328	1.5725	-0.076858	0.77077	2.0852	0.080074	0.49378	2.1433	0.24021
	0.33283	0.38813	0.93188	-0.045164	1.8926	0.050488	-0.045647	0.1378	0.69016	0.18655	-0.020288	0.011043	-0.056816	-0.08732	2.0077	1.857	1.6922	0.80084	0.20586	0.57904
[truncated: 16,910 more rows]

## Sheet: Extended Data Figure 5d
Stable binding times (in frames)
TAF1 (3 sec per frame)				NC2b (0.5 sec per frame)				Cdk9 (0.5 sec per frame)				NELF-B (0.5 sec per frame)
UNT	IAA	H2B		UNT	IAA	H2B		UNT	IAA	H2B		UNT	IAA	H2B
8	5	2		10	10	11		2	6	11		8	2	37
2	4	4		2	2	2		3	2	2		18	3	37
2	8	39		2	7	12		3	4	12		6	6	16
2	16	3		8	2	2		3	2	2		5	10	5
2	5	3		3	4	2		2	5	2		14	15	43
34	3	4		15	2	31		18	4	31		10	6	10
3	4	28		2	4	3		3	2	3		12	2	3
2	2	2		2	3	2		2	7	2		8	2	47
2	5	5		2	2	13		4	10	13		3	3	47
2	5	3		5	5	27		2	2	27		3	2	2
2	2	44		9	3	2		7	3	2		2	2	3
2	2	19		3	6	2		14	4	2		2	2	2
3	2	2		4	4	5		8	4	5		7	4	12
2	2	3		2	3	2		2	2	2		3	20	8
2	3	7		31	3	6		5	5	6		7	2	4
3	2	2		2	2	3		2	4	3		2	3	32
2	2	34		2	32	4		5	4	4		5	3	29
2	3	12		3	9	2		18	2	2		3	2	3
2	3	42		2	14	3		3	3	3		2	2	4
25	3	4		8	7	3		2	7	3		3	2	4
3	2	3		2	9	11		3	3	11		4	2	7
2	5	7		3	3	6		2	2	6		4	2	2
4	6	6		2	2	3		2	2	3		5	3	3
6	2	4		7	16	8		6	3	8		17	14	6
2	2	36		2	9	17		10	5	17		2	7	2
3	18	2		3	25	4		3	4	4		2	5	4
2	2	12		3	5	2		5	2	2		2	23	3
2	3	31		4	11	2		2	4	2		7	4	2
2	11	10		2	12	8		2	29	8		3	2	2
3	14	5		17	3	2		5	4	2		2	6	4
3	3	4		5	2	2		2	2	2		4	2	2
2	4	3		3	2	8		2	3	8		2	3	2
3	2	11		5	5	2		2	2	2		2	7	6
2	3	5		14	5	5		3	2	5		2	3	2
2	2	10		2	5	33		2	3	33		2	3	2
2	2	2		7	3	15		6	3	15		37	2	3
2	2	2		3	2	40		2	2	40		2	2	19
2	7	3		2	18	6		4	2	6		7	3	2
2	3	22		7	4	2		2	3	2		3	2	2
9	2	6		2	2	3		2	16	3		3	22	2
2	2	8		5	3	2		2	6	2		2	13	2
2	2	3		2	2	3		2	10	3		4	7	3
2	2	2		2	18	5		2	2	5		5	4	2
2	2	6		3	13	6		2	2	6		2	2	5
2	2	7		22	4	2		3	2	2		3	2	2
2	2	8		15	2	6		2	2	6		3	2	3
3	2	9		25	3	2		7	5	2		4	13	3
2	3	24		12	4	2		2	3	2		2	2	3
4	17	33		7	4	4		12	2	4		2	2	2
2	2	3		2	2	3		2	7	3		2	2	7
2	3	5		4	12	8		2	5	8		2	2	3
2	2	3		15	4	2		4	2	2		3	2	4
2	2	2		3	8	3		2	3	3		3	5	5
2	25	36		3	2	3		2	5	3		4	2	2
2	2	2		4	2	4		4	2	4		2	5	2
3	2	2		7	2	5		3	3	5		2	3	2
3	22	4		2	2	5		16	2	5		2	5	2
2	2	6		2	3	3		14	2	3		2	2	4
2	2	3		4	6	4		4	2	4		2	2	2
2	4	5		2	5	3		4	3	3		2	2	4
2	4	41		2	21	2		2	2	2		3	2	3
2	3	28		2	18	3		5	4	3		10	2	3
3	9	4		3	3	140		3	5	140		2	4	7
5	2	19		3	2	136		2	7	136		2	2	2
3	2	2		4	33	15		15	3	15		2	2	2
2	2	17		4	6	2		2	2	2		5	2	2
2	2	10		2	9	2		14	2	2		2	3	6
2	9	36		2	3	2		8	2	2		5	2	2
2	5	8		2	6	2		3	3	2		2	2	58
2	2	5		4	2	24		3	5	24		9	2	65
2	8	5		7	2	51		4	4	51		6	5	53
3	3	2		7	11	2		4	2	2		3	16	60
3	11	4		8	2	20		2	5	20		2	7	76
2	3	4		2	4	10		2	2	10		5	14	52
2	2	2		4	35	2		2	4	2		21	2	24
2	5	24		2	3	2		2	3	2		3	2	19
2	2	2		2	2	2		2	4	2		2	5	4
3	4	22		6	19	4		2	3	4		4	3	10
4	4	2		2	2	2		2	2	2		3	2	7
2	2	3		4	3	2		2	2	2		2	2	4
5	2	4		2	3	6		4	5	6		4	2	5
2	2	25		3	2	2		2	2	2		3	3	2
2	3	3		3	8	4		2	2	4		4	2	5
2	10	2		3	3	3		2	5	3		15	79	2
2	5	11		2	5	4		4	2	4		4	40	2
2	4	2		2	6	2		7	2	2		2	2	2
2	2	6		5	2	14		3	2	14		12	33	7
3	4	2		2	3	2		15	3	2		2	7	2
2	8	2		3	2	3		7	2	3		2	2	2
3	7	2		83	8	3		3	5	3		3	2	2
2	15	2		11	2	8		3	2	8		2	6	24
2	2	3		6	3	148		2	2	148		2	2	3
10	5	4		4	2	34		2	2	34		3	2	2
2	3	2		3	2	7		3	2	7		3	2	2
4	2	2		2	4	37		14	2	37		4	2	2
2	3	7		3	58	3		4	2	3		5	3	2
2	2	4		3	2	2		5	3	2		2	9	5
2	9	22		8	2	2		2	3	2		6	3	2
3	2	2		5	3	4		2	4	4		7	2	3
2	2	2		2	2	5		2	3	5		3	3	14
2	2	4		3	3	2		2	3	2		3	2	27
4	4	10		10	2	2		10	2	2		2	2	5
2	2	2		6	3	3		2	2	3		3	2	2
4	2	2		2	2	2		2	41	2		2	7	4
3	3	12		2	2	2		9	31	2		4	4	8
4	2	2		3	2	37		3	25	37		2	4	3
2	3	2		2	27	35		2	22	35		2	7	6
5	2	2		2	2	3		2	22	3		2	8	12
2	2	2		2	2	3		2	29	3		5	2	3
5	2	2		2	2	3		2	4	3		2	2	3
2	2	3		3	3	5		4	3	5		2	4	12
10	2	8		10	2	17		4	4	17		2	2	4
2	2	2		4	6	2		3	3	2		72	2	2
5	3	3		3	2	12		2	2	12		35	3	2
2	2	13		5	3	2		3	5	2		17	2	3
4	2	6		2	2	2		3	3	2		6	2	2
2	2	7		4	18	2		2	3	2		6	2	4
3	3	2		3	2	2		36	3	2		3	2	2
3	2	2		2	5	2		12	3	2		2	32	2
2	4	2		4	2	2		6	2	2		2	9	2
3	3	4		4	5	3		4	8	3		2	8	7
5	3	27		4	8	2		3	4	2		12	3	5
4	4	13		3	16	3		3	4	3		5	4	3
15	4	5		3	2	6		13	11	6		6	2	2
2	3	6		2	2	2		3	2	2		5	2	2
4	30	3		2	3	3		2	4	3		3	2	2
3	26	4		2	8	2		2	2	2		3	3	2
10	10	2		2	2	3		12	3	3		2	2	2
10	12	2		170	2	2		6	4	2		2	2	120
4	6	5		6	2	47		2	2	47		13	5	99
3	6	4		3	2	15		30	2	15		8	3	34
2	5	3		3	7	25		2	4	25		2	2	32
2	4	2		2	3	11		2	2	11		2	33	7
2	3	4		2	2	11		4	5	11		2	3	8
2	10	4		3	4	4		3	7	4		2	2	8
2	2	6		9	2	8		4	2	8		2	3	6
3	2	3		2	2	10		11	4	10		2	2	9
2	2	2		3	2	7		15	8	7		7	3	35
3	2	2		5	9	4		2	4	4		4	2	10
2	2	7		2	2	3		4	28	3		2	4	4
2	2	4		2	4	12		2	3	12		2	2	2
2	30	10		2	2	3		4	2	3		4	2	2
3	8	2		4	2	4		2	2	4		2	2	2
9	31	3		2	137	4		2	8	4		2	4	3
2	21	3		2	6	2		2	3	2		2	2	4
2	2	12		3	31	2		2	5	2		2	4	4
3	5	3		2	2	3		2	2	3		4	4	24
4	2	12		2	2	2		2	2	2		2	2	2
5	2	7		7	2	11		2	2	11		27	5	9
2	3	3		6	3	3		2	2	3		2	2	7
2	2	2		2	2	4		2	2	4		3	7	2
2	6	3		3	3	10		8	2	10		3	2	4
2	20	2		5	2	4		2	6	4		2	2	3
2	2	2		2	10	6		4	4	6		2	3	9
2	4	7		2	9	61		5	2	61		6	5	2
2	3	2		9	2	15		4	2	15		9	15	2
2	30	2		2	7	10		2	8	10		11	7	3
3	6	4		4	15	7		3	5	7		14	2	10
2	2	3		2	2	3		2	3	3		2	3	3
2	6	2		4	2	2		4	7	2		2	2	2
5	2	2		4	2	6		2	2	6		2	2	8
9	7	5		4	2	8		6	16	8		2	3	4
6	6	4		23	3	2		3	4	2		2	2	2
3	3	4		6	2	22		3	4	22		2	2	3
3	2	3		2	2	3		2	4	3		2	4	5
2	2	23		2	4	2		2	2	2		2	2	6
2	2	11		8	3	3		4	3	3		4	2	2
2	2	2		5	31	8		2	2	8		17	2	2
5	3	36		15	2	4		7	2	4		4	9	2
8	2	27		6	3	2		3	6	2		3	9	2
3	2	12		2	2	3		5	18	3		3	3	17
3	2	2		2	3	7		7	2	7		3	6	2
2	3	3		4	2	2		5	4	2		2	2	4
6	2	4		4	2	8		2	15	8		5	2	2
2	2	2		2	4	13		5	4	13		4	2	4
4	2	15		4	2	3		3	5	3		2	4	16
7	2	5		3	2	5		4	7	5		3	4	2
6	2	10		2	8	2		2	5	2		2	2	3
2	4	7		7	4	5		2	6	5		3	2	2
2	2	2		4	3	4		2	10	4		5	87	2
2	2	3		23	6	3		2	2	3		2	23	2
2	3	5		11	3	5		2	2	5		2	3	2
2	3	3		2	3	3		15	2	3		2	3	4
4	4	3		3	3	2		2	2	2		2	2	2
3	2	2		4	6	3		2	2	3		3	2	2
3	2	2		4	2	41		2	4	41		5	2	2
7	5	27		6	6	19		2	5	19		10	15	2
2	3	2		9	9	25		2	2	25		2	2	2
2	2	2		2	2	3		2	2	3		5	2	3
2	13	3		2	2	13		3	2	13		2	3	126
2	3	7		50	2	3		2	10	3		2	2	141
2	2	2		55	2	2		3	2	2		3	25	63
2	2	3		35	2	118		2	3	118		2	3	63
2	2	4		2	2	2		3	3	2		2	2	37
2	3	30		2	5	3		7	2	3		3	4	62
6	6	2		3	2	3		2	5	3		2	5	28
2	2	4		5	3	3		9	2	3		2	3	17
32	4	4		12	2	3		7	2	3		2	2	14
2	2	3		9	2	4		2	3	4		2	2	15
2	2	4		3	3	3		2	2	3		2	4	8
2	2	2		2	2	16		5	3	16		2	8	7
10	2	2		9	2	4		4	2	4		2	7	5
10	3	2		22	2	3		6	2	3		97	2	4
10	2	2		6	4	2		4	7	2		76	3	4
7	2	2		3	2	7		3	5	7		58	3	13
2	3	2		3	3	3		8	2	3		48	4	9
2	4	2		2	40	2		2	2	2		72	2	2
3	5	2		2	27	5		2	2	5		12	2	2
2	2	4		4	2	33		4	2	33		5	3	2
7	57	12		2	3	3		3	3	3		3	2	3
2	43	3		3	2	9		3	2	9		2	2	5
3	14	8		11	2	5		2	2	5		2	2	2
2	41	2		2	27	6		7	4	6		4	126	3
3	5	2		21	3	2		3	2	2		27	17	4
4	6	2		2	2	19		2	7	19		2	31	15
2	3	8		2	2	3		2	2	3		4	6	5
3	14	3		12	3	21		2	2	21		10	4	2
2	2	3		5	4	5		4	3	5		2	18	3
3	13	4		3	2	2		3	3	2		2	5	11
6	3	3		4	4	5		3	2	5		15	3	6
4	2	3		3	2	5		6	2	5		2	7	2
2	2	3		4	2	6		2	4	6		6	4	2
2	2	3		2	2	5		5	2	5		2	2	5
2	8	4		6	5	2		2	3	2		2	4	2
3	13	4		3	2	3		2	4	3		5	2	12
2	4	4		2	2	9		3	6	9		26	2	4
2	2	2		5	3	5		2	3	5		3	2	7
2	3	23		2	26	45		2	3	45		6	2	5
2	2	2		7	3	8		2	4	8		4	4	2
4	2	12		5	2	38		26	2	38		6	74	6
5	2	2		3	11	4		39	2	4		2	60	12
2	3	2		3	7	13		7	12	13		2	30	2
2	10	2		2	2	3		14	2	3		8	11	4
4	2	7		2	4	4		6	12	4		2	2	8
2	2	5		2	4	5		4	2	5		2	2	2
6	2	2		3	2	3		7	2	3		2	3	2
2	2	2		30	3	9		18	2	9		3	3	3
4	2	2		2	2	13		3	2	13		2	4	2
2	4	2		3	3	4		6	2	4		11	2	3
3	2	2		2	2	2		5	2	2		4	2	5
8	2	2		2	3	4		5	2	4		2	2	3
4	2	2		12	2	2		2	5	2		5	2	2
4	2	2		3	4	28		14	2	28		2	2	2
2	2	4		2	2	5		23	2	5		3	6	5
2	19	4		2	3	2		6	2	2		3	2	2
2	2	2		2	15	8		4	3	8		2	7	3
4	22	5		25	2	2		3	2	2		2	5	3
2	2	25		3	5	2		2	3	2		4	2	234
2	6	3		3	2	3		7	3	3		2	3	145
3	3	8		6	6	2		22	77	2		3	2	93
2	5	2		5	3	3		12	75	3		2	2	69
2	6	4		3	10	2		3	30	2		3	29	18
48	3	2		3	4	9		2	30	9		3	30	14
9	2	11		2	2	3		5	13	3		22	3	15
13	2	2		5	4	12		3	28	12		16	20	15
6	2	2		4	8	6		4	3	6		2	2	9
4	2	3		3	2	63		11	2	63		4	3	20
3	2	4		3	4	42		2	7	42		3	2	5
2	3	3		2	4	47		2	2	47		3	4	5
5	7	21		2	2	3		3	3	3		13	3	2
2	2	4		8	23	2		6	23	2		2	2	7
2	4	2		2	3	2		3	9	2		4	5	2
2	6	4		9	2	7		4	4	7		2	3	5
6	4	3		2	4	5		2	2	5		3	8	6
2	2	2		2	4	32		2	2	32		5	5	2
3	4	2		4	2	5		2	5	5		11	2	2
7	4	2		8	25	5		2	5	5		6	3	3
8	2	2		2	6	2		4	17	2		2	5	9
2	2	3		2	3	49		3	4	49		2	4	3
2	72	13		3	6	23		2	13	23		3	2	12
2	27	3		2	14	6		5	4	6		3	2	3
2	26	7		2	2	4		2	2	4		2	7	9
3	26	19		4	2	2		4	2	2		34	2	2
2	9	6		2	6	3		2	5	3		14	2	2
2	20	4		2	7	75		2	16	75		19	3	6
29	8	2		3	4	8		2	3	8		20	3	2
4	2	2		2	4	9		4	3	9		3	2	5
3	7	6		3	2	21		6	3	21		2	2	2
3	5	2		2	2	6		2	4	6		2	2	3
2	3	5		2	10	2		3	4	2		23	2	6
2	2	2		3	4	174		2	2	174		21	9	2
2	2	2		3	10	79		16	3	79		2	4	4
2	22	17		9	2	43		2	2	43		3	2	2
12	2	7		2	2	8		2	2	8		12	2	4
2	6	2		2	3	31		5	2	31		8	2	22
2	2	2		6	2	2		2	2	2		5	2	2
2	6	4		2	3	3		2	2	3		6	2	2
2	5	5		3	4	4		2	3	4		3	3	8
2	2	2		2	2	2		4	2	2		2	2	2
2	2	2		2	6	2		5	4	2		2	7	2
5	17	8		4	5	2		2	19	2		2	4	3
5	2	3		2	16	2		3	4	2		25	3	2
2	10	3		18	3	2		2	2	2		4	5	2
2	4	5		3	2	2		2	2	2		3	2	2
2	3	12		3	22	2		3	20	2		2	3	2
2	8	2		9	6	2		2	3	2		6	2	4
4	2	4		7	2	2		2	4	2		2	2	3
3	2	3		2	8	5		2	3	5		3	3	3
9	3	2		2	2	2		2	4	2		2	2	4
18	7	24		2	18	3		6	2	3		3	2	3
2	3	2		9	6	56		4	2	56		13	3	4
2	15	10		2	2	5		8	5	5		3	9	2
2	2	2		9	2	8		3	2	8		2	3	120
2	3	3		2	4	3		6	2	3		2	3	108
3	2	2		2	8	2		3	5	2		6	3	117
2	2	3		2	3	3		13	2	3		2	2	44
2	9	4		2	2	3		2	4	3		2	3	76
2	4	2		3	3	9		4	2	9		3	2	20
2	3	6		4	2	4		5	3	4		4	6	17
2	2	2		2	2	11		2	4	11		5	2	16
2	6	14		3	10	2		2	3	2		4	2	8
4	2	4		2	17	4		3	24	4		2	10	3
2	3	17		3	3	3		4	2	3		2	3	3
2	5	11		5	6	4		4	10	4		2	2	33
2	8	3		2	5	6		3	10	6		4	2	18
2	2	2		2	2	2		2	2	2		3	3	2
2	2	4		5	4	5		2	6	5		8	2	5
4	2	7		2	2	3		5	8	3		3	3	26
2	2	2		4	3	6		7	2	6		2	32	2
2	2	4		2	2	23		3	5	23		2	2	9
2	5	2		2	3	33		2	2	33		2	2	21
2	2	5		2	2	6		5	2	6		10	2	2
2	5	5		47	6	14		4	4	14		5	4	3
3	5	2		74	2	8		5	13	8		4	7	24
55	7	4		49	4	2		2	7	2		2	3	3
50	3	2		60	6	4		2	6	4		4	2	5
35	5	11		4	4	6		2	8	6		2	2	2
57	3	4		3	2	2		2	2	2		4	2	3
8	3	6		5	2	52		3	3	52		9	2	3
3	2	2		3	2	12		3	2	12		2	3	11
3	3	4		5	5	12		2	15	12		5	7	6
11	2	9		2	2	2		2	6	2		2	2	4
8	2	21		7	2	2		87	3	2		7	14	10
2	2	2		2	2	2		59	2	2		8	3	23
2	21	3		20	2	166		50	2	166		3	4	2
2	10	4		2	2	2		32	3	2		7	2	6
6	4	5		7	2	3		19	2	3		2	5	4
2	3	2		2	2	2		17	5	2		2	3	4
2	2	3		4	2	2		8	4	2		2	2	4
7	2	9		2	142	3		16	3	3		3	11	3
3	2	2		2	3	3		5	4	3		3	4	3
2	2	4		3	51	2		12	7	2		2	4	4
10	4	10		2	8	70		21	5	70		2	2	2
2	10	2		3	7	4		6	2	4		4	5	2
3	2	9		3	7	16		2	3	16		3	7	2
12	2	2		7	2	2		3	3	2		3	6	2
3	3	13		2	3	2		5	12	2		5	6	3
2	9	4		2	4	4		3	3	4		2	2	2
10	2	4		2	2	3		23	2	3		2	8	5
2	9	3		2	2	2		2	2	2		2	2	2
2	12	2		4	27	3		2	3	3		2	10	8
3	3	6		2	18	2		3	8	2		2	12	2
3	2	3		7	2	2		2	9	2		3	4	2
8	34	5		5	5	12		2	2	12		4	3	3
2	4	3		3	7	5		3	6	5		4	2	2
8	2	2		5	3	2		2	3	2		35	3	2
2	2	7		4	5	10		2	6	10		39	2	42
2	2	10		6	2	3		2	2	3		37	6	9
16	2	2		13	3	2		2	2	2		33	2	19
2	2	4		3	7	12		2	2	12		16	24	2
2	2	2		3	2	2		2	10	2		11	21	7
6	23	3		3	2	2		3	2	2		8	10	16
3	2	2		4	2	6		2	2	6		15	2	10
2	2	2		18	2	2		3	2	2		6	3	4
2	18	2		7	2	3		24	5	3		6	4	5
8	2	3		2	3	2		4	2	2		28	2	2
2	2	2		3	2	2		7	7	2		2	2	2
2	2	3		4	2	3		6	2	3		5	21	3
3	2	3		4	29	7		5	2	7		3	2	8
2	2	2		2	2	2		3	2	2		9	2	4
2	3	2		3	2	2		3	2	2		2	3	2
2	6	2		6	2	3		5	2	3		2	6	2
8	2	11		5	4	2		24	4	2		2	3	5
3	2	3		5	2	6		2	2	6		33	7	3
2	5	2		2	2	2		2	2	2		3	2	2
2	2	3		6	7	4		2	2	4		3	4	3
2	2	2		4	2	2		3	2	2		11	2	5
2	5	2		2	2	15		3	5	15		2	2	153
2	2	5		7	27	3		3	2	3		4	2	63
2	2	2		3	12	2		2	42	2		3	2	26
2	2	2		104	3	3		2	31	3		2	2	2
2	2	9		57	33	2		2	8	2		7	4	13
2	2	6		40	6	2		3	14	2		4	3	3
62	10	8		36	15	29		2	13	29		8	94	12
23	2	6		30	5	6		3	22	6		2	9	3
13	3	2		38	2	2		2	9	2		3	2	4
11	3	3		5	2	2		10	32	2		3	2	3
3	2	4		47	2	162		14	7	162		2	2	2
9	5	6		2	6	75		2	2	75		3	4	10
6	5	2		3	3	37		4	5	37		2	2	9
21	2	3		3	3	5		2	2	5		4	3	3
5	2	2		3	2	2		2	29	2		3	3	3
2	3	7		4	2	6		2	2	6		4	5	2
4	2	4		5	155	2		2	11	2		4	2	2
7	2	3		5	3	8		2	5	8		4	10	2
5	2	2		2	3	7		2	16	7		2	2	4
6	2	2		2	2	16		4	2	16		6	19	2
2	2	2		3	4	2		3	6	2		2	3	2
2	16	5		5	2	10		3	12	10		2	2	10
2	4	2		2	2	8		2	2	8		2	2	3
2	8	2		2	2	5		2	3	5		6	2	2
2	4	2		3	2	2		5	3	2		6	96	2
2	7	3		6	3	188		2	23	188		2	8	2
2	2	11		3	6	6		2	2	6		2	4	2
4	2	2		2	2	21		6	2	21		13	4	2
7	2	4		2	2	11		2	8	11		2	23	2
2	18	2		3	2	2		6	2	2		2	3	3
2	2	2		3	2	9		3	3	9		2	2	2
2	4	2		16	3	2		5	2	2		2	4	141
2	2	2		2	3	3		11	9	3		7	2	11
2	3	3		2	5	2		2	23	2		3	5	2
2	3	2		6	3	2		7	2	2		2	3	2
2	2	2		2	7	31		8	3	31		3	2	2
2	2	5		6	3	2		5	5	2		2	2	2
2	2	2		2	6	2		2	2	2		2	2	2
3	3	2		2	3	21		3	2	21		2	3	15
3	2	2		2	11	4		9	5	4		3	2	6
4	10	5		3	4	2		10	8	2		2	5	3
3	2	5		13	2	4		5	4	4		2	2	4
2	2	2		2	8	8		11	5	8		107	174	5
3	2	6		2	36	4		4	2	4		91	17	2
2	2	2		2	17	3		6	4	3		49	23	3
2	8	3		2	2	3		5	3	3		44	12	4
2	2	3		70	2	2		6	2	2		52	3	2
2	9	4		46	2	58		2	24	58		25	3	5
3	2	3		9	4	33		2	2	33		18	9	6
2	3	6		13	2	2		3	2	2		19	3	3
2	2	2		9	3	7		4	2	7		10	7	2
2	2	2		2	2	2		5	3	2		13	2	2
4	5	2		6	3	11		5	2	11		6	4	2
2	2	5		2	3	6		3	2	6		3	7	2
3	3	3		3	2	3		2	2	3		2	5	5
5	2	2		7	7	4		2	5	4		3	6	336
2	3	2		3	2	7		2	8	7		2	2	7
2	2	4		2	7	11		2	2	11		7	5	3
15	2	11		2	2	6		2	3	6		5	2	4
2	9	4		3	7	3		2	2	3		3	52	2
2	7	7		2	5	3		65	4	3		2	61	2
2	8	2		8	21	12		79	2	12		16	40	6
3	2	2		5	26	5		32	3	5		2	3	2
2	7	5		18	2	2		11	7	2		6	2	4
2	2	2		6	3	21		3	2	21		4	2	5
2	2	3		2	5	2		3	2	2		2	5	2
2	2	3		2	2	4		4	2	4		15	5	3
3	2	4		11	2	6		2	2	6		3	12	2
4	3	3		5	2	2		4	18	2		7	2	11
3	5	6		3	5	16		7	2	16		3	16	2
2	3	2		2	4	3		4	16	3		2	4	2
3	2	3		5	4	3		2	9	3		3	2	4
3	4	2		5	6	2		5	16	2		2	2	4
7	3	9		4	4	3		18	2	3		2	2	2
2	4	5		120	5	4		2	16	4		3	3	2
3	2	2		27	4	3		2	13	3		11	2	3
3	2	3		3	88	2		5	3	2		2	2	4
5	2	2		9	72	7		12	2	7		5	54	5
7	2	2		2	57	2		19	8	2		5	17	6
2	4	4		4	2	12		2	2	12		3	3	28
20	3	2		2	2	3		6	9	3		6	3	3
2	2	8		2	2	6		2	7	6		5	2	6
2	2	3		11	2	2		2	2	2		8	2	5
3	2	2		2	3	2		5	4	2		2	2	2
2	11	8		3	7	2		2	2	2		2	2	2
7	6	2		2	2	2		2	17	2		3	2	2
10	3	3		4	4	50		2	7	50		2	4	5
3	3	2		2	3	95		2	3	95		3	2	2
2	3	2		5	4	7		2	4	7		2	4	2
2	2	3		3	4	3		2	3	3		2	4	15
2	2	10		3	2	2		6	4	2		2	2	2
2	2	3		2	2	5		2	4	5		2	4	2
4	2	2		5	39	2		5	3	2		2	2	8
2	2	3		29	31	2		2	2	2		3	2	4
2	3	9		3	2	2		2	2	2		2	5	3
4	2	3		2	4	3		6	2	3		2	2	302
2	2	4		2	3	2		9	3	2		3	52	63
2	2	4		4	2	2		5	3	2		4	10	51
2	7	3		4	4	2		2	4	2		4	14	31
4	2	3		4	8	3		2	2	3		4	3	5
2	3	2		3	3	4		2	2	4		3	3	4
4	2	5		3	3	4		4	2	4		2	3	21
2	9	3		2	3	2		2	2	2		3	3	2
4	9	4		2	2	3		4	3	3		2	6	2
3	3	9		3	2	3		3	5	3		4	2	2
4	3	4		2	2	34		21	2	34		7	3	3
2	2	5		2	3	3		2	8	3		2	2	15
2	6	4		2	4	2		2	2	2		2	2	6
2	2	2		6	18	7		2	3	7		3	3	5
2	2	2		2	2	24		3	8	24		5	2	2
2	2	3		2	3	2		2	2	2		2	15	3
2	8	3		2	2	8		2	2	8		5	10	2
6	2	2		2	9	7		2	3	7		2	3	12
3	4	2		4	2	2		7	2	2		4	4	6
6	2	2		2	2	26		5	2	26		3	8	4
11	2	3		2	2	2		14	3	2		6	2	3
3	2	2		2	6	2		2	2	2		2	2	34
2	12	2		2	2	2		4	4	2		5	10	4
3	3	2		2	2	7		2	7	7		4	2	2
2	2	3		3	2	5		7	2	5		2	3	2
3	14	2		2	8	2		2	2	2		3	2	11
3	2	2		3	7	3		2	8	3		3	8	7
2	2	2		12	3	2		2	3	2		4	4	7
2	2	2		2	4	2		3	7	2		2	2	16
2	11	2		2	2	27		2	2	27		2	143	2
2	3	3		2	4	2		2	2	2		4	4	14
2	7	6		3	3	2		3	5	2		2	16	2
2	3	3		3	80	3		2	2	3		2	2	4
2	2	2		2	8	3		12	4	3		2	2	3
3	2	3		3	13	3		2	2	3		229	2	2
2	4	10		2	7	5		2	2	5		192	2	5
2	2	2		3	5	4		2	2	4		70	2	2
2	2	5		3	5	2		6	4	2		82	2	2
2	2	3		2	5	3		2	4	3		31	2	2
2	3	7		3	19	2		5	3	2		62	2	7
2	2	3		4	2	11		2	2	11		23	3	2
4	2	5		5	11	3		2	4	3		7	2	2
3	2	2		2	2	41		5	2	41		12	4	2
2	2	2		2	2	2		2	4	2		7	4	2
2	8	3		2	3	4		2	3	4		4	17	23
2	2	2		3	2	2		2	2	2		2	2	8
2	4	2		2	2	8		2	2	8		2	4	2
2	3	4		2	19	2		2	2	2		2	2	2
55	2	2		4	2	8		2	2	8		8	2	2
30	2	5		4	5	5		2	2	5		4	2	3
15	3	2		4	2	16		3	3	16		2	2	2
11	2	3		2	8	4		5	2	4		3	2	2
4	3	6		3	2	5		3	2	5		7	4	2
3	2	2		2	2	2		2	150	2		4	2	5
3	2	2		2	2	3		3	52	3		2	3	3
2	3	3		122	2	2		3	38	2		2	3	3
4	3	2		2	2	2		2	19	2		4	4	12
5	65	5		2	3	2		2	7	2		3	175	2
2	59	2		2	3	4		62	33	4		3	38	2
4	73	3		3	4	5		52	20	5		3	11	2
3	61	5		3	3	2		60	7	2		13	3	2
3	27	2		2	2	3		35	46	3		29	3	7
3	34	2		16	3	2		24	15	2		3	5	3
2	54	2		2	7	2		13	11	2		3	12	4
2	4	2		2	2	2		13	16	2		2	2	3
3	47	3		3	7	17		48	4	17		2	7	10
2	5	2		2	8	2		2	13	2		2	2	3
6	40	2		4	7	2		2	8	2		30	7	4
2	4	3		4	3	2		2	2	2		2	3	6
3	21	3		11	2	2		3	20	2		3	3	2
2	8	2		8	2	2		2	3	2		2	2	3
3	2	3		2	3	2		6	2	2		2	2	3
2	3	2		2	3	3		3	2	3		7	2	3
2	2	2		2	3	2		12	12	2		7	2	2
2	8	6		26	34	29		3	2	29		2	3	3
2	31	4		9	47	40		15	4	40		2	2	2
2	2	6		4	2	2		4	7	2		9	4	5
2	2	5		6	2	5		3	3	5		5	13	2
4	2	2		15	2	5		6	3	5		2	3	2
2	2	3		4	3	3		2	2	3		3	2	2
4	3	3		2	4	32		3	3	32		3	4	2
3	12	5		18	13	5		2	17	5		21	2	2
2	7	3		3	3	2		19	5	2		2	2	2
4	2	2		2	6	4		23	3	4		5	2	2
2	3	2		6	2	2		2	2	2		2	2	60
2	2	2		2	4	4		3	8	4		4	3	14
2	2	6		3	2	17		2	2	17		2	2	41
2	2	5		2	8	10		13	2	10		3	3	10
4	2	4		7	3	14		28	2	14		2	6	10
4	2	2		2	2	7		2	2	7		8	2	5
3	3	4		2	2	4		3	3	4		3	2	15
4	4	2		4	3	5		4	6	5		9	5	3
2	6	5		5	11	3		3	2	3		3	3	2
2	3	3		2	2	14		2	2	14		3	2	9
3	2	2		5	2	8		2	5	8		2	31	2
2	6	6		6	6	5		2	5	5		4	30	2
2	3	3		8	5	9		2	3	9		2	41	19
2	5	2		3	3	2		4	4	2		2	2	5
4	3	2		4	2	2		2	9	2		5	2	3
2	24	5		24	2	87		13	26	87		2	2	4
2	4	2		4	2	44		4	4	44		2	2	3
2	3	5		2	6	71		9	2	71		2	2	2
2	2	4		8	2	3		16	2	3		51	2	2
4	2	3		6	2	5		2	20	5		37	4	2
2	2	2		2	3	2		2	7	2		7	18	2
4	2	2		2	3	4		11	4	4		8	3	3
5	3	3		2	2	2		2	4	2		10	2	2
26	2	5		2	3	6		2	4	6		7	2	8
25	8	3		7	4	4		2	2	4		29	2	5
2	2	2		3	2	4		2	8	4		8	7	2
2	11	2		2	2	13		10	2	13		15	10	18
4	2	2		2	66	8		2	2	8		2	2	4
3	2	2		2	6	2		5	2	2		2	18	6
2	2	2		2	9	5		8	3	5		11	3	4
3	2	2		2	4	2		4	12	2		4	3	4
4	3	3		3	2	2		6	4	2		7	2	17
2	4	3		5	2	6		2	4	6		3	2	2
4	17	3		2	2	23		2	7	23		2	2	12
4	3	2		2	3	9		7	3	9		4	2	2
2	29	3		2	5	2		10	2	2		2	9	6
2	2	2		2	2	30		10	5	30		4	3	2
2	5	4		2	3	7		4	3	7		4	8	2
2	2	2		2	47	2		3	4	2		2	7	5
5	7	3		2	51	4		10	2	4		2	3	2
2	26	2		12	5	4		3	4	4		18	4	3
3	2	2		16	9	2		2	2	2		2	2	2
7	2	2		8	33	3		2	3	3		2	2	4
2	3	2		11	4	2		2	6	2		2	3	2
2	2	2		2	11	4		2	11	4		7	2	73
3	2	3		2	4	4		2	10	4		5	2	41
7	5	3		2	2	2		2	2	2		2	2	5
2	2	2		8	3	2		5	5	2		2	2	3
2	2	2		17	2	13		2	2	13		2	2	2
2	2	2		18	4	2		3	2	2		2	49	5
2	2	2		2	2	3		3	2	3		12	28	11
3	7	2		3	2	4		7	5	4		2	35	2
5	3	3		2	5	3		2	2	3		2	3	2
6	2	3		5	2	2		2	3	2		4	10	6
2	2	3		2	4	3		2	2	3		2	12	4
2	5	2		7	2	53		4	6	53		9	2	2
2	2	52		5	2	50		2	5	50		2	2	4
2	5	80		2	2	3		2	2	3		3	2	4
2	3	41		3	7	2		2	8	2		2	16	2
4	4	38		3	3	3		2	2	3		2	2	2
2	2	24		4	2	4		3	16	4		2	2	4
3	17	25		3	3	2		2	5	2		4	2	2
2	4	21		2	2	3		2	3	3		2	5	21
2	4	41		7	2	5		5	2	5		4	3	4
5	9	30		2	22	7		2	2	7		2	3	2
2	2	60		12	21	22		2	2	22		2	3	3
2	18	17		4	3	2		2	2	2		3	4	3
2	2	38		2	2	4		3	3	4		2	9	4
2	10	13		5	5	4		56	3	4		2	24	3
3	3	24		6	5	2		29	3	2		2	3	3
2	2	22		2	5	8		30	2	8		2	16	2
2	2	38		2	5	2		40	2	2		32	4	10
4	6	26		2	2	2		40	2	2		32	5	6
2	4	13		2	8	3		19	2	3		11	2	2
4	4	17		3	2	4		10	11	4		14	2	3
2	8	14		43	2	4		9	4	4		8	8	4
2	2	17		2	5	34		7	2	34		7	3	3
2	2	9		2	2	19		6	6	19		5	4	3
2	2	33		15	2	4		4	2	4		42	2	2
2	3	8		3	3	2		4	3	2		2	2	4
2	12	10		3	3	3		3	4	3		4	2	4
2	2	12		27	3	4		4	3	4		2	2	2
2	4	7		2	2	2		4	5	2		3	4	2
2	4	5		2	22	3		5	5	3		5	2	4
2	3	11		2	5	2		6	2	2		4	3	2
32	2	27		8	2	2		3	2	2		4	2	2
29	2	16		2	3	2		6	2	2		2	2	4
11	2	10		2	2	3		2	2	3		2	2	3
16	3	19		2	2	4		25	3	4		5	2	3
5	4	4		5	5	6		10	2	6		2	2	2
8	2	5		32	10	58		2	3	58		4	32	2
2	10	4		15	3	5		3	2	5		3	14	185
2	2	7		2	2	14		2	2	14		2	9	101
2	2	7		2	2	2		2	2	2		37	3	147
3	2	5		2	3	5		22	2	5		4	14	60
4	2	13		3	8	2		2	2	2		7	2	52
7	5	4		3	2	7		4	55	7		2	3	11
3	4	3		2	2	4		4	69	4		6	2	4
5	2	5		2	2	42		2	41	42		2	2	2
2	2	3		2	2	24		2	35	24		2	4	16
4	2	10		5	106	8		2	13	8		2	2	2
4	2	52		3	4	3		19	8	3		2	3	4
8	3	2		3	4	3		2	6	3		5	2	13
6	2	7		2	4	2		2	13	2		3	3	4
2	2	12		2	3	4		7	3	4		4	5	7
4	2	3		2	3	2		7	6	2		3	4	3
2	2	3		2	3	6		15	2	6		3	3	4
5	2	3		2	4	3		3	6	3		9	2	5
5	3	10		43	2	6		11	17	6		3	2	2
2	2	10		39	7	3		3	2	3		2	8	2
3	3	2		9	2	2		2	2	2		2	6	2
4	24	5		4	2	2		4	7	2		2	3	10
2	33	3		9	15	4		7	3	4		2	3	2
2	13	2		2	9	4		3	5	4		2	4	14
2	13	2		21	6	3		2	3	3		3	3	2
7	8	2		2	2	2		3	26	2		3	2	3
2	7	2		33	23	53		3	4	53		7	2	2
2	10	4		3	2	14		3	3	14		2	6	2
3	3	3		2	2	5		3	2	5		7	2	3
7	3	4		2	8	15		2	3	15		2	4	3
10	5	6		3	2	3		2	2	3		9	2	2
2	9	6		2	2	30		27	2	30		13	2	2
3	11	6		2	9	3		3	3	3		2	3	5
3	10	6		14	2	2		5	2	2		2	2	2
3	28	3		2	2	7		2	2	7		5	2	5
6	2	2		2	5	6		18	2	6		9	2	6
3	2	2		3	3	2		2	20	2		2	16	2
3	8	2		2	2	2		7	3	2		6	2	2
3	3	3		2	11	3		2	2	3		4	2	2
10	6	2		2	4	6		2	2	6		3	2	2
3	2	2		6	5	4		2	5	4		4	4	4
4	2	4		2	2	5		3	3	5		2	3	199
3	2	10		45	2	6		8	7	6		2	2	64
2	3	2		2	3	2		2	4	2		3	6	10
2	5	12		2	2	36		7	2	36		2	2	6
3	2	2		12	5	13		2	34	13		221	2	7
3	8	3		2	4	2		2	8	2		59	2	7
2	4	3		4	3	10		4	4	10		19	3	5
2	2	2		6	2	2		2	2	2		3	4	2
3	7	2		3	2	3		13	2	3		3	2	13
2	4	2		3	3	8		2	3	8		2	3	10
5	7	4		2	4	2		4	3	2		6	2	9
6	2	4		2	7	5		2	5	5		9	223	5
11	2	2		4	3	141		2	2	141		7	98	4
3	8	2		10	5	55		2	3	55		2	21	2
9	3	2		2	2	6		2	2	6		2	5	2
2	2	2		2	2	6		10	2	6		2	2	6
2	2	2		3	3	2		2	3	2		2	2	3
2	3	2		2	38	3		10	4	3		3	8	2
12	17	3		4	10	3		2	2	3		17	2	3
9	2	33		13	2	4		4	2	4		5	4	3
2	3	2		10	2	2		3	2	2		3	3	2
4	2	2		4	7	5		3	3	5		4	3	5
3	11	5		2	5	4		6	2	4		3	3	7
2	3	5		3	33	163		4	5	163		2	7	2
2	14	2		5	2	64		3	2	64		2	2	2
2	2	2		2	2	19		2	2	19		2	4	3
3	14	2		5	4	2		3	3	2		2	2	2
2	14	2		15	3	5		2	10	5		2	2	3
2	3	3		2	4	5		2	2	5		2	2	7
2	2	3		3	4	23		3	3	23		4	6	2
5	2	2		4	2	9		2	21	9		3	2	9
3	4	13		2	4	27		2	4	27		2	4	2
2	3	2		3	2	21		44	2	21		2	8	2
2	2	4		3	2	11		34	2	11		2	2	3
2	2	2		2	2	2		35	2	2		2	2	2
5	2	2		2	2	3		19	3	3		2	2	3
11	2	4		3	2	2		18	2	2		2	4	2
2	3	3		3	2	6		15	2	6		2	3	3
2	2	2		3	2	2		10	9	2		2	8	2
2	2	2		2	3	2		6	3	2		4	3	6
2	3	4		14	6	47		11	2	47		3	3	2
2	2	5		6	4	8		15	2	8		3	10	3
3	2	20		3	7	7		7	2	7		2	2	2
3	2	22		2	3	6		7	14	6		7	4	42
3	3	3		4	2	2		7	5	2		3	2	38
3	2	2		2	2	8		2	3	8		3	8	7
3	5	6		3	3	10		5	3	10		11	3	2
2	2	6		2	3	6		11	5	6		12	2	17
2	3	2		5	2	4		2	4	4		3	5	2
2	2	3		2	3	2		3	2	2		2	2	3
2	2	3		2	2	2		4	2	2		7	12	2
2	5	3		2	2	3		5	2	3		2	2	12
2	3	3		2	2	52		2	3	52		2	4	3
2	5	9		4	2	19		3	3	19		5	2	4
2	6	2		2	273	11		5	9	11		7	2	8
2	2	5		2	2	2		24	2	2		12	2	6
2	3	3		2	6	9		3	2	9		2	4	15
2	3	18		2	4	2		7	3	2		6	2	2
41	2	2		2	4	7		2	4	7		3	4	2
16	2	5		3	5	13		2	4	13		3	2	2
19	5	4		2	2	2		6	5	2		2	2	4
14	5	2		2	2	7		3	2	7		188	2	3
6	2	5		2	27	5		7	3	5		164	100	4
10	2	5		2	33	5		2	2	5		93	34	2
4	2	2		4	2	103		3	2	103		39	19	2
3	3	2		6	3	10		2	3	10		31	5	34
4	4	3		2	3	2		3	2	2		4	2	32
4	2	2		5	6			2	5			9	18	24
3	2	27		7	8			18	2			4	2	2
2	4	3		2	3			10	2			3	2	2
4	7	2		3	13			3	2			3	2	6
16	7	3		3	3			5	2			2	2	2
2	3	2		9	2			4	2			4	18	2
2	3	2		2	10			2	5			5	2	3
8	2	2		2	2			13	2			35	2	3
5	2	2		112	20			2	2			2	2	3
6	2	2		13	2			2	2			4	2	3
2	2	3		3	2			2	2			4	2	16
2	3	4		7	19			3	4			2	6	2
2	6	2		2	3			2	2			2	2	2
5	3	2		2	6			6	2			2	2	18
13	2	2		4	3			3	2			5	9	2
4	2	2		2	2			2	2			4	4	2
32	2	2		2	3			2	2			4	3	2
7	2	8		2	2			13	2			2	2	5
4	4	22		2	6			5	2			2	3	4
2	2	7		2	2			4	2			2	2	362
2	5	12		7	2			5	113			2	2	58
2	2	2		5	4			3	84			2	2	60
3	5	3		2	8			2	42			4	2	31
2	7	2		2	2			6	19			2	2	9
2	6	6		2	2			9	13			5	2	8
10	2	9		5	2			2	42			2	7	20
2	2	3		2	2			4	6			3	3	2
2	2	2		2	3			2	3			2	4	2
2	2	2		4	8			2	3			7	2	2
2	4	2		2	2			3	11			6	3	2
9	2	2		3	2			8	3			8	4	12
2	2	2		133	9			2	2			2	2	3
4	2	3		15	4			16	3			3	2	6
6	2	3		3	2			5	2			3	3	2
5	2	13		4	2			2	3			2	2	6
5	2	2		7	2			10	2			7	79	2
6	2	2		8	2			2	3			7	55	10
2	2	2		6	2			2	2			2	13	2
2	72	18		2	7			2	22			8	5	10
3	67	4		2	3			2	2			3	4	15
3	29	3		7	3			11	3			2	2	5
3	10	2		3	3			2	2			2	3	4
2	37	6		2	2			5	2			2	2	2
3	10	2		2	18			2	4			2	2	2
2	11	8		2	10			3	2			3	4	5
2	4	14		3	2			2	6			2	4	3
2	3	2		2	3			5	2			54	2	4
2	3	2		5	3			2	6			49	5	5
2	8	2		5	3			13	2			12	3	3
2	2	28		2	2			3	28			8	2	235
2	2	6		3	2			7	2			9	12	29
2	3	2		2	9			3	3			26	11	13
2	2	2		2	5			4	4			17	5	6
2	14	3		8	3			3	2			3	2	5
3	2	2		2	9			3	3			2	5	9
3	34	3		2	8			2	14			4	16	6
2	5	9		2	5			14	29			19	11	3
2	3	2		2	3			3	17			4	6	3
2	4	11		13	3			7	2			15	2	2
3	4	4		2	5			5	11			20	3	2
8	2	3		7	2			6	2			2	2	5
2	4	2		2	6			3	2			2	4	2
2	3	2		3	2			3	3			4	2	7
2	2	30		2	2			5	5			3	2	2
2	5	3		4	3			2	20			6	2	2
4	5	2		6	8			2	3			2	2	2
2	2	4		2	13			8	2			5	2	2
5	2	10		4	16			2	24			6	2	3
2	2	3		4	3			2	5			2	8	3
2	3	20		70	2			3	10			3	2	6
34	5	6		8	15			3	4			3	2	2
8	22	12		3	2			3	2			2	2	2
5	3	2		2	2			4	2			2	2	2
3	2	2		2	2			2	22			10	3	3
28	3	3		4	3			2	3			20	8	5
2	2	32		2	3			2	2			4	4	4
2	2	2		4	2			21	2			2	2	2
3	2	4		2	6			12	29			2	3	4
5	5	3		3	2			17	3			2	2	10
2	2	13		2	5			6	2			2	4	3
4	6	2		2	2			44	5			3	2	5
9	2	6		3	13			27	2			10	4	2
2	5	5		15	3			10	4			4	2	6
9	2	2		2	9			3	2			2	7	3
2	3	6		3	5			2	10			5	2	3
2	3	2		2	2			2	6			4	2	2
2	4	2		2	2			3	7			2	87	2
7	5	2		2	2			2	2			2	10	3
2	6	4		2	6			3	3			4	7	2
2	2	7		57	7			2	7			2	2	34
2	4	6		7	4			2	6			2	2	44
2	3	2		2	4			2	11			2	2	10
2	10	2		2	3			2	2			2	2	19
2	2	2		16	2			2	2			131	15	6
8	6	7		2	4			14	11			79	4	32
2	8	2		2	9			28	2			48	6	2
3	2	2		4	2			3	2			42	3	2
2	3	2		2	2			2	9			29	4	3
2	3	4		3	11			2	2			26	7	2
2	2	3		2	6			3	2			14	2	2
2	3	9		34	2			4	5			6	3	3
2	2	2		4	10			2	7			5	2	5
10	2	2		2	4			2	2			2	3	20
2	3	4		2	7			2	3			2	2	5
2	5	2		26	2			2	2			5	3	4
2	12	7		14	3			7	3			2	2	2
2	3	2		2	2			11	2			14	2	2
2	2	2		2	10			2	2			3	2	3
2	3	2		2	5			2	3			2	2	8
2	2	2		5	3			29	4			6	3	5
2	4	5		2	2			3	2			8	2	2
2	7	5		12	5			4	2			4	3	3
3	2	4		2	2			2	2			5	4	2
5	5	2		2	13			6	5			2	2	2
2	13	3		10	2			2	3			2	2	12
2	3	2		3	7			6	2			2	3	2
3	3	3		2	2			2	9			2	6	3
2	2	7		2	41			2	4			2	3	2
2	2	2		3	20			4	5			4	5	3
2	3	2		17	3			4	2			3	2	2
2	4	20		2	2			5	6			4	11	3
2	3	2		3	3			2	4			3	24	5
4	2	2		3	25			5	4			6	2	6
2	4	2		2	18			2	2			2	3	14
2	2	4		2	2			3	3			10	2	3
2	3	5		4	2			2	2			5	2	3
2	6	13		2	5			4	2			3	2	4
2	2	5		2	33			3	7			9	2	4
2	3	3		21	11			2	7			2	3	2
6	3	6		8	2			2	4			4	198	3
3	2	2		12	4			6	3			5	2	41
2	10	2		3	2			2	2			3	2	44
10	2	3		2	2			5	2			2	2	20
2	2	9		14	4			2	2			2	2	5
2	3	3		4	3			2	2			3	25	2
2	2	9		2	2			2	7			2	5	2
2	2	3		2	2			2	2			2	3	8
30	2	11		20	2			6	3			19	2	3
2	3	16		2	2			3	2			3	2	4
3	6	3		23	6			2	3			2	2	2
2	2	2		11	3			2	6			2	2	6
3	6	5		2	2			11	2			2	4	6
2	2	16		2	44			3	2			2	2	23
4	2	6		3	3			3	3			2	16	2
6	2	2		2	3			8	4			3	2	2
4	2	2		2	2			2	3			2	3	7
3	2	2		4	2			5	4			2	4	3
3	2	2		3	2			5	2			2	2	3
8	2	2		2	5			2	2			3	2	20
2	3	2		2	2			2	3			3	3	4
4	3	7		3	7			3	34			5	4	2
2	2	9		2	2			2	21			4	2	6
3	2	18		3	3			2	6			2	2	5
2	2	5		3	2			4	9			2	2	9
3	2	2		2	46			2	19			2	2	4
2	2	3		3	36			2	6			2	2	5
3	100	2		22	20			2	5			2	2	2
2	97	3		3	3			2	6			2	2	2
4	20	3		51	2			3	5			2	4	2
2	23	2		9	8			2	10			2	2	4
2	9	5		23	3			66	13			2	4	4
3	9	2		2	9			43	6			2	3	7
4	10	6		4	6			26	3			2	4	3
3	7	2		32	6			21	12			2	2	119
6	8	4		5	7			10	4			2	2	13
2	9	8		9	4			10	4			6	2	45
5	5	2		2	3			5	3			3	88	16
3	3	2		2	2			5	2			2	12	2
2	4	2		4	15			4	22			2	2	7
2	6	3		3	5			5	2			2	2	2
2	5	2		2	3			7	4			2	2	5
9	2	3		2	33			3	2			2	21	5
3	3	14		6	3			8	2			6	2	3
2	2	2		2	2			2	9			2	2	2
12	2	3		2	2			6	7			2	4	2
3	3	2		4	2			3	6			2	4	3
2	2	2		2	14			2	30			2	2	2
5	2	12		7	2			2	2			3	12	12
2	2	5		9	2			2	2			3	2	2
2	2	3		7	14			3	4			3	9	8
2	3	5		3	4			4	3			7	2	2
3	26	13		5	6			3	2			2	4	7
3	4	5		3	2			2	2			3	3	2
10	3	11		3	4			5	3			4	10	2
2	2	3		6	3			2	8			2	3	7
2	2	2		3	3			2	2			2	2	7
2	2	3		3	122			2	3			2	3	2
3	16	16		3	4			2	3			2	3	3
2	3	11		2	3			2	4			2	2	248
2	5	2		2	4			3	14			3	3	219
2	2	2		2	3			3	3			3	6	65
3	4	9		2	2			11	7			2	2	66
4	2	7		2	2			8	2			2	2	60
2	2	3		20	2			9	10			54	4	13
2	9	2		23	6			4	12			57	11	8
2	2	3		28	3			2	2			61	9	7
2	2	6		2	3			2	2			25	3	4
2	4	6		6	3			3	2			14	14	2
2	4	3		6	2			4	3			8	2	6
2	2	2		3	2			3	4			8	4	23
9	2	3		3	3			7	2			22	2	38
3	2	17		10	2			6	26			10	4	2
5	3	4		2	10			4	4			4	5	2
2	4	2		2	3			2	2			6	6	33
2	2	2		2	6			2	2			2	5	5
16	10	5		57	2			13	2			7	3	17
2	4	3		9	2			4	2			10	2	6
7	3	2		4	4			3	32			3	3	2
3	2	2		13	3			5	5			2	10	3
3	2	2		6	7			2	4			3	3	3
3	5	6		7	7			2	2			2	6	6
2	2	2		3	5			4	2			29	8	2
3	2	5		68	2			5	3			5	8	18
2	2	2		3	3			5	2			3	2	4
9	2	8		2	2			2	4			6	4	43
2	2	3		5	4			2	2			22	8	13
4	16	2		3	3			8	3			11	2	5
4	2	2		2	2			3	3			2	3	4
6	3	6		2	2			2	2			12	2	27
2	7	6		2	2			7	2			7	3	6
2	7	5		9	2			2	3			3	5	5
4	5	2		2	2			3	4			2	38	10
6	2	2		2	22			18	2			2	19	3
6	3	2		29	39			16	2			2	10	41
7	2	11		4	2			2	3			3	52	25
12	2	2		17	5			3	5			2	12	38
2	3	2		4	4			2	2			4	15	9
2	2	4		2	2			2	17			3	5	9
2	3	10		2	2			13	9			2	4	5
2	3	4		2	2			3	4			2	2	3
2	2	2		3	2			2	4			3	2	6
7	2	4		9	3			4	9			5	4	5
2	2	2		3	2			4	2			3	7	8
2	2	2		4	2			2	2			2	3	13
2	2	3		2	12			2	2			2	2	6
2	3	6		3	3			2	6			2	7	3
3	3	4		3	4			5	4			2	3	8
3	6	4		2	3			6	5			9	5	3
2	15	10		7	2			2	2			11	2	34
2	2	2		3	3			2	2			2	2	3
3	34	4		3	2			5	2			4	3	4
2	2	3		5	4			5	3			5	3	2
2	5	2		6	27			2	3			3	9	2
2	4	4		3	7			2	2			2	2	5
3	2	2		2	2			2	2			4	3	4
2	4	2		16	5			2	5			24	7	2
2	2	2		2	2			3	3			2	2	2
2	8	3		5	9			4	3			5	2	8
2	2	2		2	6			2	2			4	2	25
2	3	2		2	2			6	4			3	2	5
2	2	5		2	2			2	12			3	3	3
2	3	4		87	2			2	4			3	3	2
2	2	5		10	3			3	5			2	3	4
26	8	3		8	15			2	3			2	4	2
17	2	2		6	15			52	2			2	2	4
50	2	4		2	14			66	2			2	4	4
11	2	2		2	2			57	2			2	2	2
3	2	7		18	2			36	3			2	4	2
4	3	9		2	2			14	2			2	3	28
2	2	6		4	2			21	3			3	30	9
5	2	4		2	2			13	3			5	18	4
2	2	8		35	5			11	3			2	8	2
2	2	8		5	2			11	3			3	3	3
5	3	2		3	3			14	2			2	2	7
3	2	4		2	66			4	3			2	2	13
11	3	4		25	13			2	3			3	2	2
3	2	10		4	3			16	3			2	2	2
2	2	6		3	2			8	4			2	2	13
2	2	2		9	18			2	2			2	2	3
5	2	2		3	2			5	8			6	3	2
2	4	2		9	5			10	3			6	5	3
3	2	3		10	2			8	4			2	6	5
6	2	4		9	14			2	3			5	3	8
3	3	2		2	2			20	3			2	13	5
2	2	2		2	10			2	3			3	2	4
2	4	4		4	2			2	2			4	7	2
2	2	2		2	7			10	3			3	2	2
2	2	2		7	2			5	2			51	2	2
2	3	2		5	11			8	3			17	5	28
18	3	2		2	3			2	2			24	4	4
3	3	3		16	2			2	2			29	2	2
6	2	2		2	6			2	2			3	4	12
2	2	2		2	20			3	2			2	4	14
2	4	10		3	2			2	56			3	4	5
7	7	2		3	3			6	41			2	2	3
2	2	6		2	2			27	50			2	2	2
3	2	5		5	7			9	53			8	2	3
12	2	2		3	3			2	52			3	5	2
3	2	3		41	3			2	16			3	9	3
2	2	2		12	3			5	7			2	3	28
3	2	6		2	3			3	8			2	2	14
3	3	2		2	2			11	9			5	4	3
5	2	3		13	2			2	6			2	2	4
2	2	2		3	4			2	3			2	2	2
18	4	5		3	10			3	4			3	3	19
2	2	2		3	2			13	3			2	2	6
3	3	5		3	2			18	4			2	6	2
4	2	3		4	3			28	11			2	3	4
2	6	6		3	3			2	8			2	4	2
2	4	4		2	2			2	2			29	2	7
2	2	11		2	4			15	6			3	7	2
2	4	4		6	3			4	2			2	5	2
3	2	3		104	2			2	2			10	2	3
2	4	2		3	3			2	2			12	5	5
3	2	2		2	2			2	2			3	2	2
4	2	3		2	14			2	18			31	11	2
2	3	5		11	7			2	3			2	6	7
2	2	5		2	3			2	2			17	10	3
2	2	2		2	4			5	2			2	2	6
2	2	4		2	4			2	2			2	10	6
2	72	2		2	2			9	6			7	18	2
2	67	3		3	2			2	2			2	2	2
2	9	5		4	2			4	4			2	2	2
8	3	2		2	8			2	3			6	2	2
2	2	2		2	6			5	18			2	14	2
4	4	6		3	2			6	3			6	9	4
2	6	5		2	2			3	5			2	2	4
2	2	4		2	2			2	3			3	3	4
2	3	3		22	3			4	6			2	6	3
2	2	8		14	13			7	2			2	2	3
2	2	10		2	2			4	3			2	8	2
2	2	6		11	10			2	2			14	2	2
3	2	2		6	2			3	2			3	2	2
2	3	3		6	2			2	5			2	2	14
3	5	3		2	8			4	7			11	3	2
3	3	2		10	10			2	2			6	4	3
4	2	8		15	4			8	7			3	9	3
2	2	6		3	3			2	2			2	3	2
9	2	3		6	2			2	2			10	3	6
3	2	3		3	2			3	3			6	9	6
2	5	2		2	2			4	4			3	2	2
2	3	2		3	3			2	13			2	2	19
2	5	2		2	4			2	2			3	2	5
2	12	2		154	9			2	2			2	3	3
7	2	8		14	5			2	6			2	130	2
3	5	2		2	2			2	4			2	47	7
11	2	3		2	10			2	4			4	22	7
2	2	3		2	2			2	2			2	9	2
2	3	5		15	2			2	5			2	2	2
3	3	3		7	2			3	3			27	2	8
2	3	6		4	11			2	2			26	4	2
4	2	4		2	3			81	4			11	2	3
9	2	2		3	7			54	3			10	22	21
2	3	3		3	3			74	3			11	6	2
2	3	3		2	5			40	2			4	4	2
2	2	2		2	14			31	4			50	12	3
3	5	3		5	3			33	2			2	2	2
3	6	2		2	2			25	2			3	2	3
4	2	4		2	2			11	2			22	2	2
2	5	2		2	2			2	4			3	2	9
2	4	3		2	2			2	2			2	2	2
2	4	7		2	7			2	3			3	4	4
5	2	3		2	3			13	2			2	5	2
2	4	3		3	4			2	2			2	2	3
2	2	2		2	2			13	2			2	2	5
3	8	3		2	2			2	2			4	3	2
2	2	2		22	2			2	5			2	2	4
2	2	2		2	2			2	3			2	8	3
2	4	2		5	40			5	3			3	3	3
2	4	2		3	4			2	4			2	2	6
2	2	4		13	5			2	16			2	11	2
3	5	5		11	2			2	2			2	2	3
2	2	2		3	4			2	8			10	4	2
3	9	2		2	3			2	2			12	5	3
2	2	2		3	2			5	8			35	2	3
3	2	2		4	2			3	12			2	2	2
4	2	3		2	4			7	5			6	2	9
3	2	3		2	2			25	3			2	2	9
3	3	2		2	2			7	3			2	15	4
2	2	2		2	2			3	3			8	6	2
2	24	2		6	8			4	2			2	2	4
2	3	3		2	5			4	2			2	2	2
3	5	2		4	3			2	8			4	2	8
4	12	3		2	4			2	3			24	4	3
2	2	2		88	3			12	2			4	2	3
4	15	2		51	16			2	8			2	2	2
2	3	2		23	3			4	8			15	6	2
3	3	2		2	3			2	4			9	4	3
2	2	3		5	2			2	2			15	3	2
2	2	2		3	2			19	11			11	2	2
2	2	3		4	5			3	2			4	2	2
3	4	2		4	2			3	2			5	2	6
2	4	4		25	4			3	3			2	3	5
2	2	2		3	2			3	2			4	2	2
78	3	2		3	5			2	2			2	2	5
29	5	3		4	6			2	2			2	2	5
13	2	2		8	12			9	3			3	2	2
9	2	2		2	2			6	7			3	2	2
4	2	2		3	2			2	3			2	2	7
6	2	2		19	5			14	2			2	2	4
3	2	4		3	2			2	3			4	8	7
5	2	2		5	6			2	2			8	2	2
2	4	3		2	2			12	2			2	66	6
3	2	2		2	2			2	2			2	9	4
2	2	2		3	2			2	2			3	3	5
11	2	2		9	4			2	2			2	2	6
9	7	3		2	3			2	6			2	2	2
3	2	2		2	2			2	2			3	2	2
3	2	2		3	23			3	2			4	15	2
2	3	2		2	40			9	2			2	2	8
29	2	2		4	18			3	4			2	16	6
7	2	2		3	4			2	2			4	3	4
4	3	2		4	3			9	7			2	5	2
6	2	2		3	2			2	2			2	2	3
2	127	2		2	3			3	2			61	3	5
4	51	2		2	2			6	3			38	2	2
10	31	2		2	3			4	3			34	2	4
3	10	140		3	2			2	5			22	2	12
2	11	83		2	3			2	2			2	2	2
2	12	87		2	4			3	2			9	11	3
2	13	103		3	3			2	2			33	5	2
3	7	65		2	2			4	75			2	2	2
2	4	56		2	2			2	85			32	2	3
10	6	61		82	2			2	49			25	3	2
18	2	76		28	2			2	64			2	3	2
2	2	73		14	2			58	16			3	4	5
3	2	39		5	3			20	25			3	2	4
2	2	52		14	3			14	24			2	2	2
3	3	79		24	8			10	27			10	2	3
9	4	40		5	2			7	15			3	355	3
2	5	34		2	2			6	15			2	14	2
2	2	26		3	2			4	10			4	10	2
4	2	25		2	2			3	6			17	2	2
2	2	24		2	2			2	10			3	4	2
2	2	21		3	2			19	10			2	3	3
2	2	57		2	80			5	11			15	2	3
3	5	31		76	39			2	5			2	2	2
5	5	36		5	3			39	4			3	2	3
17	8	14		5	3			2	4			6	3	2
2	3	62		2	2			2	5			7	2	3
2	3	28		3	4			2	4			2	2	2
2	3	46		8	3			2	2			2	5	5
6	2	20		2	2			10	2			5	6	3
3	14	28		2	2			3	4			3	2	5
25	3	11		2	3			4	2			6	3	3
2	6	22		15	2			2	2			4	6	4
2	2	23		3	2			3	2			2	3	6
2	3	11		3	3			2	7			4	2	4
10	2	14		2	4			2	3			5	2	2
2	4	20		24	4			2	2			2	2	5
2	2	10		26	2			2	3			3	2	5
2	6	11		4	2			2	5			8	6	5
4	12	13		2	2			2	2			2	286	3
7	2	13		3	2			7	6			2	161	2
4	5	7		2	2			2	2			2	40	3
10	2	12		4	3			2	12			2	35	2
3	7	6		13	2			2	2			4	6	2
5	2	33		2	3			2	2			3	2	2
2	19	7		3	16			4	2			6	2	3
4	2	37		3	23			2	10			2	2	2
4	2	4		3	2			2	8			2	2	3
2	6	17		4	2			2	10			4	2	2
10	19	3		3	2			4	2			2	5	3
2	8	9		2	2			2	3			4	5	2
2	3	3		2	2			4	2			2	2	3
4	12	3		8	2			3	3			2	2	49
2	4	3		3	2			23	2			2	4	94
2	2	3		2	11			2	2			2	2	74
2	3	29		4	30			5	5			4	4	73
2	8	9		6	2			2	2			2	2	90
3	2	4		5	4			2	3			2	7	59
2	2	3		6	2			4	18			3	4	70
3	2	4		3	3			2	3			2	3	75
3	3	2		2	4			3	2			2	4	77
4	6	3		2	3			3	2			274	2	45
3	4	3		17	5			2	3			71	2	42
3	2	15		2	3			2	3			37	2	59
3	9	5		12	2			2	4			38	2	43
2	4	3		2	7			2	3			10	4	18
3	2	6		5	2			2	9			26	5	14
2	2	8		2	4			9	6			7	2	18
5	3	2		2	2			4	3			5	2	6
4	2	6		2	2			2	9			3	2	9
4	2	6		2	29			2	2			2	2	8
7	3	3		4	2			2	3			9	2	20
2	2	3		3	2			2	6			5	3	46
3	2	2		5	18			5	6			6	5	7
2	5	2		2	4			3	7			11	6	26
2	5	2		9	4			2	8			4	2	5
4	7	2		2	3			2	2			5	3	3
4	2	3		2	5			2	2			7	2	4
96	3	6		2	2			2	4			3	2	16
90	30	2		2	29			2	2			2	8	11
34	3	2		2	3			2	3			2	3	5
36	8	4		4	2			3	2			4	4	2
22	3	3		4	2			2	3			2	3	3
23	3	24		2	15			2	2			4	2	2
7	2	2		2	2			23	3			11	2	3
5	25	5		5	3			10	9			3	5	3
6	2	2		4	16			5	3			4	9	5
4	6	2		2	6			13	3			2	2	2
4	3	4		8	4			2	12			17	2	2
9	2	3		2	2			2	2			3	2	5
3	7	2		2	2			2	3			21	2	3
3	3	8		3	2			5	2			8	2	6
2	2	10		2	3			12	2			2	68	4
3	2	23		2	3			2	2			2	6	5
2	2	3		5	2			7	2			3	4	24
24	2	2		3	3			2	16			2	2	13
2	9	3		2	2			2	5			2	4	6
4	3	2		2	2			2	2			2	3	17
3	2	2		16	4			3	9			2	5	2
4	5	3		3	2			5	4			3	2	3
3	5	2		2	5			2	3			3	2	2
2	2	2		6	3			2	2			5	3	6
4	3	15		3	2			3	2			2	5	6
3	2	2		2	3			2	3			4	2	2
2	4	3		2	2			2	11			2	4	10
2	2	2		2	2			2	2			2	2	3
2	3	6		2	9			5	2			8	2	4
2	3	3		2	2			2	6			3	2	18
2	2	3		2	2			2	2			4	2	6
2	3	3		3	3			4	10			12	2	2
5	2	13		2	4			2	7			2	3	7
2	3	20		3	2			6	3			6	72	2
5	8	6		2	2			21	3			3	13	11
2	6	2		2	2			2	4			7	2	2
8	2	2		2	11			2	8			3	2	4
7	3	2		3	6			5	2			2	2	3
4	2	11		2	6			3	2			2	6	7
3	2	2		2	2			3	3			4	2	2
5	2	5		2	3			2	2			5	3	3
4	2	2		3	5			5	3			2	2	2
4	2	3		60	6			2	2			2	2	2
2	9	2		7	2			7	2			2	5	2
2	3	7		2	2			3	2			3	5	12
5	3	9		4	5			4	4			2	4	3
7	2	3		2	3			2	2			30	2	37
2	2	15		4	2			18	2			46	2	3
2	7	4		8	2			2	2			18	3	9
2	3	3		6	4			11	2			18	2	34
3	2	2		5	2			4	2			21	2	3
3	3	2		2	3			4	2			21	2	6
2	5	2		4	2			3	2			3	4	2
2	3	2		2	4			2	2			2	7	10
2	2	3		10	8			2	2			2	2	2
12	87	3		3	2			2	2			4	2	10
8	20	2		2	2			57	2			2	2	2
9	18	3		5	2			20	2			5	2	4
2	14	2		5	5			21	2			2	2	2
2	2	4		2	2			16	68			2	4	2
4	2	11		5	7			2	38			21	3	4
2	2	2		3	2			10	27			5	2	2
2	8	2		18	2			4	16			4	2	40
3	6	5		11	2			5	19			2	2	5
2	21	3		3	5			3	22			2	2	3
3	7	2		2	3			2	12			2	2	2
11	7	19		5	2			2	5			3	2	2
4	5	4		2	3			3	4			2	5	2
2	3	30		3	3			2	12			2	2	3
2	2	4		2	2			5	6			4	11	2
2	14	3		2	2			3	3			32	2	4
2	6	4		3	9			2	6			11	2	11
2	2	2		3	6			4	45			2	3	2
2	2	7		2	3			4	3			3	37	2
2	2	5		2	3			2	6			4	2	2
2	2	2		3	4			2	2			2	33	3
10	2	4		2	2			36	3			4	40	3
2	2	2		16	2			13	2			2	2	2
5	2	2		2	6			23	2			4	2	2
8	3	3		6	7			6	2			9	5	6
6	2	3		24	2			5	2			3	4	15
2	2	2		5	3			15	3			4	2	3
4	2	2		2	2			2	2			4	18	4
7	7	3		3	3			3	4			4	2	17
9	3	2		2	13			2	3			7	2	2
2	2	3		2	2			4	2			2	4	3
2	10	6		2	4			4	2			2	7	5
2	2	12		2	11			4	2			2	3	3
2	2	2		3	4			5	13			3	2	5
2	14	2		2	12			7	4			6	9	2
2	4	14		2	2			22	5			9	6	5
2	2	2		2	13			3	2			6	4	5
2	2	2		102	3			2	5			3	104	3
3	2	4		56	2			3	2			2	38	3
5	2	5		19	4			7	7			2	8	3
2	2	19		35	10			2	2			7	13	2
2	2	2		6	4			4	3			4	2	20
32	3	2		15	3			3	6			2	2	2
22	3	2		3	3			4	2			5	8	12
14	2	2		2	3			84	2			2	4	4
8	4	2		13	3			38	17			6	6	2
8	2	3		2	2			3	6			7	4	2
8	25	5		2	3			3	2			4	2	2
2	2	20		4	2			3	2			5	3	28
2	2	3		2	2			2	2			3	9	7
2	3	6		9	3			5	2			2	2	3
3	2	2		2	3			5	2			3	2	4
2	2	2		2	2			5	6			360	4	2
2	2	2		20	4			2	2			117	4	2
14	3	3		16	2			3	2			106	2	2
4	2	4		3	2			2	24			38	2	2
5	4	2		2	2			2	2			11	15	11
7	2	2		2	4			3	5			22	2	8
2	2	2		2	2			2	2			31	2	17
2	2	22		39	2			3	2			7	2	2
2	4	2		2	2			2	4			6	2	20
5	2	3		2	2			2	5			8	2	6
3	2	11		8	2			2	6			2	2	5
10	2	5		2				2	2			3	2	20
2	3	7		2				2	10			2	2	3
2	2	4		2				2	2			2	11	15
2	6	2		2				4	3			11	2	9
2	4	3		3				3	2			4	6	4
2	2	4		3				2	2			4	2	10
8	2	5		10				2	5			11	2	2
4	2	3		3				2	2			2	3	2
6	2	11		2				2	8			2	2	2
3	8	15		2				2	2			4	2	2
2	3	9		2				7	2			2	2	2
2	2	2		3				4	2			8	2	5
2	3	3		3				5	3			2	2	2
2	3	2		3				2	8			2	2	4
4	2	2		5				3	3			5	2	3
2	5	3		3				5	3			26	2	6
3	2	5		4				7	12			3	3	4
2	3	2		2				3	2			2	2	3
2	3	3		2				2	11			2	2	5
2	2	2		2				3	3			4	3	2
2	6	2		2				2	7			4	2	4
2	2	2		2				2	5			2	2	4
2	2	2		4				3	2			2	7	4
2	2	7		3				2	5			2	7	2
2	4	2		276				2	12			4	2	5
11	2	6		257				3	2			20	4	8
2	6	10		13				2	3			3	2	4
2	2	2		3				2	4			9	3	13
2	2	4		3				6	3			2	2	3
7	6	3		6				7	2			2	2	5
12	2	28		4				2	2			2	2	5
3	7	2		3				6	2			5	2	2
2	3	3		4				2	8			3	2	8
2	2	3		2				3	2			4	2	7
2	2	13		3				3	2			2	3	3
2	3	4		4				3	2			5	2	10
2	2	2		2				42	3			5	2	4
3	2	7		3				7	2			2	2	7
2	4	2		2				7	2			2	6	2
2	2	2		2				2	3			8	6	2
4	2	2		5				5	7			3	4	4
3	2	2		2				2	5			6	2	2
2	3	6		2				5	5			2	2	3
2	3	3		2				13	7			2	2	4
2	5	2		5				2	2			2	2	2
2	3	5		2				14	2			2	4	4
2	2	3						2	2			65	5	6
2	2	2						12	2			13	2	3
2	3	6						2	3			15	2	4
2	2	2						4	2			3	4	2
4	3	5						2	2			5	2	2
2	4	2						7	3			2	2	4
2	4	3						4	4			2	2	3
3	2	2						2	4			5	3	4
5	4	4						2	2			3	2	3
3	4	2						2	3			5	22	2
3	4	2						3	2			3	56	3
2	2	3						2	2			2	4	3
2	4	2						2	2			4	2	5
2	2	4						2	3			3	3	2
2	9	2						2	3			7	2	3
10	2	2						2	2			9	2	2
2	2	3						4	2			31	7	10
2	2	4						8	6			7	2	3
3	3	6						4	4			2	2	2
2	2	4						2	4			2	2	2
2	3	4						119	3			5	27	3
2	3	20						6	2			2	2	3
2	2	3						2	2			3	3	3
2	3	2						2	2			8	4	6
3	2	2						14	2			2	6	2
2	2	2						6	4			3	4	2
2	2	3						3	3			2	2	2
2	50	2						9	2			2	8	8
2	13	2						3	2			3	2	2
4	26	9						2	2			2	2	4
2	6	8						8	2			8	3	6
2	3	2						2	2			2	18	4
2	5	2						2	2			4	2	3
4	2	6						5	2			2	9	2
3	3	23						2	2			2	2	3
2	7	13						2	2			2	4	7
2	18	6						4	72			2	2	4
4	2	11						3	42			2	3	2
2	5	2						3	67			2	2	2
2	3	7						2	58			2	3	3
8	2	3						155	54			2	2	3
2	4	17						5	44			4	2	2
3	2	3						6	33			2	4	2
2	7	2						3	13			2	4	5
10	4	6						2	22			165	5	2
2	6	2						2	31			64	4	3
3	2	2						4	14			27	2	2
2	2	2						4	25			6	2	2
2	5	2						4	10			7	6	2
2	6	3						3	3			2	4	3
4	2	3						10	3			24	2	3
4	2	2						2	2			3	3	2
3	3	4						3	2			2	2	133
6	2	2						2	2			2	2	144
2	2	13						10	3			4	3	114
2	2	3						2	3			2	2	117
5	2	6						2	5			3	2	119
5	2	2						2	2			14	5	60
2	2	3						20	10			6	3	37
9	2	2						14	2			4	2	85
3	2	4						7	2			8	2	38
2	2	2						2	4			5	3	36
5	4	6						4	4			3	3	62
2	3	3						8	7			2	2	30
2	2	2						4	2			2	21	30
8	3	2						2	8			9	3	41
3	2	2						14	3			3	2	60
3	2	2						3	2			2	4	30
4	3	2						23	3			6	2	27
2	3	2						2	5			7	2	16
3	4	2						4	6			3	2	21
2	3	5						2	2			2	2	34
4	2	2						2	2			2	2	11
8	2	5						2	3			2	2	8
2	3	2						9	4			10	3	19
7	3	8						4	4			6	6	15
2	3	2						9	2			5	2	4
3	2	2						3	2			5	2	4
6	6	5						2	34			2	14	17
2	3	2						2	11			3	2	35
2	5	3						3	7			2	2	8
3	2	10						3	2			3	2	14
2	2	2						3	3			5	2	3
2	2	2						2	4			3	4	24
2	5	7						34	4			3	94	2
2	5	11						3	2			4	73	2
3	2	5						2	5			3	12	7
2	6	6						2	4			3	2	3
10	2	4						5	4			47	3	2
7	2	2						4	2			14	5	2
3	9	2						3	2			11	2	3
7	2	2						2	2			8	2	6
2	3	2						2	4			4	12	2
2	2	3						2	2			2	4	2
8	2	12						2	4			6	3	6
2	2	3						2	5			4	2	4
5	2	3						8	4			9	2	26
2	2	2						2	5			2	6	3
3	5	2						3	2			14	2	22
2	3	2						3	18			2	4	2
2	4	2						2	2			5	2	3
3	3	2						2	3			2	2	20
2	2	3						2	2			3	2	2
4	3	6						2	4			2	6	3
2	3	5						2	4			2	4	2
2	2	2						2	18			2	2	5
2	4	3						8	4			23	15	2
2	4	8						2	3			5	2	4
6	2	2						3	4			4	8	4
2	4	2						2	2			4	4	5
2	4	3						5	5			5	3	5
3	2	2						2	2			4	2	7
9	2	2						2	3			3	2	3
2	2	4						2	2			2	3	19
2	26	5						2	3			3	4	2
3	19	4						2	2			3	3	3
4	33	2						2	2			4	13	17
4	9	2						2	2			2	2	3
4	9	2						3	14			5	9	9
22	4	8						2	2			2	3	5
3	5	4						3	2			4	2	2
2	3	3						4	3			4	3	5
2	2	2						4	6			2	2	7
2	3	13						2	6			2	14	3
2	2	15						3	2			3	2	3
3	7	2						2	3			3	2	31
3	11	2						2	2			2	2	2
2	3	4						2	3			5	2	3
6	2	3						3	2			2	2	4
7	3	2						4	2			2	7	4
9	2	10						3	2			2	2	8
2	3	2						4	8			63	8	4
2	2	5						2	9			34	5	3
9	9	2						2	3			18	4	2
4	3	2						3	6			8	3	13
2	3	2						4	7			13	4	2
3	3	3						3	2			9	4	2
3	18	2						3	4			4	2	2
4	3	2						2	2			7	56	23
4	5	2						2	3			3	2	9
2	2	2						4	3			4	2	9
2	2	4						3	2			2	4	2
8	2	2						4	4			8	2	2
3	6	2						2	3			10	2	3
12	3	6						3	11			6	2	2
3	3	5						3	3			5	3	8
3	2	3						4	3			3	2	6
4	2	4						2	2			2	3	10
5	2	2						4	2			2	2	21
3	5	8						2	6			12	2	2
4	2	3						3	2			20	2	9
8	2	9						2	2			2	2	2
3	5	2						4	3			2	2	2
2	17	2						3	3			2	7	9
7	3	7						5	3			6	124	3
3	3	2						2	2			4	2	2
3	2	2						2	4			4	2	7
2	2	3						3	2			2	2	3
4	2	2						2	3			2	2	2
2	2	2						2	3			7	2	2
2	2	2						8	3			3	2	5
3	3	2						2	2			3	2	3
2	2	14						4	2			21	18	4
2	2	3						4	3			8	5	2
33	5	2						3	2			4	3	11
18	5	4						2	2			2	2	2
15	3	5						3	51			2	2	23
7	2	2						2	25			4	4	16
19	3	2						2	20			2	2	2
9	2	3						4	17			2	2	3
10	15	2						2	16			2	2	2
2	12	2						4	12			2	3	3
2	10	2						2	12			119	2	4
2	3	2						2	8			48	2	4
2	2	2						2	8			28	2	3
2	2	6						2	8			23	4	2
2	8	2						2	5			16	3	4
2	2	7						2	4			11	2	5
5	2	3						2	4			5	2	5
2	2	4						2	2			4	2	2
2	2	5						2	4			3	31	3
3	2	2						2	3			3	50	2
4	2	2						2	3			5	12	2
2	4	5						49	2			2	7	7
2	2	2						47	3			2	2	3
2	2	2						36	2			2	2	2
2	3	5						15	2			2	2	20
2	2	2						11	9			3	2	2
3	7	2						4	2			6	11	2
2	4	3						15	3			5	3	2
2	2	2						5	2			4	6	14
3	6	4						3	4			2	3	2
2	2	2						2	7			2	44	2
2	2	8						9	2			3	17	4
7	2	2						2	2			6	6	3
5	2	6						5	4			2	2	3
4	2	2						3	10			2	2	2
6	3	2						5	3			9	2	2
2	3	3						4	2			4	2	7
2	2	2						6	2			7	3	3
2	2	3						3	6			15	8	12
2	32	2						3	3			8	2	3
2	43	3						3	2			3	22	2
2	14	3						2	3			2	2	2
2	6	6						2	2			9	7	6
14	5	2						2	7			2	9	2
4	3	2						4	2			4	3	3
2	2	2						3	2			3	8	12
2	2	2						2	2			2	2	4
6	2	2						3	11			2	2	6
2	2	3						2	2			2	4	3
6	15	4						2	2			8	8	4
2	2	2						2	2			3	13	2
2	2	3						2	3			2	10	3
2	2	2						3	2			2	3	2
21	4	2						2	3			2	2	2
5	2	4						2	2			3	3	4
3	4	3						2	2			5	2	2
2	3	2						2	2			2	2	5
2	2	2						2	10			12	2	2
2	2	6						3	2			3	2	4
3	4	3						5	2			3	2	4
2	3	2						4	3			2	2	2
2	2	3						8	3			3	2	3
8	3	2						2	5			2	2	2
6	2	4						2	2			14	2	2
2	2	2						2	2			2	2	2
2	3	2						4	4			10	2	2
4	3	2						2	2			2	3	2
2	2	2						6	2			2	4	3
2	2	3						2	7			2	3	2
2	4	2						3	2			3	5	5
3	4	5						2	2			2	2	8
2	5	4						3	3			5	4	4
2	2	2						2	2			5	5	2
2	2	2						8	2			2	3	3
5	2	2						2	2			4	2	3
2	2	3						3	11			2	2	2
2	5	3						2	12			3	2	4
3	2	2						2	2			13	2	4
2	2	3						2	6			3	2	3
24	2	2						2	3			2	2	4
41	2	4						2	2			2	35	2
13	7	2						3	10			2	3	2
9	3	2						2	2			20	5	2
7	3	2						2	11			3	2	3
2	3	2						2	2			2	15	2
2	2	2						5	2			2	3	3
3	2	2						3	3			2	2	5
5	2	2						10	3			2	2	2
3	6	2						5	4			2	2	3
6	2	2						2	2			4	2	3
2	4	2						17	2			7	4	2
2	2	2						7	2			2	21	2
3	2	2						2	2			2	3	138
2	2	2						6	2			6	7	156
7	3	190						3	4			2	2	115
7	2	127						3	2			3	2	91
3	2	93						2	11			3	10	55
2	2	92						2	4			22	2	28
2	2	100						9	4			2	34	33
4	2	61						4	2			4	5	36
2	2	60						2	2			2	2	17
4	25	42						4	2			2	3	25
2	8	52						3	4			65	2	22
2	4	40						2	2			2	3	38
3	2	35						2	2			6	3	12
2	2	27						2	4			102	2	12
3	3	62						2	2			5	2	17
8	17	32						9	2			5	2	45
5	7	69						7	2			3	2	42
2	4	33						2	2			2	2	20
2	15	23						2	4			4	2	45
2	2	20						2	2			2	3	28
2	3	37						2	2			123	2	13
4	2	27						2	2			65	3	6
5	2	57						2	3			4	2	6
2	2	16						2	2			2	2	4
2	3	17						5	9			8	6	15
2	6	29						2	3			2	3	7
2	5	11						3	2			3	2	4
76	2	12						2	3			4	7	7
21	2	16						10	2			3	4	8
15	9	16						2	9			3	13	8
3	2	11						3	2			2	2	2
3	2	23						2	5			5	4	28
4	3	14						2	2			3	2	2
4	5	10						2	3			7	2	16
2	2	7						2	3			2	3	3
2	7	4						3	2			8	2	6
3	6	18						5	2			2	2	2
4	2	5						6	43			2	2	6
3	3	8						7	47			3	3	5
8	2	5						2	7			2	2	3
2	2	5						3	2			2	2	4
4	2	3						2	3			14	2	2
2	2	9						3	15			4	3	27
2	2	5						2	2			2	2	3
2	4	3						4	2			3	2	11
3	2	2						6	2			37	2	10
2	3	3						3	2			2	51	2
3	2	8						3	34			2	8	7
2	2	8						2	2			2	12	12
2	2	3						4	2			3	11	3
2	3	6						2	3			4	2	25
2	5	2						2	20			12	3	6
2	2	12						2	3			21	4	11
2	2	4						2	2			5	2	8
3	2	2						2	3			2	3	12
3	2	2						3	2			20	4	3
2	3	2						2	2			2	3	2
2	2	5						33	2			3	2	8
3	7	8						75	2			3	6	5
2	2	2						27	4			2	2	5
2	3	2						28	2			3	2	2
2	3	4						17	18			3	2	6
6	17	2						13	3			2	2	5
2	2	3						17	20			2	2	3
2	8	2						10	6			2	2	24
3	16	4						17	3			8	2	3
3	2	3						10	2			2	2	4
2	15	11						3	14			5	2	2
2	2	3						3	2			2	2	4
2	2	3						3	3			2	2	11
3	6	3						2	4			3	2	2
2	4	2						2	3			2	2	3
2	2	2						2	5			5	9	5
2	11	2						2	2			5	7	2
2	7	3						2	2			2	2	3
2	2	4						3	2			4	2	5
2	2	2						2	5			4	9	6
2	3	4						3	15			2	2	2
2	5	2						9	4			15	3	23
2	2	11						3	2			6	2	7
3	4	6						2	3			2	5	10
2	2	2						3	4			12	4	3
7	3	2						12	4			3	4	3
2	2	2						4	2			3	2	2
2	2	2						28	3			2	6	2
5	2	6						5	2			2	5	2
2	2	8						5	4			2	3	6
2	5	27						7	6			3	2	3
2	6	26						3	3			2	8	2
10	2	2						2	3			3	8	12
3	3	3						21	5			3	18	5
2	2	5						4	2			2	2	8
2	11	2						2	66			2	3	2
3	2	2						4	59			2	2	2
4	14	2						2	11			2	6	2
2	4	3						3	4			2	33	7
2	2	12						5	3			4	2	4
5	2	10						2	13			4	2	6
3	2	2						3	4			2	10	8
8	2	6						3	5			69	2	2
4	11	2						5	30			60	3	4
2	2	14						15	2			2	2	5
2	2	3						2	5			4	3	6
2	2	16						2	2			2	3	2
2	5	2						4	2			2	15	4
2	2	10						6	2			18	5	17
2	2	2						3	2			2	3	8
14	2	2						2	5			2	7	5
3	5	5						4	5			2	3	4
4	5	2						2	2			2	2	3
2	4	2						3	3			4	2	2
2	2	6						2	2			2	2	5
6	3	3						2	2			4	5	12
3	3	2						2	3			8	2	13
7	2	19						3	2			2	6	17
2	10	2						2	3			5	3	3
3	2	3						2	2			2	2	3
3	2	2						3	2			2	3	2
2	3	25						3	3			4	5	2
2	4	7						2	3			2	5	9
2	3	2						5	4			5	2	2
2	18	2						11	4			3	2	11
2	2	2						2	5			7	2	2
8	6	2						2	4			2	2	2
2	3	2						2	7			2	2	2
2	2	2						2	2			2	116	3
2	2	2						3	3			2	85	2
2	3	20						6	2			4	40	8
2	2	2						3	2			2	26	2
4	3	3						7	11			2	7	9
2	2	2						2	7			7	2	2
2	2	10						2	2			2	5	2
2	2	2						2	3			2	2	8
2	5	4						2	3			3	3	2
2	5	2						2	4			2	2	8
3	2	2						2	2			2	2	2
5	2	2						2	90			4	3	2
5	4	25						2	75			2	16	8
5	19	6						4	25			3	2	4
2	2	12						2	28			2	3	5
2	2	2						2	3			3	3	4
2	7	6						4	3			3	4	4
3	2	2						11	2			2	2	7
2	2	2						2	32			121	2	2
7	2	2						3	4			17	3	2
3	2	5						3	4			12	2	5
3	2	3						2	2			9	2	2
2	2	2						2	7			2	4	3
2	2	2						2	9			2	6	5
2	2	7						2	2			2	2	4
2	3	4						3	2			4	2	2
2	2	2						2	2			2	2	2
2	3	23						2	5			2	8	7
3	4	6						10	3			8	12	8
2	3	4						2	3			23	2	2
2	2	2						2	2			2	2	2
37	3	2						2	3			2	7	3
7	2	2						2	14			2	2	3
5	2	2						3	4			4	2	2
4	2	2						2	2			3	57	3
4	4	2						8	10			2	35	2
3	3	2						6	23			2	22	2
2	2	3						2	7			3	33	3
5	2	4						8	4			6	16	2
2	3	4						2	2			2	4	3
2	2	6						2	2			2	2	2
2	3	3						9	2			3	4	2
2	2	2						3	4			2	2	2
5	2	5						3	2			2	2	2
2	3	2						2	5			2	3	2
37	2	7						2	2			2	5	2
2	2	23						3	2			2	2	2
5	2	3						2	2			2	5	190
4	2	2						2	7			10	9	72
5	2	2						4	3			2	6	37
18	2	2						5	5			2	3	20
2	2	4						2	10			2	21	14
2	3	3						2	2			3	12	11
3	5	9						2	3			4	7	7
2	2	2						2	3			2	2	19
2	5	2						3	2			5	8	8
6	3	2						2	2			2	3	10
2	2	2						3	2			2	2	4
2	2	2						2	5			62	2	7
4	2	2						2	8			12	4	7
2	2	4						2	2			20	3	10
2	2	4						2	2			18	2	4
2	2	2						3	2			25	3	12
2	2	2						4	3			5	3	8
2	2	3						2	2			13	3	7
2	2	5						2	9			2	9	16
3	2	4						2	2			3	2	6
3	35	3						2	4			2	3	2
2	7	3						2	2			4	2	6
5	5	3						2	2			2	3	19
9	6	6						2	2			4	3	5
8	5	3						2	2			3	4	2
2	10	8						2	56			2	3	2
2	3	2						2	38			2	3	4
3	6	2						2	13			5	2	5
4	3	4						34	9			2	7	6
2	5	2						16	9			5	4	2
2	13	7						21	2			4	5	19
2	2	4						16	5			2	6	20
2	2	6						27	8			2	2	4
4	2	10						13	2			2	3	6
2	2	3						25	20			2	3	3
2	4	2						7	11			5	2	3
16	3	4						3	8			2	3	3
2	5	8						4	6			2	35	2
2	2	2						4	4			4	20	37
4	2	2						3	2			2	13	12
2	2	13						10	5			2	9	4
3	23	2						2	2			2	4	3
3	3	4						3	12			7	6	7
2	2	2						3	3			2	3	2
2	2	8						3	2			2	4	2
2	2	14						2	2			2	8	2
2	5	4						3	2			4	2	3
3	26	2						2	3			5	2	11
6	12	7						6	3			4	2	5
2	12	4						3	3			4	8	21
2	4	3						2	3			3	2	2
4	9	2						3	4			2	2	3
2	3	27						12	2			2	4	2
18	3	5						7	4			2	9	2
3	3	14						3	2			2	2	4
6	6	2						2	3			3	7	3
2	2	13						2	5			58	3	31
2	6	4						6	3			53	2	11
3	5	3						11	4			25	2	2
4	2	2						2	3			14	11	5
3	6	6						2	2			14	3	2
3	3	2						3	8			2	4	3
26	10	2						3	2			2	2	5
2	2	4						2	2			2	5	7
2	2	5						4	3			3	2	22
2	12	26						4	2			2	2	2
3	35	3						2	5			2	14	3
2	2	3						3	2			5	9	4
2	4	3						3	3			3	3	2
8	2	3						2	14			3	3	2
2	3	6						9	2			2	9	4
2	2	20						3	3			2	2	2
2	3	4						3	2			5	11	18
2	3	4						5	2			2	6	2
9	2	21						2	3			2	2	4
2	6	2						8	2			4	2	7
3	2	21						2	2			5	2	2
5	2	2						2	2			3	3	3
3	3	8						2	5			3	3	5
8	2	2						5	4			3	2	3
2	2	2						4	2			2	2	2
2	3	2						2	3			2	2	6
7	3	2						5	2			4	23	2
7	3	2						10	5			2	3	3
2	9	2						11	2			14	3	2
5	4	3						3	3			2	3	5
6	2	2						5	2			9	2	2
2	2	2						3	5			2	2	2
3	2	2						2	2			2	8	3
2	2	3						10	2			2	17	5
2	9	2						2	2			2	14	2
3	10	2						2	167			2	3	2
2	2	6						5	61			5	7	3
4	2	3						3	32			2	3	2
2	3	2						5	7			4	2	2
3	3	2						6	11			34	2	7
2	2	3						2	3			7	7	4
19	2	5						3	6			8	3	2
3	5	3						2	2			2	6	6
3	4	3						6	20			3	2	2
2	2	9						3	3			2	2	4
2	2	2						5	2			3	3	3
2	6	2						2	5			2	2	2
2	3	2						2	2			5	3	2
23	2	15						2	4			4	2	2
3	3	2						2	17			2	17	6
3	8	12						2	2			2	2	6
3	2	9						2	3			3	2	10
3	9	3						2	3			7	2	5
2	5	2						2	18			16	3	7
3	18	2						9	2			4	2	3
5	2	4						2	2			4	3	6
2	2	20						3	2			3	2	7
2	2	5						2	2			10	2	2
11	2	2						3	4			5	3	2
2	2	3						2	4			2	2	6
2	4	2						2	2			2	2	2
7	7	14						4	11			3	2	18
2	2	2						2	3			2	10	3
3	2	5						3	3			2	2	2
2	3	2						2	2			2	4	2
2	3	2						2	8			4	2	2
2	6	2						2	2			2	4	3
2	3	2						3	2			3	2	2
2	2	7						2	10			3	2	4
15	3	2						4	2			2	2	3
3	2	4						3	2			2	2	3
2	2	2						2	2			3	4	3
5	4	2						4	2			5	9	4
2	4	2						2	2			5	26	2
2	2	7						6	2			6	2	4
12	4	3						3	3			3	10	3
3	2	4						3	2			2	3	3
2	2	6						5	2			2	2	4
2	2	5						12	2			2	2	2
2	2	3						8	80			4	3	2
24	2	2						6	22			8	11	13
8	8	3						4	38			5	2	9
	2	2						3	4			4	2	2
	2	2						5	13			3	2	3
	2	2						7	2			2	7	12
	3	11						9	3			85	2	2
	2	2						3	2			55	3	2
	4	3						3	12			34	4	2
	3	2						7	2			42	3	2
	2	2						7	2			13	5	3
	3	3						4	3			5	4	5
	2	5						7	3			4	5	5
	3	2						6	11			6	2	10
	3	2						2	2			2	2	2
	7	2						3	3			13	2	3
	3	5						2	3			2	2	2
	2	2						2	2			2	2	2
	2	2						5	2			6	2	4
	2	2						2	2			2	3	3
	2	2						2	4			28	3	4
	2	2						4	11			2	2	3
	2	2						2	2			2	4	3
	2	3						4	5			5	2	7
	2	2						5	2			2	2	2
	2	2						2	2			2	2	7
	2	12						3	2			2	9	2
	69	2						2	5			2	2	2
	54	2						3	2			2	2	2
	38	2						2	3			2	3	2
	17	2						3	2			2	2	2
	34	2						2	3			2	2	4
	46	2						2	2			2	2	2
	20	6						2	4			4	4	3
	20	2						22	4			3	116	3
	8	2						8	2			2	77	2
	13	2						27	2			121	2	4
[truncated: 6,150 more rows]
