# Supplementary material for: The Polycomb system sustains promoters in a deep OFF state by limiting pre-initiation complex formation to counteract transcription
Source: Nat Cell Biol. 2024 Sep 11;26(10):1700–11. doi: 10.1038/s41556-024-01493-w (PMC11469961; doi:10.1038/s41556-024-01493-w)
Supplement: Supplementary file 15 — Numerical data used to produce plots in respective figure. [file 41556_2024_1493_MOESM15_ESM.xlsx]

## Sheet: Sheet1
b
	E2f6	Zic2	Hoxd8	Bcor	Hoxb3os	Brd2	genedes
T7 UNT1	0.234062	0.0500656	0.0360205	0.09375	0.0612122	0.476307	0.0138398
T7 bTAG1	0.192771	0.0581113	0.0478599	0.130305	0.072041	0.449055	0.0129578
T7 UNP2	0.39501	0.069587	0.0642554	0.127623	0.0824671	0.666632	0.020053
T7 bTAG2	0.20447	0.0844922	0.0518311	0.150201	0.122424	0.615556	0.0209046
T7 UNT3	0.366012	0.0547864	0.0691064	0.116626	0.08077	0.668946	0.0114379
T7 bTAG3	0.366012	0.109573	0.0856717	0.224527	0.156037	0.724452	0.0153562
Average
	E2f6	Zic2	Hoxd8	Bcor	Hoxb3os	Brd2	control
T7 UNT	0.331695	0.0581463	0.0564608	0.112666	0.0748164	0.603962	0.0151102
T7 bTAG	0.254418	0.0840588	0.0617876	0.168344	0.116834	0.596354	0.0164062
stdev
	E2F6	Zic2	HoxD8	Bcor	Hoxb3os	Brd2	genedes
T7 UNT	0.0700445	0.0083162	0.0145885	0.0141093	0.00964456	0.0902707	0.00363003
T7 bTAG	0.0790533	0.0210113	0.0169663	0.0405492	0.0345184	0.113248	0.00332814
c
	E2F6	Zic2	HoxD8	Bcor	Hoxb3os	Brd2	genedes
Pcgf2 UNT1	0.0360205	0.346268	0.20518	0.245699	0.150201	0.00978619	0.00797645
Pcgf2 bTAG1	0.0161196	0.0293593	0.0206168	0.0392806	0.0204035	0.00778527	0.00783942
Pcgf2 UNP2	0.0396912	0.426306	0.262422	0.354772	0.116223	0.013602	0.013276
Pcgf2 bTAG2	0.0138398	0.0197085	0.0145783	0.0246881	0.0109719	0.00526249	0.00590013
Pcgf2 UNT3	0.0413767	0.455323	0.218388	0.367283	0.144582	0.0155705	0.0110866
Pcgf2 bTAG3	0.0139844	0.044193	0.0462297	0.0288549	0.0225608	0.00535448	0.00834404
Average
	E2F6	Zic2	HoxD8	Bcor	Hoxb3os	Brd2	genedes
Pcgf2 UNT	0.0390295	0.409299	0.228663	0.322584	0.137002	0.0129862	0.0107797
Pcgf2 bTAG	0.0146479	0.031087	0.0271416	0.0309412	0.0179788	0.00613408	0.0073612
stdev
	E2F6	Zic2	HoxD8	Bcor	Hoxb3os	Brd2	genedes
Pcgf2 UNT	0.00223616	0.046117	0.0244726	0.0546057	0.0148711	0.00240126	0.00217438
Pcgf2 bTAG	0.00104232	0.0100701	0.0137206	0.0061373	0.00503224	0.00116817	0.00105347
d
	E2f6	Zic2	Bcor	Hoxb8	Hox3os	Brd2
UNT1	1	1	1	1	1	1
AUX1	3.31728	4.34694	5.06303	26.0823	51.2685	2.04202
bTAG1	0.692555	1.77769	1.1487	0.709562	3.24901	1.60214
UNT2	1	1	1	1	1	1
AUX2	2.12138	1.14472	6.79748	11.9174	26.2637	0.662044
bTAG2	0.744839	1.11342	1.51047	1.25266	1.07923	1.07923
UNT3	1	1	1	1	1	1
AUX3	2.16595	2.86791	5.27803	9.91766	33.2435	1.07923
bTAG3	0.554785	1.06807	0.803851	0.687771	1.58008	0.812252
average	E2f6	Zic2	Hoxb8	Bcor	Hox3os	Brd2
UNT	1	1	1	1	1	1
AUX	2.53487	2.78652	15.9725	5.71285	36.9252	1.2611
bTAG	0.664059	1.31972	0.883332	1.15434	1.96944	1.16454
STD	E2f6	Zic2	Hoxb8	Bcor	Hox3os	Brd2
UNT	0	0	0	0	0	0
AUX	0.553547	1.30856	7.19521	0.771959	10.5349	0.577866
bTAG	0.0801628	0.324356	0.261309	0.288505	0.927609	0.328064
