# Supplementary material for: The Polycomb system sustains promoters in a deep OFF state by limiting pre-initiation complex formation to counteract transcription
Source: Nat Cell Biol. 2024 Sep 11;26(10):1700–11. doi: 10.1038/s41556-024-01493-w (PMC11469961; doi:10.1038/s41556-024-01493-w)
Supplement: Supplementary file 16 — Numerical data used to produce plots in respective figure. [file 41556_2024_1493_MOESM16_ESM.xlsx]

## Sheet: Extended Data Figure 7a
TAF1 and RING1B:
E2f6
	ct	2^-ct	adjustment	% Input	mean		Average of 3 reps
TAF1 UNT INPUT REP1	20.92	5.04025e-07	4.39072e-07	2.29587	2			mean	sd	sem
TAF1 UNT INPUT REP1	21.35	3.74119e-07	4.55506e+06	1.70413
TAF1 UNT T7 REP1	24.25	5.01213e-08		0.228306	0.220661
TAF1 UNT T7 REP1	24.35	4.67649e-08		0.213017			UNT T7-TAF1	0.178769	0.073951	0.0426956
TAF1 UNT RING1B REP1	21.39	3.63889e-07		1.65753	1.67495		AUX T7-TAF1	0.320939	0.141405	0.0816403
TAF1 UNT RING1B REP1	21.36	3.71535e-07		1.69236			UNT RING1B	1.3723	0.275441	0.159026
TAF1 AUX INPUT REP1	22.37	1.84484e-07	1.87737e-07	1.96535	2		AUX RING1B	0.039706	0.0172087	0.00993545
TAF1 AUX INPUT REP1	22.32	1.9099e-07	1.06532e+07	2.03465
TAF1 AUX T7 REP1	24.43	4.42423e-08		0.471322	0.446583
TAF1 AUX T7 REP1	24.59	3.95979e-08		0.421845
TAF1 AUX RING1B REP1	27.53	5.15993e-09		0.0549698	0.0581934
TAF1 AUX RING1B REP1	27.37	5.76513e-09		0.0614171
TAF1 UNT INPUT REP2	20.73	5.74974e-07	5.57588e-07	2.06236	2
TAF1 UNT INPUT REP2	20.82	5.40201e-07	3.58688e+06	1.93764
TAF1 UNT T7 REP2	25.2	2.59444e-08		0.0930596	0.0933832
TAF1 UNT T7 REP2	25.19	2.61249e-08		0.0937068
TAF1 UNT RING1B REP2	21.6	3.14595e-07		1.12842	1.13629
TAF1 UNT RING1B REP2	21.58	3.18987e-07		1.14417
TAF1 AUX INPUT REP2	20.71	5.83e-07	5.97493e-07	1.95149	2
TAF1 AUX INPUT REP2	20.64	6.11985e-07	3.34732e+06	2.04851
TAF1 AUX T7 REP2	24.28	4.90899e-08		0.164319	0.167808
TAF1 AUX T7 REP2	24.22	5.11745e-08		0.171297
TAF1 AUX RING1B REP2	26.42	1.11375e-08		0.0372808	0.036771
TAF1 AUX RING1B REP2	26.46	1.08329e-08		0.0362613
TAF1 UNT INPUT REP3	21.34	3.76721e-07	3.80679e-07	1.97921	2
TAF1 UNT INPUT REP3	21.31	3.84637e-07	5.25377e+06	2.02079
TAF1 UNT T7 REP3	24.53	4.12795e-08		0.216873	0.222264
TAF1 UNT T7 REP3	24.46	4.33318e-08		0.227655
TAF1 UNT RING1B REP3	21.72	2.89487e-07		1.5209	1.30567
TAF1 UNT RING1B REP3	22.2	2.07555e-07		1.09045
TAF1 AUX INPUT REP3	21.46	3.46654e-07	3.49074e-07	1.98614	2
TAF1 AUX INPUT REP3	21.44	3.51493e-07	5.72945e+06	2.01386
TAF1 AUX T7 REP3	24.29	4.87508e-08		0.279315	0.348425
TAF1 AUX T7 REP3	23.71	7.2875e-08		0.417534
TAF1 AUX RING1B REP3	28.27	3.08946e-09		0.0177009	0.0241535
TAF1 AUX RING1B REP3	27.48	5.3419e-09		0.0306061
Zic2
	ct	2^-ct	adjustment	% Input	mean		Average of 3 reps
TAF1 UNT INPUT REP1	22.69	1.47785e-07	1.51458e-07	1.95149	2			mean	sd	sem
TAF1 UNT INPUT REP1	22.62	1.55132e-07	1.32049e+07	2.04851
TAF1 UNT T7 REP1	28.14	3.38077e-09		0.0446429	0.047785
TAF1 UNT T7 REP1	27.95	3.85666e-09		0.050927			UNT T7-TAF1	0.0605035	0.0116231	0.00671058
TAF1 UNT RING1B REP1	20.34	7.53442e-07		9.94917	10.089		AUX T7-TAF1	0.10858	0.0388445	0.0224269
TAF1 UNT RING1B REP1	20.3	7.74624e-07		10.2289			UNT RING1B	6.62656	3.03313	1.75118
TAF1 AUX INPUT REP1	23.57	8.03014e-08	7.89337e-08	2.03465	2		AUX RING1B	0.0662949	0.0242745	0.0140149
TAF1 AUX INPUT REP1	23.62	7.7566e-08	2.53377e+07	1.96535
TAF1 AUX T7 REP1	28.13	3.40429e-09		0.0862569	0.0884011
TAF1 AUX T7 REP1	28.06	3.57354e-09		0.0905453
TAF1 AUX RING1B REP1	28.33	2.9636e-09		0.075091	0.0783475
TAF1 AUX RING1B REP1	28.21	3.22065e-09		0.081604
TAF1 UNT INPUT REP2	22.68	1.48813e-07	1.48813e-07	2	2
TAF1 UNT INPUT REP2	22.68	1.48813e-07	1.34397e+07	2
TAF1 UNT T7 REP2	27.4	5.64648e-09		0.0758872	0.0631511
TAF1 UNT T7 REP2	27.99	3.7512e-09		0.0504151
TAF1 UNT RING1B REP2	21.25	4.00971e-07		5.38893	5.35184
TAF1 UNT RING1B REP2	21.27	3.9545e-07		5.31474
TAF1 AUX INPUT REP2	22.48	1.70941e-07	1.70941e-07	2	2
TAF1 AUX INPUT REP2	22.48	1.70941e-07	1.17e+07	2
TAF1 AUX T7 REP2	26.19	1.30624e-08		0.15283	0.153362
TAF1 AUX T7 REP2	26.18	1.31533e-08		0.153893
TAF1 AUX RING1B REP2	27.08	7.04868e-09		0.0824692	0.0821844
TAF1 AUX RING1B REP2	27.09	6.99999e-09		0.0818996
TAF1 UNT INPUT REP3	22.44	1.75747e-07	1.78217e-07	1.97228	2
TAF1 UNT INPUT REP3	22.4	1.80687e-07	1.12223e+07	2.02772
TAF1 UNT T7 REP3	27.21	6.4413e-09		0.0722861	0.0705743
TAF1 UNT T7 REP3	27.28	6.13623e-09		0.0688625
TAF1 UNT RING1B REP3	21.3	3.87312e-07		4.34652	4.43881
TAF1 UNT RING1B REP3	21.24	4.0376e-07		4.5311
TAF1 AUX INPUT REP3	22.53	1.65118e-07	1.63419e-07	2.02079	2
TAF1 AUX INPUT REP3	22.56	1.6172e-07	1.22385e+07	1.97921
TAF1 AUX T7 REP3	27.18	6.57665e-09		0.0804883	0.0839788
TAF1 AUX T7 REP3	27.06	7.14707e-09		0.0874694
TAF1 AUX RING1B REP3	28.21	3.22065e-09		0.0394159	0.0383528
TAF1 AUX RING1B REP3	28.29	3.04692e-09		0.0372897
HoxD8
	ct	2^-ct	adjustment	% Input	mean		Average of 3 reps
TAF1 UNT INPUT REP1	22.52	1.66266e-07	1.68604e-07	1.97228	2			mean	sd	sem
TAF1 UNT INPUT REP1	22.48	1.70941e-07	1.18621e+07	2.02772
TAF1 UNT T7 REP1	28.4	2.82324e-09		0.0334897	0.0323684
TAF1 UNT T7 REP1	28.5	2.63418e-09		0.031247			UNT T7-TAF1	0.0316493	0.00186561	0.00107711
TAF1 UNT RING1B REP1	21.23	4.06568e-07		4.82277	4.80611		AUX T7-TAF1	0.0660335	0.00818465	0.00472541
TAF1 UNT RING1B REP1	21.24	4.0376e-07		4.78945			UNT RING1B	4.20255	0.545434	0.314907
TAF1 AUX INPUT REP1	22.6	1.57298e-07	1.59509e-07	1.97228	2		AUX RING1B	0.0393638	0.00549589	0.00317306
TAF1 AUX INPUT REP1	22.56	1.6172e-07	1.25385e+07	2.02772
TAF1 AUX T7 REP1	28	3.72529e-09		0.0467096	0.0566131
TAF1 AUX T7 REP1	27.49	5.305e-09		0.0665167
TAF1 AUX RING1B REP1	28.27	3.08946e-09		0.0387371	0.0413109
TAF1 AUX RING1B REP1	28.09	3.49999e-09		0.0438847
TAF1 UNT INPUT REP2	22.36	1.85767e-07	1.88379e-07	1.97228	2
TAF1 UNT INPUT REP2	22.32	1.9099e-07	1.06169e+07	2.02772
TAF1 UNT T7 REP2	28.21	3.22065e-09		0.0341934	0.0330485
TAF1 UNT T7 REP2	28.31	3.00497e-09		0.0319036
TAF1 UNT RING1B REP2	21.42	3.564e-07		3.78387	3.74493
TAF1 UNT RING1B REP2	21.45	3.49065e-07		3.706
TAF1 AUX INPUT REP2	21.75	2.83529e-07	2.87515e-07	1.97228	2
TAF1 AUX INPUT REP2	21.71	2.915e-07	6.95617e+06	2.02772
TAF1 AUX T7 REP2	26.62	9.69575e-09		0.0674453	0.0714005
TAF1 AUX T7 REP2	26.46	1.08329e-08		0.0753557
TAF1 AUX RING1B REP2	27.12	6.85593e-09		0.047691	0.0436211
TAF1 AUX RING1B REP2	27.39	5.68576e-09		0.0395511
TAF1 UNT INPUT REP3	22.38	1.8321e-07	1.84489e-07	1.98614	2
TAF1 UNT INPUT REP3	22.36	1.85767e-07	1.08408e+07	2.01386
TAF1 UNT T7 REP3	28.05	3.59839e-09		0.0390094	0.0295312
TAF1 UNT T7 REP3	29.01	1.84978e-09		0.020053
TAF1 UNT RING1B REP3	21.38	3.6642e-07		3.97227	4.05662
TAF1 UNT RING1B REP3	21.32	3.8198e-07		4.14096
TAF1 AUX INPUT REP3	22.39	1.81944e-07	1.79457e-07	2.02772	2
TAF1 AUX INPUT REP3	22.43	1.76969e-07	1.11448e+07	1.97228
TAF1 AUX T7 REP3	27.28	6.13623e-09		0.0683868	0.0700868
TAF1 AUX T7 REP3	27.21	6.4413e-09		0.0717867
TAF1 AUX RING1B REP3	28.37	2.88256e-09		0.0321255	0.0331594
TAF1 AUX RING1B REP3	28.28	3.06812e-09		0.0341934
Bcor
	ct	2^-ct	adjustment	% Input	mean		Average of 3 reps
TAF1 UNT INPUT REP1	21.6	3.14595e-07	3.22416e-07	1.95149	2			mean	sd	sem
TAF1 UNT INPUT REP1	21.53	3.30236e-07	6.20318e+06	2.04851
TAF1 UNT T7 REP1	26.27	1.23578e-08		0.0766578	0.0634418
TAF1 UNT T7 REP1	26.88	8.09681e-09		0.0502259			UNT T7-TAF1	0.0720317	0.00757599	0.004374
TAF1 UNT RING1B REP1	20.19	8.35996e-07		5.18583	5.09751		AUX T7-TAF1	0.189707	0.0663162	0.0382877
TAF1 UNT RING1B REP1	20.24	8.07519e-07		5.00918			UNT RING1B	4.41245	0.593948	0.342916
TAF1 AUX INPUT REP1	22.23	2.03284e-07	2.03991e-07	1.99307	2		AUX RING1B	0.0715612	0.0261932	0.0151227
TAF1 AUX INPUT REP1	22.22	2.04698e-07	9.80436e+06	2.00693
TAF1 AUX T7 REP1	26.09	1.4e-08		0.137261	0.140673
TAF1 AUX T7 REP1	26.02	1.4696e-08		0.144085
TAF1 AUX RING1B REP1	26.94	7.76698e-09		0.0761502	0.0949916
TAF1 AUX RING1B REP1	26.36	1.16105e-08		0.113833
TAF1 UNT INPUT REP2	21.44	3.51493e-07	3.53947e-07	1.98614	2
TAF1 UNT INPUT REP2	21.42	3.564e-07	5.65057e+06	2.01386
TAF1 UNT T7 REP2	26.14	1.35231e-08		0.0764132	0.0777605
TAF1 UNT T7 REP2	26.09	1.4e-08		0.0791079
TAF1 UNT RING1B REP2	20.42	7.128e-07		4.02773	4.04173
TAF1 UNT RING1B REP2	20.41	7.17758e-07		4.05574
TAF1 AUX INPUT REP2	21.29	3.90006e-07	3.84674e-07	2.02772	2
TAF1 AUX INPUT REP2	21.33	3.79341e-07	5.19921e+06	1.97228
TAF1 AUX T7 REP2	24.24	5.047e-08		0.262404	0.265161
TAF1 AUX T7 REP2	24.21	5.15304e-08		0.267918
TAF1 AUX RING1B REP2	26.01	1.47982e-08		0.0769391	0.0764095
TAF1 AUX RING1B REP2	26.03	1.45945e-08		0.0758799
TAF1 UNT INPUT REP3	21.34	3.76721e-07	3.80679e-07	1.97921	2
TAF1 UNT INPUT REP3	21.31	3.84637e-07	5.25377e+06	2.02079
TAF1 UNT T7 REP3	26.12	1.37119e-08		0.072039	0.0748928
TAF1 UNT T7 REP3	26.01	1.47982e-08		0.0777465
TAF1 UNT RING1B REP3	20.28	7.85438e-07		4.12651	4.0981
TAF1 UNT RING1B REP3	20.3	7.74624e-07		4.0697
TAF1 AUX INPUT REP3	21.47	3.4426e-07	3.40717e-07	2.02079	2
TAF1 AUX INPUT REP3	21.5	3.37175e-07	5.86997e+06	1.97921
TAF1 AUX T7 REP3	25.06	2.85883e-08		0.167812	0.163286
TAF1 AUX T7 REP3	25.14	2.70462e-08		0.15876
TAF1 AUX RING1B REP3	27.02	7.34801e-09		0.0431326	0.0432826
TAF1 AUX RING1B REP3	27.01	7.39912e-09		0.0434326
Hoxb3os
	ct	2^-ct	adjustment	% Input	mean		Average of 3 reps
TAF1 UNT INPUT REP1	22.69	1.47785e-07	1.47785e-07	2	2			mean	sd	sem
TAF1 UNT INPUT REP1	22.69	1.47785e-07	1.35332e+07	2
TAF1 UNT T7 REP1	28.55	2.54445e-09		0.0344345	0.0288151
TAF1 UNT T7 REP1	29.12	1.71398e-09		0.0231957			UNT T7-TAF1	0.0286757	0.0052414	0.00302612
TAF1 UNT RING1B REP1	23.65	7.59697e-08		1.02811	1.04994		AUX T7-TAF1	0.071858	0.00931643	0.00537884
TAF1 UNT RING1B REP1	23.59	7.91958e-08		1.07177			UNT RING1B	0.695082	0.32745	0.189053
TAF1 AUX INPUT REP1	23.57	8.03014e-08	8.22975e-08	1.95149	2		AUX RING1B	0.0157307	0.00182984	0.00105646
TAF1 AUX INPUT REP1	23.5	8.42937e-08	2.43021e+07	2.04851
TAF1 AUX T7 REP1	28.15	3.35742e-09		0.0815922	0.0824494
TAF1 AUX T7 REP1	28.12	3.42797e-09		0.0833067
TAF1 AUX RING1B REP1	30.52	6.49478e-10		0.0157837	0.017812
TAF1 AUX RING1B REP1	30.19	8.16403e-10		0.0198403
TAF1 UNT INPUT REP2	22.73	1.43743e-07	1.43743e-07	2	2
TAF1 UNT INPUT REP2	22.73	1.43743e-07	1.39137e+07	2
TAF1 UNT T7 REP2	29.19	1.63281e-09		0.0227183	0.023366
TAF1 UNT T7 REP2	29.11	1.7259e-09		0.0240137
TAF1 UNT RING1B REP2	24.39	4.54861e-08		0.632878	0.630692
TAF1 UNT RING1B REP2	24.4	4.51719e-08		0.628507
TAF1 AUX INPUT REP2	22.59	1.58392e-07	1.59497e-07	1.98614	2
TAF1 AUX INPUT REP2	22.57	1.60603e-07	1.25394e+07	2.01386
TAF1 AUX T7 REP2	27.54	5.12429e-09		0.0642556	0.0649306
TAF1 AUX T7 REP2	27.51	5.23196e-09		0.0656057
TAF1 AUX RING1B REP2	30.08	8.81085e-10		0.0110483	0.0143746
TAF1 AUX RING1B REP2	29.4	1.41162e-09		0.0177009
TAF1 UNT INPUT REP3	22.57	1.60603e-07	1.61161e-07	1.99307	2
TAF1 UNT INPUT REP3	22.56	1.6172e-07	1.24099e+07	2.00693
TAF1 UNT T7 REP3	28.43	2.76514e-09		0.0343152	0.033846
TAF1 UNT T7 REP3	28.47	2.68953e-09		0.0333768
TAF1 UNT RING1B REP3	24.5	4.21468e-08		0.523039	0.404609
TAF1 UNT RING1B REP3	25.37	2.30605e-08		0.286179
TAF1 AUX INPUT REP3	22.66	1.5089e-07	1.49337e-07	2.02079	2
TAF1 AUX INPUT REP3	22.69	1.47785e-07	1.33925e+07	1.97921
TAF1 AUX T7 REP3	27.5	5.26836e-09		0.0705565	0.068194
TAF1 AUX T7 REP3	27.6	4.91555e-09		0.0658315
TAF1 AUX RING1B REP3	30.22	7.99601e-10		0.0107087	0.0150055
TAF1 AUX RING1B REP3	29.37	1.44128e-09		0.0193024
Brd2
	ct	2^-ct	adjustment	% Input	mean		Average of 3 reps
UNT Input Rep1	23.48	8.54704e-08	8.28859e-08	2.06236	2			mean	sd	sem
UNT Input Rep1	23.57	8.03014e-08	2.41296e+07	1.93764			UNT T7-TAF1	0.324305	0.0681006	0.0393179
UNT T7-TAF1 Rep1	26.02	1.4696e-08		0.354608	0.357083		AUX T7-TAF1	0.270162	0.077588	0.0447954
UNT T7-TAF1 Rep1	26	1.49012e-08		0.359558			UNT RING1B	0.0661386	0.077588	0.0447954
UNT RING1B Rep1	27.93	3.9105e-09		0.0943586	0.0930685		AUX RING1B	0.00907755	0.00246843	0.00142515
UNT RING1B Rep1	27.97	3.80357e-09		0.0917784
AUX Input Rep1	23.63	7.70302e-08	7.29871e-08	2.11079	2
AUX Input Rep1	23.79	6.8944e-08	2.74021e+07	1.88921
AUX T7-TAF1 Rep1	27.09	6.99999e-09		0.191814	0.189841
AUX T7-TAF1 Rep1	27.12	6.85593e-09		0.187867
AUX RING1B Rep1	31.08	4.40542e-10		0.0120718	0.0114382
AUX RING1B Rep1	31.24	3.94297e-10		0.0108046
UNT Input Rep2	22.86	1.31357e-07	1.13096e-07	2.32293	2
UNT Input Rep2	23.33	9.48353e-08	1.7684e+07	1.67707
UNT T7-TAF1 Rep2	26.05	1.43936e-08		0.254537	0.246014
UNT T7-TAF1 Rep2	26.15	1.34297e-08		0.237491
UNT RING1B Rep2	28.06	3.57354e-09		0.0631946	0.0623305
UNT RING1B Rep2	28.1	3.47582e-09		0.0614665
AUX Input Rep2	22.6	1.57298e-07	1.50024e-07	2.09696	2
AUX Input Rep2	22.74	1.42751e-07	1.33312e+07	1.90304
AUX T7-TAF1 Rep2	25.19	2.61249e-08		0.348276	0.344692
AUX T7-TAF1 Rep2	25.22	2.55872e-08		0.341108
AUX RING1B Rep2	30.44	6.8651e-10		0.009152	0.00928065
AUX RING1B Rep2	30.4	7.05811e-10		0.0094093
UNT Input Rep3	22.62	1.55132e-07	1.51458e-07	2.04851	2
UNT Input Rep3	22.69	1.47785e-07	1.32049e+07	1.95149
UNT T7-TAF1 Rep3	25.06	2.85883e-08		0.377507	0.369818
UNT T7-TAF1 Rep3	25.12	2.74237e-08		0.362129
UNT RING1B Rep3	28.26	3.11094e-09		0.0410799	0.0430167
UNT RING1B Rep3	28.13	3.40429e-09		0.0449534
AUX Input Rep3	22.72	1.44743e-07	1.38507e-07	2.09005	2
AUX Input Rep3	22.85	1.32271e-07	1.44397e+07	1.90995
AUX T7-TAF1 Rep3	25.38	2.29012e-08		0.330687	0.275952
AUX T7-TAF1 Rep3	25.96	1.53201e-08		0.221217
AUX RING1B Rep3	30.94	4.85436e-10		0.00700954	0.00651385
AUX RING1B Rep3	31.16	4.16779e-10		0.00601815
ctrl
	ct	2^-ct	adjustment	% Input	mean		Average of 3 reps
UNT Input Rep1	25.28	2.45449e-08	2.28825e-08	2.1453	2			mean	sd	sem
UNT Input Rep1	25.49	2.122e-08	8.74032e+07	1.8547			UNT T7-TAF1	0.009332	0.00224841	0.00129812
UNT T7-TAF1 Rep1	32.5	1.64636e-10		0.0143897	0.0119089		AUX T7-TAF1	0.00971714	0.00138348	0.000798752
UNT T7-TAF1 Rep1	33.11	1.07869e-10		0.0094281			UNT RING1B	0.0132433	0.00138348	0.000798752
UNT RING1B Rep1	32.11	2.15738e-10		0.0188562	0.0182248		AUX RING1B	0.0074548	0.00188761	0.00108981
UNT RING1B Rep1	32.21	2.01291e-10		0.0175935
AUX Input Rep1	25.98	1.51092e-08	1.48014e-08	2.04158	2
AUX Input Rep1	26.04	1.44937e-08	1.35122e+08	1.95842
AUX T7-TAF1 Rep1	33.26	9.7217e-11		0.0131362	0.0107829
AUX T7-TAF1 Rep1	33.9	6.23854e-11		0.00842965
AUX RING1B Rep1	33.97	5.94307e-11		0.0080304	0.00916842
AUX RING1B Rep1	33.61	7.62749e-11		0.0103064
UNT Input Rep2	24.54	4.09943e-08	3.97547e-08	2.06236	2
UNT Input Rep2	24.63	3.85151e-08	5.03085e+07	1.93764
UNT T7-TAF1 Rep2	32.45	1.70442e-10		0.00857468	0.00776974
UNT T7-TAF1 Rep2	32.75	1.38442e-10		0.0069648
UNT RING1B Rep2	31.98	2.36081e-10		0.0118769	0.0112168
UNT RING1B Rep2	32.15	2.09839e-10		0.0105567
AUX Input Rep2	24.14	5.40924e-08	5.33528e-08	2.02772	2
AUX Input Rep2	24.18	5.26132e-08	3.74863e+07	1.97228
AUX T7-TAF1 Rep2	31.7	2.86648e-10		0.0107454	0.0102148
AUX T7-TAF1 Rep2	31.85	2.58342e-10		0.00968429
AUX RING1B Rep2	32.95	1.20521e-10		0.00451788	0.0054315
AUX RING1B Rep2	32.46	1.69265e-10		0.00634511
UNT Input Rep3	24.56	4.043e-08	3.35519e-08	2.41	2
UNT Input Rep3	25.16	2.66738e-08	5.96092e+07	1.59
UNT T7-TAF1 Rep3	32.61	1.5255e-10		0.00909337	0.00831734
UNT T7-TAF1 Rep3	32.88	1.26513e-10		0.00754131
UNT RING1B Rep3	32.64	1.4941e-10		0.00890623	0.0102884
UNT RING1B Rep3	32.25	1.95786e-10		0.0116707
AUX Input Rep3	25.04	2.89874e-08	3.54215e-08	1.63671	2
AUX Input Rep3	24.51	4.18557e-08	5.64628e+07	2.36329
AUX T7-TAF1 Rep3	32.74	1.39405e-10		0.00787119	0.00815366
AUX T7-TAF1 Rep3	32.64	1.4941e-10		0.00843613
AUX RING1B Rep3	32.73	1.40375e-10		0.00792594	0.0077645
AUX RING1B Rep3	32.79	1.34656e-10		0.00760307
AUX T7-Med14 Rep1	28.12	3.42797e-09		0	0
AUX T7-Med14 Rep1	28.33	2.9636e-09		0
UNT Input Rep2	22.48	1.70941e-07	1.78354e-07	1.91687	2
UNT Input Rep2	22.36	1.85767e-07	1.12137e+07	2.08313
UNT T7-Med14 Rep2	28.93	1.95525e-09		0.0219255	0.0285266
UNT T7-Med14 Rep2	28.25	3.13258e-09		0.0351277
AUX Input Rep2	22.42	1.782e-07	1.79444e-07	1.98614	2
AUX Input Rep2	22.4	1.80687e-07	1.11456e+07	2.01386
AUX T7-Med14 Rep2	28.01	3.69956e-09		0.0412336	0.0394571
AUX T7-Med14 Rep2	28.14	3.38077e-09		0.0376806
UNT Input Rep3	21.85	2.64542e-07	2.64542e-07	2	2
UNT Input Rep3	21.85	2.64542e-07	7.56024e+06	2
UNT T7-Med14 Rep3	28.07	3.54885e-09		0.0268302	0.0284036
UNT T7-Med14 Rep3	27.91	3.96509e-09		0.029977
AUX Input Rep3	21.83	2.68235e-07	2.71053e-07	1.97921	2
AUX Input Rep3	21.8	2.73871e-07	7.37863e+06	2.02079
AUX T7-Med14 Rep3	28.02	3.674e-09		0.0271091	0.0279816
AUX T7-Med14 Rep3	27.93	3.9105e-09		0.0288541
MED14:
E2f6
	ct	2^-ct	adjustment	% Input	mean		Average of 3 reps
UNT Input Rep1	20.77	5.59251e-07	5.75195e-07	1.94456	2			mean	sd	sem
UNT Input Rep1	20.69	5.91139e-07	3.47708e+06	2.05544			UNT T7-Med14	0.0380157	0.00322329	0.00186097
UNT T7-Med14 Rep1	26.4	1.1293e-08		0.0392666	0.0408221		AUX T7-Med14	0.0720555	0.00669253	0.00386393
UNT T7-Med14 Rep1	26.29	1.21877e-08		0.0423776
AUX Input Rep1	21.45	3.49065e-07	3.50279e-07	1.99307	2
AUX Input Rep1	21.44	3.51493e-07	5.70973e+06	2.00693
AUX T7-Med14 Rep1	26	1.49012e-08		0.0850816	0.0795747
AUX T7-Med14 Rep1	26.2	1.29722e-08		0.0740679
UNT Input Rep2	20.77	5.59251e-07	5.77251e-07	1.93764	2
UNT Input Rep2	20.68	5.9525e-07	3.4647e+06	2.06236
UNT T7-Med14 Rep2	26.98	7.55459e-09		0.0261744	0.0344952
UNT T7-Med14 Rep2	26.27	1.23578e-08		0.0428161
AUX Input Rep2	21.31	3.84637e-07	3.85974e-07	1.99307	2
AUX Input Rep2	21.3	3.87312e-07	5.18169e+06	2.00693
AUX T7-Med14 Rep2	26.17	1.32448e-08		0.0686304	0.0698405
AUX T7-Med14 Rep2	26.12	1.37119e-08		0.0710506
UNT Input Rep3	20.64	6.11985e-07	6.27198e-07	1.95149	2
UNT Input Rep3	20.57	6.42411e-07	3.18879e+06	2.04851
UNT T7-Med14 Rep3	26.29	1.21877e-08		0.0388639	0.0387297
UNT T7-Med14 Rep3	26.3	1.21035e-08		0.0385955
AUX Input Rep3	20.57	6.42411e-07	6.51441e-07	1.97228	2
AUX Input Rep3	20.53	6.60472e-07	3.07012e+06	2.02772
AUX T7-Med14 Rep3	25.44	2.19683e-08		0.0674453	0.0667513
AUX T7-Med14 Rep3	25.47	2.15162e-08		0.0660573
Zic2
	ct	2^-ct	adjustment	% Input	mean		Average of 3 reps
UNT Input Rep1	22.42	1.782e-07	1.8328e-07	1.94456	2			mean	sd	sem
UNT Input Rep1	22.34	1.88361e-07	1.09123e+07	2.05544			UNT T7-Med14	0.0262544	0.00382959	0.00221102
UNT T7-Med14 Rep1	28.25	3.13258e-09		0.0341835	0.0218329		AUX T7-Med14	0.0360691	0.00703459	0.00406142
UNT T7-Med14 Rep1	30.1	8.68955e-10		0.00948225
AUX Input Rep1	22.63	1.5406e-07	1.56777e-07	1.96535	2
AUX Input Rep1	22.58	1.59493e-07	1.2757e+07	2.03465
AUX T7-Med14 Rep1	28.12	3.42797e-09		0.0437305	0.0407686
AUX T7-Med14 Rep1	28.33	2.9636e-09		0.0378066
UNT Input Rep2	22.48	1.70941e-07	1.78354e-07	1.91687	2
UNT Input Rep2	22.36	1.85767e-07	1.12137e+07	2.08313
UNT T7-Med14 Rep2	28.93	1.95525e-09		0.0219255	0.0285266
UNT T7-Med14 Rep2	28.25	3.13258e-09		0.0351277
AUX Input Rep2	22.42	1.782e-07	1.79444e-07	1.98614	2
AUX Input Rep2	22.4	1.80687e-07	1.11456e+07	2.01386
AUX T7-Med14 Rep2	28.01	3.69956e-09		0.0412336	0.0394571
AUX T7-Med14 Rep2	28.14	3.38077e-09		0.0376806
UNT Input Rep3	21.85	2.64542e-07	2.64542e-07	2	2
UNT Input Rep3	21.85	2.64542e-07	7.56024e+06	2
UNT T7-Med14 Rep3	28.07	3.54885e-09		0.0268302	0.0284036
UNT T7-Med14 Rep3	27.91	3.96509e-09		0.029977
AUX Input Rep3	21.83	2.68235e-07	2.71053e-07	1.97921	2
AUX Input Rep3	21.8	2.73871e-07	7.37863e+06	2.02079
AUX T7-Med14 Rep3	28.02	3.674e-09		0.0271091	0.0279816
AUX T7-Med14 Rep3	27.93	3.9105e-09		0.0288541
HoxD8
	ct	2^-ct	adjustment	% Input	mean		Average of 3 reps
UNT Input Rep1	20.78	5.55388e-07	5.90116e-07	1.8823	2			mean	sd	sem
UNT Input Rep1	20.61	6.24844e-07	3.38916e+06	2.1177			UNT T7-Med14	0.0247146	0.00850477	0.00491023
UNT T7-Med14 Rep1	27.17	6.62239e-09		0.0224444	0.0221375		AUX T7-Med14	0.0345398	0.00648417	0.00374364
UNT T7-Med14 Rep1	27.21	6.4413e-09		0.0218306
AUX Input Rep1	20.71	5.83e-07	5.77001e-07	2.02079	2
AUX Input Rep1	20.74	5.71002e-07	3.4662e+06	1.97921
AUX T7-Med14 Rep1	26.32	1.19369e-08		0.0413755	0.0403957
AUX T7-Med14 Rep1	26.39	1.13715e-08		0.0394159
UNT Input Rep2	20.69	5.91139e-07	6.05833e-07	1.95149	2
UNT Input Rep2	20.62	6.20528e-07	3.30124e+06	2.04851
UNT T7-Med14 Rep2	27.1	6.95164e-09		0.022949	0.0177964
UNT T7-Med14 Rep2	27.96	3.83002e-09		0.0126438
AUX Input Rep2	20.65	6.07758e-07	6.07758e-07	2	2
AUX Input Rep2	20.65	6.07758e-07	3.29078e+06	2
AUX T7-Med14 Rep2	26.44	1.09842e-08		0.0361465	0.0356523
AUX T7-Med14 Rep2	26.48	1.06838e-08		0.0351581
UNT Input Rep3	20.52	6.65066e-07	6.65066e-07	2	2
UNT Input Rep3	20.52	6.65066e-07	3.00722e+06	2
UNT T7-Med14 Rep3	26.35	1.16912e-08		0.0351581	0.0342098
UNT T7-Med14 Rep3	26.43	1.10606e-08		0.0332616
AUX Input Rep3	20.44	7.02986e-07	8.4858e-07	1.65685	2
AUX Input Rep3	19.94	9.94173e-07	2.35688e+06	2.34315
AUX T7-Med14 Rep3	26.4	1.1293e-08		0.0266162	0.0275713
AUX T7-Med14 Rep3	26.3	1.21035e-08		0.0285265
Bcor
	ct	2^-ct	adjustment	% Input	mean		Average of 3 reps
UNT Input Rep1	20.47	6.88519e-07	7.20981e-07	1.90995	2			mean	sd	sem
UNT Input Rep1	20.34	7.53442e-07	2.774e+06	2.09005			UNT T7-Med14	0.0481645	0.00624625	0.00360628
UNT T7-Med14 Rep1	26.02	1.4696e-08		0.0407667	0.041195		AUX T7-Med14	0.123281	0.028192	0.0162767
UNT T7-Med14 Rep1	25.99	1.50048e-08		0.0416233
AUX Input Rep1	20.68	5.9525e-07	6.03618e-07	1.97228	2
AUX Input Rep1	20.64	6.11985e-07	3.31336e+06	2.02772
AUX T7-Med14 Rep1	25	2.98023e-08		0.0987457	0.122668
AUX T7-Med14 Rep1	24.43	4.42423e-08		0.14659
UNT Input Rep2	20.49	6.7904e-07	6.7904e-07	2	2
UNT Input Rep2	20.49	6.7904e-07	2.94533e+06	2
UNT T7-Med14 Rep2	25.44	2.19683e-08		0.0647041	0.0532571
UNT T7-Med14 Rep2	26.07	1.41954e-08		0.0418102
AUX Input Rep2	20.52	6.65066e-07	6.81598e-07	1.95149	2
AUX Input Rep2	20.45	6.9813e-07	2.93428e+06	2.04851
AUX T7-Med14 Rep2	24.24	5.047e-08		0.148093	0.151774
AUX T7-Med14 Rep2	24.17	5.29792e-08		0.155456
UNT Input Rep3	19.95	9.87306e-07	1.00827e-06	1.95842	2
UNT Input Rep3	19.89	1.02923e-06	1.9836e+06	2.04158
UNT T7-Med14 Rep3	25.13	2.72343e-08		0.0540219	0.0500414
UNT T7-Med14 Rep3	25.36	2.32209e-08		0.046061
AUX Input Rep3	19.82	1.0804e-06	1.0804e-06	2	2
AUX Input Rep3	19.82	1.0804e-06	1.85116e+06	2
AUX T7-Med14 Rep3	24.23	5.0821e-08		0.0940779	0.0954004
AUX T7-Med14 Rep3	24.19	5.22498e-08		0.0967228
Hoxb3os
	ct	2^-ct	adjustment	% Input	mean		Average of 3 reps
UNT Input Rep1	21.83	2.68235e-07	2.65475e-07	2.02079	2			mean	sd	sem
UNT Input Rep1	21.86	2.62715e-07	7.53367e+06	1.97921			UNT T7-Med14	0.0194223	0.00668522	0.00385971
UNT T7-Med14 Rep1	29.16	1.66711e-09		0.0125595	0.0123878		AUX T7-Med14	0.0433931	0.0134052	0.00773949
UNT T7-Med14 Rep1	29.2	1.62153e-09		0.0122161
AUX Input Rep1	23.4	9.03437e-08	1.09055e-07	1.65685	2
AUX Input Rep1	22.9	1.27765e-07	1.83394e+07	2.34315
AUX T7-Med14 Rep1	28.35	2.9228e-09		0.0536026	0.0559272
AUX T7-Med14 Rep1	28.23	3.17631e-09		0.0582518
UNT Input Rep2	22.62	1.55132e-07	1.63036e-07	1.90304	2
UNT Input Rep2	22.48	1.70941e-07	1.22672e+07	2.09696
UNT T7-Med14 Rep2	29.24	1.57719e-09		0.0193477	0.0201867
UNT T7-Med14 Rep2	29.12	1.71398e-09		0.0210258
AUX Input Rep2	22.86	1.31357e-07	1.39571e-07	1.8823	2
AUX Input Rep2	22.69	1.47785e-07	1.43296e+07	2.1177
AUX T7-Med14 Rep2	28.1	3.47582e-09		0.0498072	0.0449919
AUX T7-Med14 Rep2	28.41	2.80374e-09		0.0401765
UNT Input Rep3	22.56	1.6172e-07	1.6172e-07	2	2
UNT Input Rep3	22.56	1.6172e-07	1.23671e+07	2
UNT T7-Med14 Rep3	28.49	2.6525e-09		0.0328036	0.0256925
UNT T7-Med14 Rep3	29.31	1.50249e-09		0.0185814
AUX Input Rep3	21.81	2.71979e-07	2.70107e-07	2.01386	2
AUX Input Rep3	21.83	2.68235e-07	7.40447e+06	1.98614
AUX T7-Med14 Rep3	27.67	4.68274e-09		0.0346732	0.0292602
AUX T7-Med14 Rep3	28.21	3.22065e-09		0.0238472
Brd2
	ct	2^-ct	adjustment	% Input	mean		Average of 3 reps
UNT Input Rep1	23.3	9.6828e-08	9.39001e-08	2.06236	2			mean	sd	sem
UNT Input Rep1	23.39	9.09721e-08	2.12992e+07	1.93764			UNT T7-Med14	0.093402	0.0372097	0.021483
UNT T7-Med14 Rep1	28.16	3.33423e-09		0.0710165	0.0710165		AUX T7-Med14	0.0890452	0.00116683	0.00067367
UNT T7-Med14 Rep1	28.16	3.33423e-09		0.0710165
AUX Input Rep1	23.59	7.91958e-08	8.35346e-08	1.89612	2
AUX Input Rep1	23.44	8.78733e-08	2.39422e+07	2.10388
AUX T7-Med14 Rep1	28.03	3.64862e-09		0.087356	0.0895276
AUX T7-Med14 Rep1	27.96	3.83002e-09		0.0916991
UNT Input Rep2	23.39	9.09721e-08	9.39001e-08	1.93764	2
UNT Input Rep2	23.3	9.6828e-08	2.12992e+07	2.06236
UNT T7-Med14 Rep2	28.06	3.57354e-09		0.0761136	0.0728343
UNT T7-Med14 Rep2	28.19	3.26561e-09		0.069555
AUX Input Rep2	23.49	8.488e-08	8.63766e-08	1.96535	2
AUX Input Rep2	23.44	8.78733e-08	2.31544e+07	2.03465
AUX T7-Med14 Rep2	27.83	4.19117e-09		0.097044	0.0898936
AUX T7-Med14 Rep2	28.06	3.57354e-09		0.0827431
UNT Input Rep3	23.23	1.01642e-07	9.9235e-08	2.04851	2
UNT Input Rep3	23.3	9.6828e-08	2.01542e+07	1.95149
UNT T7-Med14 Rep3	27.09	6.99999e-09		0.141079	0.136355
UNT T7-Med14 Rep3	27.19	6.53122e-09		0.131631
AUX Input Rep3	22.5	1.68587e-07	1.62399e-07	2.07621	2
AUX Input Rep3	22.61	1.56211e-07	1.23153e+07	1.92379
AUX T7-Med14 Rep3	27.07	7.09771e-09		0.0874106	0.0877146
AUX T7-Med14 Rep3	27.06	7.14707e-09		0.0880186
ctrl
	ct	2^-ct	adjustment	% Input	mean		Average of 3 reps
UNT Input Rep1	24.61	3.90528e-08	3.30495e-08	2.36329	2			mean	sd	sem
UNT Input Rep1	25.14	2.70462e-08	6.05153e+07	1.63671			UNT T7-Med14	0.0141395	0.00293548	0.0016948
UNT T7-Med14 Rep1	31.44	3.43255e-10		0.0207722	0.017144		AUX T7-Med14	0.0100674	0.0012975	0.000749112
UNT T7-Med14 Rep1	32.06	2.23346e-10		0.0135159
AUX Input Rep1	25.29	2.43754e-08	2.34027e-08	2.08313	2
AUX Input Rep1	25.41	2.24299e-08	8.54604e+07	1.91687
AUX T7-Med14 Rep1	32.67	1.46336e-10		0.0125059	0.011058
AUX T7-Med14 Rep1	33.05	1.1245e-10		0.00961
UNT Input Rep2	24.63	3.85151e-08	3.31608e-08	2.32293	2
UNT Input Rep2	25.1	2.78066e-08	6.03121e+07	1.67707
UNT T7-Med14 Rep2	32.55	1.59028e-10		0.00959132	0.0139963
UNT T7-Med14 Rep2	31.61	3.051e-10		0.0184012
AUX Input Rep2	25.01	2.95965e-08	2.8043e-08	2.11079	2
AUX Input Rep2	25.17	2.64896e-08	7.1319e+07	1.88921
AUX T7-Med14 Rep2	32.66	1.47353e-10		0.0105091	0.0105456
AUX T7-Med14 Rep2	32.65	1.48378e-10		0.0105822
UNT Input Rep3	24.35	4.67649e-08	4.56574e-08	2.04851	2
UNT Input Rep3	24.42	4.455e-08	4.38045e+07	1.95149
UNT T7-Med14 Rep3	31.61	3.051e-10		0.0133647	0.0112783
UNT T7-Med14 Rep3	32.15	2.09839e-10		0.00919188
AUX Input Rep3	24.36	4.64418e-08	4.56508e-08	2.03465	2
AUX Input Rep3	24.41	4.48598e-08	4.38108e+07	1.96535
AUX T7-Med14 Rep3	31.95	2.41041e-10		0.0105602	0.00859869
AUX T7-Med14 Rep3	32.62	1.51496e-10		0.00663717
AUX TAF11 Rep3	29.81	1.06242e-09		0	0
AUX TAF11 Rep3	29.94	9.70872e-10		0
TAF11:
E2f6
	ct	2^-ct	adjustment	% Input	mean		Average of 3 reps
UNT Input Rep1	20.64	6.11985e-07	5.14992e-07	2.37668	2			mean	sd	sem
UNT Input Rep1	21.19	4.17998e-07	3.88356e+06	1.62332			UNT TAF11	0.0251984	0.00412394	0.00238096
UNT TAF11 Rep1	26.98	7.55459e-09		0.0293387	0.0293387		AUX TAF11	0.0350849	0.00841807	0.00486018
UNT TAF11 Rep1	26.98	7.55459e-09		0.0293387
AUX Input Rep1	20.69	5.91139e-07	5.81071e-07	2.03465	2
AUX Input Rep1	20.74	5.71002e-07	3.44192e+06	1.96535
AUX TAF11 Rep1	26.95	7.71332e-09		0.0265487	0.0263659
AUX TAF11 Rep1	26.97	7.60713e-09		0.0261832
UNT Input Rep2	20.54	6.55909e-07	6.60488e-07	1.98614	2
UNT Input Rep2	20.52	6.65066e-07	3.02807e+06	2.01386
UNT TAF11 Rep2	27.01	7.39912e-09		0.022405	0.021091
UNT TAF11 Rep2	27.19	6.53122e-09		0.019777
AUX Input Rep2	20.52	6.65066e-07	6.53738e-07	2.03465	2
AUX Input Rep2	20.57	6.42411e-07	3.05933e+06	1.96535
AUX TAF11 Rep2	26.02	1.4696e-08		0.0449599	0.0431657
AUX TAF11 Rep2	26.14	1.35231e-08		0.0413716
UNT Input Rep3	20.65	6.07758e-07	5.97407e-07	2.03465	2
UNT Input Rep3	20.7	5.87055e-07	3.3478e+06	1.96535
UNT TAF11 Rep3	26.9	7.98533e-09		0.0267333	0.0251655
UNT TAF11 Rep3	27.08	7.04868e-09		0.0235976
AUX Input Rep3	20.76	5.63141e-07	5.79196e-07	1.94456	2
AUX Input Rep3	20.68	5.9525e-07	3.45306e+06	2.05544
AUX TAF11 Rep3	26.9	7.98533e-09		0.0275739	0.035723
AUX TAF11 Rep3	26.23	1.27052e-08		0.043872
Zic2
	ct	2^-ct	adjustment	% Input	mean		Average of 3 reps
UNT Input Rep1	23.4	9.03437e-08	8.8805e-08	2.03465	2			mean	sd	sem
UNT Input Rep1	23.45	8.72663e-08	2.25212e+07	1.96535			UNT TAF11	0.0190626	0.00302105	0.0017442
UNT TAF11 Rep1	29.82	1.05508e-09		0.0237617	0.0221523		AUX TAF11	0.0264953	0.00872815	0.0050392
UNT TAF11 Rep1	30.03	9.12156e-10		0.0205429
AUX Input Rep1	23.36	9.28837e-08	9.38595e-08	1.97921	2
AUX Input Rep1	23.33	9.48353e-08	2.13084e+07	2.02079
AUX TAF11 Rep1	30.02	9.18501e-10		0.0195718	0.0189165
AUX TAF11 Rep1	30.12	8.56992e-10		0.0182612
UNT Input Rep2	23.22	1.02349e-07	1.02705e-07	1.99307	2
UNT Input Rep2	23.21	1.03061e-07	1.94733e+07	2.00693
UNT TAF11 Rep2	30.06	8.93384e-10		0.0173971	0.0161152
UNT TAF11 Rep2	30.29	7.61731e-10		0.0148334
AUX Input Rep2	23.23	1.01642e-07	1.00942e-07	2.01386	2
AUX Input Rep2	23.25	1.00243e-07	1.98133e+07	1.98614
AUX TAF11 Rep2	29.08	1.76217e-09		0.0349144	0.0360381
AUX TAF11 Rep2	28.99	1.8756e-09		0.0371618
UNT Input Rep3	23.52	8.31332e-08	8.61166e-08	1.93071	2
UNT Input Rep3	23.42	8.91e-08	2.32243e+07	2.06929
UNT TAF11 Rep3	30.12	8.56992e-10		0.0199031	0.0189203
UNT TAF11 Rep3	30.27	7.72364e-10		0.0179376
AUX Input Rep3	23.57	8.03014e-08	8.28859e-08	1.93764	2
AUX Input Rep3	23.48	8.54704e-08	2.41296e+07	2.06236
AUX TAF11 Rep3	29.81	1.06242e-09		0.0256357	0.0245312
AUX TAF11 Rep3	29.94	9.70872e-10		0.0234267
HoxD8
	ct	2^-ct	adjustment	% Input	mean		Average of 3 reps
UNT Input Rep1	22.7	1.46764e-07	1.49352e-07	1.96535	2			mean	sd	sem
UNT Input Rep1	22.65	1.51939e-07	1.33912e+07	2.03465			UNT TAF11	0.0128849	0.00306838	0.00177153
UNT TAF11 Rep1	29.29	1.52346e-09		0.020401	0.0163932		AUX TAF11	0.0246822	0.00679537	0.00392331
UNT TAF11 Rep1	30.01	9.24889e-10		0.0123854
AUX Input Rep1	22.55	1.62845e-07	1.67487e-07	1.94456	2
AUX Input Rep1	22.47	1.7213e-07	1.19412e+07	2.05544
AUX TAF11 Rep1	29.19	1.63281e-09		0.0194977	0.0200535
AUX TAF11 Rep1	29.11	1.7259e-09		0.0206094
UNT Input Rep2	22.63	1.5406e-07	1.55136e-07	1.98614	2
UNT Input Rep2	22.61	1.56211e-07	1.28919e+07	2.01386
UNT TAF11 Rep2	30.03	9.12156e-10		0.0117595	0.0115592
UNT TAF11 Rep2	30.08	8.81085e-10		0.0113589
AUX Input Rep2	22.46	1.73327e-07	1.7393e-07	1.99307	2
AUX Input Rep2	22.45	1.74533e-07	1.14989e+07	2.00693
AUX TAF11 Rep2	28.35	2.9228e-09		0.033609	0.0324837
AUX TAF11 Rep2	28.45	2.72707e-09		0.0313583
UNT Input Rep3	22.69	1.47785e-07	1.49862e-07	1.97228	2
UNT Input Rep3	22.65	1.51939e-07	1.33456e+07	2.02772
UNT TAF11 Rep3	30.33	7.40901e-10		0.00988777	0.0107022
UNT TAF11 Rep3	30.11	8.62952e-10		0.0115166
AUX Input Rep3	22.69	1.47785e-07	1.49862e-07	1.97228	2
AUX Input Rep3	22.65	1.51939e-07	1.33456e+07	2.02772
AUX TAF11 Rep3	29.15	1.67871e-09		0.0224034	0.0215094
AUX TAF11 Rep3	29.27	1.54473e-09		0.0206153
Bcor
	ct	2^-ct	adjustment	% Input	mean		Average of 3 reps
UNT Input Rep1	21.06	4.57413e-07	4.46581e-07	2.04851	2			mean	sd	sem
UNT Input Rep1	21.13	4.35749e-07	4.47847e+06	1.95149			UNT TAF11	0.0211182	0.00666328	0.00384705
UNT TAF11 Rep1	27.33	5.92721e-09		0.0265448	0.0261819		AUX TAF11	0.0447217	0.0159298	0.00919706
UNT TAF11 Rep1	27.37	5.76513e-09		0.025819
AUX Input Rep1	21.02	4.70272e-07	4.73555e-07	1.98614	2
AUX Input Rep1	21	4.76837e-07	4.22338e+06	2.01386
AUX TAF11 Rep1	27.28	6.13623e-09		0.0259156	0.0331503
AUX TAF11 Rep1	26.64	9.56227e-09		0.0403851
UNT Input Rep2	20.97	4.86857e-07	4.98959e-07	1.95149	2
UNT Input Rep2	20.9	5.11061e-07	4.00835e+06	2.04851
UNT TAF11 Rep2	27.38	5.72531e-09		0.022949	0.0236033
UNT TAF11 Rep2	27.3	6.05175e-09		0.0242575
AUX Input Rep2	20.87	5.218e-07	5.14666e-07	2.02772	2
AUX Input Rep2	20.91	5.07531e-07	3.88602e+06	1.97228
AUX TAF11 Rep2	26.23	1.27052e-08		0.0493728	0.0628903
AUX TAF11 Rep2	25.6	1.96622e-08		0.0764077
UNT Input Rep3	21.15	4.2975e-07	4.38875e-07	1.95842	2
UNT Input Rep3	21.09	4.47999e-07	4.55711e+06	2.04158
UNT TAF11 Rep3	28.15	3.35742e-09		0.0153001	0.0135696
UNT TAF11 Rep3	28.52	2.59791e-09		0.011839
AUX Input Rep3	21.13	4.35749e-07	4.41874e-07	1.97228	2
AUX Input Rep3	21.09	4.47999e-07	4.52618e+06	2.02772
AUX TAF11 Rep3	27.16	6.66846e-09		0.0301826	0.0381245
AUX TAF11 Rep3	26.55	1.01778e-08		0.0460665
Hoxb3os
	ct	2^-ct	adjustment	% Input	mean		Average of 3 reps
UNT Input Rep1	22.83	1.34117e-07	1.43557e-07	1.86849	2			mean	sd	sem
UNT Input Rep1	22.64	1.52996e-07	1.39318e+07	2.13151			UNT TAF11	0.0214727	0.00314364	0.00181498
UNT TAF11 Rep1	29.07	1.77443e-09		0.0247209	0.0250684		AUX TAF11	0.0386768	0.0113624	0.00656009
UNT TAF11 Rep1	29.03	1.82431e-09		0.0254159
AUX Input Rep1	22.71	1.4575e-07	1.4832e-07	1.96535	2
AUX Input Rep1	22.66	1.5089e-07	1.34844e+07	2.03465
AUX TAF11 Rep1	28.44	2.74604e-09		0.0370286	0.0312479
AUX TAF11 Rep1	28.98	1.88865e-09		0.0254672
UNT Input Rep2	22.55	1.62845e-07	1.64556e-07	1.97921	2
UNT Input Rep2	22.52	1.66266e-07	1.2154e+07	2.02079
UNT TAF11 Rep2	29.28	1.53406e-09		0.0186449	0.0201056
UNT TAF11 Rep2	29.07	1.77443e-09		0.0215663
AUX Input Rep2	22.59	1.58392e-07	1.60056e-07	1.97921	2
AUX Input Rep2	22.56	1.6172e-07	1.24956e+07	2.02079
AUX TAF11 Rep2	27.59	4.94974e-09		0.0618502	0.0517568
AUX TAF11 Rep2	28.16	3.33423e-09		0.0416633
UNT Input Rep3	22.63	1.5406e-07	1.5406e-07	2	2
UNT Input Rep3	22.63	1.5406e-07	1.29819e+07	2
UNT TAF11 Rep3	29.29	1.52346e-09		0.0197774	0.019244
UNT TAF11 Rep3	29.37	1.44128e-09		0.0187106
AUX Input Rep3	22.75	1.41765e-07	1.44264e-07	1.96535	2
AUX Input Rep3	22.7	1.46764e-07	1.38635e+07	2.03465
AUX TAF11 Rep3	28.38	2.86265e-09		0.0396863	0.0330258
AUX TAF11 Rep3	28.97	1.90178e-09		0.0263653
Brd2
	ct	2^-ct	adjustment	% Input	mean		Average of 3 reps
UNT Input Rep1	23.37	9.22421e-08	8.91535e-08	2.06929	2			mean	sd	sem
UNT Input Rep1	23.47	8.60649e-08	2.24332e+07	1.93071			UNT TAF11	0.0423625	0.0275018	0.0158782
UNT TAF11 Rep1	28.14	3.38077e-09		0.0758416	0.0740456		AUX TAF11	0.0472404	0.00632115	0.00364952
UNT TAF11 Rep1	28.21	3.22065e-09		0.0722496
AUX Input Rep1	23.32	9.5495e-08	9.35499e-08	2.04158	2
AUX Input Rep1	23.38	9.16049e-08	2.1379e+07	1.95842
AUX TAF11 Rep1	28.95	1.92833e-09		0.0412257	0.042401
AUX TAF11 Rep1	28.87	2.03828e-09		0.0435763
UNT Input Rep2	22.82	1.3505e-07	1.33661e-07	2.02079	2
UNT Input Rep2	22.85	1.32271e-07	1.49633e+07	1.97921
UNT TAF11 Rep2	28.91	1.98254e-09		0.0296653	0.0283872
UNT TAF11 Rep2	29.04	1.81171e-09		0.0271091
AUX Input Rep2	22.81	1.3599e-07	1.31436e-07	2.06929	2
AUX Input Rep2	22.91	1.26883e-07	1.52165e+07	1.93071
AUX TAF11 Rep2	28.19	3.26561e-09		0.0496912	0.0543921
AUX TAF11 Rep2	27.94	3.88349e-09		0.0590931
UNT Input Rep3	22.82	1.3505e-07	1.14615e-07	2.35658	2
UNT Input Rep3	23.34	9.41803e-08	1.74497e+07	1.64342
UNT TAF11 Rep3	29.27	1.54473e-09		0.026955	0.0246547
UNT TAF11 Rep3	29.54	1.28107e-09		0.0223543
AUX Input Rep3	23.38	9.16049e-08	8.79493e-08	2.08313	2
AUX Input Rep3	23.5	8.42937e-08	2.27404e+07	1.91687
AUX TAF11 Rep3	28.91	1.98254e-09		0.0450838	0.0449281
AUX TAF11 Rep3	28.92	1.96885e-09		0.0447724
ctrl
	ct	2^-ct	adjustment	% Input	mean		Average of 3 reps
UNT Input Rep1	23.3	9.6828e-08	9.85353e-08	1.96535	2			mean	sd	sem
UNT Input Rep1	23.25	1.00243e-07	2.02973e+07	2.03465			UNT TAF11	0.0100782	0.00129682	0.000748719
UNT TAF11 Rep1	30.83	5.23896e-10		0.0106337	0.0103819		AUX TAF11	0.0140118	0.00203593	0.00117545
UNT TAF11 Rep1	30.9	4.99083e-10		0.01013
AUX Input Rep1	23.2	1.03778e-07	1.0132e-07	2.04851	2
AUX Input Rep1	23.27	9.88626e-08	1.97394e+07	1.95149
AUX TAF11 Rep1	30.7	5.73296e-10		0.0113165	0.0128203
AUX TAF11 Rep1	30.36	7.25654e-10		0.014324
UNT Input Rep2	22.76	1.40785e-07	1.46362e-07	1.92379	2
UNT Input Rep2	22.65	1.51939e-07	1.36647e+07	2.07621
UNT TAF11 Rep2	30.34	7.35783e-10		0.0100543	0.00865655
UNT TAF11 Rep2	30.81	5.3121e-10		0.00725883
AUX Input Rep2	22.69	1.47785e-07	1.48299e-07	1.99307	2
AUX Input Rep2	22.68	1.48813e-07	1.34863e+07	2.00693
AUX TAF11 Rep2	29.89	1.00511e-09		0.0135552	0.0163626
AUX TAF11 Rep2	29.39	1.42144e-09		0.01917
UNT Input Rep3	23.29	9.75015e-08	9.68304e-08	2.01386	2
UNT Input Rep3	23.31	9.61592e-08	2.06547e+07	1.98614
UNT TAF11 Rep3	31.07	4.43607e-10		0.00916255	0.0111963
UNT TAF11 Rep3	30.54	6.40537e-10		0.0132301
AUX Input Rep3	23.37	9.22421e-08	9.25629e-08	1.99307	2
AUX Input Rep3	23.36	9.28837e-08	2.16069e+07	2.00693
AUX TAF11 Rep3	31.07	4.43607e-10		0.00958498	0.0128525
AUX TAF11 Rep3	30.32	7.46054e-10		0.01612

## Sheet: Extended Data Figure 7b,c
b	LFC-ChIP-seq (4h IAA/UNT)			c	LFC-RNA-seq (4h IAA/UNT)
	-0.0204858				5.85209
	0.213022				5.79324
	0.262639				5.38821
	0.14044				5.3813
	0.268013				5.12289
	0.0821122				4.93353
	-0.0581489				4.88289
	0.213397				4.87535
	0.145172				4.80852
	0.436314				4.79084
	0.0380346				4.77234
	0.0669963				4.72845
	0.0818119				4.54013
	0.331883				4.53944
	0.0975242				4.52891
	0.255729				4.46888
	0.256846				4.44597
	0.388901				4.41404
	0.158001				4.40656
	0.143257				4.35069
	-0.102154				4.2959
	0.175437				4.20062
	0.171597				4.19055
	-0.151584				4.15315
	0.340901				4.14225
	0.0992532				4.1344
	0.235276				4.12088
	-0.0391066				4.09912
	0.389375				4.07634
	0.168999				4.01197
	0.286846				4.01069
	0.334756				4.00741
	0.193821				3.96262
	0.395446				3.94597
	0.342223				3.91595
	0.401022				3.8485
	0.354508				3.83643
	0.371558				3.8211
	0.256778				3.80398
	0.152533				3.78565
	-0.0475748				3.78183
	0.232527				3.77744
	0.422472				3.77586
	0.412053				3.75944
	0.352824				3.75249
	0.225191				3.74428
	-0.159				3.73873
	0.199517				3.73288
	0.0914094				3.67851
	0.168071				3.6646
	-0.180687				3.66384
	0.0341739				3.66359
	0.164351				3.65641
	-0.0306717				3.6564
	-0.21362				3.65603
	0.139989				3.63486
	-0.0802205				3.59815
	0.229724				3.58807
	-0.0588822				3.58452
	0.275232				3.56748
	0.128025				3.56147
	0.0877777				3.55617
	0.403281				3.55038
	-0.0125834				3.54964
	0.103935				3.54501
	0.105044				3.5435
	0.172811				3.53234
	0.267344				3.51117
	-0.206789				3.50669
	-0.268797				3.50629
	0.0601316				3.50131
	-0.100011				3.49515
	0.141493				3.47706
	0.369329				3.47177
	0.197566				3.45792
	0.124358				3.44772
	0.435607				3.44715
	0.10309				3.43175
	0.248195				3.4152
	0.352511				3.41057
	-0.288303				3.40621
	0.178235				3.40575
	0.287951				3.40084
	0.495526				3.37435
	0.0815445				3.36701
	-0.0258462				3.36663
	0.0925455				3.35732
	0.27945				3.35528
	0.0238196				3.35038
	0.275388				3.34428
	0.486582				3.34202
	0.177534				3.34175
	0.161216				3.339
	0.0934221				3.32953
	-0.0688413				3.323
	0.0958709				3.30625
	0.0794922				3.30537
	0.225997				3.29471
	0.15283				3.29034
	0.170126				3.27739
	0.067885				3.27585
	0.175081				3.27548
	0.17614				3.27365
	0.0285472				3.27305
	0.614854				3.27145
	-0.031181				3.26907
	-0.0426065				3.26197
	0.300823				3.26111
	0.184454				3.25523
	0.209255				3.25439
	0.183089				3.24425
	-0.0598448				3.24171
	-0.0687655				3.24061
	-0.0755714				3.23785
	0.283562				3.22657
	0.173652				3.22406
	0.121687				3.2218
	0.168973				3.21752
	-0.126739				3.21082
	-0.0348341				3.20431
	0.157344				3.19915
	0.162928				3.19905
	-0.0564887				3.19442
	0.132743				3.19294
	0.112659				3.19008
	0.491897				3.1862
	0.264068				3.18386
	0.243904				3.18147
	0.300966				3.18007
	0.110671				3.17997
	0.179328				3.17463
	-0.225831				3.16572
	0.141125				3.16339
	0.142576				3.16103
	0.0609676				3.15528
	0.16153				3.14593
	0.204561				3.1339
	-0.136912				3.1277
	-0.0330201				3.12707
	-0.0254282				3.12366
	0.683649				3.1219
	0.145949				3.11636
	0.064474				3.11602
	-0.115165				3.11161
	-0.104752				3.10893
	0.144368				3.10797
	0.0600458				3.10554
	0.153273				3.10494
	-0.000902798				3.09992
	0.213482				3.09506
	0.109853				3.09144
	0.0855659				3.09092
	0.214058				3.0898
	-0.0508269				3.08577
	-0.12339				3.08248
	0.37573				3.06769
	0.0238995				3.06155
	0.0131551				3.05274
	-0.0761655				3.05256
	0.0694935				3.04693
	0.0300867				3.0441
	0.10928				3.04251
	-0.0149722				3.03565
	0.303866				3.03272
	0.0401585				3.02547
	-0.0310132				3.01953
	-0.121919				3.01764
	0.114384				3.01647
	0.218305				3.00892
	0.182177				3.00255
	0.0894825				2.99976
	0.276087				2.99633
	0.195742				2.99369
	0.0393479				2.98944
	0.243441				2.98685
	0.0200767				2.98537
	-0.0246444				2.98142
	0.0717779				2.97639
	-0.172126				2.97447
	-0.200194				2.95688
	0.310021				2.95658
	0.504088				2.95345
	0.247571				2.94673
	-0.00566511				2.93939
	-0.0585902				2.93882
	0.229493				2.9359
	0.195568				2.93152
	0.175247				2.92677
	-0.168023				2.92313
	0.0198607				2.92166
	-0.0117138				2.91541
	0.112314				2.91527
	0.2787				2.91383
	0.0677939				2.9102
	0.222804				2.90857
	0.0595859				2.90208
	0.0820716				2.90201
	0.0915502				2.89802
	0.0818959				2.89198
	0.222931				2.88933
	0.287306				2.88544
	-0.242253				2.88214
	0.230549				2.88187
	-0.413703				2.87968
	0.52227				2.87874
	0.0451654				2.87847
	0.455258				2.87195
	-0.152993				2.86505
	0.0507007				2.86476
	0.332253				2.86469
	0.204939				2.86453
	0.15355				2.85959
	0.163307				2.85898
	0.357813				2.84959
	0.155366				2.84335
	0.177107				2.84294
	0.247447				2.84007
	0.324016				2.83296
	0.364887				2.83221
	-0.139841				2.83105
	-0.127124				2.82827
	0.0266625				2.82098
	0.0933808				2.82004
	0.194215				2.81253
	0.0848025				2.79617
	0.190302				2.79171
	-0.154657				2.78392
	0.58125				2.77675
	0.351604				2.77561
	0.00734546				2.77352
	-0.119959				2.76889
	0.0282725				2.76558
	-0.145341				2.76507
	0.291236				2.75831
	0.224079				2.75387
	0.00210106				2.75091
	0.211556				2.74865
	0.299903				2.74661
	-0.251792				2.745
	0.0126406				2.74212
	0.165307				2.74066
	-0.0801464				2.73996
	0.173199				2.73302
	0.0354292				2.72932
	0.171353				2.7274
	0.0976884				2.72599
	-0.0521677				2.72471
	0.290657				2.71757
	0.280175				2.71344
	0.209458				2.71174
	0.249438				2.71144
	0.127334				2.71048
	0.168325				2.70695
	0.0717408				2.70618
	0.181788				2.70574
	0.157161				2.70119
	0.0563652				2.70116
	0.13004				2.69653
	0.317477				2.69014
	0.0489714				2.68733
	-0.0397797				2.687
	0.257387				2.68654
	0.151576				2.67781
	0.00109121				2.67198
	-0.0845279				2.67059
	0.192834				2.66794
	0.211796				2.66429
	0.0552484				2.66014
	-0.0751354				2.66002
	-0.141341				2.65677
	0.270933				2.65607
	0.0749349				2.65127
	0.0282896				2.64414
	0.163859				2.64233
	0.247796				2.64147
	0.330538				2.63455
	0.0951505				2.6321
	-0.0632816				2.62915
	0.163306				2.6278
	0.222317				2.62722
	0.449474				2.62393
	0.0520644				2.62174
	0.121681				2.61949
	0.127258				2.60593
	0.245375				2.60582
	0.163393				2.60391
	0.0761519				2.60244
	0.076502				2.6003
	0.364514				2.59965
	0.1197				2.59935
	0.391869				2.5979
	0.024555				2.59543
	0.117295				2.59371
	0.14607				2.59232
	-0.0165131				2.59117
	-0.0121829				2.57961
	0.179968				2.57925
	0.179207				2.57096
	0.112652				2.56844
	0.074958				2.56574
	0.177264				2.5639
	0.11405				2.56388
	0.149564				2.56115
	0.145826				2.56114
	-0.0781067				2.55502
	0.175862				2.5537
	0.160878				2.55186
	0.119107				2.5474
	0.249031				2.54084
	0.222705				2.5328
	0.307513				2.52578
	0.567497				2.52424
	-0.0667387				2.51718
	0.118664				2.51714
	-0.0497848				2.51709
	0.268792				2.51219
	0.169361				2.51094
	-0.0582902				2.51088
	0.0165054				2.50679
	0.130503				2.50152
	-0.136716				2.5009
	0.114747				2.49851
	0.0198079				2.49786
	-0.118004				2.49234
	0.112779				2.48981
	0.501113				2.48943
	-0.0248937				2.48885
	0.0943238				2.4772
	0.245384				2.47697
	0.225576				2.47447
	0.0446988				2.47405
	0.134288				2.46907
	-0.120144				2.46886
	-0.0808047				2.46598
	0.0259181				2.4653
	0.0114222				2.46454
	0.0712052				2.4635
	0.147354				2.46095
	0.362464				2.45992
	0.0835985				2.45974
	-0.240481				2.45887
	0.479626				2.45777
	-0.168442				2.45693
	-0.045327				2.45662
	0.226589				2.4552
	-0.0301589				2.4521
	-0.0634928				2.45109
	0.172469				2.45004
	0.0572028				2.44837
	-0.0163472				2.44709
	0.204237				2.44493
	0.174401				2.44469
	0.0197652				2.44439
	0.601813				2.43836
	-0.0443119				2.43588
	-0.0352162				2.43527
	-0.0995214				2.43365
	0.134344				2.43185
	0.122364				2.42586
	0.149237				2.4258
	0.145348				2.42458
	0.0533796				2.41422
	0.287373				2.4042
	0.0940297				2.40201
	0.323149				2.40162
	0.0926724				2.40101
	0.632941				2.39557
	0.0329441				2.39235
	0.202322				2.39118
	0.240308				2.38968
	0.295295				2.38939
	-0.136313				2.3879
	0.190463				2.38479
	0.103386				2.38281
	0.00782917				2.36919
	0.431086				2.36908
	0.25412				2.366
	-0.0291723				2.36241
	-0.173966				2.35357
	-0.101958				2.35053
	-0.344439				2.34824
	0.0357106				2.34606
	0.430646				2.34304
	0.178143				2.34269
	0.102354				2.33563
	0.154102				2.33269
	0.301411				2.33181
	0.295644				2.32939
	0.238739				2.32388
	0.0567991				2.32336
	-0.033233				2.32326
	0.19378				2.32172
	-0.234803				2.32022
	0.232796				2.3187
	-0.0448788				2.31566
	-0.374595				2.315
	0.280315				2.31217
	0.0024421				2.31157
	0.0409509				2.30954
	0.10554				2.30878
	0.160008				2.30682
	0.184745				2.30274
	-0.0628309				2.30208
	0.389241				2.30053
	-0.0497399				2.29757
	-0.00409768				2.29199
	-0.0593311				2.29132
	0.208224				2.28687
	0.0959954				2.28467
	-0.235034				2.28463
	-0.0622997				2.28364
	0.0737056				2.28355
	-0.184165				2.28156
	0.132495				2.28092
	0.288821				2.2797
	0.340925				2.27909
	-0.279861				2.27683
	0.243424				2.2768
	0.29883				2.27609
	0.479712				2.27524
	0.447179				2.269
	0.408414				2.26574
	0.311097				2.26527
	0.10438				2.26289
	-0.129541				2.26289
	0.0839465				2.26211
	0.348739				2.26209
	0.126866				2.25978
	0.189982				2.25833
	-0.0150566				2.2566
	0.318375				2.25656
	0.473392				2.25626
	-0.0152568				2.25086
	0.0808736				2.24744
	0.136083				2.24607
	0.088604				2.24178
	0.233665				2.24148
	0.372987				2.23748
	0.342536				2.23659
	0.365083				2.23632
	0.0450108				2.23493
	0.117576				2.23441
	0.029858				2.23223
	0.0821686				2.2319
	0.155521				2.23127
	-0.258689				2.23016
	0.202562				2.22835
	0.134341				2.22465
	0.141806				2.22463
	-0.057472				2.22416
	0.292819				2.22003
	0.391914				2.21893
	0.180479				2.2189
	-0.152891				2.21762
	-0.125376				2.21672
	-0.196773				2.21608
	0.252292				2.20918
	-0.163463				2.20719
	-0.0856694				2.20714
	0.1755				2.2067
	0.190453				2.20455
	0.142121				2.20443
	0.319601				2.20413
	0.0898903				2.20035
	0.122331				2.19819
	0.171351				2.19754
	0.0532032				2.19644
	0.203139				2.19362
	-0.0112426				2.19128
	-0.0492014				2.19119
	0.261621				2.18784
	0.264025				2.18366
	0.187601				2.1836
	-0.0521079				2.18336
	0.143965				2.1833
	-0.0156371				2.17853
	-0.0171385				2.17713
	0.0946317				2.17695
	0.192418				2.17683
	0.163612				2.17351
	0.20508				2.17223
	0.320714				2.17089
	0.0350793				2.16973
	-0.0510196				2.16905
	0.227328				2.16667
	-0.151261				2.16563
	-0.0388302				2.16385
	0.109727				2.16138
	0.226813				2.16016
	0.19288				2.15971
	0.0731206				2.15379
	0.376161				2.15068
	0.169985				2.1482
	0.0334067				2.14755
	0.417675				2.14734
	0.265163				2.14249
	-0.105893				2.14227
	-1.7e-05				2.13936
	0.12941				2.13694
	0.147644				2.13471
	0.38017				2.13132
	0.0659615				2.12819
	0.877281				2.12807
	0.421118				2.12744
	0.115257				2.12558
	0.110756				2.12551
	-0.244967				2.1233
	-0.0812386				2.12239
	0.0466747				2.11962
	0.201985				2.11608
	0.0819388				2.11584
	0.232088				2.11412
	0.130336				2.1075
	0.141892				2.10459
	0.262539				2.1043
	0.323034				2.10416
	-0.113505				2.10081
	0.0373744				2.09852
	0.380134				2.08672
	0.0860513				2.08446
	0.1774				2.0844
	0.0670363				2.08396
	0.20267				2.08305
	0.66077				2.08223
	0.39395				2.08103
	0.175765				2.07916
	-0.300406				2.07717
	0.632051				2.07546
	0.0942589				2.0748
	0.121975				2.07405
	0.199203				2.07228
	0.186807				2.07228
	0.205629				2.07058
	0.154805				2.06879
	0.300703				2.06528
	-0.0504539				2.06418
	0.386473				2.0545
	0.255148				2.05237
	0.474038				2.05218
	0.52236				2.05188
	0.494544				2.04987
	0.322688				2.04978
	0.452159				2.0472
	0.317276				2.04692
	0.000136269				2.04477
	0.327037				2.04234
	0.119834				2.0402
	0.261575				2.03873
	-0.00578402				2.03462
	0.0638117				2.03187
	0.279147				2.03136
	-0.0776801				2.02103
	-0.0750652				2.01819
	0.122995				2.01677
	0.287203				2.01672
	-0.0134017				2.01484
	0.271819				2.01364
	0.0688419				2.01233
	0.202079				2.01097
	0.0895617				2.01045
	0.283178				2.00947
	0.133106				2.00274
	0.243125				2.00185
	-0.0701111				2.00128
	0.128479				2.00047
	0.105358				1.99958
	0.33631				1.99888
	-0.0898651				1.99785
	0.229571				1.99681
	-0.0955424				1.99678
	-0.144803				1.99678
	0.219532				1.99036
	0.276806				1.99003
	0.29086				1.98789
	-0.337066				1.98508
	0.335476				1.97982
	0.0361097				1.9794
	0.340012				1.97889
	0.463732				1.97834
	0.174579				1.97815
	0.19995				1.97562
	0.136062				1.9752
	0.241695				1.97515
	0.147163				1.97429
	0.246018				1.97414
	0.244727				1.97178
	0.267988				1.97109
	0.261187				1.97072
	0.246457				1.97008
	0.201959				1.96802
	-0.0185143				1.967
	0.256931				1.96655
	0.00693678				1.96642
	0.128027				1.96546
	-0.022929				1.96513
	0.076899				1.96235
	-0.0202125				1.9577
	0.0636276				1.95646
	0.185445				1.95475
	0.36713				1.95399
	0.299266				1.95391
	0.238922				1.95344
	0.27742				1.95004
	0.0785398				1.94844
	-0.0570676				1.94677
	0.146439				1.94599
	0.0941828				1.94501
	0.0708469				1.94236
	-0.0353611				1.93981
	0.131049				1.93728
	0.432234				1.93305
	0.0163061				1.92988
	0.128924				1.92849
	-0.121469				1.92816
	0.178966				1.92804
	0.234356				1.92759
	-0.0137766				1.92373
	0.32597				1.92157
	0.0918374				1.92104
	0.105108				1.9209
	0.165415				1.91987
	0.0912361				1.9188
	-0.220936				1.91762
	-0.0511005				1.91726
	0.260341				1.91523
	0.0557361				1.91364
	0.435082				1.90959
	0.0401136				1.9075
	0.182696				1.90606
	-0.0406794				1.90253
	0.383331				1.90055
	0.200511				1.89994
	0.183547				1.8989
	0.428146				1.89717
	0.204383				1.89702
	0.0993412				1.89673
	-0.145244				1.89233
	0.325642				1.89121
	0.126533				1.89021
	-0.023701				1.88894
	0.0770084				1.8888
	0.355884				1.88684
	0.164583				1.88667
	0.132033				1.88542
	0.0323113				1.88298
	0.253614				1.88247
	-0.166593				1.88243
	0.121424				1.88137
	0.0108608				1.87975
	-0.105098				1.87929
	0.167982				1.87718
	0.298927				1.87558
	0.236454				1.87373
	0.0690176				1.87113
	0.269				1.86761
	-0.15346				1.86724
	-0.0474715				1.86686
	0.112605				1.86676
	0.278136				1.8605
	0.27644				1.85456
	0.341283				1.85165
	0.00596634				1.85135
	0.276645				1.84829
	0.207952				1.84811
	0.187093				1.84764
	-0.106131				1.84683
	0.103099				1.84569
	0.339445				1.84559
	-0.0628372				1.84442
	0.167441				1.8428
	0.126172				1.84207
	0.169659				1.84054
	-0.00321161				1.83945
	-0.109205				1.83923
	0.0427534				1.83775
	0.136544				1.83716
	0.128738				1.8363
	0.236285				1.83588
	0.391498				1.83
	0.425597				1.82959
	0.200098				1.82891
	0.118025				1.82641
	-0.0424567				1.82459
	0.276595				1.82369
	0.0726076				1.82326
	-0.0509946				1.81803
	0.195817				1.81608
	0.167867				1.81345
	0.00383093				1.81201
	0.157655				1.81024
	-0.178299				1.80817
	0.161852				1.80771
	0.38791				1.80757
	0.30205				1.80353
	0.0530448				1.80304
	0.0475586				1.80281
	0.298408				1.80275
	-0.020729				1.80198
	0.065096				1.80169
	0.219945				1.80113
	0.122403				1.8001
	-0.131539				1.80006
	-0.110323				1.79733
	0.101143				1.79665
	0.303802				1.79575
	0.326736				1.79338
	0.0873469				1.79273
	-0.0889646				1.79221
	0.112787				1.79133
	0.0226318				1.79077
	0.185001				1.78953
	0.152112				1.78477
	0.191423				1.78114
	-0.116559				1.78096
	0.209407				1.77926
	0.224493				1.77855
	0.305709				1.7782
	0.13668				1.77572
	0.0595492				1.77408
	-0.000686823				1.77134
	0.242252				1.77052
	0.113128				1.76859
	0.482016				1.76813
	0.0548283				1.76718
	-0.0340051				1.76661
	0.146751				1.76613
	0.0704662				1.76411
	0.201338				1.76396
	0.00479761				1.76376
	0.255316				1.76283
	0.150715				1.76275
	0.0909691				1.76201
	0.171297				1.76165
	0.192806				1.75988
	0.201504				1.75853
	0.102734				1.75771
	0.191185				1.75695
	0.167625				1.75578
	-0.0105445				1.75292
	0.172335				1.75253
	0.0612697				1.75249
	0.273279				1.75026
	0.207319				1.75001
	0.44921				1.74987
	0.464831				1.74876
	0.175258				1.74522
	0.586467				1.74389
	0.282078				1.74223
	-0.354595				1.7415
	0.351333				1.74073
	0.219914				1.74012
	0.0797229				1.73939
	-0.111313				1.73848
	-0.123203				1.7382
	0.214066				1.73648
	0.00451475				1.73553
	0.0543331				1.73075
	0.103289				1.73015
	0.231713				1.72818
	0.273276				1.72752
	0.031343				1.72625
	-0.0506878				1.72538
	0.125863				1.72524
	0.0796735				1.72492
	0.270755				1.72491
	0.147674				1.7204
	0.165556				1.71929
	0.271698				1.71902
	0.0662755				1.7189
	-0.0890888				1.71884
	0.276495				1.71793
	0.323904				1.71505
	0.233536				1.71484
	0.249895				1.71338
	0.221416				1.71278
	0.0162144				1.71118
	0.211173				1.71093
	-0.0418007				1.70984
	0.286938				1.70956
	0.361008				1.70925
	0.0796378				1.70925
	0.287044				1.70819
	0.207418				1.70705
	0.173525				1.70696
	-0.0813075				1.70408
	0.231932				1.70373
	-0.0218659				1.7026
	0.125028				1.70113
	0.0194625				1.7011
	0.0736505				1.70029
	0.0271134				1.69858
	0.274917				1.69848
	0.0569937				1.69783
	0.443921				1.69782
	0.22618				1.69721
	0.0397087				1.69424
	0.336				1.69306
	0.0677633				1.69194
	0.135146				1.69099
	0.351669				1.69064
	0.347733				1.68915
	0.180724				1.68877
	0.00497968				1.6885
	-0.0288833				1.68808
	0.137865				1.68328
	0.0752292				1.68242
	-0.312191				1.68039
	0.190085				1.68037
	-0.024976				1.68024
	0.24308				1.67941
	-0.127358				1.67877
	0.238285				1.67743
	-0.0808099				1.67612
	0.161768				1.67452
	-0.142184				1.67389
	0.16298				1.6719
	0.0427706				1.67152
	-0.076508				1.67083
	0.150372				1.67079
	0.185622				1.67045
	0.33938				1.66978
	0.175702				1.66897
	0.304997				1.66804
	0.241766				1.66591
	0.322892				1.66542
	-0.24537				1.6648
	0.0657593				1.66333
	0.17493				1.65747
	0.0240317				1.65721
	0.2041				1.65605
	0.188193				1.65506
	0.127212				1.65388
	0.264434				1.65266
	-0.118064				1.65158
	0.301353				1.65132
	0.193489				1.6512
	0.175576				1.64908
	-0.123449				1.64828
	0.311238				1.6466
	-0.126316				1.64326
	0.0880027				1.6422
	0.14876				1.64184
	0.301922				1.64109
	-0.128828				1.64094
	0.1432				1.64068
	0.231614				1.64057
	-0.231481				1.63989
	0.120922				1.63937
	0.09939				1.63373
	0.163054				1.6333
	0.146559				1.63162
	0.179447				1.63063
	-0.479728				1.63034
	0.153385				1.62796
	0.42036				1.62635
	0.0198741				1.62599
	0.0707076				1.62571
	0.101728				1.62545
	-0.133495				1.62375
	0.11895				1.62322
	-0.0303857				1.62314
	-0.0844465				1.62289
	0.386065				1.62216
	-0.582643				1.62178
	0.258706				1.62151
	-0.117781				1.62111
	-0.202904				1.61948
	-0.00645375				1.61802
	0.193905				1.61749
	0.356751				1.61679
	0.24166				1.61658
	0.257352				1.61642
	0.252243				1.61619
	0.107172				1.61614
	0.0130655				1.61535
	0.151547				1.61526
	0.150549				1.61353
	0.0484101				1.61282
	-0.0108288				1.61222
	0.31183				1.61217
	0.259151				1.61093
	0.28587				1.61084
	0.218959				1.61047
	0.187689				1.61025
	0.160425				1.6101
	0.297115				1.60928
	0.48018				1.60893
	-0.106933				1.60802
	0.118809				1.60738
	0.156705				1.60502
	0.0731623				1.60495
	0.0148784				1.60361
	0.451579				1.60348
	-0.0603779				1.60187
	-0.0149452				1.60147
	0.118357				1.60145
	0.321614				1.60063
	0.189606				1.59945
	0.0650669				1.59877
	-0.0895203				1.59839
	-0.0852585				1.59811
	-0.0613979				1.5964
	0.193112				1.59474
	0.28689				1.59447
	0.182233				1.59411
	0.145536				1.59371
	0.149386				1.59303
	0.185984				1.58816
	0.179497				1.58755
	-0.2162				1.58682
	0.125724				1.58678
	-0.0263099				1.58663
	0.260784				1.5863
	0.415299				1.5859
	0.0762219				1.58569
	0.0788704				1.5852
	0.132175				1.58403
	0.480683				1.5838
	-0.0703831				1.58251
	0.235507				1.58113
	0.274027				1.58035
	0.139895				1.57922
	-0.17799				1.57855
	0.0994244				1.57677
	0.109051				1.57637
	0.228054				1.57537
	0.0942766				1.57081
	0.142019				1.57052
	0.305942				1.56999
	-0.203576				1.56929
	0.400384				1.5688
	-0.00706388				1.56879
	0.545212				1.56544
	0.188852				1.56504
	0.272851				1.56156
	0.0623883				1.56102
	0.186591				1.56096
	0.186347				1.56044
	0.00738845				1.56017
	0.162544				1.55995
	0.161486				1.5598
	0.248555				1.55874
	0.10454				1.55848
	0.235402				1.55753
	-0.594261				1.55666
	0.113263				1.55635
	0.48414				1.55589
	0.339484				1.55556
	0.223778				1.55472
	-0.0117866				1.5544
	0.325468				1.55413
	-0.0838077				1.55377
	0.384191				1.55215
	-0.0360027				1.55102
	0.161528				1.55075
	0.0889356				1.55016
	0.0830021				1.54957
	-0.0714774				1.54956
	0.243213				1.54893
	0.355588				1.5489
	0.334779				1.54883
	0.101666				1.54873
	0.31868				1.54716
	0.0697977				1.5462
	-0.210421				1.54473
	0.143429				1.54425
	0.149348				1.5442
	0.080524				1.54265
	0.148664				1.54044
	0.03139				1.53856
	0.111616				1.5375
	0.0468153				1.53737
	-0.194424				1.5373
	0.3322				1.53714
	0.0576425				1.53641
	0.252744				1.53616
	-0.164886				1.53389
	-0.0840596				1.52923
	0.342927				1.52691
	0.165357				1.52653
	0.292862				1.52633
	0.0648263				1.52518
	0.0552939				1.52214
	-0.149808				1.52155
	0.339859				1.52061
	0.387382				1.5193
	-0.271566				1.5175
	0.0365249				1.51564
	0.0137732				1.51548
	0.199298				1.51505
	0.502798				1.51448
	0.289373				1.51187
	0.250684				1.51163
	0.160853				1.51035
	0.193583				1.51016
	0.059424				1.50964
	-0.0531628				1.50932
	0.20278				1.50868
	0.153448				1.50853
	0.196509				1.50838
	0.123598				1.50746
	0.139328				1.50388
	0.188647				1.50335
	0.133764				1.50148
	0.0213951				1.50129
	-0.0585572				1.50078
	0.489148				1.50015
	0.176989				1.4995
	0.142334				1.49922
	0.204691				1.49863
	0.11842				1.49807
	0.211791				1.49736
	0.156602				1.49689
	0.24564				1.49597
	0.141352				1.49569
	0.23105				1.49441
	0.317847				1.49408
	0.203561				1.49356
	0.147101				1.49279
	0.341889				1.4918
	0.0580972				1.49124
	-0.232078				1.49073
	-0.00735918				1.49039
	-0.495529				1.48724
	0.279577				1.48565
	0.148339				1.48482
	-0.284463				1.48395
	0.129129				1.48369
	0.239171				1.48299
	0.312771				1.48118
	0.0707703				1.4802
	0.15934				1.47992
	0.0712164				1.47757
	0.159696				1.47752
	0.161755				1.47707
	-0.0119454				1.47684
	0.295486				1.47663
	0.0229436				1.47469
	0.185151				1.47422
	0.193613				1.474
	0.127767				1.47139
	-0.0999581				1.4713
	0.355795				1.47029
	0.342091				1.47021
	0.14667				1.46885
	0.303665				1.4686
	0.280353				1.46812
	0.399298				1.468
	0.0325214				1.46713
	-0.0262584				1.46705
	0.035649				1.4662
	-0.00299594				1.46591
	-0.0387221				1.46494
	0.45183				1.46391
	-0.260052				1.46267
	0.324916				1.46091
	0.252824				1.46024
	0.226678				1.45984
	-0.0984976				1.45867
	-0.124841				1.45812
	-0.359946				1.4525
	0.239122				1.45155
	0.0226298				1.45154
	0.140011				1.45082
	0.260474				1.45076
	0.180182				1.45051
	-0.293379				1.45043
	0.0987584				1.44887
	-0.0934491				1.44862
	-0.195439				1.44847
	0.455953				1.44664
	0.136256				1.44635
	-0.27581				1.44569
	0.1503				1.44498
	0.0574033				1.4444
	0.447913				1.44428
	-0.00711439				1.43874
	0.321823				1.43674
	0.309722				1.43623
	0.167352				1.43579
	0.111805				1.43247
	0.259844				1.43199
	0.0067374				1.43189
	0.0914697				1.43118
	0.196741				1.42829
	-0.0708396				1.4279
	0.210799				1.42774
	0.338075				1.42668
	0.0903182				1.42655
	0.0116562				1.42564
	0.127428				1.42502
	0.43346				1.42318
	0.395612				1.42271
	-0.117652				1.42263
	0.24846				1.42197
	0.200468				1.42082
	0.347195				1.42066
	0.192493				1.42049
	-0.138055				1.41981
	-0.382232				1.41967
	-0.0354627				1.41964
	0.00561775				1.41885
	0.0882405				1.41787
	-0.13669				1.41706
	0.0679378				1.41705
	0.242815				1.41699
	0.289427				1.41659
	0.072435				1.41644
	0.125811				1.41572
	0.190549				1.41524
	-0.0224812				1.41479
	-0.0370727				1.41407
	0.316307				1.41363
	0.165832				1.41359
	0.162606				1.41177
	-0.208437				1.40961
	-0.0317385				1.40842
	0.147325				1.40769
	0.0228849				1.40695
	0.073143				1.40581
	-0.145193				1.4058
	0.289838				1.40434
	-0.202848				1.40405
	-0.136065				1.40366
	0.145883				1.40271
	-0.391274				1.40087
	0.23695				1.40046
	0.223691				1.40039
	0.384726				1.39789
	0.128315				1.39634
	-0.0607568				1.39557
	0.175725				1.39537
	0.321586				1.39519
	0.0429345				1.39504
	0.162939				1.39495
	0.140947				1.39391
	0.111941				1.39382
	0.505612				1.39191
	-0.0761058				1.39115
	0.442696				1.38974
	0.217917				1.38782
	0.0683191				1.38757
	0.308544				1.38705
	0.147691				1.38669
	0.0267989				1.38664
	-0.21205				1.38647
	-0.0908217				1.38641
	-0.104481				1.38628
	0.735011				1.38321
	0.101391				1.38275
	0.071719				1.3801
	0.204876				1.37871
	0.00717901				1.37857
	0.229709				1.37843
	0.131703				1.37767
	-0.136987				1.37764
	0.202634				1.37482
	0.136435				1.37473
	0.529688				1.37361
	0.194481				1.37232
	0.180661				1.37212
	0.249137				1.37108
	0.138394				1.37008
	0.0387186				1.36897
	-0.181819				1.36847
	0.351589				1.36686
	0.120975				1.36684
	0.289185				1.36633
	0.0906734				1.36487
	0.0469522				1.36346
	0.332137				1.36259
	0.0580722				1.36177
	0.256795				1.36153
	0.157977				1.36127
	0.143058				1.35986
	0.184				1.35957
	0.304174				1.35952
	0.247557				1.35745
	0.114198				1.35679
	0.0801739				1.35658
	0.219191				1.35652
	0.100476				1.35602
	0.0196549				1.35502
	0.183196				1.3549
	0.00655878				1.35444
	-0.0368403				1.35413
	0.223517				1.35404
	0.0925461				1.35383
	-0.0259775				1.35374
	-0.138897				1.35345
	0.188491				1.34914
	-0.201106				1.34898
	0.0381467				1.34837
	0.0607545				1.34786
	0.222995				1.34772
	0.134768				1.34734
	0.30739				1.34725
	0.0261918				1.34715
	0.186223				1.34426
	0.186539				1.34426
	-0.117519				1.34425
	0.341357				1.34341
	-0.18495				1.34259
	0.00870951				1.34163
	0.163527				1.34082
	-0.0123978				1.34051
	0.273876				1.34037
	-0.115365				1.33916
	0.0312814				1.33744
	0.0888342				1.33712
	0.00570844				1.33675
	-0.00956122				1.33542
	-0.0566728				1.33454
	-0.182718				1.33452
	-0.165932				1.33377
	0.0777922				1.3325
	0.320605				1.3311
	0.0900901				1.33048
	0.0931589				1.32954
	0.310155				1.32925
	0.268036				1.32817
	0.221647				1.32808
	0.13464				1.32768
	0.331046				1.32764
	0.118524				1.32598
	0.233179				1.32565
	-0.12147				1.3253
	-0.0412338				1.3251
	0.210905				1.32457
	0.0155109				1.32452
	0.0682173				1.32393
	0.395871				1.32349
	0.146931				1.32314
	-0.128712				1.322
	0.23736				1.32139
	0.20673				1.32083
	0.27454				1.3206
	0.0953495				1.31936
	0.153532				1.31906
	0.126695				1.31875
	0.301342				1.31605
	0.391906				1.31288
	0.299905				1.31287
	0.0222652				1.31198
	-0.370537				1.31184
	0.322693				1.31119
	0.126063				1.31097
	0.0602355				1.31015
	0.0254483				1.30997
	0.0411418				1.30743
	0.170273				1.30671
	-0.0342421				1.30643
	0.138623				1.30618
	0.114728				1.3055
	-0.033326				1.30542
	-0.0106239				1.30485
	0.119625				1.30237
	-0.0445158				1.30071
	0.0235313				1.30067
	-0.0134705				1.30034
	-0.199784				1.30026
	0.596852				1.30015
	-0.361168				1.29933
	0.233168				1.29903
	0.335126				1.29859
	-0.0233999				1.29794
	-0.160431				1.29634
	0.218247				1.29569
	-0.0905219				1.29544
	0.160747				1.29426
	0.0192157				1.29407
	0.169949				1.29356
	0.169356				1.29342
	0.144544				1.29339
	0.23487				1.29273
	0.0729929				1.29248
	-0.0340357				1.29223
	-0.0239493				1.29069
	0.034591				1.29064
	0.22039				1.28907
	0.247246				1.28906
	0.159606				1.28883
	0.150076				1.28833
	0.335275				1.28831
	0.211368				1.28751
	-0.209809				1.28671
	0.310595				1.28478
	0.109289				1.28411
	-0.012193				1.28406
	0.387492				1.28271
	0.130717				1.28155
	0.0970658				1.28142
	0.0848269				1.28128
	-0.0151457				1.28091
	0.102399				1.28088
	0.155015				1.28075
	-0.375317				1.28069
	0.298417				1.2797
	0.109464				1.27866
	0.122136				1.27861
	-0.0509218				1.27856
	0.253067				1.27846
	-0.0668494				1.27759
	0.0713757				1.2765
	0.224601				1.27637
	0.141696				1.27614
	0.0647301				1.27553
	0.0684666				1.27318
	-0.358832				1.27296
	-0.137447				1.27191
	-0.0974105				1.27132
	0.497861				1.2695
	0.123584				1.2694
	0.175435				1.26903
	0.0699077				1.26896
	0.317096				1.26778
	0.00993008				1.26547
	0.00829862				1.26509
	0.166808				1.26487
	0.43629				1.26273
	0.0913032				1.26227
	-0.150906				1.26177
	0.356716				1.26171
	-0.410637				1.2614
	0.0433357				1.26119
	0.101268				1.26105
	0.0802814				1.26081
	0.254925				1.26035
	0.0579962				1.25964
	-0.297882				1.2586
	-0.10081				1.25858
	0.361634				1.25753
	0.238572				1.25647
	0.107545				1.25596
	0.304113				1.25594
	0.176659				1.25582
	0.209074				1.2554
	0.176721				1.25527
	-0.179855				1.255
	0.0394121				1.25366
	0.304924				1.25224
	0.07771				1.25206
	-0.067814				1.25178
	0.131534				1.25171
	0.120567				1.25123
	0.239339				1.25089
	0.137123				1.25003
	-0.0457814				1.24822
	0.207549				1.24791
	0.246136				1.24754
	0.377855				1.24566
	0.0471734				1.24477
	0.0274462				1.24472
	0.0497536				1.2444
	0.805461				1.24399
	0.172827				1.24392
	0.0761756				1.24386
	0.51193				1.242
	0.14543				1.24182
	0.159038				1.2407
	0.125931				1.24012
	0.091384				1.23834
	0.292135				1.23793
	0.163674				1.23779
	0.0985708				1.23652
	0.187482				1.23622
	0.183572				1.23589
	0.378668				1.23547
	-0.0323154				1.23532
	0.147323				1.23406
	0.192246				1.23347
	0.226543				1.23339
	-0.126473				1.23291
	0.165871				1.23258
	-0.00121261				1.23092
	-0.350865				1.23077
	0.377811				1.23049
	0.119073				1.2293
	0.149935				1.22882
	0.144005				1.22881
	0.434288				1.22699
	0.120457				1.22666
	0.383567				1.2263
	-0.0482558				1.22598
	0.101431				1.2252
	0.0401694				1.22486
	0.0108548				1.22175
	-0.204303				1.2205
	0.572464				1.2205
	0.159966				1.2204
	0.374328				1.21951
	0.234483				1.21892
	0.30993				1.21888
	0.0345295				1.21818
	0.369528				1.21751
	0.142291				1.21713
	0.195343				1.21536
	0.112191				1.2152
	0.280292				1.21455
	0.320139				1.21454
	0.35361				1.21439
	0.165014				1.21341
	-0.255052				1.21225
	0.28922				1.21209
	0.117219				1.21159
	0.069232				1.21159
	0.111024				1.21123
	0.115762				1.21045
	0.1619				1.20986
	0.612417				1.20984
	0.351297				1.208
	0.0196971				1.20781
	0.224623				1.20736
	0.167295				1.20676
	-0.132332				1.20652
	0.345594				1.20649
	0.144164				1.2053
	0.0463396				1.20503
	0.0785042				1.20446
	-0.0139386				1.20397
	-0.0440579				1.20318
	0.484042				1.20317
	0.247429				1.20226
	0.268003				1.20175
	0.292599				1.2007
	0.339623				1.20002
	0.0491864				1.19905
	-0.0140893				1.19875
	-0.267842				1.19804
	-0.10357				1.19801
	0.210785				1.19734
	0.014156				1.19662
	0.0914889				1.1965
	-0.0519548				1.1955
	0.179188				1.19523
	0.17039				1.19494
	0.112184				1.19449
	-0.148114				1.1936
	0.0780341				1.19315
	0.34396				1.19313
	0.364307				1.19255
	0.441746				1.19219
	0.0102341				1.19125
	0.159871				1.19102
	0.0600829				1.19083
	0.0670452				1.1908
	0.159246				1.19067
	0.192087				1.19003
	0.0961759				1.18997
	0.426875				1.18986
	-0.079452				1.1882
	-0.0253593				1.188
	0.203916				1.18758
	0.0124828				1.187
	-0.173737				1.1856
	-0.114524				1.18558
	0.242769				1.18556
	0.194034				1.18523
	-0.200046				1.18518
	0.272394				1.18498
	0.0295209				1.18443
	0.134944				1.18404
	-0.145006				1.18318
	0.264131				1.18298
	0.27348				1.18284
	-0.0339114				1.18228
	0.00528705				1.18192
	-0.00111502				1.18184
	0.285615				1.18127
	0.124572				1.17982
	0.168175				1.17974
	0.0671414				1.17964
	0.138014				1.17833
	-0.0614395				1.17779
	0.205931				1.1776
	0.103179				1.17641
	-0.211125				1.17617
	0.0860612				1.17586
	0.0574856				1.17583
	0.123107				1.17507
	0.17673				1.17505
	0.183527				1.17486
	0.121694				1.17466
	0.47123				1.17188
	0.107888				1.17078
	0.147228				1.16981
	-0.149386				1.16968
	-0.135748				1.16847
	0.0395765				1.16835
	-0.501007				1.16805
	0.266373				1.16728
	0.252112				1.16719
	0.180199				1.16655
	0.212347				1.16615
	-0.0104795				1.16514
	-0.332883				1.16498
	-0.650336				1.16452
	0.197689				1.16427
	0.272723				1.16374
	0.238884				1.16228
	0.0905415				1.16135
	-0.103165				1.16106
	0.159738				1.16097
	0.125493				1.16068
	0.139195				1.16
	0.00163182				1.15989
	0.0209933				1.15988
	-0.0179611				1.15622
	0.0596146				1.15559
	0.126619				1.15545
	0.479013				1.1553
	0.120985				1.15511
	0.251003				1.15507
	0.212748				1.15426
	0.172304				1.15389
	0.0554457				1.15374
	-0.057446				1.15284
	0.303281				1.15138
	0.161305				1.15122
	0.240972				1.1511
	0.193045				1.15023
	0.30903				1.14957
	0.0915216				1.14947
	0.104037				1.14902
	0.247141				1.14899
	0.35271				1.14893
	0.216103				1.14758
	0.146715				1.1462
	-0.127888				1.14585
	0.156304				1.14545
	0.260788				1.1445
	0.215453				1.14431
	0.0552753				1.14426
	0.0244866				1.14423
	0.0108202				1.14413
	0.0532731				1.14356
	-0.000558499				1.14338
	0.0541075				1.14335
	0.0765756				1.14324
	0.101371				1.14279
	-0.114051				1.1421
	-0.149046				1.14138
	-0.0146223				1.1412
	0.187746				1.1406
	0.463761				1.14029
	0.158464				1.13968
	0.143922				1.13932
	0.120677				1.13897
	0.0305435				1.13875
	0.374216				1.13676
	0.0696487				1.13668
	0.104097				1.13665
	0.175338				1.13656
	0.265581				1.13629
	0.401822				1.13628
	0.0693887				1.1362
	0.462969				1.13487
	0.301889				1.13393
	0.0812386				1.13321
	0.233508				1.1329
	0.00337469				1.13276
	0.0566928				1.13264
	0.0930622				1.1321
	0.00471637				1.13173
	0.379474				1.13157
	0.160099				1.13016
	0.349621				1.12941
	0.123141				1.12925
	0.284034				1.12889
	0.174894				1.12792
	0.219314				1.12726
	0.637194				1.12586
	0.325032				1.12584
	-0.217795				1.12577
	0.0415325				1.12445
	0.0420784				1.12444
	0.0718664				1.1241
	0.417223				1.12308
	0.326981				1.12209
	0.199869				1.122
	0.0044566				1.12075
	0.067283				1.1206
	0.173131				1.1198
	0.152023				1.11936
	0.21084				1.11897
	0.103666				1.11658
	0.225747				1.11556
	0.260971				1.11538
	-0.00722327				1.11535
	-0.247261				1.11524
	-0.138258				1.11515
	0.318478				1.11499
	0.000656839				1.1149
	0.268028				1.11484
	0.139521				1.11371
	0.150681				1.11342
	0.404233				1.11307
	0.20583				1.11276
	-0.0464754				1.11256
	0.425105				1.11218
	0.232694				1.11198
	0.193305				1.11133
	-0.371358				1.1111
	-0.283282				1.11054
	0.190124				1.11003
	0.0343975				1.10939
	0.230995				1.10813
	0.290807				1.10797
	-0.230026				1.10788
	-0.0729884				1.10777
	0.159331				1.10743
	-0.0287511				1.1063
	0.0793946				1.10616
	-0.0927262				1.10599
	0.545055				1.10522
	0.138818				1.105
	0.334963				1.1046
	0.0176406				1.10355
	0.165736				1.10298
	0.151002				1.10297
	0.212267				1.10283
	0.110276				1.10267
	-0.271771				1.10257
	0.0208699				1.10215
	0.230987				1.10169
	-0.107587				1.10111
	-0.155473				1.10026
	-0.0217414				1.1
	0.277398				1.09966
	-0.205147				1.09952
	0.0117734				1.0992
	0.221658				1.09889
	0.0304096				1.09826
	0.140842				1.09816
	0.0863215				1.09814
	0.0367805				1.09686
	0.347844				1.09632
	0.16185				1.09584
	0.362978				1.09572
	0.271225				1.09529
	0.0665803				1.09478
	0.0273817				1.09436
	0.221856				1.09343
	0.342499				1.09295
	-0.258457				1.09233
	0.0579612				1.09175
	0.0433769				1.09167
	0.0753149				1.09073
	0.24298				1.09054
	0.184312				1.08927
	0.207476				1.08906
	0.127476				1.08894
	-0.142439				1.08839
	0.239877				1.0868
	0.248389				1.08617
	0.0797178				1.08586
	0.0727007				1.08577
	0.0307036				1.08505
	-0.0795922				1.0848
	-0.250173				1.08464
	0.0479412				1.08411
	0.202184				1.08351
	-0.123605				1.08212
	0.400089				1.08142
	0.20942				1.08134
	0.150034				1.08123
	0.233174				1.08113
	0.280382				1.081
	0.242302				1.08036
	-0.0405567				1.07955
	-0.24429				1.07846
	0.386486				1.07799
	0.00565843				1.07767
	-0.0401358				1.07764
	0.00187501				1.0776
	0.190118				1.07759
	0.273182				1.07741
	0.0591843				1.07691
	0.288951				1.07628
	0.132578				1.07551
	0.287835				1.07532
	0.0533404				1.0748
	0.163362				1.07471
	-0.325599				1.07471
	-0.166058				1.0743
	0.155843				1.07262
	-0.0348999				1.07164
	-0.277066				1.07099
	0.270846				1.07084
	0.183459				1.07056
	0.141197				1.07005
	0.22756				1.06926
	0.29589				1.06911
	0.209928				1.06866
	0.0392264				1.06843
	0.374258				1.06703
	0.184642				1.06687
	-0.0254293				1.06679
	-0.0234301				1.06649
	0.127787				1.06601
	0.0784405				1.06566
	0.0265886				1.06488
	0.45089				1.06473
	0.382535				1.06433
	0.00752251				1.06404
	-0.381055				1.0637
	0.254626				1.06362
	0.218976				1.06334
	0.208542				1.06292
	0.299231				1.06251
	0.0347407				1.06225
	0.597081				1.06195
	-0.0914042				1.06055
	0.295502				1.06048
	-0.209871				1.05998
	0.10348				1.05992
	0.320975				1.0598
	-0.0290604				1.05966
	0.0788062				1.05955
	0.286975				1.05846
	0.167254				1.05831
	0.183205				1.05716
	0.157186				1.05674
	0.255944				1.05651
	0.0944474				1.05609
	0.190598				1.05585
	0.0547803				1.05547
	-0.234353				1.05517
	0.210182				1.05517
	0.212942				1.05365
	0.240197				1.05336
	0.165514				1.05325
	-0.295095				1.05296
	0.269165				1.05284
	-0.0255679				1.05283
	0.120329				1.05222
	-0.0665885				1.05189
	0.161833				1.05166
	0.193604				1.05157
	0.180323				1.05147
	-0.325966				1.0513
	0.1559				1.05038
	0.211286				1.04983
	-0.0417818				1.04971
	0.246211				1.0493
	0.225177				1.049
	0.214633				1.0484
	0.219781				1.04838
	0.202661				1.04836
	0.199484				1.04796
	0.202603				1.0479
	0.434528				1.0476
	-0.233047				1.04673
	0.00965454				1.04601
	0.145355				1.04556
	-0.0917605				1.0447
	0.00355181				1.04431
	0.359239				1.04409
	0.0892169				1.04379
	0.147339				1.04372
	0.113274				1.04369
	0.0457697				1.04364
	0.245418				1.04295
	0.399296				1.04275
	0.386381				1.0426
	0.263036				1.04257
	0.440921				1.04257
	0.238788				1.04247
	0.0345015				1.04216
	0.314536				1.04193
	0.115218				1.04152
	0.0650592				1.04102
	0.290826				1.0401
	0.27997				1.03995
	0.0790367				1.03933
	0.200857				1.03892
	-0.224299				1.03867
	0.217815				1.03847
	0.180021				1.03805
	0.146075				1.03804
	0.381478				1.03717
	0.224666				1.03711
	0.0492335				1.03702
	0.289511				1.03677
	0.40541				1.03667
	0.177076				1.03604
	0.228543				1.03602
	0.212049				1.03577
	0.223595				1.03462
	0.0568843				1.0339
	0.0778986				1.03368
	0.242191				1.03342
	0.0584457				1.03295
	0.0543658				1.03282
	0.320682				1.03166
	0.155765				1.03129
	-0.119501				1.03123
	0.0575414				1.031
	0.131355				1.03075
	0.181282				1.0304
	0.358201				1.02968
	0.277007				1.02881
	0.149451				1.02811
	0.0299699				1.02801
	-9.96e-05				1.02779
	-0.140104				1.02734
	0.309014				1.02723
	0.0984388				1.02714
	0.283411				1.02642
	0.0621825				1.02629
	0.168694				1.02614
	0.125752				1.02579
	0.149933				1.02513
	0.37657				1.02501
	0.250866				1.02452
	0.0766765				1.02415
	0.0846328				1.02313
	0.146408				1.0223
	0.190044				1.02173
	-0.132766				1.02098
	0.559006				1.02093
	0.451248				1.02092
	0.108226				1.02083
	0.156375				1.02016
	-0.00815536				1.02
	0.0980909				1.01998
	0.211416				1.01988
	0.168701				1.01979
	-0.0364183				1.01935
	-0.0802025				1.01921
	-0.0348927				1.01851
	-0.31558				1.01847
	-0.0717234				1.01834
	0.0745619				1.01809
	0.112594				1.01775
	-0.15301				1.01773
	0.259223				1.01741
	0.167527				1.01685
	0.0116159				1.01674
	0.0981591				1.01655
	0.0529526				1.0162
	0.345925				1.01613
	-0.10006				1.01603
	0.093242				1.01591
	0.0770546				1.01584
	0.250444				1.01507
	0.262179				1.01493
	0.182342				1.01483
	0.016919				1.01477
	0.00222741				1.01409
	0.247671				1.01359
	-0.0340925				1.01251
	-0.154312				1.01147
	-0.210759				1.01126
	0.140598				1.01085
	-0.30559				1.01078
	0.0420909				1.0106
	0.536918				1.00966
	0.0401771				1.00922
	0.239076				1.00912
	0.061495				1.00795
	0.0740299				1.00764
	0.019141				1.00739
	0.230355				1.00734
	0.127591				1.00693
	0.415451				1.00685
	0.122159				1.00608
	0.324661				1.00578
	0.0110063				1.00542
	0.0832705				1.00529
	0.0894599				1.0052
	0.108535				1.00514
	0.0310109				1.00467
	0.0503134				1.00459
	-0.110806				1.00442
	0.268817				1.00372
	0.266709				1.0036
	0.204308				1.0036
	0.225264				1.00339
	0.253345				1.00278
	0.165354				1.00271
	0.333377				1.00196
	0.16806				1.00163
	0.678649				1.0009
	0.238437				1.00067
	0.156128				1.00009
	-0.334673				0.999989
	0.56825				0.999669
	0.0836495				0.999135
	0.376139				0.998782
	0.168117				0.998397
	-0.0784585				0.998177
	0.190209				0.998116
	-0.125595				0.997948
	0.18142				0.99788
	0.226457				0.997811
	0.278276				0.997631
	0.419367				0.997104
	0.145996				0.997026
	-0.207861				0.996359
	0.33972				0.996286
	0.228577				0.996195
	0.107012				0.99572
	0.0321519				0.99559
	0.266033				0.995417
	0.197393				0.995238
	-0.287888				0.995191
	0.196596				0.995091
	0.0374161				0.994582
	0.310324				0.994519
	-0.0626537				0.994304
	0.207113				0.994242
	0.182413				0.994149
	0.0200445				0.993574
	-0.299173				0.993375
	0.230135				0.993124
	0.193432				0.992673
	0.102436				0.992105
	-0.0636572				0.991069
	0.379287				0.990701
	0.0879569				0.990678
	0.198748				0.990443
	-0.0207708				0.990181
	0.575769				0.989549
	0.57038				0.988826
	0.0831191				0.988341
	0.184437				0.988199
	0.1144				0.987664
	0.242128				0.987541
	0.199834				0.987497
	0.158379				0.987246
	0.27034				0.987064
	0.0163663				0.986431
	0.258693				0.986309
	-0.0191234				0.98563
	0.0221159				0.98524
	0.0394047				0.985091
	-0.0693152				0.985075
	0.252419				0.984402
	0.237194				0.984286
	0.223791				0.984011
	0.147071				0.983558
	0.175773				0.983543
	0.171029				0.983487
	0.0585338				0.983463
	0.094315				0.983428
	0.0913752				0.983419
	-0.0992369				0.983083
	-0.0905358				0.982998
	0.142074				0.982978
	0.174341				0.981707
	0.113523				0.98166
	0.099434				0.981406
	0.403896				0.981399
	-0.102998				0.980955
	0.55525				0.980547
	0.315528				0.979595
	0.314529				0.979569
	0.423155				0.97949
	0.240944				0.979416
	-0.186715				0.979285
	0.326479				0.978761
	0.0280893				0.978133
	0.41131				0.978007
	0.22016				0.977227
	0.211441				0.977166
	0.236646				0.977051
	-0.0179005				0.977048
	0.0412401				0.976452
	0.308862				0.97613
	0.201119				0.976028
	0.189475				0.975757
	0.149568				0.97553
	0.110042				0.975057
	0.0100562				0.97495
	0.3501				0.974484
	0.246797				0.974059
	0.120891				0.973832
	0.271439				0.973825
	0.515447				0.973318
	-0.0451409				0.972872
	-0.092173				0.972612
	0.336813				0.972506
	0.276817				0.972381
	0.240386				0.972379
	0.167742				0.972193
	0.274304				0.971763
	0.25908				0.971068
	0.107297				0.971028
	0.047501				0.970832
	0.215383				0.970159
	0.0816019				0.969703
	-0.199982				0.969572
	0.0889542				0.969453
	0.0683371				0.969245
	-0.0180043				0.969111
	0.011931				0.968898
	-0.0814159				0.968755
	0.0223579				0.967915
[truncated: 18,336 more rows]
