# Supplementary material for: The Polycomb system sustains promoters in a deep OFF state by limiting pre-initiation complex formation to counteract transcription
Source: Nat Cell Biol. 2024 Sep 11;26(10):1700–11. doi: 10.1038/s41556-024-01493-w (PMC11469961; doi:10.1038/s41556-024-01493-w)
Supplement: Supplementary file 17 — Numerical data used to produce plots in respective figure. [file 41556_2024_1493_MOESM17_ESM.xlsx]

## Sheet: Extended Data Figure 8a
Meis1 RNA-FISH
biological replicate:		UNT	4h IAA	72h RA
	R1	0.231429	1.17	25.1977
	R2	0.960573	2.17701	33.5481
	R3	0.95471	1.90229	32.1015

## Sheet: Extended Data Figure 8b_1of3
Meis1-UNT time(Y) vs. cells (X)
time:	1	2	3	4	5	6	7	8	9	10	11	12	13	14	15	16	17	18	19	20	21	22	23	24	25	26	27	28	29	30	31	32	33	34	35	36	37	38	39	40	41	42	43	44	45	46	47	48	49
1	0	0	0	0	0	1.09801	0	0	0	0	0	0	0	0	0	0	0	0	0	0	0	0	0	0	0	0	0	0	0	0	0	0	0	0	0	0	0	0	0	0	0	0	0	0	0	0	0	0	0
2	0	0	0	0	0	0	0	0	0	0	0	0	0.560804	0	0	0	0	0	1.33568	0	0	0	0	0	0	0	0	0	0	0	0	0	0	0	0	0	0	0	0	0	0	0	0	0	0	0	0	0	0
3	0	0	0	0	0	0	0	0	0	0	0	0	0.572706	0	0	0	0	0	0.624219	0	0	0	0	0	0	0	0	0	0	0	0	0	0	0	0	0	0	0	0	0	0	0	0	0	0	0	0	0	0
4	0	0	0	0	0.986702	0	0	0	0	0	0	0	1.6445	0.880114	0	0	0	0	0.7248	0	0	0	0	0	0	0	0	0	0	0	0	0	0	0	0	0	0	0	0	0	0	0	0	0	0	0	0	0	0
5	0	0	0	0	1.19977	2.08124	0	0	0	0	0	0	1.30077	0.651917	0	1.44462	0	0	0.820252	2.54951	0	0	0	0	0	0	0	0	0	0	0	0	0	0	0	0	0	0	0	0	0	0	0	0	0	0	0	0	0
6	0	0	0	0	1.4088	1.21501	0	0	0	0	0	0	1.35343	0.867427	0	4.2141	0	0	1.18118	1.44879	0	0	0	0	0	0	0	0	0	0	0	0	0	0	0	0	0	0	0	0	0	0	0	0	0	0	0	0	0
7	0	0	0	0	0.667743	0	0	0	0	0	0	0	1.27984	0	0	2.10834	0	0	0	1.28293	0	0	0	0	0	0	0	0	0	0	0	0	0	0	0	0	0	0	0	0	0	0	0	0	0	0	0	0	0
8	0	0	0	0	0	0.584097	0	0	0	0	0	0	0.577883	0	1.3515	1.83928	0	0	0	3.38652	0	0	0	0	0	0	0	0	0	0	0	0	0	0	0	0	0	0	0	0	0	0	0	0	0	0	0	0	0
9	0	0	0	0	0	0	0	0	0	0	0	0	0	0	1.50815	1.93281	0	0	0	5.0022	0	0	0	0	0	0	0	0	0	0	0	0	0	0	0	0	0	0	0	0	0	0	0	0	0	0	0	0	0
10	0	0	0	0	0	0.558586	0	0	0	0	0	0	0	0	1.66948	1.92367	0	0	0	3.28875	0	0	0	0	0	0	0	0	0	0	0	0	0	0	0	0	0	0	0	0	0	0	0	0	0	0	0	0	0
11	0	0	0	0	0	0.782155	0	0	0	0	0	0	0	0	1.45393	0.731694	0	0	0	1.04393	0	0	0	0	0	0	0	0	0	0	0	0	0	0	0	0	0	0	0	0	0	0	0	0	0	0	0	0	0
12	0	0	1.4834	0	0	0	0	0	0	0	0	0	0	0	1.62921	0.586387	0	0	0	1.35978	0	0	0	0	0	0	0	0	0	0	0	0	0	0	0	0	0	0	0	0	0	0	0	0	0	0	0	0	0
13	0	0	1.63737	0	0	0	0	0	0	0	0	0	0	0	2.08972	0	0	0	0	6.56223	0	0	0	0	0	0	0	0	0	0	0	0	0	0	0	0	0	0	0	0	0	0	0	0	0	0	0	0	0
14	0	0	0	0	0	0	0	0	0	0	0	0	0	0	1.78004	0	0	0	0	9.38044	0	0	0	0	0	0	0	0	0	0	0	0	0	0	0	0	0	0	0	0	0	0	0	0	0	0	0	0	0
15	0	0	0	0	0	0	0.759345	0.910571	0	1.48973	0	0	0	0	3.93186	0	0	0	0	6.54131	0	0	0	0	0	0	0	0	0	0	0	0	0	0	0	0	0	0	0	0	0	0	0	0	0	0	0	0	0
16	0	0	0	0	0	0	0.633804	0.71788	0	0	0	0	0	0	1.4972	0	0	0	0	7.50863	0	0	0	0	0	0	0	0	0	0	0	0	0	0	0	0	0	0	0	0	0	0	0	0	0	0	0	0	0
17	0	0	0	0	0	0	0.98472	0.630481	0	0	0	0	0	0	1.43646	0	0	0	0	6.32431	0	0	0	0	0	0	0	0	0	0	0	0	0	0	0	0	0	0	0	0	0	0	0	0	0	0	0	0	0
18	0	0	0	0	0	0	0.565051	1.10397	0	0	0	0	0	0	1.82907	0	0	0	0	8.41698	0	0	0	0	0	0	0	0	0	0	0	0	0	0	0	0	0	0	0	0	0	0	0	0	0	0	0	0	0
19	0	0	0.899422	0	0	0	0	0	0	0	0	0	0	0	1.49685	0	0	0	0	3.49593	0	0	0	0	0	0	0	0	0	0	0	0	0	0	0	0	0	0	0	0	0	0	0	0	0	0	0	0	0
20	0	0	0	0	0	0	0.788465	0	0	0	0	0	0	0	1.10187	0	0	0	0	1.88044	0	0	0	0	0	0	0	0	0	0	0	0	0	0	0	0	0	0	0	0	0	0	0	0	0	0	0	0	0
21	0	0	0	0	0	0	0	0	0	0.881937	0	0	0	0	1.13724	0	0	0	0	2.99063	0	0	0	0	0	0	0	0	0	0	0	0	0	0	0	0	0	0	0	0	0	0	0	0	0	0	0	0	0
22	0	0	0	0	0	0	0	0	0	0	0	0	0	0	1.27622	0	0	0	0	3.12891	0	0	0	0	0	0	0	0	0	0	0	0	0	0	0	0	0	0	0	0	0	0	0	0	0	0	0	0	0
23	0	0	0	0	0	0	0	0	0	1.13527	0	0	0	0	0.696566	0	0	0	0	2.5351	0	0	0	0	0	0	0	0	0	0	0	0	0	0	0	0	0	0	0	0	0	0	0	0	0	0	0	0	0
24	0	0	0	0	0	0	0	0	0	1.10057	0	0	0	0	0	0	0	0	0	3.36903	0	0	0	0	0	0	0	0	0	0	0	0	0	0	0	0	0	0	0	0	0	0	0	0	0	0	0	0	0
25	0	0	0	0	0	0	0	0	0	0.602091	0	0	0	0	0	0	0	0	0	2.96986	0	0	0	0	0	0	0	0	0	0	0	0	0	0	0	0	0	0	0	0	0	0	0	0	0	0	0	0	0
26	0	0	0	0	0	0	1.56376	0	0	0.99265	0	0	0	0	0	0	0	0	0	5.36099	0	0	0	0	0	0	0	0	0	0	0	0	0	0	0	0	0	0	0	0	0	0	0	0	0	0	0	0	0
27	0	0	0	0	0	0	0	0	0	0	0	0	0	0	0	0	0	0	0	2.33007	0	0	0	0	0	0	0	0	0	0	0	0	0	0	0	0	0	0	0	0	0	0	0	0	0	0	0	0	0
28	0	0	0	0	0	0	0	0	0	0.707333	0	0	0	0	0	0	0	0	0	2.38296	0	0	0	0	0	0	0	0	0	0	0	0	0	0	0	0	0	0	0	0	0	0	0	0	0	0	0	0	0
29	0	0	0	0	0	0	0	0	0	0.807502	0	0	0	0	0	0	0	0	0	3.25071	0	0	0	0	0	0	0	0	0	0	0	0	0	0	0	0	0	0	0	0	0	0	0	0	0	0	0	0	0
30	0	0	0	0	0	0	0	0	0	0.787273	0	0	0	0	0	0	0	0	0	2.23003	0	0	0	0	0	0	0	0	0	0	0	0	0	0	0	0	0	0	0	0	0	0	0	0	0	0	0	0	0
31	0	0	0	0	0	0	0	0	0	1.09446	0	0	0	0	0	0	0	0	0	2.01116	0	0	0	0	0	0	0	0	0	0	0	0	0	0	0	0	0	0	0	0	0	0	0	0	0	0	0	0	0
32	0	0	0	0	0	0	0	0	0	0	0	0	0	0	0	0	0	1.02989	0	2.13334	0	0	0	0	0	0	0	0	0	0	0	0	0	0	0	0	0	0	0	0	0	0	0	0	0	0	0	0	0
33	0	0	0	0	0	0	0	0	0	0	0.591457	0	0	0	0	0	0	3.68604	0	2.19684	0	0	0	0	0	0	0	0	0	0	0	0	0	0	0	0	0	0	0	0	0	0	0	0	0	0	0	0	0
34	0	0	0	0	0	0	0	0	0	0	0.97655	0	0	0	0	0	0	5.71069	0	2.88719	0	0	0	0	0	0	0	0	0	0	0	0	0	0	0	0	0	0	0	0	0	0	0	0	0	0	0	0	0
35	0	0	0	0	0	0	0	0	0	0	0	0	0	0	0	0	0	5.74643	0	1.82065	0	0	0	0	0	0	0	0	0	0	0	0	0	0	0	0	0	0	0	0	0	0	0	0	0	0	0	0	0
36	0	0	0	0	0	0	0	0	0	0	0	0	0	0	0	0	0	2.67319	0	1.90483	0	0	0	0	0	0	0	0	0	0	0	0	0	0	0	0	0	0	0	0	0	0	0	0	0	0	0	0	0
37	0	0	0	0	0	0	0	0	0	0	0	0	0	0	0	0	0	0	0	2.22326	0	0	0	0	0	0	0	0	0	0	0	0	0	0	0	0	0	0	0	0	0	0	0	0	0	0	0	0	0
38	0	0	0	1.43305	0	0	0	0	0	0	0	0	0	0	0	0	0	0	0	1.07569	0	0	0	0	0	0	0	0	0	0	0	0	0	0	0	0	0	0	0	0	0	0	0	0	0	0	0	0	0
39	0	0	0	2.55397	0	0	0	0	0	0	0	0	0	0	0	0	0	0	0	1.3967	0	0	0	0	0	0	0	0	0	0	0	0	0	0	0	0	0	0	0	0	0	0	0	0	0	0	0	0	0
40	0	0	0	1.88132	0	0	0	0	0	0	0	0	0	0	0	0	0	0	0	3.51108	0	0	0	0	0	0	0	0	0	0	0	0	0	0	0	0	0	0	0	0	0	0	0	0	0	0	0	0	0
41	0	0	0	0.743844	0	0	0	0	0	0	0	0	0	0	0	0	0	0	0	2.78117	0	0	0	0	0	0	0	0	0	0	0	0	0	0	0	0	0	0	0	0	0	0	0	0	0	0	0	0	0
42	0	0	0	0	0	0	0	0	0	0	0	0	0	0	0	0	0	0	0	4.58855	0	0	0	0	0	0	0	0	0	0	0	0	0	0	0	0	0	0	0	0	0	0	0	0	0	0	0	0	0
43	0	0	0	0	0	0	0	0	0	0	0	0	0	0	0	0	0	0	0	2.87944	0	0	0	0	0	0	0	0	0	0	0	0	0	0	0	0	0	0	0	0	0	0	0	0	0	0	0	0	0
44	0	0	0	0	0	0	0	0	0	0	0	0	0	0	0	0	0	0	0	3.29187	0	0	0	0	0	0	0	0	0	0	0	0	0	0	0	0	0	0	0	0	0	0	0	0	0	0	0	0	0
45	0	0	0	0	0	0	0	0	0	0	0	0	0	0	0	0	0	0	0	3.37566	0	0	0	0	0	0	0	0	0	0	0	0	0	0	0	0	0	0	0	0	0	0	0	0	0	0	0	0	0
46	0	0	0	0	0	0	0	0	0	0	0	0	0	0	0	0	0	0	0	1.96116	0	0	0	0	0	0	0	0	0	0	0	0	0	0	0	0	0	0	0	0	0	0	0	0	0	0	0	0	0
47	0	0	0	0	0	0	0	0	0	0	0	0	0	0	0	0	0	0	0	1.12143	0	0	0	0	0	0	0	0	0	0	0	0	0	0	0	0	0	0	0	0	0	0	0	0	0	0	0	0	0
48	0	0	0	0	0	0	0	0	0	0	0	0	0	0	0	0	0	0	0	0	0	0	0	0	0	0	0	0	0	0	0	0	0	0	0	0	0	0	0	0	0	0	0	0	0	0	0	0	0
49	0	1.24711	0	0	0	0	0	0	0	0	0	0	0	0	0	0	0	0	0	0	0	0	0	0	0	0	0	0	0	0	0	0	0	0	0	0	0	0	0	0	0	0	0	0	0	0	0	0	0
50	0	2.24225	0	0	0	0	0	0	0	0	0	0	0	0	0	0	0	0	0	0	0	0	0	0	0	0	0	0	0	0	0	0	0	0	0	0	0	0	0	0	0	0	0	0	0	0	0	0	0
51	0	2.24579	0	0	0	0	0	0	0	0	0	0	0	0	0	0	0	0	0	0	0	0	0	0	0	0	0	0	0	0	0	0	0	0	0	0	0	0	0	0	0	0	0	0	0	0	0	0	0
52	0	1.86216	0	0	0	0	0	0	0	0	0	0	0	0	0	0	0	0	0	0	0	0	0	0	0	0	0	0	0	0	0	0	0	0	0	0	0	0	0	0	0	0	0	0	0	0	0	0	0
53	0	3.24496	0	0	0	0	0	0	0	0	0	0	0	0	0	0	0	0	0	0	0	0	0	0	0	0	0	0	0	0	0	0	0	0	0	0	0	0	0	0	0	0	0	0	0	0	0	0	0
54	0	1.27477	0	0	0	0	0	0	0	0	0	0	0	0	0	0	0	0	0	0	0	0	0	0	0	0	0	0	0	0	0	0	0	0	0	0	0	0	0	0	0	0	0	0	0	0	0	0	0
55	0	2.43263	0	0	0	0	0	0	0	0	0	0	0	0	0	0	0	0	0	0	0	0	0	0	0	0	0	0	0	0	0	0	0	0	0	0	0	0	0	0	0	0	0	0	0	0	0	0	0
56	0	0	0	0	0	0	0	0	0	0	0	0	0	0	0	0	0	0	0	0	0	0	0	0	0	0	0	0	0	0	0	0	0	0	0	0	0	0	0	0	0	0	0	0	0	0	0	0	0
57	0	0.587477	0	0	0	0	0	0	0	0	0	0	0	0	0	0	0	0	0	0	0	0	0	0	0	0	0	0	0	0	0	0	0	0	0	0	0	0	0	0	0	0	0	0	0	0	0	0	0
58	0	0	0	0	0	0	0	0	0	0	0	0	0	0	0	0	0	0	0	0	0	0	0	0	0	0	0	0	0	0	0	0	0	0	0	0	0	0	0	0	0	0	0	0	0	0	0	0	0
59	0	0	0	0	0	0	0	0	0	0	0	0	0	0	0	0	0	0	0	0.749745	0	0	0	0	0	0	0	0	0	0	0	0	0	0	0	0	0	0	0	0	0	0	0	0	0	0	0	0	0
60	0	0	0	0	0	0	0	0	0	0	0	0	0	0	0	0	0	0	0	1.96636	0	0	0	0	0	0	0	0	0	0	0	0	0	0	0	0	0	0	0	0	0	0	0	0	0	0	0	0	0
61	0	0	0	0	0	0	0	0	0	0	0	0	0	0	0	0	0	0	0	1.5915	0	0	0	0	0	0	0	0	0	0	0	0	0	0	0	0	0	0	0	0	0	0	0	0	0	0	0	0	0
62	0	0	0	0	0	0	0	0	0	0	0	0	0	0	0	0	0	0	0	1.6239	0	0	0	0	0	0	0	0	0	0	0	0	0	0	0	0	0	0	0	0	0	0	0	0	0	0	0	0	0
63	0	0	0	0	0	0	0	0	0	0	0	0	0	0	0	0	0	0	0	2.26195	0	0	0	0	0	0	0	0	0	0	0	0	0	0	0	0	0	0	0	0	0	0	0	0	0	0	0	0	0
64	0	0	0	0	0	0	0	0	0	0	0	0	0	0	0	0	0	0	0	1.99786	0	0	0	0	0	0	0	0	0	0	0	0	0	0	0	0	0	0	0	0	0	0	0	0	0	0	0	0	0
65	0	0	0	0	0	0	0	0	0	0	0	0	0	0	0	0	0	0	0	0.731264	0	0	0	0	0	0	0	0	0	0	0	0	0	0	0	0	0	0	0	0	0	0	0	0	0	0	0	0	0
66	0	0	0	0	0	0	0	0	0	0	0	0	0	0	0	0	0	0	0	5.06977	0	0	0	0	0	0	0	0	0	0	0	0	0	0	0	0	0	0	0	0	0	0	0	0	0	0	0	0	0
67	0	0	0	0	0	0	0	0	0	0	0	0	0	0	0	0	0	0	0	2.42449	0	0	0	0	0	0	0	0	0	0	0	0	0	0	0	0	0	0	0	0	0	0	0	0	0	0	0	0	0
68	0	0	0	0	0	0	0	0	0	0	0	0	0	0	0	0	0	0	0	0	0	0	0	0	0	0	0	0	0	0	0	0	0	0	0	0	0	0	0	0	0	0	0	0	0	0	0	0	0
69	0	0	0	0	0	0	0	0	0	0	0	0	0	0	0	0	0	0	0	2.55423	0	0	0	0	0	0	0	0	0	0	0	0	0	0	0	0	0	0	0	0	0	0	0	0	0	0	0	0	0
70	0	0	0	0	0	0	0	0	0	0	0	0	0	0	0	0	0	0	0	8.88718	0	0	0	0	0	0	0	0	0	0	0	0	0	0	0	0	0	0	0	0	0	0	0	0	0	0	0	0	0
71	0	0	0	0	0	0	0	0	0	0	0	0	0	0	0	0	0	0	0	8.78272	0	0	0	0	0	0	0	0	0	0	0	0	0	0	0	0	0	0	0	0	0	0	0	0	0	0	0	0	0
72	0	0	0	0	0	0	0	0	0	0	0	0	0	0	0	0	0	0	0	4.66367	0	0	0	0	0	0	0	0	0	0	0	0	0	0	0	0	0	0	0	0	0	0	0	0	0	0	0	0	0
73	0	0	0	0	0	0	0	0	0	0	0	0	0	0	0	0	0	0	0	7.04777	0	0	0	0	0	0	0	0	0	0	0	0	0	0	0	0	0	0	0	0	0	0	0	0	0	0	0	0	0
74	0	0	0	0	0	0	0	0	0	0	0	0	0	0	0	0	0	0	0	5.47114	0	0	0	0	0	0	0	0	0	0	0	0	0	0	0	0	0	0	0	0	0	0	0	0	0	0	0	0	0
75	0	0	0	0	0	0	0	0	0	0	0	0	0	0	0	0	0	0	0	3.30522	0	0	0	0	0	0	0	0	0	0	0	0	0	0	0	0	0	0	0	0	0	0	0	0	0	0	0	0	0
76	0	0	0	0	0	0	0	0	0	0	0	0	0	0	0	0	0	0	0	2.23926	0	0	0	0	0	0	0	0	0	0	0	0	0	0	0	0	0	0	0	0	0	0	0	0	0	0	0	0	0
77	0.859834	0	0	0	0	0	0	0	0	0	0	0	0	0	0	0	0	0	0	1.23711	0	0	0	0	0	0	0	0	0	0	0	0	0	0	0	0	0	0	0	0	0	0	0	0	0	0	0	0	0
78	0	0	0	0	0	0	0	0	0	0	0	0	0	0	0	0	0	0	0	0	0	0	0	0	0	0	0	0	0	0	0	0	0	0	0	0	0	0	0	0	0	0	0	0	0	0	0	0	0
79	1.1432	0	0	0	0	0	0	0	0	0	0	0	0	0	0	0	0	0	0	0.908355	0	0	0	0	0	0	0	0	0	0	0	0	0	0	0	0	0	0	0	0	0	0	0	0	0	0	0	0	0
80	0	0	0	0	0	0	0	0	0	0	0	0	0	0	0	0	0	0	0	0.859469	0	0	0	0	0	0	0	0	0	0	0	0	0	0	0	0	0	0	0	0	0	0	0	0	0	0	0	0	0
81	1.11441	0	0	0	0	0	0	0	0	0	0	0	0	0	0	0	0	0	0	0	0	0	0	0	0	0	0	0	0	0	0	0	0	0	0	0	0	0	0	0	0	0	0	0	0	0	0	0	0
82	0.953568	0	0	0	0	0	0	0	0	0	0	0	0	0	0	0	0	0	0	1.07052	0	0	0	0	0	0	0	0	0	0	0	0	0	0	0	0	0	0	0	0	0	0	0	0	0	0	0	0	0
83	0	0	0	0	0	0	0	0	0	0	0	0	0	0	0	0	0	0	0	1.91218	0	0	0	0	0	0	0	0	0	0	0	0	0	0	0	0	0	0	0	0	0	0	0	0	0	0	0	0	0
84	0	0	0	0	0	0	0	0	0	0	0	0	0	0	0	0	0	0	0	11.2125	0	0	0	0	0	0	0	0	0	0	0	0	0	0	0	0	0	0	0	0	0	0	0	0	0	0	0	0	0
85	0	0	0	0	0	0	0	0	0	0	0	0	0	0	0	0	0	0	0	5.13212	0	0	0	0	0	0	0	0	0	0	0	0	0	0	0	0	0	0	0	0	0	0	0	0	0	0	0	0	0
86	0	0	0	0	0	0	0	0	0	0	0	0	0	0	0	0	0	0	0	6.76393	0	0	0	0	0	0	0	0	0	0	0	0	0	0	0	0	0	0	0	0	0	0	0	0	0	0	0	0	0
87	0	0	0	0	0	0	0	0	0	0	0	0	0	0	0	0	0	0	0	6.49346	0	0	0	0	0	0	0	0	0	0	0	0	0	0	0	0	0	0	0	0	0	0	0	0	0	0	0	0	0
88	0	0	0	0	0	0	0	0	0	0	0	0	0	0	0	0	0	0	0	3.94897	0	0	0	0	0	0	0	0	0	0	0	0	0	0	0	0	0	0	0	0	0	0	0	0	0	0	0	0	0
89	0	0	0	0	0	0	0	0	0	0	0	1.26702	0	0	0	0	0	0	0	1.34156	0	0	0	0	0	0	0	0	0	0	0	0	0	0	0	0	0	0	0	0	0	0	0	0	0	0	0	0	0
90	0	0	0	0	0	0	0	0	0	0	0	0	0	0	0	0	0	0	0	2.29395	0	0	0	0	0	0	0	0	0	0	0	0	0	0	0	0	0	0	0	0	0	0	0	0	0	0	0	0	0
91	0	0	0	0	0	0	0	0	0	0	0	0	0	0	0	0	0	0	0	2.34779	0	0	0	0	0	0	0	0	0	0	0	0	0	0	0	0	0	0	0	0	0	0	0	0	0	0	0	0	0
92	0	0	0	0	0	0	0	0	0	0	0	0	0	0	0	0	0	0	0	1.11594	0	0	0	0	0	0	0	0	0	0	0	0	0	0	0	0	0	0	0	0	0	0	0	0	0	0	0	0	0
93	0	0	0	0	0	0	0	0	0	0	0	0	0	0	0	0	0	0	0	0	0	0	0	0	0	0	0	0	0	0	0	0	0	0	0	0	0	0	0	0	0	0	0	0	0	0	0	0	0
94	0	0	0	0	0	0	0	0	15.3838	0	0	0	0	0	0	0	2.19223	0	0	0	0	0	0	0	0	0	0	0	0	0	0	0	0	0	0	0	0	0	0	0	0	0	0	0	0	0	0	0	0
95	0	0	0	0	0	0	0	0	12.1297	0	0	0	0	0	0	0	3.60003	0	0	0	0	0	0	0	0	0	0	0	0	0	0	0	0	0	0	0	0	0	0	0	0	0	0	0	0	0	0	0	0
96	0	0	0	0	0	0	0	0	0	0	0	0	0	0	0	0	1.81386	0	0	0	0	0	0	0	0	0	0	0	0	0	0	0	0	0	0	0	0	0	0	0	0	0	0	0	0	0	0	0	0
97	0	0	0	0	0	0	0	0	3.73318	0	0	0	0	0	0	0	0	0	0	0	0	0	0	0	0	0	0	0	0	0	0	0	0	0	0	0	0	0	0	0	0	0	0	0	0	0	0	0	0
98	0	0	0	0	0	0	0	0	2.28524	0	0	1.3692	0	0	0	0	0	0	0	0	0	0	0	0	0	0	0	0	0	0	0	0	0	0	0	0	0	0	0	0	0	0	0	0	0	0	0	0	0
99	0	0	0	0	0	0	0	0	1.34178	0	0	1.07734	0	0	0	0	1.03327	0	0	0	0	0	0	0	0	0	0	0	0	0	0	0	0	0	0	0	0	0	0	0	0	0	0	0	0	0	0	0	0
100	0	0	0	0	0	0	0	0	4.57705	0	0	0	0	0	0	0	1.16149	0	0	0	0	0	0	0	0	0	0	0	0	0	0	0	0	0	0	0	0	0	0	0	0	0	0	0	0	0	0	0	0
101	0	0	0	0	0	0	0	0	1.45914	0	0	0	0	0	0	0	0.915052	0	0	0	0	0	0	0	0	0	0	0	0	0	0	0	0	0	0	0	0	0	0	0	0	0	0	0	0	0	0	0	0
102	0	0	0	0	0	0	0	0	1.95858	0	0	0	0	0	0	0	0	0	0	1.70009	0	0	0	0	0	0	0	0	0	0	0	0	0	0	0	0	0	0	0	0	0	0	0	0	0	0	0	0	0
103	0	0	0	0	0	0	0	0	2.25317	0	0	0	0	0	0	0	0	0	0	2.10329	0	0	0	0	0	0	0	0	0	0	0	0	0	0	0	0	0	0	0	0	0	0	0	0	0	0	0	0	0
104	0	0	0	0	0	0	0	0	0.808377	0	0	0	0	0	0	0	0	0	0	1.15985	0	0	0	0	0	0	0	0	0	0	0	0	0	0	0	0	0	0	0	0	0	0	0	0	0	0	0	0	0
105	0	0	0	0	0	0	0	0	0.862891	0	0	0	0	0	0	0	0	0	0	0	0	0	0	0	0	0	0	0	0	0	0	0	0	0	0	0	0	0	0	0	0	0	0	0	0	0	0	0	0
106	0	0	0	0	0	0	0	0	16.8473	0	0	0	0	0	0	0	1.207	0	0	0	0	0	0	0	0	0	0	0	0	0	0	0	0	0	0	0	0	0	0	0	0	0	0	0	0	0	0	0	0
107	0	0	0	0	0	0	0	0	19.944	0	0	0	0	0	0	0	2.08971	0	0	0	0	0	0	0	0	0	0	0	0	0	0	0	0	0	0	0	0	0	0	0	0	0	0	0	0	0	0	0	0
108	0	0	0	0	0	0	0	0	12.0838	0	0.855442	0	0	0	0	0	2.41265	0	0	0	0	0	0	0	0	0	0	0	0	0	0	0	0	0	0	0	0	0	0	0	0	0	0	0	0	0	0	0	0
109	0	0	0	0	0	0	0	0	2.07468	0	1.06051	0	0	0	0	0	7.31028	0	0	0	0	0	0	0	0	0	0	0	0	0	0	0	0	0	0	0	0	0	0	0	0	0	0	0	0	0	0	0	0
110	0	0	0	0	0	0	0	0	3.7045	0	1.25726	0	0	0	0	0	9.27678	0	0	0	0	0	0	0	0	0	0	0	0	0	0	0	0	0	0	0	0	0	0	0	0	0	0	0	0	0	0	0	0
111	0	0	0	0	0	0	0	0	1.17516	0	1.05556	0	0	0	0	0	3.33309	0	0	0	0	0	0	0	0	0	0	0	0	0	0	0	0	0	0	0	0	0	0	0	0	0	0	0	0	0	0	0	0
112	0	0	0	0	0	0	0	0	1.09221	1.1706	0	0	0	0	0	0	3.12508	0	0	0	0	0	0	0	0	0	0	0	0	0	0	0	0	0	0	0	0	0	0	0	0	0	0	0	0	0	0	0	0
113	0	0	0	0	0	0	0	0	0.971635	1.00315	0	0	0	0	0	0	0.98214	0	0	0	0	0	0	0	0	0	0	0	0	0	0	0	0	0	0	0	0	0	0	0	0	0	0	0	0	0	0	0	0
114	0	0	0	0	0	0	0	0	1.22987	1.60464	0	0	0	0	0	0	4.7189	0	0	0	0	0	0	0	0	0	0	0	0	0	0	0	0	0	0	0	0	0	0	0	0	0	0	0	0	0	0	0	0
115	0	0	0	0	0	0	0	0	0.938962	0	0	0	0	0	0	0	4.87517	0	0	0	0	0	0	0	0	0	0	0	0	0	0	0	0	0	0	0	0	0	0	0	0	0	0	0	0	0	0	0	0
116	0	0	0	0	0	0	0	0	1.67408	0	0	0	0	0	0	0	3.02827	0	0	0	0	0	0	0	0	0	0	0	0	0	0	0	0	0	0	0	0	0	0	0	0	0	0	0	0	0	0	0	0
117	0	0	0	0	0	0	0	0	4.8813	0	0	0	0	0	0	0	2.70052	0	0	0	0	0	0	0	0	0	0	0	0	0	0	0	0	0	0	0	0	0	0	0	0	0	0	0	0	0	0	0	0
118	0	0	0	0	0	0	0	0	16.0366	0	0	0	0	0	0	0	3.74799	0	0	0	0	0	0	0	0	0	0	0	0	0	0	0	0	0	0	0	0	0	0	0	0	0	0	0	0	0	0	0	0
119	0	0	0	0	0	0	0	0	3.25804	0	0	0	0	0	0	0	4.67058	0	0	0	0	0	0	0	0	0	0	0	0	0	0	0	0	0	0	0	0	0	0	0	0	0	0	0	0	0	0	0	0
[truncated: 92 more columns]

## Sheet: Extended Data Figure 8b_2of3
Meis1-IAA time(Y) vs. cells (X)
time:	1	2	3	4	5	6	7	8	9	10	11	12	13	14	15	16	17	18	19	20	21	22	23	24	25	26	27	28	29	30	31	32	33	34	35	36	37	38	39	40	41	42	43	44	45	46	47	48	49
1	0.486006	0	0	2.09103	0	0	0	0	0	0	0	0	0	1.17901	0	0	0	0	0	0	0	0	0	0.492006	0	0	0	0	0	0	0	0	0	0	0	1.72502	0	0	0	0	0	0	0	0	0	0	0	0	0
2	0	0	0	2.12261	0	0	0	0	0	0	0	0	0	0	0	0	0	0	0	0	0	0	0	0	3.36482	0	0	0	0	0	1.01307	0	0	0	0	2.41508	0	0	0	0	0	0	0	0	0	0	0	0	0
3	0	0	0	0.751487	0	0	0	0	0	0	0	0	0	0.781789	0	0	0	0	0	0	0	0	0	0.836332	2.88171	0	0	0	0	0	0	0	0	0	0	0	0	0	0	0	0	0	0	0	0	0	0	0	0
4	0	0	0	0.84966	0	0	0	0	0	3.41691	0	0	0	0	0	0	0	0	0	0	0	0	0	0.96843	2.87179	0	0	0	0	0	0.532941	0	0	0	0	0	0	0	0	0	0	0	0	0	0	0	0	0	0
5	0	0	0	1.31914	0	0	0	0	0	3.66665	0	0	0	0	0	0	1.3222	0	0	0	0	0	0	0.942678	3.19531	0	0	0	0	0	0	0	0	0	0	0	0	0	0	0	0	0	0	0.465218	0	0	0	0	0
6	0	0	0	0.525993	0	0	0	0	0	4.21717	0	0	0	0	0	0	0	0	0	0	0	0	0	0.768996	2.59613	0	0	0	0	0	0.833592	0	0	0	0	0	0	0	0	0	0	0	0	0.649033	0	0	0	0	0
7	0	0	0	0.763576	0	0	0	0	0	3.23361	0	0	0	0	0	0	0	0	0	0	0	0	0	0	1.02944	0	0	0	0	0	0.763576	0	0	0	0	3.64167	0	0	0	0.581184	0	0	0	0.809947	0	0	0	0	0
8	0	0	0	0	0	0	0	0	0	1.11538	0	0	0	0	0	0	0	0	0	0	0	0	0	0	0	1.00353	0	0	0	0	0.497104	0	0	0	0	0	0	0	0	0	0	0	0	0.792259	0	0	0	0	0
9	0	0	0	0	0	0	0	0	0	1.15844	0	0	0	0	0	0	0	0	0	0	0	0	0	0	0	2.0421	0	0	0	0	0	0	0	0	2.86018	0	0	0	0	0	0	0	0	0	0	0	0	0	0
10	0	0	0	0	0	0	0	0	0.586829	0	0	0	0	0	0	0.611934	0	0	0	0	0	0	0	0	0	1.73224	0	0	0	0	0	0	0	0	2.43205	0	0	0	0	0	0	0	0	0	0	0	0	0	0
11	0	0	0	0	0	0	0	0	0.731694	0	0	0	0	0	0	0	0	0	0	0	0	0	0	0	0	2.97408	0	0	0	0	0	0	0	0	2.67447	0	0	0	0	0	0	0	0	0	0	0	0	0	0
12	0	0	0	0	0	0	0	0	1.44854	0	0	0	0	0	0	2.821	0	0	0	0	0	0	0	0	0	0.710004	0	0	0	0	0	0	0	0	2.8527	0	0	0	0	0	0	0	0	0	0	0	0	0	0
13	0	0	0	0	0	0	0	0	1.55773	0	0	0	0	0	0	3.36394	0	0	0	0.66578	0.586141	0	0	0	0	0.570213	0	0	0	0	0	0	0	0	3.16325	0	0	0	0	0	0	0	0	0	0	0	0	0	0
14	0	1.62637	0	0	1.6808	0	0	0	1.53353	0	0	0	0	0	0	1.93692	0	0	0	0.768364	1.12053	4.2196	0	0	0	0.784372	0	0	0	0	0	0	0	0	3.15349	0	0	0	0	0.931641	0	0	0	0	0	0	0	0	0
15	0	1.94663	0	0	1.01353	0	0	0	1.36425	0	0	0	0	0	0	0	0	0	0	0	1.58626	9.52077	0	0	0	0	0	0	0	0	0	0	0	0	2.84433	0	0	0	0	1.23233	0	0	0	0	0	0	0	0	0
16	0	2.72277	0	0	1.21263	0	0	0	0.966874	0	0	1.13503	0	0	0	0	0	0	0	0	3.916	6.69698	0	0	0	0	0	0	0	0	0	0	0	0	5.78508	0	0	0	0	0.937771	0	0	0	0	0	0	0	0	0
17	0	0.549233	0	0	2.01819	0	0	0	1.28696	0	0	0	0	0	0	0	0	0	0	0	3.11016	7.68927	0	0	0	0	0	0	0	0	0	0	1.14072	0	4.9431	0	0	0	0	0	0	0	0	0	0	0	1.29346	0	0
18	0	0	0	0	1.34894	0	0	0	1.96298	0	0	0	0	0	0	0	0	0	0	0	2.03484	7.71148	0	0	0	0	0	0	0	0	0	0	0	0	0	0	0	0	0	0	0	0	0	0	0	0	1.06151	0	0
19	0	0	0	0	0.850184	0	0	0	1.30318	0	0	0.945378	0	0	0	0	0	0	0	0	0.712316	0	0	0	0	0	0	0	0	0	0	0	0	0	0	0	0	0	0	0	0	0	0	0	0	0	0	0	0
20	0	0	0	0	0	0	0	0	1.79467	0	0	0.900632	0	0	0	0	0	0	0	0	0	0	0	0	0	0	0	0	0	0	0	0	0	0	0	0	0	0	0	0	0	0	0	0	0	0	0.613617	0	0
21	0	0	0	0	0	0	0	0	1.76056	0	0	1.28975	0	0	0	0	0	0	0	0	0	0	0	0	0	0	0	0	0	0	0	0	0	0	0.600115	0	0	0	0	0	0	0	0	0	0	0	0	0	0
22	0	0	0	0	0	0	0	0	1.58611	0	0	0.643109	0	0	0	0	0	1.05297	0	0	0.58313	0	0	0	0	0	0	0	0	0	0	0	0	0	0	0	0	0	0	0	0	0	0	0	0	0	0	0	0
23	0	0	0	0	0	0	0	0	1.81844	0	0	0.74345	0	0	0	0	0	1.27592	0	0	0	0	0	0	0	0	0	0	0	0	0.5961	0	0	0	0	0	0	0	0	0	0	0	0	0	0	0	0	0	0
24	0	0	0	0	0	0	0	0	1.85785	0	0	0	0	0	0	0	0	1.75688	0	0	0	0	0	0	0	0	0	0	0	0	0	0	0	0	0	0	0	0	0	0	0	0	0	0	0	0	0	0	0
25	0	0	0	0	0	0	0	0	1.34287	0	0	0	0	1.32595	0	0	0	0.730627	0	0	0	0	0	0	0	0	0	0	0	0	1.66421	0	0	0	0	0	0	0	0	0	0	0	0	0	0	0	0	0	0
26	0	0	0	0	0	0	0	0	1.05384	0	0	0.771684	0	0	0	0	0	0.965455	0	0	0	0	0	0	0	0	0	0	0	1.9989	2.58701	0	0	0	0	0	0	0	0	0	0	0	0	0	0	0	0	0	0
27	1.04887	0	0	0	0	0	0	0	1.38028	0	0	0.966877	0	0.987377	0	0	0	0	0	0	0	0	0	0.577393	0	0	2.66831	0	0	1.06937	3.62152	0	0	0	0	0	0	0	0	0	0	0	0	0	0	0	0	0	0
28	0	0	0	0	0	0	0	0	0.824077	0	0	0.889316	0	1.0816	0	0	0	0	0	0	0	0	0	0.755404	0	0	3.40618	0	0	0	3.01475	0	0	0	0	0	0	0	0	0	0	0	0	0	0	0	0	0	0
29	0	0	0	0	0	0	0	0	0.700525	0	0	0	0	0.586647	0	0	0	0	0	0	0	0	0	1.28717	0	0	0	0	0	0	3.07817	0	0	0	0	0	1.33548	0	0	0	0	0.645312	0	0	0	0	0.890323	1.69437	0
30	1.74795	0	0	0	0	0	0	0	0	0	0	0.797677	0	0.56531	0.950276	0	0	0.582651	0	0	0	0	0	0	0	0	0	0	0	0	3.3329	0	0	0	0	0	0	0	0	0	0	0	0	0	0	0	0	2.36875	0
31	0	0	0	0	0	0	0	0	0	0	0.50889	0	0	1.94842	2.79541	0	0	0	0	0	0	0	0	0.878358	0	0	0	0	0	0	3.13351	0	0	0	0	0	0	0	0	0	0	0.888814	0	0	0	0	0	0	0
32	0	0	0	0	0	0	0	0	0	0	0.651561	0	0	1.87762	2.70783	0	0	0.700604	0	0	1.11746	0	0	0	0	0	0	0	0	0	2.7919	0	0	0.648058	0	0	0	0	0	0	0	0.6971	0	0	0	0	1.47827	0	0
33	0	0	0	0	0	0	0	0	0	0	1.10194	0	0	2.01729	1.95392	0	0	0.799171	0	0	0	0	0	0	0	0	0	0	0	0	6.88977	0	0	0	0	0	0	0	0	0	0	0	0	0	0	0	0	0	0
34	0	0	0	0	0	0	0	0	0	0	0	0	0	2.54398	1.07562	0	0	0	0	0	1.12162	0	0	0	0	0	0	0	0	0	1.52497	0	0	1.20653	0	0	0	0	0	0	0	0	0	0	0	0	0.739489	0	0
35	0	0	0	0	0	0	0	0	0	0	0	0	0	2.75231	0	0	0	0	0	0	0.842762	0	0	0	0	0	0	0	0	0	2.51051	0	0	1.51128	0	0	0	0	0	0	0	0	0	0	0	0	0.664964	0	0
36	0	0	0	0	0	0	1.78332	0	0	0	0	0	0	1.20436	0	0	0	0	0	0	0	0	0	0	0	0	0	0	0	0	8.452	0	0	1.33302	0	0	0	0	0	0	0	0	0	0	0	0	0	0	0
37	0	0	0	0	0	0	1.36844	0	0	0	0	0	0	1.17448	0	0	0	0.747073	0	0	0	0	0	0.941025	0	0	0	0	0	0	8.58056	0	0	1.07392	0	0	0	0	0	0	0	0	0	0	0	0	0	0	0
38	0.84467	0	0	0	0	0	0.862718	0	0	0	0	0	0	1.38973	0	0	0	0	0	0	0	0	0	1.27061	0	0	0	0	0	0	2.25245	0	0	0	0	0	0	0	0	0	0	0	0	0	4.63125	0	0	0	0
39	0.910576	0	0	0	0	0	0.783604	0	0	0	0	0.877926	0	0	0	0	0	0.77272	0	0	0	0	0	1.75948	0	0	0	0	0	0	1.75585	0	0	0	0	0	0	0	0	0	0	0	0	0	0	0	0	0	1.70144
40	0.816699	0	0	0	0	0	0	0	0	0	0	0	0	0	0	0	0.663568	0.667214	0	0	0	0	0	2.67615	0	0	0	0	0	1.54225	4.53924	0	0	0	0	0	0	0	0	0	0	0	0	0	0	0	0	0	2.02716
41	1.48769	0	0	0	0	0	0	0	0	0	0	0.648573	0	0	0	0	0	0.578952	0	0	0	0	0	1.25317	0	0	0	0	0	1.72586	2.52101	0	0	0	0	0	0	0	0	0	0	0	0	0	0	0	0	0	0
42	0	0	0	0	0	0	0	0.68865	0	0	0	1.1011	0	0	0	0	0	0	0	1.0164	0	0	0	1.8008	0	0	0	0	0	3.30331	2.35688	0	0	0	0	0	0	0	0	0	0	0.769668	0	0	0	0	0	0	0
43	0	0	0	0	0	0	0	0	0	0	0	0	0	0	0	0	0	1.24356	0	2.91645	0	0	0	2.59816	0	0	0	0	0	0.943775	0.836444	0	0	0	0	0	0	0	0	0	0	0	0	0	0	0	0	0	0
44	0	0	0	0	0	0	0	0	0	0	0	0	0	0	0	0	0	0.803441	0	2.98314	0	0	0	0	0	0	0	0	0	1.49529	0.673253	0	0	0	0	0	0	0	0	0	0	0	0	0	0	0	0	0	0
45	0	0	0	0	0	0	0	0	0	0	0	0	0	0	0	0	0	1.22989	0	2.5981	0	0	0	0	0	0	0	0	0	0.878495	1.05046	0	0	0	0	0	0	0	0	0	0	0	0	0	0	0	0	0	0
46	0	0	0	0	0	0	0	0	0	0	0	0	0	0	0	0	1.34877	0.845328	0	0.695048	0	0	0	0	0	0	0	0	0	1.51783	0.664992	0	0	0	0	0	0	0	0	0	0	0.631179	0	0	0	0	0	0	0
47	0	0	0	0	0	0	0	0	0	0	0	0	0	0	0	0	0	1.18939	0	0.758945	0	0	0	0	0	0	0	0	0	1.33665	1.07989	0	0	0	0	0	0	0	0	0	0	1.20827	0	0	0	0	0	0	0
48	0	0	0	0	0	0	0	0	0	0	0.865208	0	0	0	0	0	0	1.76457	0	2.06436	0	0	0	0	0	0	0	0	0	0	0.573011	0	0	0	0	0	0	0	0	0	0	0.884182	0	0	0	0	0	0	0
49	0	0	0	0	0	0	0	0	0	0	0	0	0	0	0	0	0	0	1.97936	1.44543	0	0	0	0	0	0	0	0	0	0	2.06708	0	0	0	0	0	0	0	0	0	0	1.01447	0	0	0	0	0	0	0
50	0	0	1.26103	0	0	2.00078	0	0	0	0	0	0	0	0	0	0	0	0	2.42623	0	0	0	0	0	0	0	0	0	0	0	0.72442	0	0	0	0	0	0	0	0	0	0	0	0	0	0	0	0	0	0
51	0	0	4.39913	0	0	2.33054	0	0	0	0	0	0	0	0	0	0	0	0	2.7119	0.666417	0	0	0	0	0	0	0	0	0	0	0.755016	0	0	0	0	0	0	0	0	0	0	0	0	0	0	0	0	0	0
52	0	0	5.01351	0	0	1.34339	0	0	0	0	0	0	0	0	0	0	0	1.11884	1.23499	0.627172	0	0	0	0	0	0	0	0	0	0	0	0	0	0	0	0	0	0	0	0	0	0	0	0	0	0	0	0	0
53	0	0	4.81686	0	0	0.97271	0	0	0	0	0	0	0	0	0	0	0	0.661443	1.28009	0.801513	0	0	0	0	0	0	0	0	0	0.793731	1.11278	0	0	0	0	0	0	0	0	0	0	0	0	0	0	0	0	0	0
54	0	0	4.37567	0	0	0	0	0	0	0	0	0	0	0	0	0	0	0	0.672579	0	0	0	0	0	0	0	0	0	0	1.30605	0.617834	0	0	0	0	0	0	0	0	0	0	0	0	0	0	0	0	0	0
55	0	0	3.41905	0	0	0	0	0	0	0	0	0	0	0	0	0	0	1.45408	2.0475	0	0	0	0	0	0	0	0	0	0	0.620931	0.66023	1.09645	0	0	0	0	0	0	0	0	0	0	0	0	0	0	0	0	0
56	0	0	1.18884	0	0	0	0	0	0	0	0	0	0	0	0	0	0	0.627993	1.22439	0	0	0	0	0	0	0	0	0	0	1.75759	0.778079	1.26783	0	0	0	0	0	0	0	0	0	0	0	0	0	0	0	0	0
57	0	0	0	0	0	0	0	0	0	0	0	0	0	0	0	0	0	1.31785	2.858	0	0	0	0	0	0	0	0	0	0	1.59174	0.623202	0	0	0	0	0	0	0	0	0	0	0	0	0	0	0	0	0	0
58	0	0	0	0	0	0	0	0	0	0	0	0	0	0	0	0	0	0	1.39228	0	0	0	0	0	0	0	0	0	0	2.04653	0.817814	0	0	0	0	0	0	0	0	0	0	0	0	0	0	0	0	0	0
59	0	0	0	0	0	0	0	0	0	0	0	0	0	0	0	0	0	0.665549	0.789838	0	0	0	0	0	0	0	0	0	0	3.56831	0.757764	0	0	0	0	0	0	0	0	0	0	0	0	0	0	0	0	0	0
60	0	0	0	0	0	0	0	0	0	0	0	0	0	0	0	0	0	0.967063	1.05571	0	0	0	0	0	0	0	0	0	0	6.74124	1.07989	0	0	0	0	0	0	0	0	0	0	0	0	0	0	0	0	0	0
61	0	0	0.984059	0	0	0	0	0	0	0	0	0	0	0	0	0	0	0.963811	0	0	0	0	0	0	0	0	0	0	0	2.57556	2.40143	1.78184	0	0	0	0	0	0	0	0	0	0	0.566948	0	0	0	0	0	0
62	0	0	0	0	0	0	0	0	0	0	0	0	0	0	0	0	0	2.25474	0	0	0	0	0	0	0	0	0	0	0	0.903524	0.716307	1.66867	0	0	0	0	0	0	0	0	0	0	0	0	0	0	0	0	0
63	0	0	0	0	0	0	0	0	0	0	0	0	0	0	0	0	0	1.57887	0	0	0	0	0	0	0	0	0	1.01849	0	2.33149	1.45616	2.17196	0	0	0.969407	0	0	0	0	0	0	0	0	0	0	0	0	0	0
64	0	0	0	0	0	0	0	0	0	0	0	0	0	0	0	0	0	1.12637	0	0	0	0	0	0	0	0	0	0	0	2.07597	1.13048	1.16748	0	0	0.801612	0	0	0	0	0	0	0	0	0	0	0	0	0	0
65	0	0	0	0	0	0	0	0	0	0	0	0	0	0	0	0	0	0	0	0	0	0	0	0	0	0	0	0.648635	0	0	1.54516	0	0	0	1.13614	0	0	0	0	0	0	0	1.14028	0	0	0	0	0	0
66	0	0	0	0	0	0	0	0	0	0	0	0	0	0	0	0	0	0	0	0	0	0	0	0	0	1.29962	0	0	0	0	0.643582	0	0	0	1.01312	0	0	0	0	0	0	0	1.09201	0	0	0	0	0	0
67	0	0	0	1.10583	0	0	0	0	0	0	0	0	0	0	0	0	0	0	0	0	0	0	0	0	0	0	0	0	0	0	0.943088	0.913877	0	0	0	0	0	0	0	0	0	0	0.617598	0	0	0	0	0	0
68	0	0	0	0	0	0	0	0	0	0	0	0	0	0	0	0	0	0	0	0	0	0	0	0	0	1.06524	0	0	0	0	0.805224	0	0	0	0	0	0	0	0	0	0	0	0.813611	0	0	0	0	0	0
69	0	0	0	0	0	0	0	0	0	0	0	0	0	0	0	0	0	0	0	0	0	0	0	0	0	2.2929	0	2.17489	0	0	1.01157	0	0	0	0	0	0	0	0	0	0	0	0	0	0	0	0	0	0
70	0	0	0	0	0	0	0	0	0	0	0	0	0	0	0	0	0	0	0	0	0	0	0	0	0	2.08836	0	1.14796	0	0	0.715888	0	0	0	0	0	0	0	0.953105	0	0	0	0	0	0	0	0	0	0
71	0	0	0	0	0	0	0	0	0	0	0	0	0	0	0	0	0	0	0	0	0	0	0.928082	0	0	0	0	1.4943	0	0	0.710962	0	0	0	0	0	0	0.736505	1.29846	0	0	0	0	0	0	0	0	0	0
72	0	0	0	0	0	0	0	0	0	0	0	0	0	0	0	0	0	0	0	0	0	0	0	0	0	0	0	1.0397	0	0	0.641789	0	0	0	0	0	0	0.705968	2.32328	0	0	0	0	0	0	0	0	0	0
73	0	0	0	0	0	0	0	0	0	0	0	0	0	0	0	0	0	0	0	0	0	0	0	0	0	0	0	0	0	0	1.18251	0	0	0	0.954609	0	0	0	1.57382	0	0	0	0	0	0	0	0	0	0
74	0	0	0	0	0	0	0	0	0	0	0	0	0	0	0	0	0	0	0	0	0	0	0	0	0	2.27748	0	0	0	0	0.777887	0	0	0	1.12361	0	0	0	0	0	0	0	0	0	0	0	0	0	0
75	0	0	0	0	0	0	0	0	0	0	0	0	0	0	0	0	0	0	0	0	0	0	0	0	0	3.05331	0	1.21611	0.720981	1.18571	0.74704	0	0	0	1.18137	0	0	0	0	0	0	0	0	0	0	0	0	0	0
76	0	0	0	0	0	0	0	0	0	0	0	0	0	0	0	0	0	0	0	0	0	0	0	0	0	2.30037	0	1.02142	0.794435	2.19997	0.79007	0	0	0	0	0	0	0	0	0	0	0	0	0	0	0	0	0	0
77	0	0	0	0	0	0	0	0	0	0	0	0	0	0	0	0	0.96512	0	0	0	0	0	0	0	0	2.62337	0	0	1.11427	1.82934	0	0	0	0	0	0	0	0	0	0	0	0	0	0	0	0	0	0	0
78	0	0	0	0	0	0	0	0	0	0	0	0	0	0.872962	0	0	1.45935	0	0	0	0	0	0	0	0	2.38962	0	0	0	2.44694	0.75833	0	0	0	0	0	0	0	0	0	0	0	0	0	0	0	0	0	0
79	0	0	0	0	0	0	0	0	0	0	0	0	0	1.95407	0	0	1.30271	0	0	0	0	0	0	0	0	2.77824	0	1.04572	0	3.64228	0.673512	0	0	0	0	0	0	0	0	0	0	0	0	0	0	0	0	0	0
80	0	0	0	0	0	0	0	0	0	0	0	0	0	0	0	0	0	0	0	0	0	0	0	0	0	3.73624	0	0.904001	0	1.58089	1.2558	0	0	0	0	0	0	0	0	0	0	0	0	0	0	0	0	0	0
81	0	0	0	0	0	0	0	0	0	0	0	0	0	0	0	0	0	0	0	0	0	0	0	0	0	5.28113	0	2.22881	0	1.23525	0.921959	0	0	0	0	0	0	0	0	0	0	0	0	0	0	0	0	0	0
82	0	0	0	0.715176	0	0	0	0	0	0	0	0	0	0	0	0	0	0	0	0	0	0	0	0	0	3.92672	0	0.980556	0	1.36738	1.13798	0	0	0	0	0	0	0	0	0	0	0	0	0	0	0	0	0	0
83	0	0	0	0	0	0	0	0	0	0	0	0	0	0	0	0	0	0	0	0	0	0	0	0	0	3.69778	0	2.00711	0	0	1.103	0	0	0	0	0	0	0	0	0	0	0	0	0	0	0	0	0	0
84	0	0	0	0.772339	0	0	0	0	0	0	0	0	0	0	0	0	0	0	0	0	0	0	0	0	0	2.60324	0	2.26704	0	1.69006	1.42656	0	0	0	0	0	0	0	0	0	0	0	0	0	0	0	0	0	0
85	0	0	0	0	0	0	0	0	0	0	0	0	0	0	0	0	0.862963	0	0	0	0	0	0	0	0	0	0	2.20535	0	1.77615	0.981677	0	0	0	0	0	0	0	0	0	0	0	0	0	0	0	0	0	0
86	0	0	0	0	0	0	0	0	0	0	0	0	1.21145	0	0	0	0	0	0	1.39959	0	0	0	0	0	0	0	2.44585	0	0.926943	0.679147	0	0	0	0	0	0	1.24357	0	0	0	0	0	0	0	0	0	0	0
87	0	0	0	0	0	0	0	0	0	0	0	0	0	0	0	0	0	0	0	1.35127	0	0	0	0	0	0	0	1.54035	0	3.87855	0.991543	0	0	0	0	0	0	0	0	0	0.779399	0	0	0	0	0	0	0	0
88	0	0	0	0	0	0	0	0	0	0	0	0	0	0	0	0	0	0	0	1.46001	0	0	0	0	0	0	0	2.42871	0	1.74737	0.84356	0	0	0	0	0	0	0	0	0	0	0	0	0	0	0	0	0	0
89	0	0	0	0	0	0	0	1.56049	0	0	0	0	0	0	0	0	0	0	0	0	0	0	0	0	0	0	0	1.39745	0	2.562	1.22044	0	0	0	0	0	0	0	0	0	0	0	0	0	0	0	0	0	0
90	0	0	0	0	0	0	0	0	0	0	0	0	0	0	0	0	0	0	0	0	0	0	0	0	0	0	0	1.68535	0	1.01589	3.30984	0	0	0	0	0	0	0	0	0	1.18443	0	0	0	0	1.83516	0	0	0
91	0	0	0	0	0	0	0	0	0	0	0	0	0	0	0	0	0	0	0	0	0	0	0	0	0	0	0	0	0	0	0.766914	0	0	0	0	0	0	0	0	0	1.15743	0	0	0	0	2.50776	0	0	0
92	0	0	0	0	0	0	0	0.969359	0	0	0	0	0	0	0	0	0	0	0	0	0	0	0	0	0	0	0	0	0	0	1.80632	0	0	0	0	0	0	0	0	0	0	0	0	0	0	2.68583	0	0	0
93	0	0	0	0	0	0	0	0	0	0	0	0	0	0	0	0	0	0	0	0	0	0	0	0	0	0	0	0	0	0	0.855411	0	0	0	0	0	0	0	0	0	0	0	0	0	0	3.69727	0	0	0
94	0	0	0	0	0	0	0	0	0	0	0	0	0	0	0	0	0	0	0	0	0	0	0	0	0	0	0	0	0	0	0	0	0	0	0	0	0	0	0	0	0	0	0	0	0	4.48954	0	0	0
95	0	0	0	0	0	0	0	0	0	0	0	0	0	0	0	0	0	0	0	0	0	0	0	0	0	0	0	0	0	0	0.849608	0	0	0	0	0	0	0	0	0	0	0	0	0	0	4.28164	0	0	0
96	0	0	0	0	0	0	0	0	0	0	0	0	0	0	0	0	0	0	0	0	0	0	0	0	0	0	0	0	0	0	0.979293	0	0	0	0	0	0	0	0	0	0	0	0	0	0	2.33969	0	0	0
97	0	0	0	0	0	0	0	0	0	0	0	0	0	0	0	0	0	0	0	0	0	0	0	0	0	0	0	0	1.35267	0	0	0	0	0	0	0	0	0	0	0	0	0	0	0	0	2.02658	0	0	0
98	0	0	0	0	0	0	0	0	0	0	0	0	0	0	0	0	0	0	0	0	0	0	0	0	0	0	0	0	0	0	0.916046	0	0	0	0	0	0	0	0	0	0	0	0	0	0	0.838085	0	0	0
99	0	0	0	0	0	0	0	0	0	0	0	0	0	1.42013	0	0	0	0	0	0	0	0	0	0	0	0	0	0	0	0	0.812904	0	0	0	0	0	0	0	0	0	0	0	0	0	0	0	0	0	0
100	0	0	0	0	0	0	0	0	0	0	0	0	0	2.23439	0	0	0	0	0	0	0	0	0	0	0	0	0	0	0	0	0.826821	0	0	0	0	0	0	0	0	0	0	0	0	0	0	0	0	0	0
101	0	0	0	0	0	0	0	0	0	0	0	0	0.92989	2.66602	0	0	0	0	0	0	0	0	0	0	0	0	0	0	0	0	0.900213	0	0	0	0	0	0	0	0	0	0	0	0	0	0	0	0	0	0
102	0	0	0	0	0	0	0	0	0	0	0	0	0	4.65784	0	0	0	0	0	0	0	0	0	0	0	0	0	0	0	0	1.00912	0	0	0	0	0	0	0	0	0	0	0	0	0	0	0	0	0	0
103	0	0	0	0	0	0	0	0	0	0	0	0	1.44882	0	0	0	0	0	0	0	0	0	0	0	0	0	0	0	0	0	0.90926	0	0	0	0	0	0	0	0	0	0	0	0	0	0	0	0	0	0
104	0	0	0	0	0	0	0	0	0	0	0	0	0	1.98329	0	0	0	0	0	0	0	0	0	0	0	0	0	0	0	0	1.01424	0	0	0	0	0	0	0	0	0	0	0	0	0	0	0	0	0	0
105	0	0	0	0	0	0	0	0	0	0	0	0	0.898214	3.31027	0	0	0	0	0	0.817476	0	0	0	0	0	0	0	0	0	0	0.842706	0	0	0	0	1.91754	0	0	0	0	0	0	0	0	0	0	0	0	0
106	0	0	0	0	0	0	0	0	0	0	0	0	0	3.27108	0	0	0	0	0	1.05993	0	0	0	0	0	0	0	0	0	0	0.907788	0	0	0	0	0	0	0	0	0	0	0	0	0	0	0	0	0	0
107	0	0	0	0	0	0	0	0	0	0	0	0	0.978597	2.88992	0	0	0	0	0	0	0	0	0	0	0	0	0	0	0	0	0	0	0	0	0	0	0	0	0	0	0	0	0	0	0	0	0	0	0
108	0	0	0	0	0	0	0	0	0	0	0	0	0	3.64715	0	0	0	0	0	0	0	0	0	0	0	0	0	0	0	0	0.932278	0	0	0	0	0	0	0	0	0	0	0	0	0	0	0	0	0	0
109	0	0	0	0	0	0	0	0	0	0	0	0	0	3.73751	0	0	0	0	0	0	0	0	0	0	0	0	0	0	0	0	1.02447	0	0	0	0	0	0	0	0	0	0	0	0	0	0	0	0	0	0
110	0	0	0	0	0	0	0	0	0	0	0	0	0	2.63868	0	0	0	0	0	0	0	0	1.00891	0	0	0	0	0	0	0	0	0	0	0	0	0	0	0	0	0	0	0	0	0	0	0	0	0	0
111	0	0	0	0	0	0	0	0	0	0	0	0	0	3.62428	0	0	0	0	0	0	0	0	0	0	0	0	0	0	0.795573	0	0	0	0	0	0	0	0	0	0	0	0	0	0	0	0	0	0	0	0
112	0	0	0	0	0	0	0	0	0	0	0	0	0	2.90037	0	0	0	0	0	0	0	0	1.99106	0	0	0	0	0	0	0	0.966789	0	0	0	0	0	0	0	0	0	0	0	0	0	0	0	0	0	0
113	0	0	0	0	0	0	0	0	0	0	0	0	0	2.34243	0	0	0	0	0	0	0	0	1.67541	0	0	0	0	0	0	0	0.85609	0	0	0	0	0	0	0	0	0	0	0	0	0	0	0	0	0	0
114	0	0	0	0	0	0	0	0	1.0029	0	0	0	0	0	0	0	0	0	0	0	0	0	1.76299	0	0	0	0	0	0	0	1.15069	0	0	0	0	0	0	0	0	0	0	0	0	0	0	0	0	0	0
115	0	0	0	0	0	0	0	0	1.12463	0	0	0	0	0	0	0	0	0	0	0	0	0	2.58878	0	0	0	0	0	1.60207	0	1.05036	0	0	0	0	0	0	0	0	0	0	0	0	0	0	0	0	0	0
116	0	0	0	0	0	0	0	0	1.71673	0	0	0	0	0	0	0	0	0	0	0	0	0	1.49814	0	0	0	0	0	2.07394	0	0.895685	0	0	0	0	0	0	0	0	0	0	0	0	0	0	0	0	0	0
117	0	0	0	0	0	0	0	0	1.6021	0	0	0	0	0	0	0	0	0	0	0	0	0	0	0	0	0	0	0	2.32545	0	0.991264	0	0	0	0	0	0	0	0	0	0	0	0	0	0	0	0	0	0
118	0	0	0	0	0	0	0	0	0	0	0	0	0	0	0	0	0	0	0	0	0	0	0	0	0	0	0	0	4.11417	0	0.926227	0	0	0	0	0	0	0	0	0	0	0	0	0	0	0	0	0	0
119	0	0	0	0	0	0	0	0	0	0	0	0	0	0	0	0	0	0	0	0	0	0	0	0	0	0	0	0	5.16849	0	0	0	0	0	0	0	0	0	0	0	0	0	0	0	0	0	0	0	0
[truncated: 92 more columns]

## Sheet: Extended Data Figure 8b_3of3
Meis1-72h RA time(Y) vs. cells (X)
time:	1	2	3	4	5	6	7	8	9	10	11	12	13	14	15	16	17	18	19	20	21	22	23	24	25	26	27	28	29	30	31	32	33	34	35	36	37	38	39	40	41	42	43	44	45	46	47	48	49
1	2.52903	1.79702	0	11.5741	0	0	3.60004	0	0.79501	0	0	1.43102	0	6.28808	2.88304	2.96104	0	0	0	0	0	4.29605	0	0	0	1.74002	2.69403	0	0	0	0	2.52603	0	0	0	0	0	0	0.732009	0.612008	0	0	0.702009	0	1.00501	0	0	0	1.33202
2	2.16181	5.55075	0	7.86633	0	0	0	0	1.1005	0.856281	0	1.01307	0	3.94673	5.04121	1.63116	0.952764	0	0	0	0	4.92362	0.829146	0	0	1.31759	1.15779	0	0	0	0	2.68342	1.05226	0	0	0	0	0	0	0	0	0	0	0	0	0	0.370854	0	1.32965
3	1.07269	2.52112	0	11.7511	0.545434	0	0	0	3.76046	0	0	2.13628	0	3.9847	2.56657	1.35449	1.16056	0	0	0	0	3.94834	1.54843	0.290898	0	1.51812	1.98477	0	0	0.387864	0	2.13325	1.2848	0	0	0	0	0	1.01814	5.32101	0	0.0878755	1.23935	0.851483	0	0.599977	0	0	3.9847
4	2.00995	5.26241	0	18.5768	0.691301	0	0.688255	0	3.16719	0	0	3.86763	0	2.4028	2.46371	1.31256	1.25774	0	0	0	0	3.68491	2.5703	0	0	0	6.83078	0	0	0	0	0.563395	1.19683	0	0	0	0.959294	0	0	6.34961	0	0	0	0	0	0	1.93991	0	3.10933
5	0.731493	6.46102	0	25.9175	1.70478	0	0.703948	0	2.34751	0	0	3.91762	0	2.0996	2.52503	1.34056	2.09348	0	0	0	0	3.18613	2.54951	0	0	0.994709	9.36556	0	0	0	0	0	1.1508	0	0	0	0.777403	0	0	3.73092	0	0	0	0	0	0	4.41039	0	2.22509
6	0	6.53647	0	20.2615	2.04553	0	0.784376	0	1.72255	0	0	5.43219	0	0.679792	1.54107	1.77484	2.87912	0	0	0	2.45463	2.62997	3.6758	0	0	1.51954	13.5097	0	0	0	0	0	1.13504	0	0	0	0.818212	0	0	2.25162	0	0	0	0	0	0	3.18364	0	1.50723
7	0	6.4734	0	21.6027	2.70189	0	0.998523	0.531721	0	0	0	9.38859	0	1.116	0.52863	1.59516	3.01103	0	0	0	0	1.77756	3.70968	0	0	1.55498	16.3195	0	0	0	0	0	0	0	0	0	0	0	0	1.10054	0	0	0	0	1.31075	0	4.05901	0	1.60753
8	0	5.30658	0	18.7874	1.20858	0	0	0	0	0	0	7.84802	0	0	0.587204	1.82686	1.09673	0	0	0	0	2.03502	3.49837	0	0	0	12.7787	0.804687	0	0	0	0	0	0	0.466035	0	0	0	0	3.05097	0	0	0	0	2.60669	0	6.7544	0	1.52549
9	0	4.67746	0	34.8343	2.91951	0	0	0	0	0.443391	0	4.48075	0	0	0.893027	0	0.618249	0	0	0	0	2.74777	3.68139	0	0	0	4.85232	1.74234	0	0	0	0	0	0	0.930496	0	0	0	0.789985	4.66809	0	0	0	0	5.47369	0	9.79519	0	1.09599
10	0	3.24482	0	39.6533	4.75112	0	0.847293	0	0	0	0	1.62869	0	1.1768	2.45715	0	0.875536	0	0	0	0	3.13185	5.10259	0	0	0	4.94254	0.957127	0	4.29923	0	0	0	0	0	0	0	0	1.47806	1.04186	0	0	0	0	3.76261	0	10.2491	0	1.72911
11	0	4.12209	0	39.4232	4.00539	0	0	0	0	0	0	1.74408	0	3.46608	1.7977	0	0	0	0	0	0	2.63347	8.82763	0	0	0.864156	1.77877	1.89862	0	4.10001	0	0	0	0	0	0	0	0	1.57062	1.40977	0	0	0	0.801079	2.05316	0	5.38363	0	1.75354
12	0	5.57543	0	39.4306	7.39799	0	0.833621	0	0	0	0	0.767058	0	5.06195	1.09353	0	0	0	0	0	0	3.39154	12.5202	0	0	2.2885	3.26792	3.02386	0	1.25519	0	0.383529	0	0	0.912862	0	0	0	1.16327	0	0	0	0	3.33448	2.76711	0	2.06028	0	0.912862
13	0	4.58719	0	25.6373	5.24979	0	0	0	0	0	0	0.605254	0	8.80167	1.75524	0	0	0	0	0	0.777274	3.30341	11.296	0	0	2.71727	10.2893	1.9846	0	2.29678	0	0	0	0	1.43987	0	0	0	0	0	0	0	0	3.9246	0.962036	0	2.90841	0	0
14	0.521847	3.99869	0	18.8505	6.10529	0	0	0	0	0	0	0	0	16.094	1.50471	0	0	0	0	0	0.621094	2.62204	12.3835	0	0	2.60603	7.97178	0	0	1.16535	0	0	1.62317	0	0	0	0	0.649908	0	0	0	0	0	5.42017	3.43523	0	1.40867	0	1.12053
15	0	2.97946	0	17.9218	5.06766	1.17119	0	0	0	0	0	0	0	23.0345	1.01997	0	0	0	0	0	0	1.03606	11.5768	0	0	1.70853	7.33605	0	0	1.05214	0	0	1.76323	0	0	0	0	1.48973	0	0	0	0	0	4.3598	7.23309	0	1.77288	0	1.27094
16	0	3.43742	0	8.25885	3.69288	3.25633	0	2.1116	0	0	0	0	0	13.0835	2.57725	0	0	0	0	0	1.05742	1.90788	9.95331	0	0	0.895733	4.97342	0	0	0.9022	0	0	2.30239	0	0	0	0	0	2.64516	0	0	0	0	3.67024	6.68728	0	1.12209	0	0.924836
17	0	3.53914	0	6.28206	3.00941	3.75689	0	2.62267	0	0	0	0	0	12.8989	2.92491	0	0	0	0	0	0	1.13747	9.71071	0	0	0	4.97235	0	0	0	0	0	2.92816	0	0	0	0	1.09522	5.39809	0	0	0	1.29346	5.90832	9.8602	0	0.422487	0	1.22521
18	0.725095	4.70005	0	6.24169	2.66195	5.32063	0	3.54708	0	0	0	0	0	12.9994	1.8454	0	0	0	0	0	0	1.52531	8.28306	0	0	0	2.70767	0	0	0	0	0.881872	1.25422	0	0	0	0	1.06804	11.7518	0	0	0	0.672836	5.2651	13.4371	0	1.69189	0	0.558519
19	0	4.58246	0	12.651	2.55712	1.76274	0	5.20943	0	0	0	0	0	8.95155	2.67201	2.1271	0	0	0	0	0	2.20588	11.0064	0	0	0	2.05817	0	0	0	0	3.04622	2.58994	0	0	0	0	0	10.235	0	0	0	2.22558	7.53348	8.15389	0	2.21245	0	0
20	0.306809	3.96872	0	15.733	2.20704	3.86645	0	3.41448	0	0	0	0	0	11.4773	2.47096	2.90643	0	0	0	0	0	2.48746	9.29993	0	0	0	1.55714	0	0	0	0	5.40049	0	0	0	0	0	0	6.84216	0	0	0	1.13486	3.59923	8.67312	0	0.785166	0	0
21	0	1.68762	0	15.4604	2.52977	3.8162	1.91639	3.49128	0	0	0	1.0444	0	9.86709	1.39585	2.4734	0	0	0	0	0	1.20355	3.86262	0	0	0	0.948248	0	0	0	0	4.62851	0.802364	0	0	0	0	0	6.3526	0	0	0.958195	0.732737	2.58282	7.6523	0	1.67767	0	0
22	0.609788	2.12259	0	15.3647	4.43845	2.03263	1.88268	4.21853	0	0	0	2.77237	0	8.59034	1.07629	0.939673	0	0	0	0	0	1.27622	5.29482	0.893022	0	0	1.21291	0	0	0	0	2.32252	0	0	0	0	0	0	3.7387	0	1.87935	0.926344	0.796389	2.20257	8.93022	0	1.31621	0	0
23	0	5.14722	0	16.8181	4.24637	1.07499	1.58737	3.57995	0	0	0	3.63688	0	7.39097	1.43667	1.37974	0	0	0	0	0	0.582704	3.67707	1.79835	0	0	0.756846	0	0	0	0	1.39648	0	0	0	0.867359	0	0	1.53044	0	2.73268	0.957779	0	1.82179	5.54574	0	0.914243	0	0
24	0.393782	4.42248	0	12.7458	5.46247	0	2.36269	1.54147	0	0	0	3.74262	0	9.07719	0	2.49732	0	0	0	0	0	0	3.04592	2.3526	0	0	0.797662	0	0	0	0	1.7737	0.733714	0	0	0.8919	0	1.03326	1.08711	0	4.41238	0	0	1.9992	4.25756	0	0	0	0
25	1.71833	3.57872	0	7.6107	5.83487	2.02614	2.1885	1.20418	0	0	0	4.60024	0	4.49877	0	2.36439	0	0	0	0.527675	0	0	1.91451	3.0781	0	0	0	0	0	0	0	0	0	0	0	0	0	0	1.4917	0	5.09748	0	0.842251	1.08241	4.73893	0	0	0	0
26	1.25441	5.3236	0	4.86127	6.14967	1.40739	2.09408	0.917862	2.14508	0	0	3.84142	0	5.49017	0	3.20232	0	0	1.15243	0	0	1.25101	3.81083	3.17852	0	0	0	0	0.73089	0	0.788681	0	1.21362	0	0	0	0	0	1.08104	0	2.6278	0	1.9853	2.31845	0	0	0	0	0
27	1.26412	6.37182	0	1.944	4.17158	1.11379	4.46882	0	2.0875	0	0	3.3072	0	5.89351	0	3.60785	0	0	0.819967	1.44177	0	0.830216	2.83572	3.36528	0	0	0	0	1.12404	0	0.594476	0	1.94059	0	0	0.97371	0	0	1.75268	0	1.39394	0	2.108	4.81047	1.83126	0	0	0	1.70826
28	1.0713	10.3799	0	0.820643	6.38659	0	4.17189	0	0	0	1.49364	4.83802	0	5.73077	0	4.53242	0	0	0.659261	1.66532	0	0	2.35892	3.00101	0	0	1.09877	0	0	0	0	0	0.971724	0	0	1.56918	0	0	0	0	1.23955	0	0	2.86367	0.896183	0	0	0	1.83014
29	1.04216	12.3852	0	0.921381	2.55709	0	3.87877	0	0.921381	0	0.862716	6.46002	0	4.42746	0	3.78215	0	0	0	3.52678	0	0	1.59775	2.21545	0	0	0	0	0.786797	0	0	0	1.37344	0	0	0.962791	0	0	1.75994	0	1.46662	0	0	4.37915	0	0	0	0	2.22581
30	0.683228	13.3836	0	1.4705	5.56293	0	5.01496	0	1.21039	0	0.64161	5.63923	0.846232	4.09243	1.23813	2.8543	0	0	0	2.5595	0	0	0	1.60923	0	0	0	0	0.683228	4.97334	0	0.776868	1.31443	0	0	0.978022	0	0	4.75832	0	0	0	0	0	0	0.492479	0	0	1.21732
31	0.920184	8.44896	0	2.02162	8.02373	0	2.83375	0	2.24121	0	0	4.08157	0.871387	0.805161	1.59638	1.95191	0	0	0	1.38376	0	0	0	0.683167	0	0	0	0	0.777277	5.41305	0	0	0	1.26525	0	1.28617	0	0	5.01222	0	0	0	0	0	0.930641	0	0	0	0.996866
32	0.903779	5.42267	0	2.17537	7.21972	0	2.897	0	4.31221	0	0	3.27182	0.549974	0	1.38019	2.63077	0	0	0	1.47477	0	0	0	0.826712	0	0	0	0	0	6.10576	0	0	0	1.20504	0	1.30663	0	0.991354	4.78162	0	0	0	0	0	0	0	0	0	0.910785
33	0.704115	4.69997	0	3.45016	7.42138	0	1.07026	0	4.20357	0	0	2.88687	0.665389	0	2.47849	6.59052	0	0	0	0	0	0	0	1.0773	0	0	0	0	0	7.82976	0	0	0	0.823815	0	0	0	0.834377	5.73854	0	0	0	0	0	0	0	0	0	1.86238
34	0.980088	1.96371	0	3.23747	5.37102	0	1.60635	0	4.24941	0	0	2.78458	0.679339	0	0	6.71201	0	0	0	0	0	0	0	0	1.17823	0	0	0	0	9.36214	0	0	0	0	0	0	0	0.849174	9.95302	0	0	0	0	0	0	0	0	0	1.14638
35	0.881878	2.46428	0	2.64208	5.06369	0	0.796535	0	2.47139	0	1.77442	1.7602	0	0	0	7.82667	0	0	0	0	0	0	0	0.565397	0	0	0	0	0	8.73699	0	0	0	1.17347	0	0	0	0	14.0389	0	0	0	0	0	0	0.892546	0	0	1.37616
36	0.639707	1.5403	0	3.44155	3.54519	0	1.80476	0	0.818396	0	2.2086	1.22223	0	0	0.771937	6.4614	0	0	0	0	0	0	0.989938	0	0	0	0.889872	0	0	10.8143	0	0	0	0	0	0	0	1.72971	10.9822	3.30218	0	0	0	0	1.69397	0	0	4.07769	1.37233
37	1.18526	2.61476	0	3.39056	1.52288	0	2.70455	0	2.00776	0	0	0	0	0	0	7.73292	0	0	0	0	0	0	1.10265	0.664464	0	0	1.11702	0	0	10.2615	0	0	0	0	0	0	0	1.09906	8.5231	3.35105	0	0	0	0	0.962575	5.10021	0	5.20796	0.844049
38	1.8987	1.12984	0	3.67828	1.66046	0	2.77947	0	4.14033	0	0	0	0	0	0	9.99887	0	0	0	0	0	0	1.99255	2.97078	0	0	0.934912	0	0	8.05324	0	0	0	0	0	0	0	0	8.12905	4.63125	0	0	0	0	0.999887	4.08618	0	5.48674	0
39	0.88881	2.6882	0	0	6.01125	0	3.7983	0.649375	3.56975	0	0	0	0	0	1.80664	12.1422	0	0	0	0	0	0	1.47651	4.27354	0	0	0	0	0	5.38727	0	0	0	0	0	0	0	1.8538	7.03066	1.67604	0	0	0	0	1.56358	1.40396	0	2.76438	0
40	0.823991	4.90019	0	0	4.59758	0	2.49385	0	1.39276	0	0	0	0	0	3.82099	7.93	0	0	0	0	0	0	2.42458	4.47726	0	0	1.15213	0	0	1.92143	0	0	0	0	0	0	0	0.710966	4.11631	0.864097	0	0	0	0	4.28767	0	0	1.72819	1.40735
41	0.469025	4.33481	0	0	12.136	0	2.28283	0	4.93941	0	0	0	0	0	4.60597	2.02633	0	0	0	0	0	0	4.03434	2.99003	0	0	0	0	0	2.07763	0	0	0	0	0	0	0	1.01133	2.53566	2.13626	0	0	0	1.4657	2.67124	0.575288	0	0.93072	1.1176
42	0	5.69333	0	0	18.3284	0	2.0549	0	4.22765	0	0	0	0	0	5.44291	6.33043	0	0	0	0	0	0	1.87814	2.34951	0	0	0	0	0	1.94074	0	0	0	0	0	0	0	0	1.84131	1.45095	0	0	0	0.972212	1.23736	0	0	1.59089	1.81185
43	0	6.46949	0.799433	0	24.7417	0	1.80613	0	1.91346	0	0	0	0	0	2.30207	5.99575	0	0	0	0	0	0	2.0615	2.47972	0	0	0	0	0	7.5206	0	0	0	0.803134	0	0	0	0.558863	1.95417	1.56186	0	0	0	1.78762	2.47602	0	0	0	1.83944
44	0	6.05556	0	1.26839	21.7859	0	1.85982	0	1.69615	0	0	0	0	0	1.93421	5.20748	0	0	0	0	1.77426	0	3.21004	0	0	0	0	0	0	10.9469	0	0	0	1.0229	0	1.67383	0	0.989422	5.01406	4.34453	0	0	0	1.51017	1.49529	0	0	0	1.26096
45	0	5.14387	0.616816	1.59624	16.6615	0	2.33268	0	1.27849	0.908401	0	0	0	0	3.10651	3.63734	0	0	0	0	1.70465	0	2.06727	0	0	0	0	0	0	18.6017	0	0	0	1.94764	0	1.55138	0	0.598124	4.97938	10.4373	0	0	0	0.702796	0.785038	0	0	0	1.70839
46	0	5.26733	1.36755	3.02064	13.2134	0	2.40449	0	0.954282	2.66372	0	0	0	0	2.22791	5.67309	0	0	0	0	2.28051	0	1.79585	0.499683	0	0	0	0	0	19.2134	0	0	0	1.01064	0	1.26236	0	1.40512	12.2065	11.3575	0	0	0	0	1.79961	0	0	0	0.920469
47	0	3.37561	4.80288	2.50339	16.6968	0	1.5783	0	0	2.70351	0	0	0	0	1.6878	3.94954	0	0	0	0	0	0	1.44237	0	0	0	0	0	0	20.8729	0	0	0	0	0	1.4537	0	1.70291	17.8107	10.6819	0	0	0	0.898652	0.653222	0	0	0.641894	1.35175
48	0	1.90877	4.05282	1.97328	17.2207	0	1.3054	0	0	2.70947	0	0	0	0	1.92774	3.40771	0	0	0	0	0	0	0	0	0	0	1.07013	0	0	22.5599	0	0	0	1.36991	0	1.26366	0	1.7456	17.6002	8.84182	0	0	0	0	0.603369	0	0	0	0
49	0.335614	2.25777	1.80393	0	13.2606	0	0	0	0	2.32641	0	0	0	0	3.37139	4.05788	0	0	0	0	0	0	2.7383	0	0	0	3.23028	0	0	11.6931	0	0	0	1.23567	0	1.09075	0	1.20135	15.3315	8.42086	0	0	0	0	0	0	0	0	0
50	0	1.5255	1.06938	0	12.7291	0	0	1.07705	0	1.74397	0	0.850906	0	0	2.67154	2.89768	0	0	0	0	0	0	3.99006	0	0	0	2.82102	0	0	10.69	0	0	0	0.835575	0	1.1882	0	0	14.0055	6.20932	0	0	0	0	1.40668	0	0	0	0.946729
51	0	2.08015	2.04163	0.720347	9.7035	0	0	0.708791	0	1.66797	0	3.71345	0	0	3.47462	3.0008	0	0	0	0	0	0	3.30127	0	0	0	2.46151	0	1.04007	12.0456	0	0	0	0	0	1.47922	0	0	8.59794	6.88375	0	0	0	0	1.61789	0	0	0	0
52	0	2.05186	1.40533	0	4.94769	0	0	0.770415	0	2.04412	0	16.1787	0	0	5.57874	0	0	0	0	0	0	0	3.54623	0	0	0	3.48042	0	0	11.533	0	0	0	0.882687	0	1.27757	0	2.07896	7.88224	6.37238	0	0	0	0	1.83506	0	0	0	0
53	0	2.55628	0.622534	0	3.24885	0	0	0.758714	0	3.36558	0	13.3028	0	0	4.00367	2.61464	0	0	0	0	0	0	3.93364	0	0	0	4.7157	0	1.82091	11.8243	0	0	0	0.910456	0	2.0816	0	2.24501	15.0147	12.2951	0.552499	0	0	0.673115	1.17503	0	0	0	0
54	0	5.21249	0	0	2.85064	0	0	0	0	3.27687	0	13.0996	0	0	3.07744	0	0	0	0	0.656937	0	0	2.16633	0	0	0	8.48153	0	1.54458	13.1739	0	0	0	1.43901	0	1.86523	0	1.69709	16.5056	12.9628	0.543537	0	0	0	0.746875	0	0	0	1.53285
55	0	9.47116	0	0	1.59949	0	0	0	0	1.6663	0	12.2418	0	0	1.43443	0	0	0	0	0.67595	0	0	0	0	0	0	11.778	0	1.80777	3.43477	0	0	0	0	0	1.13182	0	2.98283	16.2778	18.4157	0	0	0	0	0	0	0	0	2.56232
56	0	2.16045	0	0	0	0	0	0	0	2.1881	0	8.2429	0	0	0	2.14466	0	0	0	0	0	0	3.87855	0	0	0	11.1775	0	1.55221	4.46309	0	0	0	1.17304	0	1.84843	0	2.74895	18.3461	18.745	0	0	0	0	0	0	0	0	0.817576
57	0	8.04605	0	3.20334	0	0	0	0	0	2.49281	0	7.45461	0	0	0	2.94135	0	0	0	0	0	0	1.27022	0	0	0	7.39903	0	0.940757	4.70379	0	0	0	0	0	3.92181	0	4.03295	18.6961	13.4008	0	0	0	0	0	0	0	0	0
58	0	4.19279	0	1.80717	1.25664	0	0	0	0	3.65423	0	1.92286	0	0	0	3.76992	0	0	0	0	0	0.921537	3.78588	0	0	0	5.93613	0	1.13696	4.08907	0	0	0	0	0	4.1529	0	3.29519	16.1568	22.1967	0	0	0	0.746006	0	0	0	0	0
59	0.513195	5.55693	0	3.98127	2.30938	0	0	0	0	3.865	0	1.90844	0	0	0	1.94453	0	0	0	0	0	0	0.934174	0	0	0	4.94752	0	0	5.54892	0	0	0	3.98929	0	4.26192	0	2.68625	12.1362	17.5609	0	0	0	0	0	0	0	0	0
60	0	1.96233	0	5.28258	2.03486	1.17256	0	0	0	4.8877	0	1.89383	0	0	0	0	0	0	0	0	0	0	0	0	0	0	5.72985	0	0	2.35722	0	0	0	2.49019	0	4.42028	0	2.03889	7.68009	23.8985	0	0	0	0.648738	0	0	0	0	0
61	0.805876	0	0	3.01292	5.23617	1.10555	0	0	3.8512	2.7173	0	7.13139	0	0	1.92762	1.14604	0	0	0	0	0	0	1.40117	0	0	0	3.8107	0.822074	0	1.95192	0	0	0	0	0	4.3655	0	2.70515	7.08685	25.8852	0	0	0	0	0	0	0	0	0
62	0	1.20063	0	2.47858	3.08907	1.4204	0	0	5.93395	1.69309	0	4.85949	0	0	1.61576	2.23439	0	0	0	0	0	0.777356	0	0.390713	1.67274	0	4.47285	0	0	0	0	0	0	0	0	7.46831	0	2.01054	4.53797	28.2453	0	0	0	0	0	0	0	0	0
63	0	2.83051	0	0.793523	2.85096	2.25377	0	0.785343	7.28896	0.973498	0	7.3994	0	2.57282	0.924414	6.16412	0	0	0	0	0	0	0	0.449936	0	0	3.03502	0	0	0	0	0	0	0	0	9.50183	0	2.38875	5.41968	24.6647	0	0	0	0.830336	0	0	0	0	0
64	0	4.57535	0	1.56212	1.08115	0	0	0.850942	11.6624	0	0	9.9441	0	4.07383	0	7.21039	0	0	0	0	0	0	0.649511	0	4.74801	0	0.896161	0	0.505632	0	0	0	0	0	0	17.6889	0	3.74497	4.13138	28.8786	0	0	0	1.23736	0	0	0	0	0
65	0	1.28901	0	2.15661	1.52037	0.615584	0	0	13.3363	0	0	7.77949	0	4.25951	0	7.24654	0	0	0	0	0	0	0	0	3.56956	0	0	0	0	0	0	0	0	0	0	13.1586	0	1.35098	4.82552	23.3591	0	0	0	0	0	0	0	0	0
66	0	1.08371	0	0	1.9349	0	0	0	16.2432	0	0	6.48565	0	2.77778	0	8.83576	0	0	0	0	0	0	0.876102	0	0.87195	0	0	0	0	0	0	0	0	0	0	10.4925	0	1.72729	6.11196	27.5702	0	0	0	2.16742	0	0	0	0	0
67	0	1.87366	0	0	2.32016	0	0	0	12.6357	0	0	10.9957	0	3.02957	1.16843	7.49046	0	0	0	0	0	0	0	0	2.01971	0	0	0	0.746959	0	0	0	0	0	0	13.0739	0	4.14375	2.83761	30.7964	0	0	0	0	0	0	0	0	0
68	0	1.06524	0	1.3714	4.29033	0	0	0	9.85141	0	0	9.12167	0	1.11557	0	12.1413	0	0	0	0	0	0	1.01492	0	1.92499	0	0	0	0	0	0	0	0	0	0	11.466	0	1.30849	0.964591	20.4787	0	0	0	0	0	0	0	0.717152	0
69	0	1.8672	0	0	2.17067	0	0	0	12.6152	0	0	7.65003	0	2.21703	1.22653	13.9977	0	0	0	0	0	0	1.71125	0.750251	3.86927	0	0	0	0	0	0	0	0	0	0	9.13368	0	2.61324	1.34877	16.8259	0	0	0	0	0	0	0	0	0
70	0.698944	2.13919	0	0.76672	3.93526	0	0	0	16.4315	0	0	3.36764	0	0	0	13.0131	0	0	0	0	0	0	0.83026	0	2.03329	0	0	0	0	0	0	0	0	0	0	6.27779	0	2.91015	4.01999	19.9474	0	0	0	1.15643	0	0	0	0	0
71	2.75019	1.90299	0	0	5.43226	0	0	0	17.0248	0	0	3.26106	0	0	0	14.0191	0	0	0	0	0	0	1.16223	0	1.7029	0	0	0	0	2.95028	0	0	0	0	0	5.72601	0	2.8779	5.86224	17.6676	0	0	0	1.87319	0	0	0	0	0
72	2.68696	1.06537	0	0	6.11411	0	0	0	16.2501	0	0	1.459	0	0	0.941291	9.37868	0	0	0	0	0	0	0.804376	0	1.44189	0	3.73094	0	0	5.97292	0	0	0	0	0	8.05232	0	7.09391	6.44784	12.8615	0	0	0	2.09651	0	0	0	0	0
73	9.16339	1.93072	0	0	6.60056	0	0	0	11.4553	0.885809	0	0.928809	0	1.48781	0	8.51408	0	0	0	0	0	0	0	0	2.51982	0	6.78977	0	0	8.25608	0	0	0	0	0	6.70807	0	7.62397	9.62349	9.21499	0	0	0	3.12183	0	0	0	0	0
74	2.24723	0	0	0.907535	7.5844	0	0	0	9.76681	0	0	5.63968	0	1.47366	0	4.0018	0	0	0	0	0	0	0	0	1.39588	0	6.14531	0	0	13.4531	0	0	0	0	0	7.26028	0	8.84631	7.67083	8.43576	0	0	0	1.00261	0	0	0	0	0
75	2.24981	0	0	1.68953	8.08715	0	0	0	8.72126	0	0	4.95131	0	3.10109	0	4.89051	0	0	0	0	0	0	0	0	0.456042	0	5.02515	0	0	15.2448	0	0	0	0	0	6.97962	0	8.90368	8.91237	5.35958	0	0	0	0.777443	0.903398	0	0	0	0
76	1.99482	7.04079	0	1.06943	10.8427	0	0	0	3.20393	0	0	1.76347	0	1.95553	0	1.48411	0	0	0	0	0	0	0	0	0	0	4.91066	0	0	13.5054	0	0	0	0	0	6.27255	0	9.40227	5.11581	3.93726	0	0	0	2.38331	0	0	0	0	0
77	0	7.14189	0	0.658036	6.18554	0	0	0	1.28536	0	0	1.67141	0	0.894929	0	1.62754	0	0	0	0	0	0	0	0	0	0	4.04912	0	0	14.0118	0	0	0	0	0	6.22941	0	8.52376	4.90895	7.54987	0	0	0	1.30291	0	0	0	0	0
78	0	3.97683	0	0.670152	2.85256	0.996411	0	0	1.3403	0	0	1.36235	0	0	0	0	0	0	0	0	0	0	0	0	0	0	6.05783	0	0	14.9682	0	0	0	0	0	6.86465	0	7.74643	4.09587	6.01374	0	0	0	0	0	0	0	0	0
79	0	2.32627	0	2.88015	1.24068	0	0	0	1.19637	0	0	3.47833	0	0	0	4.11197	0	0	0	0	0	0	0	0	0	0	4.9893	0	0	10.8161	0	0	0	0	0	5.55204	0	6.53129	2.39717	9.04367	0	0	0	1.42678	0	0	0	0	0
80	0.890642	0	0	4.79165	0	0	0	0	1.1801	0	0	1.41612	0	0	0	4.48438	0	0	0	1.12666	0	0	0	0	0	0	3.1885	0	0	10.6922	0	0	0	0	0	3.20186	0	8.83071	3.73624	11.4403	0	0	0	1.38495	0	0	0	0	0
81	1.08755	0	0	3.79972	0	0	0	0	0	0	0	0	0	0	0	9.37624	0	0	0	1.2621	0	0	0	0	0	0	1.35609	0	0	1.87077	0	0	0	0	0	1.75888	0	6.84309	6.65064	14.4336	0	0	0	3.45958	0	0	0	0	0
82	1.5518	0	0	4.07515	0	0	0	0	2.38842	0	0	1.45734	0	0	0	12.2525	0	0	0	1.16047	0	0	0	0	1.66874	0	0	0	0	1.34939	0	0	0	0	0	1.40336	0	7.36317	8.47416	9.87753	0	0	0	3.80078	0	0	0	0	0
83	1.67259	0	0	4.53859	1.51437	0	0	0	5.84502	0	0	1.46012	0	0	0	11.8844	0	0	0	0	0	0	0	0	2.59929	0	0	0	0	0	0	0	0	0	0	1.54601	0	1.17533	7.73459	10.6051	0	0	0	3.87408	0	0	0	0	0
84	1.4311	2.00808	0	3.73448	1.31752	0	0	0	5.86069	0	0	0	0	0	0	8.79557	0	0	0	0	0	0	0	0	3.10753	0	0	0	0	0	0	0	0	0	0	1.37204	0	3.04847	13.3615	7.60981	0	0	0	9.37256	0	0	0	0	0
85	1.8766	0.954282	0	4.07282	0	0	0	0	4.91752	0	0	1.30586	0	0	0	10.7163	0	0	0	0	0	0	0	0	1.59351	0	0	0	0	0	0	0.46116	0	0	0	0	0	2.43365	19.9532	11.2231	0	0	0	12.7618	0	0	0	0	0
86	2.0558	0	0	0.881055	0	0	0	0	3.04698	0	0	2.54221	0	0	0	11.5088	0	0	0	0	0	0	0	0	1.46384	0	0	0	0	0	0	0	0	0	0	0	0	3.22595	15.8957	11.1279	0	0	0	13.8904	0	0	0	0	0
87	0	0	0	2.68409	0	0	0	0	5.18831	0	1.24058	0	0	0	0	13.9831	0	0	0	0	0	0	0	0	3.76787	0	0	0	0	0	0	0	0	0	0	0	0	3.17294	13.6925	16.0077	0	0	0	9.20982	0	0	0	0	0
88	0.681337	0	0	1.92814	1.01042	0	0	0	5.96054	0	0.926989	0.876005	0	0	0	18.4471	0	0	0	0	0.84356	0	0	0	5.24212	0	0	0	0	1.18655	0	0	0	0	0	0	0	5.31165	14.8689	14.6928	0	0	0	7.71719	0	0	0	0	0
89	0	1.47664	0	1.2251	0.94561	0	0	0	4.58365	0	1.11796	0.954927	0	0	0	16.7834	0	0	0	0	1.02946	0	0	0	5.13797	0	0	0	0	0	0	0	0	0	0	0	0	4.13646	9.38623	11.4917	0	0	0	2.99055	0	0	0	0	0
90	0	1.07675	0	1.04866	0	0	0	0	2.27054	0	3.14599	1.25465	0	0	0	17.6821	0	0	0	0	0	0	0	0	4.99051	0	0	0	0	1.02057	0	0	0	0	0	0	0	3.41283	3.80608	14.7936	0	0	0	1.03462	0	0	0	0	0
91	0	1.46796	0	0	1.57147	0	0	0	2.12666	1.62322	2.86534	0	0	0	0	14.6937	0	0	0	0	0	0	0	0	6.89282	0	1.39738	0	0	0	0	0	0	0	0	0	0	4.26273	1.67027	10.1346	0	0	0	0	0	0	0	0	0
92	0	1.8867	0	0	1.26726	0	0	0	1.63609	1.66446	1.81105	0.936259	0	0	0	19.0514	0	0	0	0	0	0	0	0	4.32665	0	1.71175	0	0	1.70702	0	0	0	0	0	0	0	2.26026	2.04275	10.0057	0	0	0	1.3902	0	0	0	0	0
93	0	1.7631	0	0	1.60627	0	0	0	1.05501	0.950456	1.4637	0	0	0	0	14.9887	0	0	0	0	0	0	0	0	6.43459	0	3.06047	0	0	0	0	0	0	0	0	0	0	4.29606	2.78008	15.654	0	0	1.74884	4.29131	0	0	0	0	0
94	0	0	0	0	0.687759	0	0	0	3.54387	0	2.41193	4.29849	0	0	0	14.6196	0	0	0	0	0	0	0	0	11.2047	0	1.91522	0	0	0	0	0.745072	0	0	0	0	0	3.49133	3.51044	14.6865	0.592237	0	3.19044	4.04536	0	0	0	0	0
95	0	0	0	0	0.979209	0	0	0	0	0	0	9.09128	0	0	0	14.4001	0	0	0	0	0	0	0	0	11.5441	0	1.52161	0	0	0	0	0	0	0	0	0.734406	0	0	1.45921	14.2417	0	0	0	0	0	0	0	0	0
96	1.69808	0	0	0	1.14814	0	0	0	9.77363	0	0	9.41665	0	0	0	10.97	0	0	0	0	0	0	0	0	11.9155	0	1.7415	0	0	0	0	0	0	0	0	1.15296	0	0	1.8814	13.8355	0	0	1.66914	7.39535	0	0	0	0	0
97	3.21926	0	0	0	2.50171	0	0	0	8.4845	0	0	12.0674	0	0	0	12.3389	0	0	0	0	0	0	0	0	8.26632	0	0.741787	0	0	0	0	0	0	1.66296	0	2.21082	0	0	0	10.2541	0	0	0	3.24835	0	0	0	0	0
98	2.07572	0	0	0	2.74814	0	0	0	6.85573	0	0	10.2812	0	0	1.0671	13.0829	0	0	0	0	0	0	0	0	9.81826	0	0	0	0	0	0	0	0	0	0	3.01613	0	0	0	9.41384	0	0	0	1.66642	0	0	0	0	0
99	0.62192	1.27322	0	0	3.36425	0	0	0	4.88722	0	0	9.07416	0	0	0	12.3356	0	0	0	0	0	0	0	0	8.10455	0	0	0	0	0	0	0	0	0	0	8.11435	0	0	0	9.75484	0	0	0	1.90983	0	0	0	0	3.66786
100	0.880959	1.37311	0	0	2.44109	0	0	0	9.2476	0	0	0	0	0.925253	0	13.4506	0	0	0	0	0	0	0	0	8.31251	0	3.69117	0	0	4.70501	0	0	0	0	0	13.8788	0	0.900645	1.64872	8.09104	0	0	0	0	0	0	0	0	2.94309
101	1.1772	0.766665	0	0	4.5802	0	0	0	20.2301	0	0	2.27032	0	0	0	11.0449	0	0	0	0	0	0	0	0	11.6533	0	3.94709	0	0	2.97268	0	0	0	2.75999	0.643009	7.6716	0	0.717203	8.00299	5.95031	0	0	0	0	0	0	0	0	3.28924
102	1.57581	0	0	0	2.94284	0	0	0	22.3547	0	0	0	0	1.08368	0	10.5932	0	0	0	0	0	0	0	0	12.5071	0	4.13589	0	0	1.88899	0	0	0	4.55345	0	11.667	0	0	16.976	2.91302	0	0	0	0	0	0	0	0	1.67026
103	4.99594	0	0	0	4.87104	0	0	0	19.4542	0.784362	0	1.93842	0	0.924248	0	15.4374	0	0	0	0	0	0	0	0	8.31324	0	10.0069	0	0	2.58789	0	0	0	5.7753	0.889277	10.0218	0	0	21.9571	5.21576	0	0	0	0	0	0	0	0	0
104	3.65527	0	2.16906	0	2.91217	0	0	0	14.8269	0	0	2.16906	0	0	1.37575	13.4462	0	0	0	0	0	0	0	0	5.41764	0	13.2303	0	0	2.05358	0	0	0	6.91891	0.878671	8.4001	0	0	25.2907	3.43435	0.682853	0	0	1.50127	0	0	0	0	0.547287
105	5.49021	0	5.2379	0	3.59286	0	0	0	10.5666	0	0	3.2043	0	0	0	14.5531	0	0	0	0	0	0	0	0	2.95704	0	16.7583	0	0	2.03864	0	0	0	4.59199	0	5.11679	0	0	19.6194	0	0	0	0	2.27077	0	0	0	0	0
106	4.40708	0	4.83815	0	0.988931	0	0	0	0	0	0	6.85659	0	2.20608	0	14.7072	0	0	0	0	0	0	0	0	0	0	17.7805	0	0	0	0	0	0	0	0	10.65	0	0	18.952	0	0	0	0	0	0	0	0	0	0
107	2.90011	0	3.15496	0	1.64629	0	0	0	0	0	0	8.99596	0	2.14578	0	14.3426	0	0	0	0	0	0	0	0	0	0	21.2845	0	0	0	0	0	0	0	0	14.7299	0	0	24.9899	0	0	0	1.45261	0	0	0	0	0	0
108	1.83382	0	2.32557	0	0.968135	0	0	0	3.64715	0	0	9.91698	0	0	0	13.8459	0	0	0	0	0	0	0	0	1.44964	0	15.9922	0	0	3.47812	0	0	0	0	0	17.6877	0	0	20.1157	2.20264	0	0	3.27322	3.38591	0	0	0	0	0
109	2.08497	0	1.10684	0	0	0	0	0	4.1648	0	0	16.9012	0	0	0	6.37848	0	0	0	0	0	0	0	0	0.839138	0	19.4958	0	0	0	0	0	0	0	0	15.6193	0	0	21.9154	7.21761	0	0	2.41445	3.94343	0	0	0	0	0
110	1.08134	0	0	0	0	0	0	0	6.17762	0	0	14.9991	0	0	0	7.17618	0	0	0	0	0	0	0	0	1.47456	0	17.9948	0	0	2.09543	0	0	0	0	0	18.864	0	0	23.3239	11.4705	0	0	4.11842	3.43546	0	0	0	0	0
111	0.89437	0	0	0	0	0	0	0	8.27812	0	0	16.0415	0	1.93953	0	18.1786	0	0	0	0	0	0	0	0	2.00193	0	11.892	0	0	1.11276	0	0	0	2.74551	0	19.6813	0	0	14.9287	25.3127	0	0	3.47348	3.84787	0	0	0	0	0
112	0.888401	0	0	0	0	0	0	0	4.46813	0	0	16.0592	0	1.25944	0	25.032	0	0	0	0	0	0	0	0	4.24865	0	9.10872	0	0	1.09221	0	0	0	2.53456	0	16.7646	0	1.09744	12.9341	23.1716	0	0	1.94403	5.1266	0	0	0	0	0
113	0	0	0	0	0	0	0	0	4.88969	0	0	6.65964	0	1.98529	1.73844	27.1953	0	0	0	0	0	0	0	0	5.0315	0	2.6523	0	0	1.94327	0	0	0	3.88129	0	21.3235	0	1.08718	14.3329	35.9242	0	0	0	2.96743	0	0	0	0	0
114	0	0	0	0	0	0	0	0	4.62916	0	0	8.39267	0	2.26972	1.12958	43.795	0	0	0	0	0	0	0	0	4.94059	0	1.29849	0	0	2.4703	0	0	0	1.50435	0	17.651	0	0	2.97174	23.9429	0	0	0	0.934278	0	0	0	0	0
115	0	0	1.96811	0	0	0	0	0	3.62322	0	0	5.27304	0	1.59146	2.09012	35.4153	0	0	0	0	0	0	0	0	3.8142	0	0	0	0	2.97603	0	0	0	1.32091	0	15.1719	0	1.77183	8.2809	26.6251	0	0	0	1.73469	0	0	0	0	0
116	0	0	0	0	0	0	0	0	4.14787	0	0	1.67941	0	0	1.27955	25.5697	0	0	0	0	0	0	0	0	3.72136	0	0	0	0	1.43949	0	0	0	1.71673	0	22.6001	0	3.70003	11.6013	21.9869	0	0	0	3.28951	0	0	0	0	0
117	0	0	1.58602	0	3.06488	0	0	0	7.81223	0	0	17.6338	0	1.3449	0	13.3419	0	0	0	0	0	0	0	0	4.09901	0	0	0	0	2.45941	0	0	0	2.229	0	23.3081	0	3.74001	0	23.292	0	0	0	3.18812	0	0	0	0	0
118	0	0	1.62628	0	4.60421	0	0	0	3.5649	0	0	11.2817	0	0	0	7.46367	0	0	0	0	0	0	0	0	3.7426	0	0	0	0	0	0	0	0	1.27625	0	10.3231	0	1.68552	4.83577	21.8794	0	0	0	4.45881	0	0	0	0	0
119	0	0	0	0	6.20219	0	0	0	6.53774	0	0	6.01818	0	1.39089	0	7.198	0	0	0	0	0	0	0	0	6.96529	0	0	0	0	0	0	0	0	0	0	10.3532	0	4.80047	5.0819	21.778	0	0	0	3.49617	0	0	0	0	0
[truncated: 92 more columns]
